# Supplementary material for: Mucosal transcriptomics highlight lncRNAs implicated in ulcerative colitis, Crohn’s disease, and celiac disease
Source: JCI Insight. 2023 Jul 24;8(14):e170181. doi: 10.1172/jci.insight.170181 (PMC10443795; doi:10.1172/jci.insight.170181)
Supplement: Supplemental data set 1 [file jciinsight-8-170181-s240.xlsx]

## Sheet: DE_1279_lncRNA_UC_R
Gene	Protect__baseMean	Protect__log2FoldChange	Protect__lfcSE	Protect__stat	Protect__pvalue	Protect__padj	Protect__UC_averageTPM	Protect__Control_averageTPM	RISK_rectalUC__logFC	RISK_rectalUC__Pvalue	RISK_rectalUC__Qvalue	RISK_rectalUC__UC_averageTPM	RISK_rectalUC__Control_averageTPM	Score
LUCAT1	103.873	5.80375	0.383471	15.1348	9.55095e-52	1.33601e-49	2.88461	0.0393874	4.03916	1.45275e-17	7.60392e-16	1.35711	0.138881	validated
RP11-1143G9.4	361.326	5.20193	1.00357	5.18343	2.17839e-07	5.07367e-07	24.1229	0.602215	0.600872	0.0443014	0.10289	153.243	110.374
RP11-44K6.2	6.28991	4.46317	0.574408	7.77003	7.84648e-15	3.44261e-14	12.2626	0.0875776	NA	NA	NA	NA	NA
RP11-211G23.2	9.04458	4.37857	0.512735	8.53964	1.34646e-17	7.41176e-17	1.25802	0.0401432	NA	NA	NA	NA	NA
AC005606.15	13.7699	4.36058	1.06689	4.08717	4.36658e-05	8.21498e-05	0.920911	0.0352175	-0.404198	0.0782628	0.161484	7.12969	10.5426
CTB-191K22.5	29.6552	3.87724	1.0948	3.5415	0.000397854	0.000673858	4.06213	0.351196	-0.45382	0.089038	0.177415	50.8662	75.4827
MIR503HG	38.8125	3.86969	0.326125	11.8657	1.78456e-32	3.65835e-31	2.45085	0.1475	1.69317	1.88234e-17	9.61786e-16	1.84433	0.71469	validated
RP11-625L16.3	8.24617	3.79563	0.578825	6.55749	5.47224e-11	1.74906e-10	0.955796	0.0563067	NA	NA	NA	NA	NA
LINC01506	6.22518	3.70747	0.518164	7.15502	8.3663e-13	3.11835e-12	0.92044	0.0537983	2.75856	1.1974e-12	2.98794e-11	1.08251	0.21149	validated
CTB-61M7.2	28.9463	3.68737	0.412673	8.93533	4.0596e-19	2.56748e-18	1.58294	0.104563	4.13577	3.91059e-27	9.32458e-25	1.69407	0.128699	validated
LINC01484	51.8509	3.53115	0.289493	12.1977	3.19789e-34	7.83978e-33	1.7837	0.157185	2.61047	2.09733e-19	1.32379e-17	1.12654	0.276664	validated
LINC00173	35.7038	3.38284	0.25168	13.441	3.47517e-41	1.75829e-39	1.94976	0.1754	1.28232	2.26052e-08	2.7563e-07	1.62337	0.872298	validated
RP11-211G3.2	16.9188	3.23631	0.400863	8.07335	6.83925e-16	3.30564e-15	1.30604	0.110699	NA	NA	NA	NA	NA
RP11-88H9.2	61.8888	3.20804	0.233639	13.7308	6.64149e-43	3.85207e-41	1.21457	0.101888	3.30773	5.93742e-51	1.27417e-47	1.28741	0.178104	validated
AC104809.4	40.2299	3.18524	0.352391	9.03891	1.58236e-19	1.0253e-18	0.829011	0.0728589	NA	NA	NA	NA	NA
RP11-290L1.3	12.7879	3.17332	0.760339	4.17357	2.99869e-05	5.73222e-05	0.783911	0.0732018	1.66866	0.0452292	0.10448	1.695	0.662816
MIAT	1383.88	3.16873	0.186542	16.9867	1.02986e-64	3.49857e-62	5.82535	0.52052	1.51914	5.0705e-14	1.47044e-12	4.84314	2.14372	validated
RP11-357P18.2	10.7904	3.16003	0.468921	6.73894	1.59542e-11	5.36622e-11	0.70637	0.0742312	NA	NA	NA	NA	NA
RP11-212I21.2	27.6908	3.15035	0.354268	8.89258	5.97077e-19	3.74631e-18	1.82094	0.165786	1.70804	1.83403e-07	1.80543e-06	1.8949	0.685376	validated
RP11-638I2.9	16.8852	3.14805	0.352963	8.91892	4.70846e-19	2.9621e-18	1.36051	0.115208	NA	NA	NA	NA	NA
RP6-159A1.4	277.803	3.14363	0.181696	17.3016	4.57496e-67	2.17585e-64	5.41375	0.500236	1.74099	8.07733e-34	4.33348e-31	5.84996	2.16913	validated
RP11-242C19.2	13.483	3.12846	0.391021	8.00074	1.23676e-15	5.8238e-15	1.19533	0.108842	NA	NA	NA	NA	NA
CTA-384D8.34	17.4429	3.12727	0.366621	8.52996	1.46394e-17	8.00285e-17	2.35528	0.218405	1.84554	1.5128e-12	3.64772e-11	2.97106	1.02705	validated
RP11-350J20.12	14.3601	3.11264	0.377023	8.25585	1.50827e-16	7.69672e-16	2.56608	0.256132	3.46803	2.60009e-16	1.11596e-14	1.39424	0.149812	validated
RP11-689B22.2	34.2022	3.10634	0.254089	12.2254	2.27375e-34	5.81396e-33	4.73081	0.472864	2.05683	1.1478e-16	5.35476e-15	2.2795	0.730338	validated
RP11-87N24.3	19.4128	3.05698	0.552402	5.53398	3.13036e-08	7.80294e-08	45.2837	2.13576	NA	NA	NA	NA	NA
RP11-223C24.1	34.1589	3.02886	0.286159	10.5845	3.51486e-26	4.37609e-25	2.78964	0.278582	3.307	5.54152e-25	8.49436e-23	1.8726	0.228538	validated
CITF22-49E9.3	19.538	2.99878	0.281185	10.6648	1.48738e-26	1.90161e-25	0.748923	0.0737499	NA	NA	NA	NA	NA
RP11-44K6.4	13.7878	2.96505	0.393035	7.54398	4.55854e-14	1.85938e-13	1.04862	0.10942	NA	NA	NA	NA	NA
MIR3945HG	14.7382	2.94218	0.423554	6.94641	3.74701e-12	1.32006e-11	0.795311	0.0799988	NA	NA	NA	NA	NA
RP11-20I20.4	47.9406	2.88493	0.227735	12.6679	8.90575e-37	2.90108e-35	5.48827	0.582789	1.04236	1.80545e-08	2.25262e-07	2.3515	1.43201	validated
RP11-1100L3.8	118.578	2.8758	0.464803	6.18714	6.12655e-10	1.79863e-09	7.53303	0.941995	-1.7533	4.50283e-05	0.000264742	9.65307	34.5727
CTD-2020K17.1	311.325	2.85684	0.165915	17.2187	1.92219e-66	7.61828e-64	7.39288	0.845904	0.852975	7.09744e-10	1.08794e-08	8.0225	5.54478	validated
RP6-65G23.5	4.36013	2.83687	0.500513	5.66793	1.44532e-08	3.70363e-08	0.951841	0.108512	1.60615	3.29081e-06	2.55872e-05	0.985044	0.407605	validated
AC067945.4	7.5232	2.80204	0.398981	7.02299	2.17174e-12	7.80122e-12	0.832154	0.100785	0.53339	0.0670517	0.143035	0.647068	0.575388
RP3-508I15.18	24.8153	2.80188	0.323968	8.64862	5.21267e-18	2.97974e-17	2.5149	0.257946	-0.813945	0.106774	0.202957	8.83689	16.1779
AL928742.12	4.04807	2.77148	0.502215	5.51852	3.41864e-08	8.46825e-08	1.3305	0.164598	NA	NA	NA	NA	NA
GK-AS1	18.9169	2.76393	0.314728	8.78196	1.60651e-18	9.77056e-18	1.2307	0.149856	1.13567	6.85775e-06	4.90558e-05	0.948835	0.546934	validated
ITGB2-AS1	361.654	2.75744	0.210678	13.0884	3.83415e-39	1.59958e-37	5.08292	0.59916	1.01768	9.69395e-09	1.2608e-07	5.7805	3.39306	validated
RP11-79H23.3	89.3695	2.73766	0.230693	11.8671	1.75428e-32	3.62756e-31	1.04999	0.121259	NA	NA	NA	NA	NA
AC097467.2	33.4461	2.7314	0.340961	8.01089	1.13883e-15	5.38396e-15	2.07383	0.260348	1.27809	1.88145e-09	2.67391e-08	1.26934	0.656012	validated
RP11-568J23.8	10.6334	2.7304	0.338261	8.07185	6.92397e-16	3.3398e-15	0.820443	0.0917882	NA	NA	NA	NA	NA
RP11-326C3.2	119.321	2.71223	0.225834	12.0099	3.15346e-33	7.07445e-32	9.21389	1.1966	0.421333	0.0865338	0.173068	5.54813	5.249
RP11-482G13.1	19.926	2.69864	0.351547	7.67645	1.63555e-14	6.97013e-14	1.02777	0.130084	0.586777	0.0133566	0.0377149	1.07169	0.910913	validated
AF064858.10	6.10962	2.69585	0.434834	6.19973	5.65605e-10	1.66461e-09	1.35556	0.171135	NA	NA	NA	NA	NA
CTD-2555C10.3	44.4854	2.6759	0.286425	9.3424	9.41738e-21	6.89063e-20	0.762034	0.0965485	NA	NA	NA	NA	NA
RP11-731F5.2	314.259	2.67549	0.256016	10.4505	1.45767e-25	1.69918e-24	22.2862	2.73463	3.68457	5.36917e-48	5.76112e-45	1000.89	94.9285	validated
RP11-434C1.2	2.1966	2.66828	0.511437	5.21721	1.8164e-07	4.27239e-07	1.34016	0.105911	NA	NA	NA	NA	NA
RP11-442H21.2	69.7088	2.64498	0.500488	5.28481	1.25833e-07	2.98635e-07	2.83255	0.376916	1.24949	2.37089e-12	5.47088e-11	13.7399	7.03661	validated
RP5-1171I10.5	400.868	2.64197	0.216411	12.2081	2.81317e-34	6.96847e-33	7.23945	0.932018	0.621212	0.00114071	0.00463628	10.0711	7.43805	validated
MIR3142HG	320.35	2.62997	0.15161	17.3469	2.08083e-67	1.64941e-64	4.73967	0.607303	1.84555	4.47624e-44	3.202e-41	4.59164	1.58468	validated
LINC00520	31.6352	2.56034	0.269694	9.49349	2.23433e-21	1.74777e-20	2.29854	0.335326	0.942355	0.00092851	0.00393014	1.89156	1.27074	validated
RP11-67C2.2	22.5358	2.54957	0.26456	9.63702	5.5784e-22	4.60605e-21	2.21352	0.291244	1.0123	5.256e-05	0.000302098	1.15787	0.741209	validated
RP11-290F5.1	540.481	2.5495	0.146357	17.4198	5.84093e-68	8.5974e-65	20.2814	2.76764	1.4905	7.28663e-20	4.88659e-18	18.3458	8.2107	validated
AC091132.1	17.2912	2.52004	0.262716	9.59228	8.61575e-22	7.00155e-21	0.865976	0.123186	NA	NA	NA	NA	NA
H19	257.02	2.4567	0.279996	8.77406	1.7234e-18	1.04016e-17	5.1808	0.772684	2.51253	1.18549e-25	1.95696e-23	6.11016	1.36021	validated
RP11-806H10.4	19.5128	2.44908	0.312143	7.84602	4.29434e-15	1.92315e-14	1.12523	0.17091	NA	NA	NA	NA	NA
RP11-1070N10.3	42.015	2.412	0.251301	9.59802	8.14964e-22	6.6827e-21	1.37161	0.209668	1.9636	4.63386e-21	3.97771e-19	1.45729	0.4429	validated
MEG3	1687.04	2.38739	0.137147	17.4076	7.23078e-68	8.5974e-65	16.2472	2.49249	-0.0847542	0.47599	0.619451	15.3827	19.778
LINC01269	11.0652	2.38069	0.333299	7.14281	9.1445e-13	3.39245e-12	0.725661	0.111669	NA	NA	NA	NA	NA
MIR155HG	165.3	2.36298	0.199486	11.8454	2.27417e-32	4.6222e-31	3.73863	0.583206	1.23364	3.50934e-14	1.07586e-12	3.52575	1.81279	validated
RP11-455F5.5	63.0084	2.35404	0.200568	11.7369	8.24728e-32	1.55685e-30	6.53132	1.00706	0.868414	9.38033e-06	6.43137e-05	4.80797	3.18878	validated
RP11-360F5.3	7.37902	2.35248	0.369553	6.36574	1.94345e-10	5.96326e-10	0.720932	0.114373	NA	NA	NA	NA	NA
RP11-536O18.1	10.4352	2.34498	0.340921	6.87837	6.05403e-12	2.10168e-11	0.874269	0.140377	1.99259	1.18241e-15	4.37492e-14	0.960299	0.299509	validated
LA16c-390E6.4	31.3374	2.32038	0.214176	10.834	2.37664e-27	3.21117e-26	2.17024	0.336952	0.384464	0.0990722	0.192059	1.34382	1.29769
CTD-2227E11.1	112.611	2.30562	0.155663	14.8116	1.23182e-49	1.33149e-47	5.68496	0.925371	0.958392	7.73854e-12	1.64425e-10	5.45815	3.41803	validated
LA16c-390H2.4	34.4471	2.29326	0.231751	9.89534	4.36137e-23	3.94348e-22	0.845508	0.147784	NA	NA	NA	NA	NA
KIAA0125	1782.22	2.26335	0.189246	11.9598	5.76848e-33	1.23581e-31	22.8581	3.76688	1.06586	3.96618e-11	7.73766e-10	17.4809	9.96673	validated
LINC01235	54.7683	2.25218	0.333647	6.7502	1.47645e-11	4.99432e-11	1.28176	0.214181	2.07353	5.46985e-15	1.89327e-13	1.11186	0.342804	validated
RP13-297E16.4	19.7133	2.24932	0.295511	7.61163	2.70654e-14	1.1252e-13	2.20871	0.3653	0.646287	0.0312815	0.077428	1.46337	1.12468	validated
RP11-629O1.2	15.3681	2.24201	0.250756	8.94101	3.85642e-19	2.44548e-18	0.844237	0.14285	0.986593	6.13786e-06	4.44448e-05	0.814986	0.490579	validated
RP11-551L14.6	19.825	2.23919	0.229959	9.73735	2.08922e-22	1.77435e-21	3.0389	0.50591	-0.176121	0.49192	0.63327	0.76144	1.11738
RP11-661A12.9	45.9108	2.22333	0.226317	9.82395	8.87969e-23	7.7632e-22	1.22159	0.21424	0.234063	0.542975	0.678245	0.685322	0.766879
RP4-753P9.3	11.9826	2.22061	0.288016	7.71003	1.25788e-14	5.42873e-14	2.13908	0.372101	1.10896	9.29973e-06	6.39654e-05	1.63037	0.921119	validated
IFNG-AS1	58.996	2.21144	0.208891	10.5866	3.43936e-26	4.30463e-25	1.92808	0.320688	1.0313	8.93637e-06	6.18627e-05	1.13556	0.69444	validated
VCAN-AS1	11.317	2.20671	0.491603	4.48881	7.16223e-06	1.4607e-05	1.184	0.219791	0.803348	7.9056e-07	6.95304e-06	6.32803	4.54624	validated
LINC00528	69.3524	2.18326	0.165942	13.1568	1.55517e-39	6.72399e-38	0.959956	0.166125	1.00641	3.52468e-15	1.23999e-13	1.01626	0.62352	validated
RP1-244F24.1	32.2501	2.18008	0.182017	11.9773	4.67105e-33	1.0098e-31	1.19983	0.208058	0.859165	7.17736e-11	1.35111e-09	1.04923	0.718102	validated
MIR663AHG	1782.44	2.17667	0.340234	6.39756	1.57879e-10	4.86948e-10	120.05	23.1908	0.301512	0.271525	0.414727	13.1452	12.1609
LINC00342	490.326	2.17305	0.145932	14.8909	3.77735e-50	4.49127e-48	7.63819	1.35284	0.541109	3.01236e-06	2.35932e-05	6.28305	5.53385	validated
AC017002.1	16.6203	2.17059	0.290731	7.46597	8.26862e-14	3.2826e-13	1.16224	0.24727	1.9393	1.6059e-13	4.53456e-12	0.852037	0.322358	validated
CTD-2647L4.5	36.8861	2.16958	0.789266	2.74886	0.00598024	0.00887703	2.213	0.453117	-0.496153	0.0311463	0.0771824	11.0798	18.0737
RP11-1029J19.4	14.0063	2.16904	0.318399	6.81232	9.60368e-12	3.28126e-11	0.985779	0.178431	NA	NA	NA	NA	NA
RP11-809N8.4	3.97221	2.1633	0.447021	4.83936	1.30257e-06	2.84437e-06	0.894862	0.159453	0.630357	0.118834	0.220603	0.550028	0.504293
RP11-350N15.4	9.73751	2.1563	0.314664	6.85271	7.24625e-12	2.49372e-11	0.712018	0.125815	NA	NA	NA	NA	NA
LINC00273	158.146	2.1447	0.363552	5.89929	3.65075e-09	9.97872e-09	2.69521	0.530513	NA	NA	NA	NA	NA
AC133644.2	38.8372	2.14386	0.227641	9.41774	4.60884e-21	3.50154e-20	2.49914	0.50922	1.80787	2.23103e-20	1.65096e-18	2.65037	0.954207	validated
LINC01272	151.688	2.13856	0.241112	8.86958	7.34222e-19	4.5587e-18	3.77035	0.675717	2.09591	1.18087e-17	6.33538e-16	4.61456	1.29731	validated
CTA-384D8.31	2.93983	2.11595	0.483162	4.37937	1.19021e-05	2.38643e-05	3.03514	0.583718	NA	NA	NA	NA	NA
EML2-AS1	31.6328	2.11397	0.277767	7.61059	2.72841e-14	1.13231e-13	1.20755	0.230878	1.05163	4.05873e-10	6.70003e-09	1.4873	0.88561	validated
SLC26A4-AS1	73.7743	2.11183	0.279245	7.56263	3.94995e-14	1.62228e-13	1.51552	0.280865	2.87128	9.80527e-26	1.75351e-23	1.74895	0.3413	validated
LINC00582	27.3837	2.10264	0.240243	8.75212	2.09374e-18	1.24785e-17	1.68745	0.314645	1.67099	2.40356e-16	1.05266e-14	1.40218	0.552305	validated
RP11-702H23.6	18.7134	2.09662	0.636028	3.29643	0.000979229	0.00158624	1.27002	0.251459	0.530215	0.000953415	0.00401182	8.25975	7.10335	validated
RP11-713N11.6	22.9564	2.09172	0.273233	7.65542	1.92677e-14	8.10948e-14	1.44685	0.251187	0.575578	0.0333911	0.0816143	0.947207	0.792619	validated
HLA-DQB1-AS1	50.8524	2.09106	0.251854	8.30265	1.01817e-16	5.22937e-16	3.91142	0.69616	0.7459	0.0034898	0.0119634	2.81737	2.06595	validated
CTA-384D8.35	38.0935	2.08543	0.215644	9.67072	4.01562e-22	3.32723e-21	2.54509	0.474375	2.03153	3.23257e-23	4.33569e-21	2.99449	0.883719	validated
LINC01485	11.2155	2.07374	0.341884	6.06564	1.31431e-09	3.73408e-09	1.0235	0.214758	1.55245	2.78686e-07	2.65805e-06	0.869791	0.41244	validated
RP3-508I15.19	57.0656	2.05169	0.173359	11.8349	2.57515e-32	5.18958e-31	4.54701	0.883545	0.740465	0.00311901	0.010893	3.6019	2.83631	validated
HM13-IT1	10.6887	2.04779	0.272792	7.50676	6.06069e-14	2.42632e-13	1.66097	0.298027	-0.0776154	0.799957	0.881395	0.543195	0.721092
RP11-325K4.2	83.7483	2.04545	0.152341	13.4268	4.21107e-41	2.04366e-39	4.98241	0.949807	0.798393	7.58396e-06	5.37135e-05	3.61378	2.66702	validated
RP11-148O21.4	11.7636	2.04299	0.366982	5.56701	2.59151e-08	6.51439e-08	0.90691	0.16371	NA	NA	NA	NA	NA
SH3BP5-AS1	521.986	2.04179	0.128784	15.8543	1.31259e-56	2.83758e-54	6.18478	1.20546	0.480185	0.000811716	0.00350491	4.02351	3.68154	validated
CHRM3-AS2	189.485	2.03514	0.189041	10.7656	5.00281e-27	6.6462e-26	5.07304	0.955011	0.787684	3.72505e-05	0.000223295	4.36492	3.09517	validated
RP11-325K4.3	44.845	2.02835	0.17595	11.528	9.53393e-31	1.64288e-29	3.31106	0.632526	0.674522	0.00181454	0.00686772	2.9894	2.39614	validated
RP11-327F22.2	39.6687	2.00757	0.180985	11.0925	1.36461e-28	2.05383e-27	1.21391	0.232604	NA	NA	NA	NA	NA
MIR222HG	211.323	2.00553	0.199953	10.03	1.12494e-23	1.07434e-22	5.38277	1.17605	0.106019	0.610342	0.733778	4.91221	5.76898
RP11-631N16.4	48.8258	2.00237	0.163565	12.2421	1.85191e-34	4.83939e-33	4.81321	0.970996	0.492843	7.88553e-05	0.000431693	3.5868	3.19053	validated
GAS6-AS1	183.191	1.99874	0.19798	10.0957	5.77469e-24	5.62796e-23	0.740372	0.143264	NA	NA	NA	NA	NA
AC147651.4	37.9338	1.9986	0.195515	10.2222	1.57642e-24	1.63701e-23	1.79414	0.362312	0.944857	1.23767e-10	2.21337e-09	1.68056	1.08141	validated
RP1-134E15.3	7.45643	1.99844	0.35765	5.5877	2.30092e-08	5.82085e-08	0.872249	0.180108	NA	NA	NA	NA	NA
DBH-AS1	62.5275	1.99499	0.237261	8.4084	4.15625e-17	2.18663e-16	0.8505	0.169664	0.752443	7.72663e-05	0.000424075	0.9584	0.686203	validated
RP11-81H14.1	31.3358	1.9947	0.21586	9.24068	2.44931e-20	1.70306e-19	0.800943	0.158101	NA	NA	NA	NA	NA
RP1-142L7.5	9.41627	1.9923	0.318249	6.26018	3.84525e-10	1.14875e-09	0.734318	0.141727	NA	NA	NA	NA	NA
AL022341.3	9.92796	1.98682	0.271058	7.32985	2.30416e-13	8.85184e-13	1.11974	0.231934	NA	NA	NA	NA	NA
RP11-16E12.2	234.335	1.9859	0.158505	12.529	5.18335e-36	1.60078e-34	9.38649	1.93745	1.50901	2.78252e-33	1.19426e-30	9.88405	4.31457	validated
ALG13-AS1	4.72697	1.98117	0.386331	5.12817	2.9257e-07	6.71556e-07	2.68192	0.551489	-0.111222	0.847631	0.909053	0.504536	0.606317
CTB-31O20.3	23.4673	1.97707	0.594737	3.32427	0.000886501	0.00144292	1.81568	0.435244	-0.673112	0.0318153	0.0783876	5.96092	10.3616
RP5-1028K7.2	85.8234	1.97199	0.290193	6.79544	1.07981e-11	3.67876e-11	3.18296	0.630702	1.30513	4.07427e-08	4.6756e-07	3.11052	1.48761	validated
RP11-118B22.4	2.12866	1.96974	0.491056	4.01123	6.04021e-05	0.000111692	0.850623	0.142857	NA	NA	NA	NA	NA
RP11-677O4.6	9.86978	1.9695	0.323938	6.07987	1.2028e-09	3.43781e-09	2.17005	0.417198	-0.342473	0.458273	0.600766	1.30857	2.07447
RP5-1054A22.4	9.10938	1.96824	0.299878	6.56348	5.2568e-11	1.68246e-10	0.727143	0.138465	NA	NA	NA	NA	NA
CTD-3252C9.4	713.947	1.96682	0.218923	8.98405	2.6097e-19	1.66825e-18	12.231	2.68902	-0.415047	0.0353392	0.0852112	11.0529	17.6461
AC007386.4	68.6423	1.96603	0.163146	12.0508	1.92144e-33	4.35159e-32	3.93539	0.800998	1.63133	2.14115e-20	1.64104e-18	2.82914	1.17995	validated
RP11-275I4.2	8.13195	1.96272	0.33532	5.85326	4.82042e-09	1.30113e-08	0.959517	0.18969	NA	NA	NA	NA	NA
RP11-326C3.14	9.18306	1.95798	0.297509	6.58127	4.66461e-11	1.50101e-10	1.31895	0.264556	NA	NA	NA	NA	NA
RP11-347C18.3	24.5267	1.95378	0.269361	7.25338	4.06498e-13	1.53681e-12	1.29914	0.272762	1.95877	6.54474e-16	2.53433e-14	1.02341	0.33718	validated
RP11-316M1.12	25.2082	1.95193	0.484048	4.03252	5.51822e-05	0.000102438	1.80912	0.334565	-0.0364326	0.886445	0.932505	19.1164	22.0423
RP11-54A4.2	27.0857	1.9507	0.224298	8.69691	3.41043e-18	1.98774e-17	1.47641	0.298465	0.00160778	0.994479	0.995406	0.622645	0.78467
AC159540.2	36.846	1.94992	0.224627	8.68067	3.93461e-18	2.27652e-17	2.59067	0.518358	NA	NA	NA	NA	NA
AL122127.25	54.4274	1.94355	0.209681	9.26907	1.87776e-20	1.33293e-19	10.078	2.10119	1.14854	2.04883e-06	1.67816e-05	3.81498	2.10788	validated
RP11-63M22.2	103.722	1.93915	0.529746	3.66052	0.000251706	0.000436265	1.75276	0.425689	-0.739424	0.00957862	0.0285496	6.349	11.9499
CASC19	8.62147	1.93749	0.384162	5.04342	4.57281e-07	1.03268e-06	1.2625	0.268441	NA	NA	NA	NA	NA
RP11-960L18.1	37.9517	1.9298	0.213813	9.02564	1.78651e-19	1.15443e-18	2.00088	0.415511	1.32222	3.6176e-11	7.26513e-10	1.92893	0.967065	validated
RP11-334E6.12	247.036	1.92536	0.18644	10.327	5.32211e-25	5.8055e-24	13.9375	2.83406	1.87554	3.42723e-33	1.2258e-30	23.5509	7.93894	validated
DNM3OS	222.54	1.92524	0.132133	14.5705	4.33021e-48	3.96048e-46	1.79902	0.375846	0.214322	0.0184587	0.0498896	1.41547	1.51783
RP4-728D4.2	23.7022	1.91206	0.223459	8.55666	1.16182e-17	6.45513e-17	1.21343	0.265816	1.21001	8.01446e-10	1.20273e-08	1.12632	0.589593	validated
RP11-394O4.5	702.995	1.91186	0.150882	12.6712	8.53442e-37	2.81873e-35	8.61927	1.84099	0.343362	0.00625919	0.0196378	7.67505	7.62414	validated
LINC00152	313.173	1.91099	0.182955	10.4451	1.54228e-25	1.78036e-24	19.2353	4.09406	1.65122	7.06111e-26	1.51531e-23	22.7532	8.62432	validated
CTD-2616J11.3	9.98104	1.91071	0.275774	6.92853	4.25228e-12	1.49143e-11	0.845309	0.174286	NA	NA	NA	NA	NA
RP11-1334A24.6	46.9657	1.90966	0.194086	9.83924	7.62855e-23	6.74375e-22	4.58262	0.946112	1.62789	1.5759e-11	3.2518e-10	3.6557	1.49949	validated
RP11-734K23.9	199.464	1.90053	0.118957	15.9766	1.86008e-57	4.91475e-55	3.78473	0.804972	0.319081	0.00335091	0.0115612	3.95763	3.91478	validated
ARAP1-AS1	50.3638	1.892	0.42267	4.47631	7.59449e-06	1.54753e-05	5.48841	1.28036	-0.30235	0.297892	0.442711	15.6519	20.5103
AC007952.5	45.7651	1.88414	0.245865	7.66331	1.81201e-14	7.65355e-14	0.855315	0.178333	0.467249	0.0738475	0.155065	0.75427	0.642854
H1FX-AS1	76.4961	1.8818	0.155332	12.1147	8.83124e-34	2.10007e-32	2.54024	0.568897	0.400882	0.00244919	0.00890842	2.75864	2.57964	validated
SNHG25	16.482	1.8814	0.278102	6.76517	1.33156e-11	4.51062e-11	14.7685	3.5269	0.729607	0.0473852	0.108179	1.09534	0.837832
AC159540.1	658.018	1.88004	0.135758	13.8485	1.29972e-43	7.92496e-42	25.3384	5.42023	0.473341	0.00026424	0.00127143	14.6567	13.4707	validated
AC006129.1	10.817	1.87713	0.279812	6.70852	1.96609e-11	6.55163e-11	0.741512	0.160587	NA	NA	NA	NA	NA
CTD-2228K2.7	817.837	1.87442	0.162752	11.5171	1.08219e-30	1.82514e-29	21.6186	6.37636	0.715731	0.000156841	0.000790096	17.5185	13.221	validated
RP11-1029J19.5	8.55338	1.85561	0.349457	5.31	1.09628e-07	2.62268e-07	0.768795	0.168368	NA	NA	NA	NA	NA
RP3-402G11.25	33.277	1.85209	0.169984	10.8956	1.20914e-27	1.72175e-26	1.86009	0.409851	0.258608	0.135903	0.244671	0.975205	1.05312
TRMT2B-AS1	1.60593	1.84813	0.52174	3.54225	0.000396734	0.00067244	0.794282	0.145225	NA	NA	NA	NA	NA
RP13-152O15.5	2.21286	1.84569	0.476363	3.87455	0.000106821	0.000193025	1.3645	0.292378	NA	NA	NA	NA	NA
RP11-273B20.1	65.6003	1.84129	0.163611	11.254	2.21213e-29	3.46081e-28	3.05016	0.661317	0.635658	0.00252355	0.00914788	1.73846	1.45826	validated
RP3-508I15.21	112.092	1.83938	0.134703	13.655	1.88388e-42	1.04183e-40	9.06124	2.0801	0.375024	0.0122419	0.0350283	9.23882	8.4758	validated
CTD-2334D19.1	22.3111	1.83748	0.22493	8.16915	3.10568e-16	1.55154e-15	0.745809	0.166822	NA	NA	NA	NA	NA
KB-1507C5.4	12.509	1.83401	0.299286	6.12797	8.9009e-10	2.58126e-09	1.00313	0.225672	NA	NA	NA	NA	NA
AC011513.4	16.2444	1.83175	0.245843	7.4509	9.27051e-14	3.65593e-13	1.21192	0.262679	NA	NA	NA	NA	NA
RP3-508I15.22	6.10025	1.81767	0.323634	5.61643	1.94939e-08	4.95262e-08	0.811375	0.189645	0.139032	0.544318	0.679527	0.731404	0.810439
MIR34AHG	154.453	1.81636	0.142019	12.7896	1.87516e-37	6.86019e-36	1.21087	0.282814	0.719736	4.94931e-07	4.57811e-06	1.09562	0.845937	validated
ZSWIM8-AS1	53.8683	1.81228	0.144741	12.5208	5.74202e-36	1.75058e-34	1.17844	0.267575	0.20317	0.438918	0.582871	0.922937	1.01236
LINC00106	56.5611	1.80948	0.188564	9.59613	8.30016e-22	6.78274e-21	7.92089	1.81701	0.413808	0.0226377	0.0588142	3.67423	3.41228	validated
LINC01480	92.5143	1.80839	0.178239	10.1459	3.45742e-24	3.45452e-23	3.47179	0.798331	0.622	0.000116012	0.000602814	3.40325	2.66744	validated
RP5-1142A6.9	201.185	1.80775	0.117439	15.3931	1.8221e-53	2.88864e-51	3.39578	0.78066	0.476738	0.0137718	0.0387343	2.42588	2.23005	validated
CH507-513H4.5	434.905	1.80688	0.379374	4.76279	1.90937e-06	4.11649e-06	13.1428	11.3454	0.515359	0.0889009	0.177306	31.3892	28.6857
CTD-2240J17.2	17.3449	1.79015	0.202665	8.83303	1.01878e-18	6.26007e-18	1.23971	0.285587	0.500795	0.00348965	0.0119634	0.896763	0.785709	validated
LINC00114	52.7034	1.78321	0.191799	9.29732	1.44034e-20	1.03479e-19	2.08586	0.485239	1.94283	3.43212e-27	9.20665e-25	1.81703	0.598157	validated
AC005306.3	33.2492	1.78124	0.232502	7.66119	1.84216e-14	7.76713e-14	2.11982	0.48532	0.172329	0.555583	0.688781	1.82095	1.8721
RP1-59D14.5	39.4344	1.77517	0.146831	12.0899	1.19492e-33	2.75875e-32	2.01525	0.466316	0.341939	0.0805908	0.164712	1.47427	1.46459
RP11-386I14.4	4.15594	1.7747	0.410106	4.32741	1.50873e-05	2.98483e-05	1.89085	0.469932	0.871789	0.0201607	0.0538121	1.59253	1.01859	validated
ST3GAL4-AS1	67.3138	1.77124	0.155317	11.4041	3.99087e-30	6.41236e-29	1.26668	0.296827	1.26187	7.80564e-26	1.52281e-23	1.21927	0.628878	validated
MMP25-AS1	378.557	1.76767	0.12563	14.0704	5.77227e-45	3.8129e-43	5.99062	1.38458	0.553558	2.63372e-05	0.000163825	4.58302	3.90433	validated
RP11-755F10.3	14.0034	1.7662	0.224994	7.84996	4.16185e-15	1.86733e-14	1.08047	0.238202	-0.171541	0.441136	0.584368	0.635919	0.885723
AC096579.13	33.0635	1.76585	0.225184	7.84178	4.44219e-15	1.98563e-14	1.8315	0.421884	2.01276	4.39719e-12	9.72821e-11	5.78068	1.76925	validated
RP11-20G13.2	1.4099	1.76423	0.520185	3.39153	0.000695031	0.00114538	0.747122	0.132599	NA	NA	NA	NA	NA
LINC00861	252.088	1.74699	0.212945	8.20395	2.32614e-16	1.17194e-15	2.86408	0.657519	0.678588	0.000924353	0.00392028	2.31232	1.79628	validated
AC012360.6	44.7024	1.74418	0.211678	8.23976	1.72553e-16	8.76778e-16	1.24837	0.303401	0.0723088	0.734986	0.834926	0.638068	0.744933
CTD-2527I21.14	14.8042	1.7366	0.219374	7.91616	2.44958e-15	1.12021e-14	1.21181	0.295528	-0.0507339	0.787907	0.872471	0.855709	1.07318
CTD-3195I5.3	10.0601	1.73331	0.249945	6.93474	4.06957e-12	1.43157e-11	2.25347	0.5274	0.596777	0.0144768	0.0405577	1.42407	1.13794	validated
RP11-498C9.13	20.7597	1.72707	0.732739	2.357	0.0184232	0.0254416	1.75372	0.474119	0.286558	0.37311	0.518584	8.58433	7.81498
AC007192.6	26.5716	1.72257	0.560332	3.07419	0.00211074	0.0032957	2.09621	0.571731	-0.521187	0.0776529	0.160697	6.91949	10.8847
AC104699.1	53.5729	1.72145	0.190244	9.04863	1.44776e-19	9.40651e-19	5.99415	1.48018	1.4934	1.60064e-16	7.30846e-15	4.30579	1.80149	validated
RP11-496I9.1	190.126	1.72089	0.184152	9.34492	9.19619e-21	6.74955e-20	3.66827	0.943455	0.534731	0.00163758	0.00632057	3.5364	3.05538	validated
RP11-1228E12.1	74.3744	1.71883	0.226783	7.57918	3.47743e-14	1.43068e-13	1.07053	0.253345	0.241738	0.481592	0.62401	1.14891	1.2811
AC109333.10	14.7912	1.71814	0.215426	7.97557	1.51676e-15	7.08614e-15	1.02003	0.237961	0.44595	0.031497	0.0776926	0.685286	0.610666	validated
RP11-148O21.2	32.418	1.71812	0.297625	5.77275	7.79894e-09	2.05381e-08	2.24576	0.509624	0.538582	0.090368	0.179171	1.018	0.886217
SLC39A12-AS1	59.9047	1.71474	0.157792	10.8671	1.65447e-27	2.32801e-26	1.05739	0.258986	NA	NA	NA	NA	NA
AC021218.2	274.312	1.7059	0.269428	6.33157	2.42676e-10	7.36077e-10	3.3629	0.812219	1.93295	6.13367e-12	1.31628e-10	2.97357	1.00752	validated
RP11-326I11.5	26.1399	1.69959	0.181653	9.35623	8.26304e-21	6.12134e-20	1.47626	0.360913	1.01545	5.15423e-09	6.87017e-08	1.20421	0.753038	validated
RP11-284N8.3	540.752	1.69683	0.14499	11.703	1.22992e-31	2.26725e-30	5.7377	1.38311	1.26782	1.96728e-12	4.69087e-11	4.80559	2.52112	validated
AC074212.5	197.08	1.69581	0.138845	12.2137	2.62729e-34	6.64648e-33	3.76406	0.973329	0.357262	0.0290159	0.0727432	5.20159	4.71938	validated
RP1-92O14.6	15.8877	1.69449	0.19796	8.55975	1.13113e-17	6.29934e-17	0.846169	0.20968	NA	NA	NA	NA	NA
RP3-508I15.20	10.0895	1.68205	0.242057	6.94901	3.67868e-12	1.29791e-11	6.71291	1.61077	-0.171775	0.701306	0.809576	1.14163	1.78164
LA16c-325D7.1	11.5905	1.67558	0.279258	6.00012	1.97168e-09	5.51607e-09	3.11064	0.762712	NA	NA	NA	NA	NA
CTD-2537I9.12	80.6215	1.67268	0.136988	12.2104	2.73545e-34	6.84726e-33	6.15485	1.4979	0.180546	0.309264	0.45379	4.53693	5.04658
RP11-160E2.19	20.5204	1.66699	0.292411	5.70083	1.19228e-08	3.07845e-08	0.989412	0.231686	0.203811	0.423255	0.566629	0.834359	0.842634
CTD-2298J14.2	10.306	1.66033	0.263442	6.30243	2.93008e-10	8.86481e-10	0.906564	0.22872	NA	NA	NA	NA	NA
RP11-334C17.5	204.331	1.65872	0.141667	11.7085	1.15254e-31	2.1412e-30	3.28076	0.881457	0.0886567	0.553747	0.687698	3.02142	3.56329
RP11-235E17.6	43.7122	1.65744	0.159388	10.3988	2.51145e-25	2.84392e-24	1.66713	0.424421	-0.015134	0.920189	0.95582	0.997972	1.27427
RP11-286H15.1	36.1322	1.64628	0.157576	10.4475	1.5038e-25	1.74441e-24	1.46355	0.369106	0.151304	0.435934	0.579265	1.0407	1.23617
U62631.5	17.6755	1.64181	0.313392	5.23883	1.61599e-07	3.81989e-07	1.93802	0.466255	0.70297	0.0234532	0.0605662	1.77442	1.31919	validated
AP000442.4	17.4519	1.63893	0.216933	7.55502	4.18805e-14	1.71414e-13	0.836224	0.211299	NA	NA	NA	NA	NA
NEAT1	25299.2	1.63388	0.123561	13.2233	6.43973e-40	2.88937e-38	424.732	114.991	0.18485	0.0773479	0.160375	429.014	467.44
LINC00926	556.404	1.62376	0.256221	6.33732	2.33795e-10	7.10043e-10	10.7657	2.67471	0.341646	0.0951479	0.186133	9.80765	9.54958
RP11-326C3.7	24.1228	1.62299	0.19299	8.40971	4.11033e-17	2.16726e-16	2.63551	0.664774	1.01941	1.82913e-05	0.000116825	1.61479	0.960273	validated
RP11-802E16.3	179.692	1.61564	0.117298	13.7738	3.66579e-43	2.17931e-41	12.6911	3.40455	0.0566979	0.660042	0.772328	17.5789	19.9229
AC074289.1	125.93	1.61373	0.165526	9.74912	1.86067e-22	1.58626e-21	4.09026	1.0647	0.94362	2.3591e-12	5.47088e-11	3.90801	2.50265	validated
FAM157C	124.163	1.61364	0.211585	7.62644	2.41329e-14	1.00858e-13	3.75048	0.967548	0.676044	0.00795995	0.0242643	2.73365	2.3643	validated
RP11-34P13.13	369.078	1.6134	0.212579	7.58967	3.20723e-14	1.3264e-13	4.21023	1.14503	0.317056	0.26679	0.409829	1.78811	1.98792
AC115522.3	8.85682	1.61126	0.316396	5.09254	3.53299e-07	8.03966e-07	0.73357	0.188563	NA	NA	NA	NA	NA
RP11-365N19.2	17.1525	1.60681	0.199372	8.05934	7.67089e-16	3.66293e-15	0.756763	0.193341	-0.139548	0.568253	0.699238	0.628386	0.852868
RP11-157P1.4	43.7732	1.60001	0.133302	12.0029	3.43085e-33	7.55422e-32	2.3121	0.608584	0.124252	0.338772	0.484025	1.56045	1.74884
MIR4435-2HG	430.581	1.59989	0.162856	9.82395	8.87946e-23	7.7632e-22	22.6512	6.03179	1.4663	4.43452e-20	3.06983e-18	25.1316	10.5623	validated
XXbac-BPG299F13.14	16.4933	1.59319	0.211206	7.54329	4.58244e-14	1.86593e-13	1.35306	0.339932	0.0389576	0.880692	0.928729	0.728337	0.880723
MIR17HG	91.1837	1.59101	0.131713	12.0794	1.35673e-33	3.10222e-32	2.39489	0.665043	-0.0178632	0.883702	0.930989	1.92124	2.39086
LINC01503	53.826	1.58669	0.174955	9.06914	1.19963e-19	7.83712e-19	2.42136	0.656266	1.34807	2.48421e-21	2.31788e-19	2.72242	1.31049	validated
LL21NC02-1C16.2	15.6933	1.57948	0.258577	6.10836	1.0066e-09	2.89794e-09	0.964737	0.252559	0.494909	0.0201016	0.0537211	0.781577	0.676669	validated
AP001056.1	39.034	1.5777	0.182218	8.65833	4.78729e-18	2.74317e-17	1.60648	0.419281	0.908159	6.54439e-07	5.90095e-06	1.48019	0.991213	validated
LINC01002	640.866	1.5772	0.158804	9.93176	3.02854e-23	2.76995e-22	39.8501	10.6489	0.699071	0.00159939	0.00621164	27.2985	22.4484	validated
RP11-473M20.9	80.498	1.57388	0.136586	11.523	1.01046e-30	1.72868e-29	2.88096	0.773761	0.366745	0.00442876	0.014703	2.77505	2.64521	validated
CTD-3064M3.3	70.7339	1.5698	0.161893	9.69647	3.12108e-22	2.60419e-21	1.03652	0.269741	0.675683	2.27697e-05	0.000142876	0.871284	0.676623	validated
TMEM92-AS1	18.3472	1.55956	0.22432	6.9524	3.59112e-12	1.27079e-11	0.931261	0.251023	NA	NA	NA	NA	NA
RP11-574K11.29	43.0568	1.55943	0.147886	10.5448	5.37155e-26	6.5843e-25	1.91521	0.518961	0.467421	0.00611124	0.019258	1.56706	1.46283	validated
RP11-680A11.5	21.9917	1.55553	0.16371	9.50174	2.06405e-21	1.63067e-20	1.30993	0.352793	0.421047	0.00443959	0.014703	1.38239	1.28099	validated
AC005785.2	22.9997	1.54726	0.213897	7.23364	4.70201e-13	1.77201e-12	2.27612	0.804898	-0.849266	0.00586604	0.0186496	0.791995	1.582
RP3-477O4.14	23.3882	1.54641	0.183252	8.4387	3.20898e-17	1.71097e-16	1.83268	0.509044	0.57332	0.000139372	0.000710432	1.96071	1.56654	validated
AC083949.1	17.6982	1.54302	0.216967	7.11178	1.14555e-12	4.17811e-12	1.05937	0.276628	1.19043	1.08928e-06	9.38789e-06	0.876935	0.461088	validated
RP11-314D7.2	28.0263	1.54195	0.166436	9.26456	1.95884e-20	1.37408e-19	0.8191	0.219677	0.401842	0.0270704	0.0685868	1.28113	1.216	validated
RUSC1-AS1	247.396	1.53551	0.114509	13.4095	5.32308e-41	2.53166e-39	4.7409	1.30914	0.104104	0.366049	0.510423	4.47678	5.15067
RP3-368A4.6	186.825	1.53264	0.130518	11.7427	7.69432e-32	1.47557e-30	1.91164	0.51261	-0.230438	0.18979	0.317698	0.984909	1.50796
XXbac-BPG252P9.9	20.6141	1.53257	0.214834	7.13376	9.7666e-13	3.60636e-12	0.99341	0.271022	0.380352	0.270285	0.413423	0.704925	0.689611
LINC01443	37.7223	1.53173	0.275584	5.55813	2.72676e-08	6.84279e-08	0.686818	0.184057	NA	NA	NA	NA	NA
RP11-54O7.3	200.269	1.53004	0.1265	12.0952	1.12033e-33	2.61191e-32	1.38427	0.376756	0.0338445	0.806407	0.885645	1.55117	1.82131
ASMTL-AS1	159.154	1.52743	0.124708	12.2481	1.72011e-34	4.54491e-33	9.24413	2.58759	0.0114923	0.916089	0.952651	7.04851	8.45532
MIR143HG	240.996	1.52159	0.165528	9.19239	3.84207e-20	2.60298e-19	1.65706	0.441211	0.215878	0.20092	0.331623	0.956577	1.02365
RP11-184A2.2	5.11454	1.51869	0.36947	4.11044	3.94905e-05	7.4649e-05	0.943889	0.270981	NA	NA	NA	NA	NA
RP11-750H9.5	63.0628	1.51742	0.174489	8.69641	3.42552e-18	1.99166e-17	2.54251	0.693183	1.28742	1.03062e-08	1.33235e-07	1.81861	0.942476	validated
NPPA-AS1	44.0952	1.51476	0.200481	7.55563	4.16823e-14	1.70897e-13	2.36166	0.730585	-0.106736	0.534909	0.670903	1.56019	2.10034
RP11-131H24.4	19.2732	1.50618	0.209198	7.19976	6.03172e-13	2.26237e-12	1.49535	0.388185	NA	NA	NA	NA	NA
RP11-66N24.3	312.175	1.50255	0.102468	14.6637	1.10186e-48	1.13923e-46	2.88226	0.825076	0.0288715	0.831737	0.900558	2.42426	2.99844
CTB-31N19.3	18.6012	1.49589	0.226492	6.60461	3.98563e-11	1.28775e-10	0.885503	0.249584	NA	NA	NA	NA	NA
RP11-572O17.1	25.2315	1.49588	0.164301	9.1045	8.66669e-20	5.72483e-19	1.0301	0.293854	0.170001	0.258166	0.400307	0.960729	1.04527
RP13-104F24.2	590.576	1.49009	0.0945377	15.7619	5.69203e-56	1.12797e-53	7.85264	2.27447	0.124925	0.215418	0.349953	5.3806	6.1388
AC093818.1	225.979	1.48795	0.0933969	15.9314	3.83495e-57	9.11951e-55	6.1859	1.76135	0.816347	7.21683e-10	1.09839e-08	4.63001	3.40046	validated
RP11-356I2.4	72.7979	1.48683	0.118187	12.5803	2.70929e-36	8.59026e-35	2.36481	0.660313	0.660016	4.34231e-06	3.23563e-05	1.84411	1.45161	validated
AC005519.4	39.4101	1.48337	0.146382	10.1335	3.92196e-24	3.86988e-23	1.01707	0.277673	-0.0389902	0.83421	0.902219	0.915817	1.2084
AF064858.11	18.7153	1.46651	0.180384	8.12994	4.29505e-16	2.12342e-15	1.52648	0.432138	NA	NA	NA	NA	NA
LINC00854	78.5289	1.46631	0.128095	11.447	2.43372e-30	3.99129e-29	4.25681	1.21484	0.318754	0.00480141	0.0156831	2.88816	2.83543	validated
RP11-727F15.9	20.6716	1.46361	0.185224	7.90186	2.74781e-15	1.25178e-14	1.44988	0.416352	-0.751115	0.00168659	0.00648643	0.865256	1.63265
RP11-588K22.2	242.443	1.46028	0.168263	8.67855	4.00855e-18	2.31367e-17	3.33394	0.941388	1.21823	6.30767e-17	3.07642e-15	2.79007	1.48193	validated
AC025171.1	66.9122	1.4583	0.150099	9.71561	2.58688e-22	2.18918e-21	1.27007	0.381795	0.960255	1.9111e-08	2.37065e-07	1.04136	0.683045	validated
PTOV1-AS2	172.383	1.45548	0.100276	14.5148	9.76184e-48	8.59765e-46	10.2339	3.03397	0.017821	0.875825	0.924961	9.9659	12.2691
AC006129.2	131.9	1.45545	0.159998	9.09664	9.31706e-20	6.12043e-19	9.32836	2.65418	0.742812	2.5184e-07	2.43446e-06	7.09532	5.18642	validated
AP001625.6	29.4476	1.45416	0.224759	6.46989	9.80722e-11	3.09305e-10	2.09624	0.611202	0.465167	0.0411841	0.0967203	0.975547	0.88602	validated
LINC01001	488.892	1.45311	0.133912	10.8513	1.96658e-27	2.70319e-26	7.74235	2.21863	0.341439	0.0630809	0.136052	7.12933	7.40238
RP4-669L17.10	204.911	1.4507	0.153831	9.43048	4.08224e-21	3.13148e-20	17.6001	4.99722	0.473537	0.0589466	0.129081	12.1359	11.6386
RP11-275I14.4	10.7063	1.45053	0.234197	6.19364	5.87914e-10	1.72813e-09	0.949587	0.273018	NA	NA	NA	NA	NA
ACTA2-AS1	101.289	1.44893	0.166034	8.72671	2.62198e-18	1.54333e-17	2.84098	0.80638	-0.0413005	0.791703	0.874868	2.78339	3.54
AC018766.4	96.931	1.44854	0.113965	12.7105	5.17163e-37	1.73213e-35	7.08467	2.0875	0.26221	0.11128	0.209479	4.97858	5.00216
RP11-144A16.8	9.64884	1.44375	0.29153	4.95231	7.33375e-07	1.62683e-06	1.21825	0.329469	NA	NA	NA	NA	NA
HOXB-AS1	34.2257	1.4424	0.168456	8.56248	1.10466e-17	6.16637e-17	1.88656	0.567317	0.665264	8.01942e-06	5.64251e-05	1.84034	1.32677	validated
BISPR	170.164	1.44172	0.115873	12.4423	1.5408e-35	4.58003e-34	4.94365	1.44251	1.08311	9.84649e-22	9.6048e-20	4.34939	2.58866	validated
RP11-155O18.6	7.07427	1.43327	0.262207	5.46617	4.59855e-08	1.12852e-07	0.906775	0.26992	0.0288862	0.925296	0.95788	0.619986	0.779571
TEX41	18.0494	1.42957	0.274284	5.21201	1.86809e-07	4.38532e-07	1.47285	0.515386	0.109978	0.593086	0.722968	0.575076	0.689865
AP001059.6	4.15745	1.42766	0.369356	3.86529	0.000110959	0.000200046	1.46068	0.428046	-0.721788	0.062336	0.134581	0.565674	1.14314
LINC01410	106.01	1.42765	0.15453	9.23868	2.49557e-20	1.73016e-19	5.13272	1.51375	0.935599	1.93279e-06	1.60146e-05	2.64004	1.70392	validated
LINC00996	185.072	1.42678	0.131399	10.8584	1.81935e-27	2.51535e-26	4.23634	1.22967	0.600276	5.09731e-07	4.69478e-06	3.44685	2.75	validated
RP11-322E11.2	262.506	1.42379	0.141489	10.0629	8.05855e-24	7.75839e-23	3.74972	1.08251	1.08148	3.03365e-16	1.2679e-14	2.15517	1.30667	validated
CTA-384D8.36	260.707	1.42251	0.125097	11.3712	5.81694e-30	9.22178e-29	9.77858	2.92092	0.702389	1.04513e-11	2.17751e-10	8.1777	5.98983	validated
AC010883.5	8.87649	1.41468	0.243535	5.80892	6.28774e-09	1.67626e-08	1.05162	0.307301	-0.0376035	0.864962	0.921468	1.13286	1.4152
RP11-415J8.3	85.0978	1.41418	0.141338	10.0056	1.43987e-23	1.36414e-22	4.06987	1.20952	0.208498	0.220399	0.355621	2.52776	2.78576
AC005104.3	15.6	1.41247	0.1918	7.36425	1.78145e-13	6.92202e-13	1.76583	0.509591	-0.177056	0.481779	0.62401	0.897992	1.29949
AC002511.3	32.9841	1.41234	0.215633	6.54974	5.76371e-11	1.83482e-10	1.10115	0.331841	-0.163927	0.461391	0.603747	0.585432	0.851446
AP001058.3	11.388	1.40492	0.246002	5.71101	1.12308e-08	2.91878e-08	1.09367	0.327528	1.32154	8.89164e-09	1.1635e-07	0.946849	0.442317	validated
RP11-16E12.1	49.831	1.40267	0.138411	10.1341	3.90054e-24	3.86478e-23	2.48624	0.763789	0.652749	0.000101264	0.000532627	1.54042	1.23503	validated
CTC-241F20.4	7.15155	1.39972	0.275254	5.08518	3.67271e-07	8.34165e-07	0.773756	0.237951	NA	NA	NA	NA	NA
RP11-288I21.1	16.306	1.39661	0.192152	7.26823	3.6423e-13	1.3814e-12	0.916141	0.273316	NA	NA	NA	NA	NA
AC078883.3	24.2893	1.39416	0.181112	7.69778	1.38445e-14	5.92127e-14	1.71605	0.526502	0.684092	8.38612e-06	5.86209e-05	1.67104	1.23972	validated
RP11-161M6.2	170.678	1.39051	0.184635	7.53111	5.03107e-14	2.03467e-13	2.0526	0.612211	-0.00423743	0.980324	0.986015	2.78701	3.19529
AC000068.9	7.80749	1.39006	0.337008	4.12471	3.71201e-05	7.04483e-05	0.892908	0.268181	NA	NA	NA	NA	NA
FUT8-AS1	54.1794	1.38836	0.168836	8.2231	1.9831e-16	1.00123e-15	1.08406	0.330069	NA	NA	NA	NA	NA
MALAT1	13589.7	1.38756	0.137105	10.1204	4.4843e-24	4.40648e-23	112.635	35.92	0.00321059	0.974438	0.982219	142.608	179.594
RP5-1073O3.2	4.5107	1.38616	0.451145	3.07253	0.00212251	0.0033119	0.639034	0.335108	NA	NA	NA	NA	NA
LINC00877	45.937	1.38059	0.227301	6.07384	1.24886e-09	3.5609e-09	1.2122	0.376231	1.12682	2.92966e-08	3.47351e-07	1.62524	0.874513	validated
RP11-182J1.12	24.226	1.37758	0.186156	7.40011	1.36071e-13	5.33074e-13	2.26212	0.665236	-0.526603	0.143246	0.254054	0.698812	1.27391
AC007283.5	47.0088	1.37682	0.220757	6.2368	4.46614e-10	1.32425e-09	5.41953	1.66903	0.583074	9.5195e-06	6.50601e-05	11.7983	9.37813	validated
RP11-186B7.4	229.587	1.37645	0.116973	11.7672	5.76198e-32	1.12311e-30	1.46575	0.467711	-0.132701	0.35366	0.499243	2.0268	2.61445
FAM13A-AS1	175.883	1.37051	0.216098	6.34208	2.26677e-10	6.91073e-10	3.8889	1.23839	-0.113044	0.338317	0.483696	1.34595	1.85373
CTD-2313F11.1	11.9355	1.36775	0.296719	4.60959	4.03469e-06	8.39413e-06	0.759624	0.321271	NA	NA	NA	NA	NA
LINC01237	20.3545	1.36649	0.211235	6.46906	9.86144e-11	3.10192e-10	1.27871	0.377242	0.476327	0.0356641	0.0858016	0.936352	0.848567	validated
CTD-2047H16.2	14.378	1.36634	0.248308	5.50261	3.74215e-08	9.22159e-08	0.942702	0.282023	NA	NA	NA	NA	NA
RBM5-AS1	39.5328	1.36626	0.181744	7.51747	5.58459e-14	2.24707e-13	1.05311	0.320865	-0.310721	0.252198	0.394186	1.19333	1.89081
AC004538.3	10.5925	1.36252	0.223713	6.09047	1.12578e-09	3.22542e-09	0.834948	0.275386	NA	NA	NA	NA	NA
RP11-81H14.2	109.467	1.35915	0.168884	8.04786	8.42557e-16	3.9992e-15	9.02175	2.76835	1.26657	8.42659e-21	6.95518e-19	7.71271	3.96766	validated
PCAT19	112.597	1.35679	0.157123	8.63522	5.86165e-18	3.33469e-17	2.0536	0.638623	1.32927	4.30759e-21	3.85171e-19	2.17435	1.08862	validated
AC093495.4	59.9935	1.35655	0.12628	10.7424	6.43473e-27	8.45403e-26	3.65381	1.15258	-0.0251099	0.87121	0.921956	3.41169	4.30188
XXbac-BPG300A18.13	13.876	1.35276	0.280939	4.81513	1.47103e-06	3.19755e-06	0.86187	0.26357	NA	NA	NA	NA	NA
C1RL-AS1	383.087	1.35055	0.106063	12.7334	3.85515e-37	1.32863e-35	5.77339	1.7493	0.513299	0.000266782	0.00128079	3.7538	3.27481	validated
RP11-304L19.4	19.6655	1.34874	0.225016	5.99397	2.04783e-09	5.72237e-09	1.8499	0.571484	0.276007	0.329532	0.475548	1.02491	1.06944
RP11-263K19.4	31.978	1.34654	0.144697	9.30592	1.32831e-20	9.63026e-20	1.60595	0.497849	-0.0840295	0.582195	0.712979	1.33695	1.75426
AC132217.4	23.712	1.34585	0.295478	4.55482	5.24312e-06	1.0823e-05	2.82522	0.947702	0.226344	0.46365	0.605963	5.27848	4.89987
LA16c-390E6.5	63.7259	1.33818	0.485506	2.75626	0.0058467	0.00870053	1.47252	0.518984	-0.19167	0.525061	0.662812	6.24923	7.72849
RP11-277P12.20	108.845	1.33702	0.157224	8.5039	1.83332e-17	9.93086e-17	1.30954	0.414215	1.5388	9.83014e-23	1.24091e-20	1.22222	0.525708	validated
RP11-228B15.4	76.2364	1.3368	0.14628	9.13863	6.32458e-20	4.20107e-19	1.35778	0.45312	-0.111473	0.475813	0.619451	1.09922	1.49798
AC116366.6	202.644	1.33302	0.121029	11.014	3.27198e-28	4.80295e-27	1.77479	0.540249	0.245503	0.221349	0.356827	1.05387	1.15147
CCAT1	95.1676	1.3153	0.220314	5.97012	2.37072e-09	6.60138e-09	1.45377	0.464507	1.04041	6.43532e-05	0.000363426	0.858157	0.539843	validated
RP11-498C9.12	10.8766	1.31464	0.22662	5.80108	6.58876e-09	1.7541e-08	0.739991	0.234771	NA	NA	NA	NA	NA
AC073130.1	15.4321	1.30653	0.260359	5.01818	5.21639e-07	1.17245e-06	0.657113	0.214505	NA	NA	NA	NA	NA
RP11-1094M14.5	18.6484	1.30422	0.191792	6.80017	1.04497e-11	3.56518e-11	0.889109	0.279371	NA	NA	NA	NA	NA
RP5-902P8.10	9.84166	1.30114	0.2341	5.55806	2.72791e-08	6.84279e-08	1.56493	0.584219	0.197625	0.394008	0.539593	1.27589	1.25668
RP11-126O1.6	5.77672	1.3004	0.313745	4.14477	3.40148e-05	6.48135e-05	1.73138	0.563067	1.18689	0.000407055	0.00187053	1.16049	0.613012	validated
AF127936.5	24.7005	1.29893	0.184147	7.05374	1.74169e-12	6.30402e-12	1.4695	0.471244	1.03824	4.20206e-06	3.17293e-05	0.964516	0.589184	validated
AC009404.2	57.1736	1.29597	0.135759	9.54604	1.34744e-21	1.08618e-20	1.36461	0.458347	0.335745	0.0778162	0.160725	1.43895	1.44936
RP4-647J21.1	49.8597	1.29457	0.199225	6.49803	8.13792e-11	2.57683e-10	0.847107	0.265436	0.858382	6.38113e-06	4.58405e-05	0.82159	0.553118	validated
RP11-490B18.6	9.89574	1.2932	0.222025	5.8246	5.72506e-09	1.5314e-08	0.914697	0.282843	-0.00780481	0.977407	0.98471	0.604711	0.755644
RP11-89K11.1	24.3187	1.29198	0.18478	6.99198	2.7104e-12	9.70682e-12	1.69094	0.54273	0.638021	0.000151058	0.000764553	1.38727	1.05008	validated
RP11-203B9.4	25.3217	1.29187	0.153416	8.42067	3.74333e-17	1.97814e-16	1.86331	0.606515	-0.0778091	0.650603	0.765367	1.22557	1.52992
RP11-1191J2.5	17.3769	1.2908	0.214243	6.02495	1.69165e-09	4.75503e-09	0.827775	0.276879	0.176868	0.330401	0.475866	0.745889	0.788562
PRR7-AS1	14.2504	1.28953	0.193	6.68149	2.36526e-11	7.83369e-11	1.07511	0.353562	-0.335429	0.177881	0.302004	0.608259	0.95807
CTD-3032J10.4	0.792475	1.28729	0.50497	2.54924	0.0107957	0.0154002	1.55761	0.191261	NA	NA	NA	NA	NA
RP11-50B3.4	5.60644	1.28497	0.289097	4.44477	8.79846e-06	1.7837e-05	0.957247	0.295645	NA	NA	NA	NA	NA
AC104653.1	6.52302	1.28321	0.290744	4.41355	1.01689e-05	2.0493e-05	0.732891	0.248888	0.994374	5.58789e-05	0.00031808	0.850598	0.523427	validated
RP11-265N6.1	82.8373	1.2828	0.498211	2.57482	0.0100293	0.0143499	3.70903	1.32281	0.318555	0.00434404	0.0145434	15.4242	15.2355	validated
RP11-218F10.3	21.8975	1.28269	0.169872	7.55094	4.32112e-14	1.76557e-13	0.959844	0.307188	-0.300138	0.0374163	0.0893889	0.69289	1.04006
RP11-536K7.3	86.2566	1.28005	0.139941	9.14707	5.85008e-20	3.90772e-19	1.2456	0.420351	0.411655	0.0043899	0.0146284	1.40281	1.30938	validated
RP11-894P9.1	80.615	1.27978	0.137348	9.31782	1.18753e-20	8.63591e-20	2.01652	0.642893	0.0696525	0.74512	0.84248	1.25764	1.53915
SNHG12	540.416	1.2714	0.0901636	14.101	3.74405e-45	2.61863e-43	17.7591	6.06997	0.00522308	0.952958	0.973369	18.4378	22.121
CRNDE	18.3541	1.27044	0.225833	5.62557	1.84897e-08	4.7126e-08	1.32895	0.456818	0.701139	0.00077603	0.00336436	1.0936	0.860699	validated
RP11-290F5.2	50.3193	1.26995	0.178844	7.10086	1.23983e-12	4.51503e-12	1.32367	0.440688	0.411619	0.0209049	0.0553852	0.822646	0.787155	validated
RP11-288L9.4	9.85279	1.26987	0.224988	5.64417	1.65981e-08	4.24412e-08	0.785107	0.253855	NA	NA	NA	NA	NA
RP11-37B2.1	100.392	1.26576	0.109758	11.5323	9.06966e-31	1.57428e-29	2.61204	0.857967	0.412551	0.00170778	0.00654446	2.1771	2.03151	validated
RP11-589N15.2	19.3972	1.26574	0.185137	6.83677	8.10004e-12	2.78351e-11	6.48745	2.1185	0.84711	0.00115113	0.00466101	2.22358	1.47697	validated
RP11-468E2.5	28.9811	1.26465	0.140199	9.02038	1.87437e-19	1.20793e-18	1.67076	0.542715	0.190998	0.189725	0.317698	1.53567	1.68937
TBX2-AS1	35.2404	1.26098	0.167761	7.51656	5.62365e-14	2.25896e-13	2.09503	0.712426	-0.185622	0.247865	0.387978	1.54569	2.0978
LINC01355	207.424	1.25817	0.109276	11.5138	1.12451e-30	1.88316e-29	1.32475	0.426216	-0.255065	0.0543927	0.120213	0.946941	1.45486
AC002511.2	28.4247	1.25503	0.194348	6.45766	1.06333e-10	3.32709e-10	2.79891	0.925189	-0.5663	0.00526177	0.0170057	1.28803	2.44824
LINC00894	121.645	1.25333	0.132598	9.45212	3.32023e-21	2.56348e-20	3.44907	1.12017	-0.503216	0.00130141	0.0051719	1.88004	3.36154
CTD-2303H24.2	211.63	1.25315	0.193823	6.46542	1.01015e-10	3.16904e-10	5.79589	1.94115	0.417061	0.0404359	0.0953576	3.43575	3.26383	validated
CTA-984G1.5	14.4617	1.25159	0.179928	6.95607	3.49899e-12	1.24188e-11	1.79731	0.587976	0.228997	0.223466	0.359089	1.17528	1.28934
AP006621.9	21.1814	1.25056	0.213909	5.84621	5.02893e-09	1.35587e-08	1.51699	0.495225	-0.223816	0.354855	0.500341	0.675389	1.0246
CTD-2547L24.3	41.2782	1.25025	0.15836	7.89499	2.90334e-15	1.3201e-14	1.23648	0.426204	0.68515	9.66684e-07	8.3988e-06	1.09459	0.841626	validated
SH3RF3-AS1	45.6431	1.24973	0.178097	7.01714	2.2645e-12	8.12213e-12	0.861807	0.280579	NA	NA	NA	NA	NA
AC026202.3	30.1726	1.24929	0.162128	7.70558	1.30249e-14	5.59083e-14	1.76605	0.588912	1.27242	8.52015e-15	2.77034e-13	1.50931	0.78896	validated
RP5-968D22.3	13.9561	1.2466	0.210813	5.91331	3.35308e-09	9.20741e-09	1.13011	0.363377	NA	NA	NA	NA	NA
RP11-385F5.4	12.9431	1.24458	0.210376	5.916	3.29867e-09	9.06847e-09	1.17795	0.386372	-0.0899408	0.697543	0.806969	0.769936	0.958533
CTB-91J4.1	11.9065	1.24271	0.229079	5.42482	5.80138e-08	1.40916e-07	1.20531	0.411916	NA	NA	NA	NA	NA
RASSF8-AS1	47.4093	1.24212	0.161907	7.67182	1.69574e-14	7.20085e-14	1.06097	0.359262	0.616315	0.000173963	0.000864179	0.837634	0.693316	validated
RP11-876N24.4	92.8914	1.24014	0.123906	10.0087	1.39592e-23	1.3278e-22	1.23065	0.406919	0.687391	1.35988e-06	1.13996e-05	1.00942	0.763185	validated
RP11-159H10.3	15.2421	1.23946	0.210015	5.90175	3.59655e-09	9.84189e-09	0.745271	0.244241	NA	NA	NA	NA	NA
SEMA3F-AS1	69.2285	1.23891	0.109953	11.2676	1.89668e-29	2.98695e-28	1.02651	0.344324	-0.158509	0.274711	0.416648	0.991158	1.38925
RP11-92C4.6	20.4585	1.23684	0.263371	4.69618	2.65076e-06	5.59814e-06	2.06208	0.657058	1.65297	4.75019e-11	9.1017e-10	1.37448	0.539307	validated
CTB-13F3.1	35.3671	1.23647	0.148044	8.35207	6.70775e-17	3.47517e-16	2.43735	0.786126	-0.153757	0.428502	0.572225	1.3299	1.83549
RP11-186N15.3	32.8082	1.23609	0.134401	9.19703	3.67989e-20	2.50739e-19	0.826056	0.272797	-0.0412869	0.773793	0.863077	0.853286	1.08178
RP11-1100L3.7	69.1671	1.23342	0.297835	4.14128	3.45374e-05	6.57039e-05	3.54397	1.3482	-0.12671	0.635748	0.752933	8.89051	10.4226
RP1-81D8.3	5.22028	1.22931	0.403185	3.049	0.00229603	0.00356626	3.46643	1.54852	NA	NA	NA	NA	NA
RP11-197N18.2	204.563	1.22624	0.113286	10.8243	2.64181e-27	3.52933e-26	0.989189	0.353069	0.0874066	0.55869	0.691436	0.729297	0.848128
SNHG3	949.226	1.22405	0.104047	11.7643	5.95872e-32	1.15202e-30	15.9943	5.51038	0.341054	0.0230163	0.0595814	20.6436	20.3389	validated
AP001059.7	9.95753	1.21398	0.264025	4.59797	4.2663e-06	8.8605e-06	1.04651	0.354794	-0.0922253	0.686519	0.797224	0.681329	0.952797
RP11-159D12.2	446.047	1.21364	0.093425	12.9906	1.38392e-38	5.48493e-37	3.84865	1.33161	-0.128533	0.187941	0.316083	3.05305	4.2634
RP11-404F10.2	73.3946	1.21277	0.116818	10.3817	3.00415e-25	3.35393e-24	2.32412	0.778995	0.419167	0.00105167	0.00432857	3.01043	2.86446	validated
RP11-264B17.2	36.8009	1.20918	0.142073	8.51101	1.7243e-17	9.38305e-17	2.89376	0.945465	-0.628823	0.00727274	0.0224299	4.70248	8.08588
CTD-2196E14.6	23.242	1.20896	0.14108	8.56931	1.04111e-17	5.83904e-17	0.840599	0.282177	0.11612	0.419969	0.562931	0.78777	0.889681
AP4B1-AS1	70.0836	1.20331	0.121944	9.8677	5.74681e-23	5.11832e-22	1.40614	0.474915	0.0609167	0.765845	0.859832	1.00786	1.246
SEPT4-AS1	22.1382	1.20321	0.168863	7.12538	1.03796e-12	3.81494e-12	1.04863	0.370791	NA	NA	NA	NA	NA
BX470102.3	45.4295	1.2026	0.167913	7.16201	7.95044e-13	2.97735e-12	3.34121	1.20669	-0.068064	0.702713	0.809893	2.67891	3.39268
AC010761.8	53.118	1.20226	0.110803	10.8503	1.98673e-27	2.71519e-26	2.1539	0.752201	0.106051	0.334121	0.479294	1.69776	1.96759
RP11-2C24.4	23.7879	1.20141	0.204432	5.87685	4.18153e-09	1.13772e-08	0.85641	0.284116	NA	NA	NA	NA	NA
RP11-412H8.2	12.9747	1.19622	0.362542	3.29953	0.000968459	0.00156987	0.83676	0.279842	NA	NA	NA	NA	NA
AC138035.2	111.612	1.19511	0.204585	5.84163	5.16932e-09	1.38743e-08	3.80152	1.28618	0.345703	0.294119	0.438929	1.61421	1.71632
RP11-347I19.7	112.307	1.19074	0.144658	8.23142	1.85004e-16	9.36042e-16	1.3593	0.479838	-0.110126	0.604904	0.729229	0.872696	1.21393
MCCC1-AS1	21.1317	1.19031	0.166352	7.15536	8.34548e-13	3.11547e-12	1.18528	0.393372	-0.404152	0.0530015	0.118481	0.672935	1.07911
RP11-19N8.4	36.3367	1.18462	0.201295	5.885	3.9806e-09	1.08553e-08	1.7056	0.585346	NA	NA	NA	NA	NA
RP11-649A18.5	7.58858	1.18325	0.251905	4.6972	2.63751e-06	5.57511e-06	1.04065	0.352385	0.339747	0.201045	0.331623	0.756998	0.71762
AC005682.5	24.6188	1.18278	0.189357	6.24632	4.20226e-10	1.24912e-09	1.21979	0.429373	NA	NA	NA	NA	NA
RP11-29H23.4	2.39999	1.18132	0.402003	2.93858	0.00329723	0.00505859	0.962809	0.337093	NA	NA	NA	NA	NA
CTD-2319I12.2	16.5092	1.18125	0.169238	6.97982	2.95556e-12	1.05372e-11	0.877185	0.300812	NA	NA	NA	NA	NA
CTD-3092A11.2	356.093	1.18012	0.0922376	12.7943	1.76351e-37	6.55254e-36	5.18954	1.82217	0.230488	0.0288648	0.0724489	4.95398	5.29138
CTD-2017F17.2	53.1054	1.1756	0.150301	7.82162	5.21472e-15	2.32221e-14	4.10625	1.45291	-0.17725	0.274724	0.416648	4.01544	5.24216
CASC15	102.451	1.17333	0.112198	10.4577	1.35113e-25	1.58275e-24	1.08219	0.377313	0.456573	0.000190198	0.000940473	0.938889	0.848616	validated
RP11-23N2.4	41.9066	1.17312	0.164286	7.14073	9.28371e-13	3.43873e-12	3.16331	1.08575	-0.0961118	0.715998	0.81992	1.20921	1.66971
RP11-19P22.8	31.5873	1.17297	0.233075	5.03258	4.8392e-07	1.08974e-06	1.84579	0.69905	0.545938	3.9462e-05	0.000235238	4.16218	3.51773	validated
LINC00494	60.9876	1.17066	0.211398	5.53774	3.06406e-08	7.6537e-08	0.804712	0.281833	0.196748	0.314051	0.459409	0.747177	0.79496
ACAP2-IT1	15.2758	1.16851	0.209519	5.57711	2.44554e-08	6.17357e-08	1.11733	0.380935	NA	NA	NA	NA	NA
RP3-426I6.5	0.998111	1.1681	0.502127	2.32631	0.0200022	0.027431	0.637495	0.205299	NA	NA	NA	NA	NA
RP11-575L7.8	50.1345	1.16795	0.132095	8.84175	9.42342e-19	5.80542e-18	6.81291	2.33429	-0.263326	0.394523	0.539953	2.55979	3.77522
CTD-2517M22.14	196.877	1.16296	0.122492	9.49417	2.21965e-21	1.74202e-20	2.00305	0.728532	-0.08514	0.530322	0.666708	1.78704	2.37313
RP11-180M15.7	36.7472	1.16162	0.147194	7.8918	2.97865e-15	1.35176e-14	2.89144	1.00706	0.779446	0.000285614	0.0013681	1.88732	1.40159	validated
AC009950.2	74.9735	1.15855	0.136355	8.49652	1.95355e-17	1.05581e-16	2.89037	0.998017	0.323397	0.0680408	0.145001	1.77389	1.80986
RP11-514P8.8	274.112	1.15752	0.177308	6.52832	6.65119e-11	2.11169e-10	2.13211	0.799548	0.203597	0.453622	0.597363	0.891907	0.979017
CFLAR-AS1	41.3276	1.1573	0.157866	7.33087	2.28671e-13	8.8133e-13	2.5259	0.915493	0.111512	0.528045	0.665405	1.91357	2.10442
GHRLOS	35.255	1.14766	0.205628	5.58125	2.38795e-08	6.03459e-08	1.0648	0.39389	NA	NA	NA	NA	NA
RP11-403P17.6	33.6422	1.14647	0.141325	8.11232	4.96633e-16	2.44007e-15	4.56036	1.61866	0.401571	0.00312172	0.010893	3.89827	3.65089	validated
CH507-513H4.3	76305.4	1.14561	0.330719	3.464	0.000532214	0.000889392	2336.02	940.207	0.400484	0.0990577	0.192059	1691.73	1552.54
CH507-513H4.4	76305.4	1.14561	0.330719	3.464	0.000532214	0.000889392	2336.02	940.207	0.400484	0.0990577	0.192059	1691.73	1552.54
CH507-513H4.6	76305.4	1.14561	0.330719	3.464	0.000532214	0.000889392	2336.02	940.207	0.400484	0.0990577	0.192059	1691.73	1552.54
RP11-152N13.16	38.0275	1.14549	0.119419	9.59215	8.62681e-22	7.00155e-21	2.17278	0.786436	0.456624	0.00075599	0.00328412	1.69062	1.52651	validated
STAG3L5P-PVRIG2P-PILRB	1129.32	1.14459	0.0986117	11.607	3.79495e-31	6.73462e-30	9.5588	3.60089	-0.133664	0.255456	0.397155	10.0982	13.7971
RP3-368A4.5	470.815	1.14368	0.101899	11.2237	3.11913e-29	4.81643e-28	4.16354	1.46636	0.0163349	0.921109	0.956313	2.59855	3.37008
PCED1B-AS1	370.896	1.14238	0.168512	6.77923	1.20817e-11	4.09847e-11	22.2841	8.13288	0.713745	2.47309e-06	1.95839e-05	28.6123	20.3149	validated
RP11-66N24.4	148.083	1.14141	0.0917559	12.4397	1.59147e-35	4.67224e-34	1.95824	0.712674	-0.228504	0.0469244	0.10747	2.24765	3.12541
AF064858.8	44.8202	1.13949	0.123903	9.19665	3.69298e-20	2.50912e-19	1.02619	0.370733	NA	NA	NA	NA	NA
RP11-876N24.5	62.9304	1.13793	0.119579	9.51614	1.79725e-21	1.42462e-20	1.8737	0.651314	1.35407	3.89346e-22	4.17768e-20	1.58039	0.770855	validated
CTC-429L19.3	5.70469	1.1328	0.259763	4.3609	1.29531e-05	2.58844e-05	0.972011	0.333109	0.118802	0.661826	0.773994	0.698737	0.72289
RP11-203M5.7	19.5972	1.13087	0.179801	6.28958	3.1833e-10	9.58215e-10	2.08554	0.746568	-0.215318	0.400903	0.546499	1.10278	1.55287
RP11-57H12.5	10.6787	1.13049	0.2279	4.96046	7.03279e-07	1.56299e-06	1.26638	0.452962	0.0773676	0.803338	0.882882	0.707583	0.857739
GS1-124K5.3	23.1008	1.12895	0.169718	6.65192	2.89285e-11	9.48854e-11	1.22162	0.438529	0.285963	0.255388	0.397155	0.755488	0.795093
RP11-798G7.5	11.8575	1.12663	0.234102	4.81254	1.49026e-06	3.23639e-06	0.965077	0.333401	-0.313942	0.218586	0.354107	0.801096	1.22128
C22orf34	73.9205	1.12606	0.13951	8.07156	6.94048e-16	3.34098e-15	1.27395	0.457855	0.897385	3.06878e-11	6.272e-10	1.18265	0.770201	validated
RP5-906C1.1	5.22608	1.12315	0.296514	3.78786	0.000151952	0.000269055	0.719513	0.279879	NA	NA	NA	NA	NA
RP11-261P9.4	19.0172	1.12109	0.182266	6.15086	7.70618e-10	2.24575e-09	1.30991	0.489139	-0.435164	0.0811572	0.165507	0.600519	1.01206
RP1-178F15.4	32.0474	1.12054	0.136118	8.2321	1.83964e-16	9.32764e-16	2.01459	0.762072	0.386832	0.0191521	0.0513754	2.10271	1.98135	validated
C9orf139	63.3353	1.12051	0.160273	6.99128	2.72392e-12	9.74056e-12	0.903031	0.340929	0.25561	0.116721	0.216869	1.06333	1.07462
RP11-510N19.5	45.6296	1.12006	0.206395	5.4268	5.73737e-08	1.39504e-07	1.49534	0.538124	-0.250418	0.125926	0.231566	1.72842	2.61553
BMS1P4	127.812	1.11907	0.103224	10.8412	2.19636e-27	2.98455e-26	2.3206	0.841119	0.291127	0.0438317	0.10202	1.77768	1.84602
RP11-489O18.1	11.3993	1.11699	0.201764	5.53615	3.09194e-08	7.71524e-08	0.77853	0.27673	NA	NA	NA	NA	NA
RNF139-AS1	76.0436	1.11658	0.0935629	11.934	7.87045e-33	1.67106e-31	1.13893	0.423779	0.0092632	0.92182	0.956484	1.10834	1.37059
RP11-160E2.21	4.15957	1.11397	0.390598	2.85196	0.004345	0.00658115	2.52056	0.888134	0.545627	0.389688	0.536415	0.73731	0.441264
RP11-147L13.15	134.324	1.11228	0.107416	10.3549	3.97602e-25	4.35713e-24	2.0296	0.744546	0.685554	1.40341e-09	2.03494e-08	1.63179	1.23377	validated
RP1-68D18.4	23.0325	1.10979	0.178687	6.2108	5.27156e-10	1.55724e-09	1.84222	0.652761	0.330168	0.199278	0.330435	0.644258	0.644313
RP11-378J18.9	42.9506	1.10491	0.162842	6.78518	1.1594e-11	3.93866e-11	5.11506	1.86523	0.369335	0.200594	0.331623	3.51004	3.44229
SLX1B-SULT1A4	246.835	1.10048	0.0961473	11.4457	2.46973e-30	4.02262e-29	3.17555	1.19652	-0.0285625	0.773459	0.863077	3.05167	3.8613
CTD-2341M24.1	15.4426	1.09812	0.182178	6.02777	1.66239e-09	4.67831e-09	0.845642	0.308519	NA	NA	NA	NA	NA
RP11-448G15.3	141.442	1.09773	0.0891823	12.3088	8.12364e-35	2.22046e-33	1.32149	0.492884	-0.173758	0.153054	0.267907	1.14495	1.62343
LINC01215	110.266	1.09634	0.242578	4.51955	6.19723e-06	1.26824e-05	1.44768	0.509797	0.666585	0.00177978	0.00678401	1.42788	1.12354	validated
RP11-717A5.2	0.785093	1.09593	0.520742	2.10455	0.0353304	0.0469623	0.942562	0.200839	NA	NA	NA	NA	NA
RP11-324I22.3	7.35279	1.09577	0.284232	3.8552	0.000115634	0.00020753	1.26953	0.484269	NA	NA	NA	NA	NA
AC139887.4	5.29105	1.09576	0.268382	4.08283	4.44909e-05	8.35039e-05	1.22162	0.436147	-0.0858047	0.839313	0.904654	0.501345	0.62207
RP11-458F8.4	240.572	1.09145	0.095501	11.4287	3.00694e-30	4.86429e-29	1.90406	0.707237	0.327937	0.0037775	0.0128268	1.53961	1.54912	validated
NALT1	23.7733	1.08926	0.174202	6.25284	4.03049e-10	1.19956e-09	1.39587	0.514862	-0.137397	0.457136	0.600376	1.11088	1.42857
ZDHHC20-IT1	12.3993	1.08878	0.245364	4.4374	9.10499e-06	1.84113e-05	1.30714	0.467727	NA	NA	NA	NA	NA
AC005253.2	88.6729	1.08866	0.105714	10.2981	7.1876e-25	7.76914e-24	1.40194	0.518444	0.216351	0.198067	0.328987	1.29554	1.40223
TMCC1-AS1	86.4927	1.08802	0.104926	10.3694	3.41623e-25	3.79617e-24	2.04021	0.756956	0.285931	0.0284382	0.0716296	1.44387	1.49757	validated
RP11-165F24.3	21.7017	1.08725	0.205071	5.30181	1.14663e-07	2.73764e-07	0.861832	0.519252	NA	NA	NA	NA	NA
CTD-2587H24.14	95.3205	1.0846	0.109233	9.92923	3.10649e-23	2.83036e-22	0.861304	0.320825	0.232387	0.0810228	0.165438	1.03222	1.02993
RP11-465B22.8	671.103	1.08415	0.142359	7.61557	2.62538e-14	1.09337e-13	20.8392	8.3222	-0.601997	2.98959e-06	2.35006e-05	20.3811	35.9386
SRD5A3-AS1	54.2694	1.07974	0.131834	8.19019	2.60804e-16	1.31119e-15	2.30868	0.868063	0.502651	2.11914e-05	0.000134149	1.67923	1.4881	validated
AC022182.3	20.2138	1.07585	0.195467	5.50402	3.71223e-08	9.15734e-08	0.809013	0.299957	0.927606	8.69138e-08	9.32586e-07	1.08109	0.690243	validated
LINC01358	44.4832	1.07584	0.166624	6.45674	1.06986e-10	3.34313e-10	1.94523	0.767823	0.905363	3.58485e-06	2.74753e-05	1.64511	1.06648	validated
RP11-359J14.2	14.5481	1.075	0.222671	4.82774	1.38088e-06	3.00984e-06	0.848042	0.30903	NA	NA	NA	NA	NA
LINC00893	122.342	1.07409	0.133267	8.05965	7.65126e-16	3.66091e-15	4.8154	1.90475	-0.106619	0.424841	0.56793	4.16219	5.60868
AC069363.1	11.4606	1.07109	0.259675	4.12472	3.71183e-05	7.04483e-05	0.968333	0.382766	0.726501	0.00124418	0.00498137	0.91265	0.725234	validated
RP11-669E14.6	7.3892	1.06851	0.246903	4.32767	1.50698e-05	2.98385e-05	1.5296	0.553624	NA	NA	NA	NA	NA
SLC16A1-AS1	116.583	1.06572	0.136446	7.81055	5.69412e-15	2.53096e-14	0.979073	0.372261	0.368659	0.01034	0.0305644	0.994738	0.974134	validated
CTB-39G8.3	100.28	1.06277	0.113262	9.3833	6.39401e-21	4.79652e-20	9.61902	3.67056	-0.0858329	0.593482	0.722968	5.32687	7.09879
RP11-73M18.6	10.6184	1.06141	0.223757	4.74356	2.09999e-06	4.49484e-06	0.897301	0.324337	NA	NA	NA	NA	NA
CTD-3184A7.4	149.568	1.06103	0.107231	9.89487	4.3816e-23	3.94676e-22	7.18666	2.79689	0.0818569	0.475271	0.619266	7.44878	8.36226
BZRAP1-AS1	173.92	1.05849	0.138633	7.63522	2.25435e-14	9.43813e-14	3.08543	1.15545	0.687518	7.05606e-06	5.03066e-05	2.74453	2.05882	validated
RP11-837J7.4	15.1735	1.05733	0.213332	4.95625	7.18675e-07	1.59571e-06	1.01683	0.3844	0.275899	0.435569	0.57914	0.886984	0.866062
RP1-179N16.6	22.1486	1.05558	0.168409	6.26796	3.65816e-10	1.09423e-09	0.859087	0.339341	NA	NA	NA	NA	NA
ZNF32-AS2	22.8251	1.05518	0.154454	6.83163	8.3954e-12	2.88084e-11	0.942188	0.354448	NA	NA	NA	NA	NA
RP11-7K24.3	62.3786	1.05481	0.206425	5.10989	3.22353e-07	7.37782e-07	0.963603	0.365285	0.72146	1.05047e-06	9.09e-06	0.873178	0.667294	validated
ANKRD10-IT1	258.653	1.05125	0.11396	9.22468	2.844e-20	1.95463e-19	14.3179	5.40122	0.0160067	0.936607	0.96469	6.68083	8.53197
AC006126.4	41.467	1.05017	0.184528	5.69109	1.26232e-08	3.24869e-08	3.42915	1.27328	1.00914	1.71728e-06	1.4284e-05	1.75918	1.07202	validated
PITRM1-AS1	42.6335	1.04958	0.147489	7.11638	1.10802e-12	4.05366e-12	0.961447	0.392554	NA	NA	NA	NA	NA
HNRNPU-AS1	1159.3	1.04739	0.0819309	12.7839	2.01799e-37	7.27088e-36	8.12051	3.11818	-0.130471	0.416017	0.559031	6.14557	8.68328
RP11-250B2.3	15.6132	1.04283	0.18093	5.7637	8.22896e-09	2.15988e-08	1.07756	0.404534	-0.0691461	0.713012	0.816937	0.747506	0.99319
RP11-517A5.5	13.5674	1.04073	0.188269	5.52791	3.24059e-08	8.05238e-08	1.05038	0.396143	-0.0553534	0.824658	0.899703	0.584948	0.769825
RP1-151F17.1	28.5509	1.0385	0.154022	6.74253	1.55647e-11	5.25004e-11	1.93501	0.744269	0.827293	2.25657e-05	0.000142012	1.09721	0.772227	validated
DLGAP1-AS2	169.014	1.0383	0.113001	9.18839	3.9875e-20	2.69383e-19	2.92342	1.14164	0.335542	0.00191587	0.00718785	2.55113	2.56741	validated
SPACA6P	79.2407	1.03763	0.113531	9.13969	6.26335e-20	4.17206e-19	3.19922	1.26942	0.169379	0.121658	0.224487	3.18965	3.47199
RP11-843P14.2	7.85074	1.02946	0.233617	4.40661	1.05003e-05	2.1125e-05	0.738196	0.262797	NA	NA	NA	NA	NA
RP11-562A8.5	3.54959	1.02871	0.326305	3.15261	0.00161818	0.00255683	0.749382	0.284472	NA	NA	NA	NA	NA
NFYC-AS1	48.0986	1.02813	0.11737	8.75976	1.9566e-18	1.17199e-17	0.95364	0.365507	-0.0351874	0.846199	0.908426	0.665856	0.874704
AC100830.5	3.4267	1.0271	0.335997	3.05687	0.00223658	0.00348303	1.15383	0.445869	NA	NA	NA	NA	NA
RP11-347I19.8	84.6022	1.02554	0.12706	8.07125	6.95816e-16	3.34273e-15	6.09855	2.39031	-0.19702	0.294668	0.439442	3.70608	5.33627
RP11-717F1.1	6.011	1.02218	0.271022	3.77159	0.000162212	0.00028637	0.739845	0.27419	NA	NA	NA	NA	NA
RP11-95I16.4	9.7316	1.02207	0.260034	3.93052	8.4761e-05	0.000154099	0.698461	0.268402	NA	NA	NA	NA	NA
RP11-54H7.4	128.388	1.01852	0.247664	4.11251	3.91383e-05	7.41011e-05	0.93543	0.370389	0.539295	0.00012242	0.000630008	1.0839	0.908814	validated
AC005387.3	5.8032	1.01797	0.255599	3.98267	6.81449e-05	0.000125619	0.785831	0.301088	NA	NA	NA	NA	NA
RP11-203E8.1	7.35224	1.01784	0.262681	3.87482	0.000106702	0.000192956	0.723589	0.269322	NA	NA	NA	NA	NA
RP11-164J13.1	229.132	1.0167	0.116226	8.74761	2.17915e-18	1.2955e-17	1.98594	0.796345	-0.00202324	0.990425	0.992275	1.60228	2.01588
STARD4-AS1	113.649	1.01637	0.151578	6.70526	2.01053e-11	6.68678e-11	1.48948	0.588711	-0.465826	0.0750576	0.157145	0.860934	1.53121
RP11-415F23.4	15.8289	1.01566	0.194539	5.22087	1.78085e-07	4.19293e-07	1.29267	0.496208	0.0673815	0.700752	0.809372	0.888423	1.08558
RP1-267L14.6	22.2743	1.01565	0.167338	6.06947	1.28334e-09	3.65046e-09	1.50233	0.558441	NA	NA	NA	NA	NA
RP5-1091N2.9	28.1205	1.01503	0.165007	6.15141	7.67986e-10	2.24082e-09	1.4579	0.569718	0.705831	6.15103e-06	4.44448e-05	1.37837	1.03361	validated
RP11-1020A11.1	9.66676	1.01436	0.203376	4.98762	6.11273e-07	1.36746e-06	0.767595	0.285991	NA	NA	NA	NA	NA
RP3-402G11.26	36.5552	1.01406	0.138053	7.34542	2.05111e-13	7.93094e-13	1.0604	0.420855	0.628208	2.16991e-05	0.000136959	1.00746	0.822228	validated
RP11-707M3.3	11.9776	1.01289	0.236086	4.29035	1.78395e-05	3.49443e-05	1.37946	0.542638	0.309757	0.132699	0.240042	1.0427	1.07045
RP11-44M6.7	554.814	1.01249	0.099086	10.2183	1.64201e-24	1.69769e-23	3.39881	1.33557	-0.104485	0.301094	0.445405	3.45709	4.41946
PWRN1	14.5469	1.01211	0.255496	3.96135	7.45285e-05	0.00013654	0.764568	0.310925	NA	NA	NA	NA	NA
SLX1A-SULT1A3	563.094	1.01174	0.0921611	10.9779	4.88063e-28	7.12033e-27	7.15512	2.88436	0.0456257	0.622478	0.743371	7.26124	8.62188
RP11-736N17.8	16.6145	1.00369	0.224394	4.47288	7.71741e-06	1.57123e-05	1.9896	0.783757	0.407163	0.0362601	0.087138	1.46736	1.36259	validated
CYP4F35P	80.8068	1.00033	0.196264	5.09687	3.45309e-07	7.87292e-07	1.26422	0.487561	-0.0833144	0.683612	0.794278	1.44346	1.86285
RP11-122K13.12	33.435	1.00006	0.141681	7.05854	1.68264e-12	6.10096e-12	1.99828	0.770489	0.212319	0.277208	0.419231	1.17097	1.26012
AC008982.2	13.757	0.998436	0.17603	5.67197	1.41167e-08	3.6213e-08	1.27103	0.489543	0.177017	0.485784	0.627629	0.595113	0.66699
RP11-478C19.2	22.5089	0.998288	0.178214	5.60163	2.12345e-08	5.38334e-08	0.928431	0.363934	0.143917	0.70804	0.812736	0.70686	0.837796
KB-1572G7.2	160.763	0.997295	0.107616	9.26714	1.91199e-20	1.34918e-19	3.3806	1.42729	-0.104936	0.498597	0.6388	3.71967	4.74074
FENDRR	1717.88	0.994266	0.112593	8.83062	1.04093e-18	6.37973e-18	22.7636	8.88716	0.435882	1.16073e-05	7.73579e-05	18.2099	16.8017	validated
AC058791.1	84.5946	0.993379	0.159073	6.24478	4.24396e-10	1.25994e-09	1.02964	0.423044	NA	NA	NA	NA	NA
RP11-196G11.2	11.191	0.993354	0.208731	4.75901	1.94546e-06	4.18291e-06	1.17004	0.470019	-0.364017	0.109445	0.206934	0.63667	1.02219
A1BG-AS1	93.7025	0.992394	0.135387	7.33008	2.30019e-13	8.85088e-13	1.79068	0.718301	0.615816	5.78264e-08	6.3314e-07	2.19003	1.71079	validated
AC068831.15	108.633	0.992234	0.172777	5.74287	9.30862e-09	2.44056e-08	4.99449	2.02988	0.0201567	0.871243	0.921956	8.24318	9.695
RP11-667M19.10	2.61668	0.989532	0.402856	2.45629	0.0140379	0.0197411	2.64076	1.15133	NA	NA	NA	NA	NA
MIRLET7BHG	104.837	0.987927	0.104031	9.49649	2.17092e-21	1.70942e-20	1.18349	0.476617	-0.246111	0.01867	0.0503338	0.95226	1.36412
GUSBP11	547.357	0.987174	0.100412	9.83124	8.25988e-23	7.27481e-22	5.82584	2.43229	-0.298671	0.0128505	0.0365413	7.87391	11.3956
RP11-685N10.1	11.7498	0.985503	0.303932	3.24251	0.00118482	0.00190501	0.906457	0.36183	NA	NA	NA	NA	NA
AC114730.11	14.8495	0.983474	0.170511	5.76781	8.03097e-09	2.11024e-08	0.963933	0.378959	-0.355856	0.0777295	0.160701	0.651713	1.04546
CTB-89H12.4	1334.19	0.980426	0.0842406	11.6384	2.62897e-31	4.809e-30	5.23963	2.10137	0.0596372	0.641603	0.757776	3.40344	4.1726
RP11-2B6.2	84.1821	0.980117	0.142394	6.88312	5.85543e-12	2.03869e-11	2.14044	0.865477	0.00467455	0.985055	0.988741	1.3101	1.70686
RP1-151F17.2	114.088	0.979997	0.100401	9.76078	1.6587e-22	1.42397e-21	1.60535	0.650477	0.681908	1.58386e-09	2.28118e-08	1.35761	1.06646	validated
RP11-551L14.4	16.06	0.979011	0.182872	5.35353	8.62547e-08	2.06977e-07	1.09885	0.436272	0.0550446	0.787565	0.872471	0.807825	0.924169
TARID	73.3902	0.978567	0.158617	6.16936	6.85681e-10	2.00806e-09	1.06803	0.441811	-0.718955	5.49515e-05	0.000313633	1.34641	2.6878
ADAMTSL4-AS1	35.8641	0.975457	0.178612	5.46131	4.72621e-08	1.15746e-07	0.947002	0.381214	-0.112845	0.378659	0.524032	0.916791	1.20403
LA16c-358B7.3	136.243	0.973825	0.0952653	10.2222	1.57643e-24	1.63701e-23	1.36313	0.542517	0.0453946	0.75707	0.851952	1.30518	1.60698
RP5-1092A3.4	114.565	0.973616	0.113417	8.58439	9.13196e-18	5.13376e-17	1.99349	0.815569	0.114311	0.259694	0.402386	2.38362	2.70597
RP11-73K9.3	6.25164	0.973449	0.261357	3.72459	0.000195633	0.000342826	1.05222	0.434042	0.809108	0.0216732	0.0570685	0.63301	0.427825	validated
RP11-686D22.8	44.4524	0.970161	0.135525	7.15854	8.15427e-13	3.04887e-12	1.34072	0.529687	0.531276	4.63971e-05	0.000272044	1.11587	0.978264	validated
AC108488.4	52.0452	0.970023	0.119534	8.11504	4.85643e-16	2.39101e-15	2.4774	1.01077	0.0651272	0.671629	0.783324	2.23318	2.58724
RP11-345P4.7	39.4245	0.968595	0.212344	4.56143	5.08053e-06	1.05057e-05	0.906316	0.354303	NA	NA	NA	NA	NA
RP11-98F14.11	2.61959	0.966744	0.379269	2.54897	0.0108042	0.0154031	2.00727	0.691256	-0.193656	0.720957	0.82428	0.594359	0.985318
RP11-93H24.3	35.6671	0.96618	0.131694	7.33657	2.19143e-13	8.45979e-13	1.39699	0.570017	-0.0581553	0.613036	0.736192	1.27835	1.6329
MAGI2-AS3	379.003	0.965334	0.107644	8.96782	3.02452e-19	1.92307e-18	5.29848	2.12697	0.407603	0.000660945	0.0029125	4.28899	4.03406	validated
CTC-360G5.9	112.585	0.964966	0.0946997	10.1898	2.2033e-24	2.26083e-23	1.14629	0.455058	NA	NA	NA	NA	NA
CTA-363E6.6	18.0608	0.960595	0.187165	5.13235	2.86147e-07	6.58082e-07	1.07757	0.432141	0.533036	0.0158326	0.0438976	0.794409	0.716324	validated
AC009948.5	171.448	0.960138	0.0942351	10.1888	2.22601e-24	2.26216e-23	4.89335	1.96731	0.569976	3.17074e-07	2.99754e-06	3.71608	3.11443	validated
RP11-501E14.1	8.82674	0.959768	0.247764	3.87372	0.000107186	0.000193536	0.756307	0.298603	0.173807	0.538868	0.674292	1.11579	1.26298
RP11-166D19.1	214.69	0.955184	0.175274	5.44966	5.04671e-08	1.23468e-07	3.2126	1.29184	0.448376	0.00209211	0.00778105	2.66913	2.41582	validated
NR2F2-AS1	24.1997	0.952091	0.171907	5.53841	3.05232e-08	7.63241e-08	1.28974	0.509773	0.265329	0.14787	0.260533	1.01882	1.01151
CTD-2024D23.1	2.79622	0.951516	0.402672	2.363	0.0181275	0.0250623	0.728677	0.296903	NA	NA	NA	NA	NA
RP11-324C10.1	7.72671	0.950765	0.221708	4.28837	1.79991e-05	3.51989e-05	0.807181	0.328583	NA	NA	NA	NA	NA
RP11-455F5.6	35.6083	0.947445	0.163326	5.80094	6.59448e-09	1.7541e-08	1.13223	0.466528	-0.133367	0.323365	0.469312	1.11119	1.52597
NPTN-IT1	67.9689	0.94549	0.153664	6.15297	7.60471e-10	2.22162e-09	0.986856	0.40113	0.194085	0.511858	0.652099	0.593795	0.682565
RP11-360L9.8	65.5497	0.944016	0.173913	5.4281	5.69582e-08	1.38719e-07	2.97274	1.21791	0.241967	0.0912162	0.180581	5.83788	5.8023
RP11-514D23.3	20.1733	0.943696	0.163521	5.7711	7.87539e-09	2.07165e-08	1.46692	0.591381	0.332342	0.0967906	0.188487	0.955711	0.940625
RP11-616M22.5	6.74115	0.943498	0.419061	2.25146	0.0243565	0.0330725	2.03355	0.817264	-0.315697	0.491548	0.63317	0.561532	0.881716
WNT5A-AS1	22.1262	0.942149	0.23323	4.03957	5.35482e-05	9.95603e-05	1.61064	0.672593	NA	NA	NA	NA	NA
EDRF1-AS1	14.5806	0.941144	0.170629	5.51574	3.47321e-08	8.59448e-08	0.992693	0.400322	0.162551	0.408107	0.552205	0.948876	1.05668
LINC01125	110.662	0.940579	0.0964786	9.7491	1.86109e-22	1.58626e-21	6.65517	2.77487	-0.0429041	0.627691	0.746687	4.50687	5.70793
CTD-2349P21.10	3.5597	0.940475	0.316309	2.97328	0.00294634	0.00454077	0.720391	0.292826	-0.444861	0.263906	0.406563	0.429232	0.714031
RP11-3D4.2	12.3719	0.934711	0.179389	5.21053	1.883e-07	4.41596e-07	0.866469	0.351169	NA	NA	NA	NA	NA
RP11-398K22.12	88.9385	0.933948	0.0954946	9.78011	1.37055e-22	1.18516e-21	1.16961	0.474374	0.21192	0.0814699	0.165563	1.03877	1.10173
RP11-408A13.4	31.9162	0.933852	0.145663	6.41105	1.44517e-10	4.46312e-10	0.938756	0.378286	-0.574808	9.78499e-06	6.66622e-05	0.694008	1.27672
AP006621.6	14.9715	0.932565	0.201181	4.63545	3.56159e-06	7.42936e-06	3.51848	1.45529	-0.654045	0.0303697	0.075783	0.700286	1.41646
RP11-1376P16.1	4.9985	0.932218	0.277456	3.35987	0.000779779	0.00127708	0.787665	0.313226	NA	NA	NA	NA	NA
RP11-732A19.5	55.3107	0.931683	0.20384	4.57067	4.86178e-06	1.00621e-05	2.08396	0.86781	0.302705	0.0453472	0.10464	4.4589	4.28427
RP11-295I5.3	11.4763	0.929795	0.195433	4.75761	1.95898e-06	4.20819e-06	0.990127	0.401748	-0.215801	0.301572	0.445405	0.553644	0.754936
CTD-2371O3.3	49.4447	0.929633	0.11733	7.92325	2.31388e-15	1.06224e-14	1.41746	0.595878	0.113635	0.219197	0.354482	1.52473	1.70814
FLJ27354	22.4176	0.928586	0.160412	5.78877	7.0904e-09	1.87971e-08	1.33338	0.544863	0.680385	0.000119754	0.000620755	0.889509	0.679481	validated
RP11-199F11.2	34.1807	0.927712	0.117841	7.87257	3.47431e-15	1.56772e-14	1.00177	0.41402	0.0481569	0.670349	0.782256	1.02149	1.20748
CTD-2010I22.2	5.08055	0.922555	0.289403	3.18778	0.00143367	0.00227589	0.720179	0.290613	NA	NA	NA	NA	NA
FMR1-IT1	6.51035	0.921918	0.245505	3.75518	0.000173214	0.000304887	1.17806	0.500764	0.472415	0.0914022	0.180616	1.0841	0.959807
ZNF32-AS1	8.98247	0.921526	0.212087	4.34504	1.39253e-05	2.77108e-05	1.00211	0.412833	-0.0661963	0.826621	0.899958	0.79933	0.968366
CTC-542B22.2	8.61002	0.920834	0.214306	4.29682	1.73262e-05	3.41074e-05	0.864305	0.343684	-0.422035	0.0202403	0.0539573	0.868871	1.44213
RP5-1068E13.7	42.1576	0.920124	0.134126	6.86016	6.87829e-12	2.37396e-11	0.936106	0.391857	0.222203	0.0379329	0.0904489	0.962141	1.05101
CTD-2319I12.4	33.4969	0.919194	0.118223	7.77509	7.53951e-15	3.32017e-14	1.35808	0.560503	0.132169	0.315606	0.460742	0.931205	1.04135
RP11-315I20.1	14.202	0.918003	0.173219	5.29967	1.16014e-07	2.76433e-07	1.15291	0.528178	0.105202	0.582169	0.712979	1.34432	1.43706
WFDC21P	59.5451	0.917828	0.176975	5.18619	2.1464e-07	5.00896e-07	4.50895	1.92614	0.720489	9.7105e-05	0.00051709	5.92875	4.12418	validated
SNHG1	1179.77	0.915455	0.0714768	12.8077	1.48436e-37	5.60287e-36	40.4903	17.4968	0.220695	0.00289048	0.0102698	42.6281	45.0647
CTC-510F12.2	18.0741	0.91403	0.15424	5.92602	3.10369e-09	8.54234e-09	1.19725	0.495449	-0.261381	0.165695	0.28515	0.578372	0.894263
RP11-188C12.3	9.05066	0.909895	0.213038	4.27105	1.94555e-05	3.79534e-05	0.852618	0.336956	NA	NA	NA	NA	NA
AC092580.4	56.9023	0.909815	0.153911	5.91131	3.394e-09	9.30905e-09	17.6499	7.32088	1.07977	2.86175e-09	3.93674e-08	13.1122	7.64149	validated
LINC00426	107.022	0.909005	0.143362	6.34062	2.28838e-10	6.96769e-10	4.76402	1.99442	0.585083	3.70766e-05	0.000222875	4.04278	3.26014	validated
RP11-875O11.1	60.3931	0.908516	0.130705	6.95089	3.62983e-12	1.28258e-11	1.02654	0.429524	0.74029	0.000376153	0.00175866	0.873778	0.669346	validated
RP11-108L7.4	9.95038	0.906504	0.21407	4.23461	2.28951e-05	4.4336e-05	1.65636	0.701229	-1.40245	0.00181065	0.0068651	0.709506	1.97897
RP11-932O9.9	41.9665	0.904848	0.170163	5.31753	1.05184e-07	2.51892e-07	2.28848	1.00107	-0.303444	0.0565283	0.124166	2.3621	3.49575
RP11-227G15.10	12.9767	0.90296	0.199454	4.52717	5.97797e-06	1.22654e-05	2.71315	1.16337	-0.205426	0.374242	0.51982	1.27105	1.84211
RP4-717I23.3	443.804	0.901493	0.100128	9.00343	2.18777e-19	1.40609e-18	14.0957	5.94095	0.0862405	0.372579	0.518182	11.6466	13.5469
RP1-261G23.7	53.1932	0.900601	0.189493	4.75268	2.00736e-06	4.30821e-06	31.8264	13.3901	0.975766	0.000146284	0.000743897	21.4647	13.5697	validated
PSMB8-AS1	911.522	0.90011	0.1016	8.85937	8.04643e-19	4.98292e-18	27.5005	11.7882	0.815653	5.60679e-13	1.50402e-11	37.8745	25.6571	validated
CTC-428H11.2	21.1453	0.898162	0.137143	6.5491	5.7886e-11	1.84028e-10	0.963419	0.403889	-0.358988	0.0431779	0.100717	0.528196	0.882059
MSC-AS1	153.531	0.896742	0.140866	6.36591	1.94134e-10	5.96326e-10	2.64362	1.11802	0.893651	3.24968e-08	3.79012e-07	2.38272	1.64078	validated
TMEM147-AS1	262.099	0.892467	0.0657927	13.5648	6.47274e-42	3.42049e-40	2.93752	1.26321	0.178657	0.0222191	0.0578666	3.22462	3.52457
RP11-484D2.4	2.77962	0.889793	0.359354	2.47609	0.013283	0.0187571	1.80738	0.801859	NA	NA	NA	NA	NA
LINC00539	20.8983	0.887404	0.153222	5.79164	6.97038e-09	1.84995e-08	0.803694	0.340647	NA	NA	NA	NA	NA
U91328.21	9.52256	0.885333	0.371734	2.38163	0.0172363	0.0239275	1.44567	0.630769	0.304592	0.0498692	0.112727	4.38298	4.27304
RP11-13N13.5	10.0541	0.882969	0.198835	4.44072	8.96575e-06	1.81606e-05	1.6433	0.717493	-0.117894	0.547427	0.682614	1.55674	2.00653
CIRBP-AS1	52.528	0.881629	0.104989	8.39737	4.566e-17	2.39162e-16	1.65696	0.704384	0.506231	3.53106e-05	0.000213455	1.25154	1.06422	validated
RP11-488L18.10	346.682	0.878681	0.083557	10.5159	7.29428e-26	8.7605e-25	11.7982	5.15166	-0.0257802	0.708209	0.812736	8.56071	10.6428
RP3-340N1.2	39.3001	0.878464	0.136505	6.4354	1.2315e-10	3.81813e-10	0.994586	0.428242	NA	NA	NA	NA	NA
RP11-784B15.1	104.167	0.878416	0.168719	5.20638	1.9256e-07	4.51141e-07	5.32865	2.30055	0.78465	2.40831e-05	0.00015024	7.58248	5.05303	validated
RP3-355L5.4	30.8191	0.877427	0.142692	6.14911	7.79193e-10	2.26519e-09	0.916069	0.382631	NA	NA	NA	NA	NA
ZNRD1-AS1	279.824	0.877265	0.132001	6.64588	3.01414e-11	9.85917e-11	2.13114	0.914842	0.060885	0.621969	0.743371	1.17921	1.43553
RP4-651E10.4	19.1853	0.876479	0.253673	3.45515	0.000549979	0.00091779	1.63701	0.7135	-0.152186	0.632493	0.749628	0.730157	1.0408
SH3PXD2A-AS1	97.1493	0.876316	0.247761	3.53694	0.00040479	0.00068463	1.77755	0.770293	1.20139	4.31721e-08	4.85065e-07	1.30756	0.727699	validated
RP4-545C24.1	41.0879	0.874213	0.157697	5.54361	2.9629e-08	7.41662e-08	2.70391	1.14929	0.803133	3.51357e-06	2.71227e-05	2.43842	1.76402	validated
MEF2C-AS1	24.5766	0.870374	0.176075	4.94321	7.68484e-07	1.70005e-06	1.74947	0.742713	0.705372	0.000173132	0.000862047	1.72104	1.29626	validated
NR2F1-AS1	102.831	0.869519	0.126007	6.90058	5.1789e-12	1.81109e-11	2.85941	1.25189	0.853601	5.90855e-13	1.5654e-11	3.33394	2.24182	validated
RP4-758J18.10	21.4266	0.868332	0.145893	5.95186	2.65115e-09	7.32223e-09	1.6256	0.703517	0.967189	1.11686e-07	1.16349e-06	1.2582	0.796134	validated
RP11-1094M14.14	3.50648	0.868049	0.326714	2.65691	0.00788604	0.0114979	2.2408	1.02635	-0.182716	0.705444	0.811733	1.20077	1.51865
RP11-493L12.4	11.032	0.866221	0.238046	3.63889	0.000273821	0.000472873	2.45786	1.05078	1.2137	1.15726e-05	7.73579e-05	1.46556	0.749415	validated
RP4-563E14.1	24.5776	0.864584	0.141158	6.12493	9.07253e-10	2.62463e-09	1.3675	0.593703	-0.117995	0.420271	0.562984	1.23641	1.5424
RP11-23E10.3	10.0427	0.858401	0.202632	4.23625	2.27279e-05	4.40524e-05	0.808182	0.348	NA	NA	NA	NA	NA
RP11-1376P16.2	22.3014	0.85704	0.143748	5.96209	2.49031e-09	6.91817e-09	1.64996	0.70231	-0.042167	0.826355	0.899958	0.988433	1.2425
AC015849.19	21.9137	0.856608	0.166694	5.13881	2.76481e-07	6.37704e-07	2.05549	0.8615	-0.344247	0.111837	0.210344	1.1001	1.66435
RP11-569A11.1	9.19748	0.854598	0.215099	3.97303	7.09628e-05	0.00013051	1.66031	0.726888	-0.456109	0.0743297	0.155773	0.787124	1.38274
RP11-686D22.4	18.2504	0.854086	0.16574	5.15318	2.56103e-07	5.92425e-07	1.43849	0.625099	0.32534	0.0407371	0.0959624	1.24037	1.27392	validated
AE000661.37	18.9551	0.846604	0.229058	3.69603	0.000218997	0.000380962	1.43057	0.644235	0.508272	0.0770199	0.15985	1.20706	1.03438
CTC-524C5.2	158.383	0.842777	0.0834434	10.1	5.52478e-24	5.40655e-23	2.77692	1.22632	-0.490732	2.07369e-09	2.92772e-08	2.54794	4.39042
AC016747.3	91.9218	0.842554	0.11892	7.08507	1.38973e-12	5.05319e-12	1.64033	0.719339	0.504563	4.80367e-05	0.000280578	1.98484	1.74855	validated
AC023590.1	19.095	0.841954	0.309468	2.72065	0.00651536	0.00959945	1.68539	0.715462	0.766234	0.00687098	0.0213698	1.95335	1.41996	validated
CTC-301O7.4	11.4752	0.841509	0.200467	4.19775	2.69585e-05	5.16994e-05	0.865302	0.375367	0.263495	0.144816	0.256415	0.897442	0.959221
RP13-516M14.10	38.778	0.839621	0.126466	6.63912	3.15567e-11	1.02797e-10	2.17799	0.955518	-0.0193833	0.889621	0.933102	1.77177	2.27611
LL0XNC01-7P3.1	72.6672	0.838863	0.0950029	8.82986	1.04803e-18	6.40672e-18	0.828849	0.362105	0.0253007	0.792654	0.875019	0.74135	0.903566
RP11-389C8.2	147.296	0.838848	0.110302	7.60501	2.84876e-14	1.1802e-13	1.97729	0.846712	0.868719	2.20234e-15	7.87704e-14	1.82442	1.22389	validated
RP5-855D21.3	20.0332	0.837662	0.142951	5.85978	4.63491e-09	1.2539e-08	1.58409	0.699783	-0.216559	0.204407	0.334854	0.962315	1.37121
IL10RB-AS1	237.671	0.83729	0.109227	7.6656	1.78001e-14	7.53179e-14	3.26452	1.45974	0.605922	4.15335e-07	3.89217e-06	3.29908	2.56337	validated
SEC62-AS1	6.66037	0.837131	0.231239	3.6202	0.000294379	0.000506452	1.17535	0.511146	0.351023	0.226904	0.363385	0.828682	0.784238
AC007566.10	30.4098	0.836186	0.146992	5.68864	1.28056e-08	3.29207e-08	2.51316	1.10541	0.065233	0.735562	0.834926	3.20782	3.74734
C1orf220	74.2019	0.835471	0.138145	6.04779	1.46843e-09	4.15211e-09	1.42683	0.628557	-0.0601247	0.754149	0.849845	0.910587	1.19882
ZBTB40-IT1	3.1371	0.835267	0.337949	2.47157	0.013452	0.0189845	0.798268	0.338563	NA	NA	NA	NA	NA
RP11-111M22.4	12.0384	0.82736	0.177965	4.649	3.33555e-06	6.97008e-06	1.28973	0.555891	-0.270048	0.188935	0.317205	0.790385	1.17264
RP11-666A8.8	9.36141	0.827312	0.197512	4.18866	2.80601e-05	5.37686e-05	0.767905	0.337511	-0.0851092	0.706119	0.812075	0.562125	0.733138
RP11-57A19.5	5.91801	0.827151	0.36788	2.24842	0.0245493	0.0333019	0.894791	0.397985	NA	NA	NA	NA	NA
CTD-2649C14.2	49.6142	0.827106	0.11288	7.32729	2.34847e-13	9.00753e-13	1.144	0.513492	0.063105	0.477804	0.621058	1.29635	1.54514
AC093642.3	95.8042	0.826953	0.135792	6.08984	1.13026e-09	3.23437e-09	4.93511	2.18846	-0.454771	0.00276908	0.00988759	2.25517	3.83322
CTC-340A15.2	26.0713	0.826673	0.14198	5.82246	5.79875e-09	1.54937e-08	1.25846	0.547632	-0.00985545	0.955755	0.974834	1.58486	2.05345
RP3-402G11.28	40.0315	0.824515	0.114256	7.21641	5.33781e-13	2.00844e-12	2.18557	0.958488	-0.235693	0.128462	0.234294	1.29174	1.8408
OCIAD1-AS1	5.81486	0.824449	0.286931	2.87334	0.0040616	0.00618341	1.53319	0.65981	-0.376893	0.286797	0.430301	0.804626	1.22868
LINC00672	65.7625	0.820134	0.0918122	8.93273	4.15627e-19	2.62164e-18	0.886616	0.396073	-0.0149451	0.888113	0.933102	0.757322	0.959987
RP11-434H6.6	12.8253	0.818643	0.190567	4.29584	1.74034e-05	3.42026e-05	0.899421	0.40844	NA	NA	NA	NA	NA
RP11-488C13.7	51.4572	0.818344	0.196183	4.17132	3.02841e-05	5.78438e-05	2.40047	1.1182	0.198848	0.243979	0.383014	4.1685	4.42472
RP5-1074L1.4	141.289	0.817495	0.109401	7.47243	7.87248e-14	3.13581e-13	1.77686	0.789977	-0.606403	7.66298e-07	6.7674e-06	1.31507	2.5598
RP1-29C18.9	64.549	0.817015	0.120292	6.7919	1.10665e-11	3.76483e-11	0.840409	0.371049	NA	NA	NA	NA	NA
AC137932.5	18.089	0.815836	0.2309	3.53328	0.000410431	0.000693678	2.95621	1.31035	-0.194537	0.552169	0.686135	0.559607	0.771937
RP11-244H3.1	100.569	0.81208	0.085714	9.47429	2.68578e-21	2.08719e-20	1.26941	0.564793	0.124679	0.24669	0.386703	1.05139	1.18599
CTD-2002H8.2	11.8033	0.811415	0.191229	4.24317	2.20388e-05	4.28172e-05	0.916087	0.397199	NA	NA	NA	NA	NA
AGAP2-AS1	110.712	0.809747	0.120451	6.72264	1.78461e-11	5.97717e-11	2.05619	0.929985	0.905472	5.1689e-16	2.05416e-14	2.40274	1.56488	validated
RP11-268J15.5	86.795	0.805347	0.12446	6.47073	9.75307e-11	3.08005e-10	1.43392	0.638028	-0.0910213	0.443477	0.585895	1.21265	1.6122
RP3-402G11.27	15.4076	0.801044	0.164728	4.86283	1.15718e-06	2.53153e-06	1.25217	0.555332	-0.0384456	0.845525	0.908156	0.667195	0.833034
RP1-286D6.5	30.5467	0.800243	0.133238	6.00612	1.90018e-09	5.32858e-09	2.26058	1.02332	-0.0617342	0.666362	0.77845	1.7212	2.21352
RP11-571M6.17	23.7305	0.799865	0.139717	5.72491	1.03488e-08	2.69546e-08	1.82982	0.817782	-0.236048	0.148411	0.260844	0.8727	1.29808
RP11-747H7.3	203.744	0.798187	0.139639	5.71605	1.09026e-08	2.83658e-08	0.970802	0.436787	-0.0821009	0.48177	0.62401	0.778734	1.07113
CTD-2013N24.2	47.6324	0.797106	0.10513	7.58208	3.40064e-14	1.40151e-13	2.76438	1.22844	0.1534	0.327878	0.473823	2.04015	2.34449
RP11-324O2.3	69.481	0.792827	0.130451	6.07759	1.22002e-09	3.48285e-09	4.35269	1.94476	-0.231667	0.222686	0.358233	1.89866	2.86127
AC074212.6	23.9483	0.791554	0.13651	5.79853	6.68998e-09	1.77752e-08	1.8722	0.865318	-0.237041	0.127346	0.233377	1.2459	1.72604
RP11-274B21.10	27.2131	0.78912	0.154018	5.12355	2.99833e-07	6.87563e-07	0.98629	0.443802	-0.360943	0.0129773	0.0367405	0.85195	1.36991
RP11-523H24.3	10.7893	0.787767	0.181954	4.32949	1.49454e-05	2.96169e-05	1.5928	0.734357	-0.23046	0.26222	0.404856	0.925614	1.30241
RP11-843P14.1	12.3615	0.787262	0.188055	4.18634	2.83494e-05	5.42792e-05	1.00444	0.450973	NA	NA	NA	NA	NA
RP11-390K5.6	14.4295	0.785886	0.166976	4.70659	2.51896e-06	5.35308e-06	1.06217	0.483757	-0.0283647	0.878512	0.927343	0.964974	1.26191
RP11-462G2.1	101.926	0.783157	0.222061	3.52676	0.000420676	0.000710489	12.0046	5.62803	1.19307	9.27696e-08	9.80707e-07	12.8905	6.88989	validated
AC010976.2	31.1102	0.783012	0.141754	5.52375	3.31834e-08	8.23696e-08	2.15196	0.921525	-0.200861	0.307981	0.452689	1.02423	1.4493
CTC-529I10.2	31.5147	0.782741	0.128191	6.10604	1.02131e-09	2.93319e-09	1.51641	0.686388	-0.46799	0.00286538	0.0101975	0.92479	1.59558
RP11-483P21.2	16.0828	0.781029	0.17661	4.42233	9.76408e-06	1.97105e-05	1.5546	0.729019	0.503619	0.00469283	0.0153988	1.30713	1.14534	validated
RP11-761I4.4	7.82472	0.779981	0.226413	3.44494	0.000571181	0.000951835	0.760441	0.345063	NA	NA	NA	NA	NA
RP11-325F22.2	44.7878	0.779553	0.156778	4.97234	6.61479e-07	1.47422e-06	1.95222	0.889873	0.883192	4.6658e-09	6.37759e-08	1.87181	1.24991	validated
PVT1	107.093	0.778816	0.14493	5.37374	7.71193e-08	1.85994e-07	7.52477	3.55294	0.670984	1.45946e-07	1.48436e-06	5.88525	4.64243	validated
TRG-AS1	170.383	0.777979	0.123945	6.27683	3.45545e-10	1.03751e-09	2.84104	1.28721	0.576614	6.16983e-07	5.63423e-06	2.18207	1.78852	validated
RP11-521B24.5	119.218	0.77772	0.0928464	8.37641	5.45652e-17	2.84553e-16	11.8025	5.49136	-0.202994	0.108453	0.205601	10.5333	14.0422
RP11-260M2.1	23.7083	0.775104	0.132031	5.87063	4.34138e-09	1.17852e-08	1.42059	0.635829	-0.163524	0.236497	0.373727	1.06291	1.45375
UCA1	342.52	0.773104	0.278073	2.78022	0.00543214	0.00810899	5.56541	2.28607	0.321684	0.234777	0.371831	5.17606	4.84558
LINC00641	281.77	0.772581	0.0767499	10.0662	7.79195e-24	7.53222e-23	2.28144	1.04518	-0.014081	0.909933	0.948841	1.63833	2.10959
RP11-533E19.7	23.8919	0.772377	0.1536	5.02851	4.94318e-07	1.1121e-06	0.801675	0.367357	0.28715	0.0400907	0.0946476	0.839657	0.833398	validated
AC017116.11	26.5479	0.772272	0.201251	3.83736	0.000124366	0.000221862	1.31745	0.6265	0.0608984	0.839939	0.904874	1.14578	1.38517
ESRG	134.586	0.769559	0.209594	3.67167	0.00024097	0.000417963	1.27254	0.593111	0.149109	0.417779	0.56091	0.646082	0.744973
RP11-384M15.3	5.37921	0.769492	0.28508	2.69921	0.00695037	0.0101836	0.833345	0.383593	-0.663654	0.0580908	0.127337	1.57214	2.73734
RP11-110I1.11	14.7398	0.768831	0.174444	4.40732	1.04659e-05	2.10735e-05	1.28883	0.58105	-0.240554	0.346416	0.490958	0.664891	0.987932
RP11-927P21.1	17.6632	0.768417	0.280535	2.73911	0.00616062	0.0091277	1.74717	0.766921	-0.214483	0.518347	0.656402	1.09222	1.51031
LINC00976	36.7516	0.767172	0.126397	6.06952	1.2829e-09	3.65046e-09	1.85763	0.840059	0.0851307	0.592968	0.722968	3.59426	4.35255
FZD10-AS1	92.4179	0.76372	0.186255	4.10039	4.12453e-05	7.77806e-05	1.14016	0.554464	0.210286	0.195322	0.325183	0.959506	0.996979
RP11-783K16.14	24.726	0.759091	0.192601	3.94126	8.10551e-05	0.000147814	1.74411	0.891441	-0.065457	0.800519	0.881434	2.06248	2.47891
RP11-645C24.5	56.5036	0.757664	0.138721	5.46179	4.71368e-08	1.15558e-07	1.17757	0.552372	-0.369982	0.0229474	0.0594747	1.06118	1.68609
RP13-516M14.1	96.7637	0.755597	0.0911806	8.28683	1.16309e-16	5.94803e-16	2.8132	1.32438	0.157847	0.0697653	0.148381	2.93048	3.21333
CTD-2537I9.18	15.2157	0.753238	0.160202	4.7018	2.57878e-06	5.46553e-06	1.0592	0.484074	-0.173864	0.404277	0.549796	0.576111	0.813919
RP11-562A8.4	15.0864	0.752636	0.166364	4.52404	6.06703e-06	1.24312e-05	0.990049	0.453407	-0.40776	0.105935	0.201898	0.483324	0.75542
LINC01160	38.2143	0.751595	0.113497	6.62216	3.53981e-11	1.14838e-10	1.55978	0.733583	0.224709	0.100092	0.193686	1.53047	1.61063
ADIRF-AS1	74.7244	0.751065	0.12879	5.83169	5.48695e-09	1.46937e-08	0.847547	0.401279	-0.294463	0.0455101	0.104903	1.00361	1.44711
LINC00635	11.7585	0.750175	0.181939	4.12323	3.73591e-05	7.08453e-05	0.762297	0.341857	NA	NA	NA	NA	NA
RP11-471B22.2	19.3031	0.748642	0.15965	4.68927	2.74183e-06	5.77509e-06	3.99253	1.7881	0.253598	0.395537	0.540995	1.45729	1.45565
LINC01089	460.079	0.745556	0.0926154	8.05003	8.27758e-16	3.94471e-15	13.4105	6.49913	-0.35011	3.23308e-05	0.000198234	11.9702	18.4146
RP11-658F2.8	331.461	0.744021	0.088627	8.39497	4.66006e-17	2.43552e-16	6.98597	3.39913	0.0570777	0.53726	0.673065	6.77319	7.83471
RP11-480A16.1	234.751	0.743759	0.0945592	7.86553	3.67527e-15	1.65526e-14	2.1411	1.02076	-0.143676	0.255729	0.397155	1.27562	1.77057
RP11-24F11.2	32.0637	0.741325	0.156913	4.72443	2.30766e-06	4.91722e-06	1.79884	0.86181	1.47723	1.7419e-15	6.3358e-14	1.35492	0.629409	validated
AC007556.3	3.91829	0.741205	0.329234	2.2513	0.0243663	0.0330725	0.757299	0.372314	NA	NA	NA	NA	NA
LA16c-316G12.2	6.99129	0.739701	0.309641	2.3889	0.016899	0.0235005	0.7551	0.349202	0.0129569	0.968041	0.978529	0.695953	0.887475
RP11-757O6.1	10.3084	0.739695	0.207998	3.55627	0.000376163	0.000638484	0.787831	0.35989	NA	NA	NA	NA	NA
RP11-504P24.9	19.4442	0.73882	0.172166	4.29133	1.77608e-05	3.48189e-05	1.57344	0.743344	-0.201827	0.719078	0.82257	0.424582	0.611778
RP11-989E6.10	106.905	0.738258	0.122392	6.03191	1.62032e-09	4.56531e-09	0.792904	0.367213	NA	NA	NA	NA	NA
RP11-861E21.2	91.8275	0.736214	0.1254	5.87092	4.33379e-09	1.1778e-08	0.867039	0.414209	NA	NA	NA	NA	NA
AC000123.4	29.4098	0.735911	0.123705	5.9489	2.69943e-09	7.44692e-09	2.713	1.24703	-0.0682033	0.681161	0.792082	1.35101	1.74256
TMC3-AS1	30.8331	0.731567	0.136604	5.35538	8.53785e-08	2.05081e-07	1.80155	0.868186	0.611885	0.000492384	0.00221986	1.63211	1.34838	validated
RP11-351C21.2	8.98791	0.731127	0.196484	3.72106	0.000198392	0.000347405	1.10094	0.524794	NA	NA	NA	NA	NA
RP11-24N18.1	82.2129	0.730778	0.160603	4.55022	5.35889e-06	1.10524e-05	16.7009	7.81869	-0.481963	0.0895133	0.178031	11.9366	19.2621
RP11-297C4.3	10.5695	0.729862	0.183538	3.97662	6.99016e-05	0.000128758	0.842598	0.382502	NA	NA	NA	NA	NA
RP11-806O11.1	18.5705	0.727224	0.197406	3.68389	0.000229697	0.0003987	1.07985	0.520235	-0.086917	0.673635	0.78481	0.523363	0.726106
RP11-445O16.3	15.6662	0.726052	0.161651	4.49149	7.07263e-06	1.44491e-05	1.01053	0.472389	NA	NA	NA	NA	NA
RP11-127B20.3	13.5588	0.725932	0.183205	3.9624	7.42004e-05	0.000136044	0.810252	0.404572	0.454669	0.0115781	0.0334409	0.752907	0.689859	validated
KB-318B8.7	12.8164	0.725755	0.265849	2.72995	0.00633433	0.00936174	0.902273	0.424709	NA	NA	NA	NA	NA
PIK3CD-AS2	23.158	0.723522	0.17458	4.14435	3.4078e-05	6.48818e-05	0.790569	0.38555	NA	NA	NA	NA	NA
RP11-333E1.1	34.7928	0.719238	0.145523	4.94242	7.71581e-07	1.70522e-06	1.53514	0.738089	0.0810727	0.662569	0.774441	1.0643	1.2278
RP11-798G7.8	58.6847	0.717388	0.174735	4.10557	4.0332e-05	7.61791e-05	0.910137	0.422202	-0.359833	0.119204	0.220909	0.540722	0.898818
CARD8-AS1	182.391	0.717146	0.111036	6.45868	1.05622e-10	3.3092e-10	3.23906	1.52331	0.812297	2.75125e-12	6.28105e-11	3.30893	2.32678	validated
RP11-499P20.2	44.3653	0.716958	0.107577	6.66459	2.65406e-11	8.74149e-11	1.71167	0.814782	-0.311866	0.00445339	0.014703	1.34063	2.06453
RP11-798G7.6	27.0543	0.716507	0.188579	3.79951	0.000144984	0.000257677	2.54098	1.18905	-0.158583	0.488503	0.629677	1.90083	2.65647
RP11-395I6.3	27.897	0.715814	0.125394	5.70854	1.1395e-08	2.95821e-08	0.9542	0.450489	-0.352163	0.0059537	0.0189004	0.841254	1.35212
CTD-2547G23.4	86.4206	0.714971	0.0825698	8.65899	4.75946e-18	2.73381e-17	0.848721	0.406532	-0.109012	0.167138	0.286942	0.934552	1.23274
AC015849.16	23.9427	0.711688	0.184905	3.84893	0.000118633	0.000212408	1.08867	0.550969	NA	NA	NA	NA	NA
RP11-196G18.24	24.7644	0.711391	0.176225	4.03682	5.41799e-05	0.000100656	1.60572	0.790761	-0.243533	0.153668	0.268153	1.5933	2.30063
OSTN-AS1	13.6213	0.710198	0.213316	3.32933	0.000870562	0.00142086	1.12117	0.537495	0.714577	0.00145454	0.00572289	0.89886	0.645624	validated
NUP50-AS1	143.281	0.709128	0.100464	7.05851	1.68302e-12	6.10096e-12	3.4063	1.64946	0.743852	6.92683e-11	1.31548e-09	3.77986	2.76333	validated
RP11-638I2.6	30.7569	0.708672	0.258934	2.73688	0.00620242	0.00917819	2.89865	1.45632	0.234634	0.315275	0.460571	6.30627	7.95771
RP4-657D16.3	31.2893	0.707387	0.209901	3.3701	0.000751412	0.00123487	1.38432	0.783703	0.00867432	0.973755	0.981991	0.640635	0.804649
AC009120.6	181.924	0.70431	0.0813262	8.66031	4.70479e-18	2.70896e-17	6.45599	3.14057	-0.172764	0.0904203	0.179171	6.93899	9.50919
FLNB-AS1	104.047	0.700014	0.164918	4.24463	2.18953e-05	4.25732e-05	0.867583	0.417195	-0.478369	0.0496162	0.112436	0.552672	0.997754
AC005339.2	15.3227	0.699988	0.333209	2.10075	0.0356629	0.0473514	1.73251	0.902258	-0.0723218	0.80348	0.882882	4.93017	5.49529
ATP2A1-AS1	13.9872	0.699277	0.191387	3.65374	0.000258452	0.00044698	0.916628	0.449948	0.603409	0.00134105	0.00530975	0.967768	0.757065	validated
LINC01572	30.5469	0.697792	0.132909	5.25015	1.51977e-07	3.59962e-07	0.885247	0.433688	NA	NA	NA	NA	NA
RP1-257A7.5	34.3464	0.694207	0.199066	3.48732	0.000487886	0.000820504	3.28462	1.6414	0.122716	0.554529	0.688271	4.83052	5.17292
RABGAP1L-IT1	33.937	0.692956	0.148169	4.67681	2.91378e-06	6.1264e-06	2.03049	0.981622	-0.296776	0.286092	0.430241	0.875256	1.29879
HCG25	115.199	0.690243	0.164371	4.1993	2.67745e-05	5.13881e-05	9.4359	4.79781	-0.270233	0.133936	0.241535	16.9648	23.2788
RGPD4-AS1	12.2492	0.689537	0.193084	3.57118	0.000355379	0.000604068	2.26668	0.666899	-0.064407	0.742039	0.840325	1.44389	1.8092
FLJ21408	25.412	0.683603	0.159835	4.27692	1.89499e-05	3.69973e-05	0.892566	0.450454	-0.0532231	0.833292	0.901788	0.593297	0.672705
CTB-41I6.1	9.32343	0.681104	0.215291	3.16365	0.00155805	0.00246674	1.06229	0.526172	NA	NA	NA	NA	NA
RP1-102K2.8	19.5392	0.680646	0.144278	4.7176	2.38642e-06	5.0805e-06	0.810935	0.398035	NA	NA	NA	NA	NA
RP11-295P9.3	364.443	0.680514	0.0681095	9.99146	1.66109e-23	1.5613e-22	13.9691	6.86095	-0.201266	0.0255724	0.0653313	10.1037	14.6296
KB-1208A12.3	67.4869	0.679678	0.0923577	7.35919	1.85027e-13	7.17773e-13	1.21536	0.60086	-0.195999	0.0339596	0.0824403	1.218	1.71956
SPAG5-AS1	60.7414	0.679473	0.0954358	7.11969	1.08168e-12	3.96337e-12	1.56067	0.773262	-0.0360592	0.793774	0.875804	1.35844	1.76173
AC006378.2	13.3063	0.677488	0.171169	3.95801	7.55753e-05	0.000138351	0.967944	0.468068	NA	NA	NA	NA	NA
MFI2-AS1	60.8972	0.675308	0.12546	5.38266	7.3392e-08	1.77544e-07	5.81727	3.02928	0.151645	0.299349	0.443649	4.05511	4.36145
RP11-258C19.7	142.913	0.67441	0.0850518	7.92941	2.2019e-15	1.01279e-14	2.8248	1.38903	-0.370914	5.88382e-06	4.29479e-05	2.18197	3.47662
RP11-670E13.6	22.7543	0.672471	0.174723	3.84878	0.000118709	0.000212408	2.85693	1.50319	-0.371806	0.0822396	0.166811	2.53462	3.79545
RP3-508I15.9	41.3422	0.672096	0.103921	6.46739	9.97101e-11	3.13224e-10	1.3336	0.644863	-0.206927	0.166125	0.285432	1.09563	1.5992
ZEB1-AS1	91.9614	0.672007	0.114985	5.84429	5.08738e-09	1.36853e-08	2.22202	1.10739	0.699285	1.57725e-08	1.99105e-07	2.54867	1.98814	validated
AC010761.9	18.5308	0.669587	0.158845	4.21534	2.49404e-05	4.7984e-05	1.40378	0.701955	-0.475287	0.207062	0.337913	0.624236	1.05362
SNAI3-AS1	64.7219	0.669218	0.133653	5.00712	5.52501e-07	1.24065e-06	1.48392	0.73214	0.6792	6.86174e-10	1.06705e-08	1.44332	1.11996	validated
AC083843.1	244.32	0.668678	0.085865	7.78755	6.83215e-15	3.01426e-14	1.33228	0.667175	-0.312983	0.00856897	0.0259	0.969301	1.52236
TRIM31-AS1	58.8971	0.667492	0.159861	4.17545	2.974e-05	5.6896e-05	4.3091	2.09381	0.21952	0.185789	0.313447	2.01311	2.14665
AC006116.24	9.18566	0.664549	0.222523	2.98643	0.00282259	0.00435851	0.73681	0.356321	NA	NA	NA	NA	NA
SERPINB9P1	87.9207	0.664329	0.177698	3.73853	0.000185096	0.000325321	2.10658	1.0233	0.704179	0.00038825	0.00179953	1.43421	1.10858	validated
RP11-395I14.2	21.7063	0.663355	0.138752	4.78087	1.74537e-06	3.77318e-06	1.74063	0.851554	-0.0959343	0.728727	0.829627	0.789553	1.05928
AC006042.6	40.2975	0.663346	0.117924	5.62519	1.85308e-08	4.71801e-08	3.35956	1.65571	-0.239744	0.158356	0.274501	1.45497	2.17707
RP11-214K3.19	4.68914	0.662747	0.268663	2.46684	0.0136312	0.0192146	0.728349	0.373236	NA	NA	NA	NA	NA
CTD-2007H13.3	10.6173	0.659515	0.169626	3.88805	0.000101053	0.000183159	0.969168	0.479889	NA	NA	NA	NA	NA
XXYLT1-AS2	15.8674	0.658837	0.204724	3.21818	0.00129007	0.00206169	0.961233	0.501095	NA	NA	NA	NA	NA
AC093642.4	15.1231	0.658682	0.164486	4.00448	6.21545e-05	0.000114754	1.05212	0.513622	NA	NA	NA	NA	NA
RP3-467D16.3	56.2518	0.656488	0.143377	4.57876	4.67738e-06	9.69731e-06	1.97786	0.978845	0.147242	0.393367	0.539058	1.66016	1.8957
LINC00963	997.741	0.655984	0.0778714	8.42394	3.6402e-17	1.92793e-16	12.9347	6.40561	0.674041	1.79358e-14	5.57829e-13	14.2912	10.9211	validated
AC073043.1	11.5875	0.655258	0.204917	3.19767	0.00138542	0.00220369	0.866892	0.49634	NA	NA	NA	NA	NA
RAD51-AS1	158.953	0.65268	0.0779488	8.37318	5.60836e-17	2.91831e-16	8.63784	4.34141	-0.243841	0.0205784	0.0545874	5.27948	7.8913
RP11-1046B16.3	9.83236	0.652357	0.194874	3.34759	0.000815186	0.00133323	0.888947	0.43939	NA	NA	NA	NA	NA
RP11-820I16.3	12.4731	0.651916	0.207704	3.13868	0.00169708	0.00267973	1.01826	0.51079	NA	NA	NA	NA	NA
VPS9D1-AS1	131.492	0.651789	0.0991035	6.57685	4.80514e-11	1.54205e-10	2.24595	1.11925	0.312496	0.00567155	0.0180849	1.92517	1.88278	validated
AC010761.13	8.25057	0.651541	0.244404	2.66584	0.0076797	0.0112176	0.787361	0.376595	NA	NA	NA	NA	NA
LINC00571	9.72994	0.650409	0.199056	3.26747	0.00108514	0.00175184	0.834819	0.413029	NA	NA	NA	NA	NA
RP4-635E18.8	104.988	0.648603	0.110327	5.87892	4.12941e-09	1.12483e-08	5.12004	2.65545	-0.522232	2.23517e-06	1.7965e-05	4.70524	8.22144
CTD-2270P14.1	527.127	0.645572	0.0974825	6.62244	3.53322e-11	1.14781e-10	4.80766	2.48496	0.0212713	0.826989	0.899958	3.90168	4.74026
RP11-14N9.2	20.1984	0.645239	0.149916	4.30401	1.67736e-05	3.30742e-05	1.22155	0.609761	-0.34823	0.0805555	0.164712	0.583171	0.905553
RP11-143K11.7	10.6062	0.644252	0.17914	3.59636	0.000322701	0.00055049	1.0857	0.555314	-0.22187	0.362737	0.508448	0.667339	0.882477
RP11-616M22.3	8.13815	0.643837	0.270777	2.37774	0.0174193	0.0241675	1.23554	0.611429	-1.15053	0.00103052	0.00427755	0.337035	0.895962
RP11-498E2.9	5.94226	0.639565	0.244484	2.61597	0.00889733	0.0128074	2.30573	1.19977	0.380209	0.32545	0.471902	0.994435	0.934802
AC093110.3	87.3261	0.637879	0.134351	4.74786	2.05583e-06	4.4043e-06	5.86645	2.93984	-0.276874	0.210114	0.342373	3.05763	4.76545
C5orf66	125.388	0.636262	0.112297	5.6659	1.46256e-08	3.74378e-08	2.62015	1.31367	-0.0105569	0.960057	0.975975	1.2974	1.71256
RP11-545A16.4	25.8985	0.636182	0.136291	4.66783	3.04401e-06	6.38329e-06	1.01353	0.497268	NA	NA	NA	NA	NA
CTC-529I10.1	18.0003	0.63316	0.15473	4.09202	4.27626e-05	8.05142e-05	3.07495	1.52237	-0.729099	6.06719e-05	0.00034354	1.49981	3.0896
AC068580.6	68.9778	0.633079	0.122678	5.16048	2.46318e-07	5.70902e-07	0.968192	0.495156	0.251693	0.0961082	0.187669	0.806169	0.86118
CH17-189H20.1	36.5435	0.63249	0.149796	4.22233	2.41784e-05	4.66897e-05	2.17328	1.08871	0.197529	0.137413	0.246808	1.78423	1.85415
SNHG15	392.261	0.631842	0.10933	5.77924	7.5041e-09	1.98496e-08	12.4614	6.52643	-0.0278277	0.820121	0.89612	14.2651	17.0025
DANT2	52.5745	0.631734	0.117882	5.35902	8.36765e-08	2.01196e-07	0.832672	0.422737	NA	NA	NA	NA	NA
RP11-787I22.3	13.377	0.627552	0.189045	3.31959	0.000901509	0.00146434	0.973341	0.482864	-0.101809	0.727649	0.829285	0.546347	0.706512
AC079610.2	51.2323	0.622417	0.101354	6.14105	8.19802e-10	2.38033e-09	1.00485	0.508424	0.0253174	0.842183	0.90599	0.718864	0.869438
RP11-72I8.1	522.639	0.620125	0.121169	5.11785	3.09034e-07	7.0798e-07	6.4528	3.29869	-0.39262	0.0545896	0.120524	3.86524	6.63364
RP4-758J18.13	110.618	0.619364	0.0675389	9.17048	4.70902e-20	3.17225e-19	2.29862	1.1776	-0.0418602	0.492489	0.633622	3.16392	3.97014
LINC00891	174.999	0.617543	0.105334	5.86271	4.55383e-09	1.23337e-08	1.35564	0.685986	0.475734	9.7719e-05	0.000518815	1.04729	0.948987	validated
RP11-97C16.1	63.1778	0.61686	0.100309	6.14962	7.76712e-10	2.26074e-09	6.20446	3.25133	-0.286689	0.0101914	0.0302501	4.6697	7.02785
XXbac-BPGBPG55C20.2	139.645	0.615151	0.0976503	6.29953	2.98557e-10	9.02119e-10	0.923258	0.479032	-0.134275	0.344886	0.489501	0.711187	0.981584
LINC00960	77.3477	0.614912	0.289899	2.12112	0.0339116	0.0451775	1.66497	0.854257	0.367615	0.198778	0.329912	1.29485	1.19451
THUMPD3-AS1	518.528	0.613913	0.0634225	9.67974	3.67667e-22	3.05703e-21	24.4388	12.7613	0.029286	0.652375	0.766701	18.8877	22.8837
AC137934.1	78.5066	0.610663	0.109546	5.57448	2.48271e-08	6.24751e-08	5.44727	2.86385	-0.205048	0.00969838	0.0288665	3.56476	5.00596
RP11-97O12.7	11.8068	0.610629	0.223491	2.73223	0.00629066	0.00930298	0.752256	0.380544	0.6056	0.0321262	0.0788819	1.75271	1.41564	validated
RP11-68I3.4	9.55395	0.607884	0.187261	3.24619	0.00116959	0.00188307	0.941939	0.482844	-0.0521839	0.852613	0.913027	0.544513	0.695675
PAN3-AS1	41.4473	0.607503	0.101841	5.96518	2.44357e-09	6.79628e-09	1.04309	0.543922	0.157873	0.106731	0.202957	1.03669	1.13348
CTD-2011F17.2	6.39474	0.605649	0.228219	2.6538	0.00795899	0.0115875	1.42738	0.696885	NA	NA	NA	NA	NA
LINC00506	209.873	0.603971	0.119993	5.03338	4.81894e-07	1.0862e-06	1.66216	0.851165	-0.0103291	0.959204	0.975934	1.76464	2.30795
INE1	54.6092	0.603465	0.104381	5.78134	7.41071e-09	1.96244e-08	1.98808	1.02912	-0.0985406	0.593257	0.722968	1.26726	1.69163
RP11-488C13.5	155.813	0.601447	0.121058	4.96824	6.75627e-07	1.50435e-06	4.29362	2.27852	0.0809265	0.530301	0.666708	7.19971	8.04751
RP3-388E23.2	17.9652	0.600483	0.172935	3.47231	0.000515998	0.000865944	1.32311	0.681826	-0.505074	0.0157626	0.04376	0.462826	0.813717
LINC-PINT	141.661	0.600328	0.131772	4.5558	5.21878e-06	1.07822e-05	3.67171	1.98491	0.568001	1.38264e-06	1.15453e-05	3.08299	2.63783	validated
GS1-114I9.1	66.1409	0.600234	0.161705	3.7119	0.000205706	0.000359947	3.21658	1.70695	-0.0806763	0.586466	0.717126	4.36298	5.4442
RP11-680G24.6	10.3847	0.598983	0.192314	3.11461	0.00184187	0.00289489	0.816739	0.418778	NA	NA	NA	NA	NA
RP11-7I15.4	3.95278	0.598816	0.285281	2.09904	0.0358132	0.0475245	0.927316	0.473585	NA	NA	NA	NA	NA
RP11-359K18.4	18.6235	0.597979	0.165661	3.60966	0.000306593	0.000525651	1.84381	0.96431	-0.270077	0.262128	0.404856	0.926045	1.42479
AC093673.5	76.0473	0.597925	0.12828	4.66109	3.14536e-06	6.57842e-06	4.06248	2.12379	0.539705	0.000621819	0.00275707	3.56758	2.88647	validated
RP13-20L14.1	7.05232	0.593838	0.212276	2.79748	0.00515033	0.00770282	1.05485	0.543572	NA	NA	NA	NA	NA
RP11-385F5.5	17.0001	0.59279	0.154296	3.8419	0.000122085	0.000217957	1.23534	0.64176	-0.25767	0.107965	0.204857	0.857435	1.21299
DICER1-AS1	100.143	0.591537	0.0939516	6.29619	3.05056e-10	9.19422e-10	1.97036	1.04408	-0.172858	0.126624	0.232252	2.02164	2.72825
CTA-228A9.3	63.5014	0.591488	0.105849	5.58805	2.29633e-08	5.8154e-08	1.50513	0.781359	-0.906984	1.70794e-10	3.00429e-09	1.05076	2.46889
RP5-890O3.9	58.5392	0.591064	0.0880141	6.71556	1.87344e-11	6.26587e-11	7.98732	4.06345	-0.107416	0.333998	0.479294	4.72982	6.09338
DLGAP1-AS1	197.985	0.590688	0.12074	4.89224	9.96954e-07	2.18704e-06	6.95623	3.78758	0.632588	3.13731e-08	3.67905e-07	9.1419	7.25175	validated
RP11-727A23.5	58.4477	0.589586	0.10523	5.60281	2.10904e-08	5.35251e-08	2.97055	1.56808	0.184242	0.114874	0.214418	5.20526	5.65596
RP11-700J17.1	11.6012	0.58828	0.172744	3.40551	0.000660407	0.00109439	1.40598	0.724719	-0.285248	0.228913	0.365512	0.759557	1.14621
CTD-2007L18.5	11.367	0.585337	0.173176	3.38001	0.00072484	0.00119285	0.979212	0.492836	-0.223485	0.393054	0.538974	0.566003	0.86074
AC016735.1	11.7963	-0.585271	0.157029	-3.72715	0.000193656	0.000339862	3.63342	4.31892	-0.661981	0.041194	0.0967203	0.876718	1.85499	validated
TUSC8	28.1253	-0.585276	0.157877	-3.70716	0.000209596	0.000366216	1.18452	1.3952	0.0473498	0.744425	0.842138	1.09074	1.27543
RP11-147L13.11	1060.85	-0.586075	0.0466603	-12.5605	3.4825e-36	1.08966e-34	10.692	12.3348	0.179258	0.00160258	0.00621164	9.85234	10.7707
OIP5-AS1	3634.37	-0.586872	0.0496657	-11.8165	3.20941e-32	6.41344e-31	17.4541	20.2033	0.171985	0.020423	0.0543094	15.2472	16.7355
CBR3-AS1	145.251	-0.587111	0.0883833	-6.64278	3.07825e-11	1.0055e-10	3.47452	4.0908	-0.366277	3.12043e-05	0.000191875	4.06207	6.30247	validated
AC003075.4	16.3583	-0.592106	0.123268	-4.80339	1.55999e-06	3.38471e-06	1.10393	1.32027	-0.0934336	0.610932	0.734076	1.10197	1.51955
RP11-497H16.9	87.068	-0.592335	0.0926675	-6.39204	1.63683e-10	5.04196e-10	4.86501	5.76224	-0.61128	3.40032e-07	3.20048e-06	3.91256	7.20941	validated
GMDS-AS1	153.916	-0.593907	0.0623338	-9.52785	1.60581e-21	1.28142e-20	5.42242	6.45629	-0.0284406	0.692958	0.802963	5.21363	6.4638
RP11-575A19.2	8.90881	-0.593977	0.224998	-2.63992	0.00829248	0.0120314	0.779979	0.926099	-0.873581	0.000200302	0.000985891	0.546864	1.20738	validated
GAS5	2210.08	-0.595303	0.0888789	-6.69791	2.11423e-11	7.02183e-11	113.022	135.826	-0.175576	0.054172	0.119848	137.751	183.534
RP11-84A14.4	19.129	-0.598156	0.119702	-4.99705	5.8215e-07	1.30476e-06	1.86821	2.21564	0.0180387	0.925965	0.95811	0.912277	1.14956
RP4-781K5.2	329.537	-0.598982	0.0748536	-8.00205	1.22363e-15	5.77337e-15	15.8141	18.8665	0.137403	0.218771	0.354107	19.7834	21.9744
RP13-726E6.2	32.0207	-0.600149	0.142621	-4.20798	2.57659e-05	4.94923e-05	1.47814	1.6935	-0.404731	0.0167258	0.0460174	0.773969	1.22725	validated
GS1-358P8.4	577.64	-0.602775	0.0589354	-10.2277	1.48967e-24	1.56055e-23	3.60746	4.1917	-0.101566	0.119046	0.220806	3.50568	4.64063
CTC-523E23.11	21.99	-0.60378	0.132915	-4.54262	5.556e-06	1.14292e-05	1.59159	1.90875	-0.0240316	0.856061	0.915002	1.67819	2.13586
STX18-AS1	47.5577	-0.605478	0.100355	-6.03335	1.60594e-09	4.53015e-09	1.27956	1.47325	-0.0670803	0.644367	0.759787	0.989454	1.27079
KRTAP5-AS1	156.593	-0.605625	0.129714	-4.66892	3.02783e-06	6.36058e-06	2.54742	3.00316	0.367541	0.0607549	0.131964	1.81102	1.78008
CTD-2015H6.3	88.7757	-0.608756	0.0957856	-6.35541	2.07878e-10	6.35389e-10	2.85913	3.39343	0.255126	0.0218685	0.0574415	2.54311	2.62569
THAP7-AS1	42.8856	-0.608875	0.135518	-4.49293	7.02486e-06	1.43638e-05	0.854213	1.02694	-0.038826	0.783212	0.870416	0.968565	1.18634
RP11-421F16.3	180.72	-0.609481	0.074467	-8.18458	2.73266e-16	1.37094e-15	2.23227	2.64994	-0.185461	0.0338247	0.082299	2.3063	3.16746
AC133528.2	75.1886	-0.609701	0.0715835	-8.51735	1.63252e-17	8.90397e-17	7.73269	9.32957	-0.199453	0.0516017	0.115955	6.57448	9.05852
RP11-178C3.2	29.9164	-0.61277	0.115948	-5.28485	1.25805e-07	2.98635e-07	0.893753	1.0871	-0.110983	0.564041	0.696451	0.612541	0.785375
LINC00476	135.551	-0.6132	0.0935513	-6.55469	5.57575e-11	1.77975e-10	4.12296	4.9147	-0.0933143	0.273983	0.416407	4.82775	6.25873
RP11-101E13.5	193.652	-0.613786	0.0988899	-6.20676	5.40869e-10	1.59576e-09	11.5767	13.8638	-0.213689	0.0120468	0.0346547	12.1062	17.3026
RTCA-AS1	8.11006	-0.615252	0.147712	-4.16522	3.11059e-05	5.93659e-05	0.810978	0.976358	NA	NA	NA	NA	NA
AC005562.1	175.074	-0.615255	0.0763337	-8.06008	7.62437e-16	3.65539e-15	3.89234	4.61358	0.28243	0.0321161	0.0788819	3.63516	3.72571
CH507-145C22.1	26.5042	-0.61677	0.226692	-2.72074	0.00651355	0.00959945	1.12286	1.33116	-0.126786	0.650423	0.765367	1.0139	1.4055
RP11-440I14.3	26.1926	-0.616782	0.188607	-3.2702	0.00107471	0.00173619	1.14884	1.35227	-0.0957305	0.638497	0.754939	0.806589	1.02601
RP11-66B24.4	166.417	-0.617148	0.0845497	-7.29924	2.89393e-13	1.10462e-12	1.72695	2.04906	-0.195194	0.0767983	0.159666	1.43506	2.03493
BBOX1-AS1	11.0751	-0.619521	0.154524	-4.00921	6.09213e-05	0.000112565	0.87017	1.01469	NA	NA	NA	NA	NA
PSMG3-AS1	221.928	-0.61961	0.0807681	-7.67147	1.70039e-14	7.20773e-14	1.96392	2.32705	0.245969	0.0173264	0.0471858	2.34168	2.3441
RP11-173P15.9	8.43434	-0.620586	0.171523	-3.61809	0.000296783	0.000509935	0.969775	1.14767	0.330565	0.186363	0.314167	0.746509	0.70556
AC003991.3	44.4747	-0.620688	0.132374	-4.68888	2.74699e-06	5.78083e-06	2.2798	2.6853	0.119199	0.412352	0.556368	3.26413	3.78238
RP11-61L19.3	14.4851	-0.621013	0.131043	-4.73902	2.14759e-06	4.59261e-06	0.739293	0.901657	-0.0884096	0.569653	0.700158	0.675747	0.865122
UBL7-AS1	97.1921	-0.621207	0.0663752	-9.35903	8.04734e-21	5.99893e-20	2.07297	2.50603	0.252768	0.00608587	0.0192063	2.70734	2.7746
LINC01023	25.5946	-0.621689	0.121184	-5.1301	2.89585e-07	6.65345e-07	2.06193	2.51557	-0.209238	0.275209	0.41709	2.17164	2.85288
SOCS2-AS1	49.1207	-0.622643	0.093646	-6.6489	2.95289e-11	9.67214e-11	0.935871	1.15647	-0.187262	0.0926608	0.182431	0.88196	1.20668
RP11-395A13.2	82.3805	-0.622929	0.0733487	-8.4927	2.01891e-17	1.08865e-16	4.60432	5.63984	0.0692519	0.519039	0.656756	4.19968	4.75664
RP11-83A24.2	153.137	-0.623539	0.0710879	-8.77139	1.76482e-18	1.06247e-17	1.72087	2.08274	-0.179558	0.0306717	0.0762705	1.38293	1.93684
RP11-307C12.11	30.2798	-0.624286	0.120041	-5.2006	1.98645e-07	4.64939e-07	1.22486	1.47027	-0.0473011	0.721917	0.8245	1.3524	1.68639
RP11-603J24.17	48.359	-0.624796	0.130569	-4.78517	1.70845e-06	3.69672e-06	4.42075	5.41053	-0.426198	0.036711	0.0881229	7.9032	11.853	validated
RP11-73E17.2	126.129	-0.62533	0.0640099	-9.76926	1.5256e-22	1.31445e-21	1.66125	1.99272	0.314918	0.00016839	0.000842342	1.47122	1.47174
RP11-158K1.3	81.7377	-0.625511	0.0664056	-9.41954	4.53061e-21	3.45314e-20	1.11161	1.31732	-0.246824	0.0541217	0.119848	0.924459	1.35217
ARRDC3-AS1	38.2996	-0.625817	0.113167	-5.53002	3.20192e-08	7.97296e-08	0.888426	1.07334	0.301663	0.0221514	0.0578101	0.77061	0.768766
RP11-567M16.6	100.859	-0.626344	0.0908301	-6.89577	5.3572e-12	1.87069e-11	1.4222	1.71215	-0.230546	0.00804541	0.0244324	1.43494	2.05865
AC025335.1	93.974	-0.626519	0.0608872	-10.2898	7.8313e-25	8.35104e-24	1.08529	1.30464	-0.044529	0.604776	0.729229	1.22859	1.56123
RP11-355B11.2	57.3484	-0.626758	0.0795432	-7.87947	3.28781e-15	1.48639e-14	4.22709	5.09432	-0.299395	0.00243877	0.00890069	4.05551	6.03134	validated
AC011747.4	137.75	-0.629267	0.159635	-3.94192	8.08321e-05	0.00014752	1.51864	1.84136	-0.162214	0.431679	0.574731	1.12183	1.52043
TSTD3	37.1428	-0.629356	0.0840748	-7.48567	7.11842e-14	2.84498e-13	1.31365	1.61349	-0.0063646	0.952709	0.973369	1.24845	1.5142
SCOC-AS1	13.6741	-0.630938	0.162643	-3.87928	0.000104768	0.000189602	0.762355	0.942459	-0.398648	0.0963626	0.187824	0.849131	1.28335
RP4-669P10.20	18.0399	-0.631711	0.117443	-5.37888	7.49496e-08	1.81128e-07	1.00594	1.22777	-0.641513	0.000384349	0.00178531	0.748294	1.44726	validated
RP1-239B22.5	143.406	-0.632543	0.137392	-4.60394	4.14567e-06	8.61749e-06	1.40872	1.70145	-0.778794	3.66126e-10	6.13834e-09	1.50467	3.08684	validated
RP11-20I23.13	158.525	-0.633024	0.0910376	-6.95344	3.56486e-12	1.26337e-11	2.28658	2.80157	-0.542133	2.76067e-09	3.82219e-08	2.17953	3.84845	validated
CH507-24F1.1	36.0629	-0.633144	0.170658	-3.71002	0.000207243	0.00036237	1.63588	2.03728	0.0197759	0.924504	0.957522	1.01994	1.22422
AP001505.10	37.622	-0.633208	0.106266	-5.95873	2.54204e-09	7.04542e-09	3.40716	4.12323	-0.4333	0.00765696	0.0234406	4.01851	6.30183	validated
AC004540.4	15.1295	-0.634451	0.135939	-4.66716	3.05387e-06	6.39832e-06	0.935069	1.15798	-0.0386976	0.834952	0.902219	0.742592	0.946024
RP4-605O3.4	22.7872	-0.635012	0.0956262	-6.64057	3.12477e-11	1.0193e-10	1.24479	1.50707	-0.32592	0.0102411	0.0303556	1.54976	2.2054	validated
RORA-AS1	14.8689	-0.636971	0.13545	-4.70262	2.5685e-06	5.4486e-06	0.735109	0.916676	-0.103549	0.499576	0.639291	0.701036	0.923745
CH507-254M2.1	192.248	-0.637004	0.222723	-2.86007	0.00423549	0.00642347	2.8087	3.46591	0.345287	0.110737	0.208824	3.20663	3.17925
RP11-1017G21.5	40.9151	-0.637017	0.0945347	-6.73844	1.60097e-11	5.37726e-11	1.06547	1.30002	0.0903827	0.411547	0.555903	1.1237	1.28396
RP11-522I20.3	29.6737	-0.637621	0.100343	-6.35444	2.09192e-10	6.38588e-10	0.975425	1.17855	0.328967	0.0148337	0.0413418	1.20995	1.12708
CTD-2589M5.4	10.132	-0.640953	0.200359	-3.19902	0.00137895	0.00219488	1.32899	1.65218	0.73959	0.0023018	0.0084874	0.994621	0.807136
RP11-48B3.5	39.4771	-0.64323	0.0934903	-6.88018	5.97769e-12	2.07821e-11	1.39027	1.70615	-0.378214	0.000309257	0.00147415	1.32297	2.05518	validated
FLJ37453	112.866	-0.643358	0.0619515	-10.3849	2.90597e-25	3.27507e-24	1.14767	1.40783	-0.144967	0.0313901	0.077518	1.05169	1.40954
AC005523.2	962.957	-0.645455	0.0778634	-8.28958	1.13645e-16	5.82432e-16	7.07125	8.65759	-0.179613	0.200071	0.331035	11.0071	14.2082
LINC01003	169.285	-0.645524	0.0806947	-7.99958	1.24849e-15	5.85886e-15	2.50752	3.07077	-0.0239669	0.789007	0.873238	2.80688	3.4505
RP11-458J1.1	97.2768	-0.646624	0.0605825	-10.6734	1.35508e-26	1.74182e-25	2.03381	2.48284	0.186328	0.012435	0.0355334	2.2413	2.37862
RP11-61K9.3	72.7043	-0.646971	0.0891355	-7.25829	3.92021e-13	1.48444e-12	1.62204	2.00264	0.110357	0.250382	0.391633	1.73067	1.91525
RP5-1125A11.6	16.7245	-0.648917	0.124203	-5.22465	1.74484e-07	4.11221e-07	1.14495	1.39723	-0.0600292	0.782563	0.870145	0.553758	0.709115
EIF3J-AS1	176.044	-0.650187	0.0658094	-9.87986	5.09046e-23	4.5521e-22	3.70176	4.57421	-0.162304	0.099957	0.193599	3.4321	4.76203
U47924.27	69.8398	-0.651356	0.135037	-4.82352	1.41045e-06	3.06866e-06	9.25163	11.6091	-0.555179	0.000491933	0.00221986	11.0716	18.7577	validated
CTC-429P9.1	50.2003	-0.653703	0.0847139	-7.7166	1.19473e-14	5.16557e-14	4.9157	6.06798	-0.382812	0.00536133	0.0172754	4.70834	7.14473	validated
RP11-299G20.2	98.1759	-0.654236	0.133583	-4.89761	9.70093e-07	2.13008e-06	1.06044	1.2951	-0.793024	2.21737e-06	1.7889e-05	1.31765	2.64931	validated
AC016831.7	93.8455	-0.656353	0.127167	-5.16136	2.45168e-07	5.6879e-07	1.72496	2.11168	-0.166412	0.217832	0.35334	1.38322	1.95596
RP4-639F20.1	83.8255	-0.658157	0.0808337	-8.14211	3.88436e-16	1.93243e-15	3.62255	4.48595	0.155776	0.20567	0.335896	3.01652	3.19419
U91328.19	139.943	-0.659076	0.0670919	-9.82348	8.92126e-23	7.77097e-22	0.987796	1.21599	-0.257893	0.0117898	0.033961	0.932084	1.39256
RP11-196G11.5	235.677	-0.659754	0.0559778	-11.786	4.61012e-32	9.06022e-31	24.5023	30.1222	-0.238922	0.000210279	0.00103263	21.0552	29.621
RP11-6N17.4	81.3458	-0.660762	0.0981117	-6.7348	1.64161e-11	5.50598e-11	4.25517	5.32226	0.200363	0.108982	0.206239	4.90725	5.08564
CTD-2538C1.2	18.9621	-0.662319	0.115534	-5.73269	9.88528e-09	2.58605e-08	1.21046	1.5328	-0.0316985	0.867211	0.921592	0.9866	1.14658
RP11-727F15.12	43.0807	-0.664964	0.0959455	-6.93064	4.18929e-12	1.47151e-11	1.8402	2.32708	0.0619486	0.596358	0.72509	2.53195	2.94871
RP11-96D1.11	588.443	-0.667399	0.122955	-5.42799	5.69926e-08	1.38719e-07	5.34015	6.7153	-0.419487	7.65431e-07	6.7674e-06	7.093	11.3826	validated
RP11-297D21.2	18.3036	-0.669679	0.215463	-3.10809	0.00188298	0.00295755	1.31947	1.61671	-1.08643	1.34086e-07	1.37347e-06	0.859185	2.15561	validated
RP11-216L13.19	135.454	-0.66985	0.154579	-4.3334	1.46826e-05	2.91202e-05	1.22032	1.57951	-1.49919	1.25165e-20	9.94831e-19	1.33509	4.59449	validated
CTB-113I20.2	13.2216	-0.670971	0.129091	-5.19767	2.01798e-07	4.71854e-07	1.23449	1.56694	-0.444028	0.0444459	0.103003	1.14624	1.79815
RP11-92C4.3	31.4189	-0.671636	0.212455	-3.16131	0.00157064	0.00248336	1.92125	2.41333	-0.595943	0.0597196	0.130365	2.45208	4.7602
CTB-171A8.1	52.9956	-0.672651	0.141263	-4.76168	1.91987e-06	4.13537e-06	2.35035	2.92922	-0.279442	0.0824677	0.167116	2.02888	3.00403
CH507-24F1.2	233.33	-0.672757	0.231499	-2.9061	0.0036597	0.00559664	3.45504	4.33891	0.350541	0.0755079	0.15754	3.82411	3.73183
CTC-564N23.2	27.072	-0.672892	0.13059	-5.1527	2.56759e-07	5.93364e-07	3.25376	4.07939	-0.116686	0.400825	0.546499	4.81381	6.40434
RP11-739N20.2	31.5054	-0.673619	0.150058	-4.48906	7.15384e-06	1.46024e-05	2.62186	3.14992	NA	NA	NA	NA	NA
TAPT1-AS1	100.198	-0.674009	0.0925346	-7.28386	3.24401e-13	1.23231e-12	1.61578	1.98178	-0.226286	0.0467754	0.107244	1.5135	2.19315
HOXA10-AS	94.4164	-0.676703	0.103043	-6.56719	5.12732e-11	1.64323e-10	3.07532	3.79524	-0.149339	0.203576	0.334422	2.65005	3.53213
RP11-182J1.3	28.3618	-0.681496	0.167148	-4.07721	4.55791e-05	8.54788e-05	0.690884	0.853033	-0.49966	0.00145606	0.00572289	0.729794	1.25775	validated
CTD-2291D10.4	12.3316	-0.681905	0.165582	-4.11822	3.81811e-05	7.23464e-05	0.843417	1.042	NA	NA	NA	NA	NA
RP11-379H18.1	317.327	-0.683074	0.0616323	-11.083	1.51623e-28	2.26766e-27	2.19442	2.72688	0.0589134	0.548973	0.683747	1.87879	2.23197
RP11-392P7.6	75.1643	-0.683591	0.105219	-6.49682	8.20331e-11	2.59408e-10	3.728	4.62772	-0.163576	0.10503	0.200529	3.53103	4.82686
RP11-452C8.1	50.4521	-0.683917	0.0924776	-7.39548	1.40895e-13	5.51066e-13	2.389	3.02812	-0.783153	8.56986e-08	9.24666e-07	2.1985	4.38652	validated
RP11-126L15.4	6.30576	-0.685057	0.172718	-3.96632	7.29895e-05	0.00013403	0.729074	0.937991	-0.213493	0.419104	0.562123	0.55676	0.74734
ARMCX5-GPRASP2	145.134	-0.687672	0.0696036	-9.87983	5.09192e-23	4.5521e-22	3.98461	4.95779	0.204512	0.0470296	0.107482	3.73141	4.02927
RP11-575F12.3	118.365	-0.689469	0.245767	-2.80537	0.00502586	0.00753562	1.20265	1.47878	-0.0538067	0.82394	0.899377	1.05257	1.44037
RP11-319G6.1	23.1926	-0.689818	0.0895042	-7.70711	1.287e-14	5.53432e-14	1.42511	1.8168	0.327455	0.0174131	0.0473618	1.46743	1.40698
RP11-134G8.5	77.0365	-0.692225	0.0888043	-7.79495	6.44317e-15	2.84793e-14	0.975929	1.21781	-0.350328	8.86379e-05	0.000477932	1.07345	1.66091	validated
EPB41L4A-AS2	41.7497	-0.692584	0.113595	-6.09699	1.08088e-09	3.10051e-09	0.866445	1.0945	NA	NA	NA	NA	NA
FOXN3-AS1	37.765	-0.693435	0.107592	-6.44504	1.15568e-10	3.60186e-10	0.990298	1.26477	-0.165529	0.271	0.414222	1.18247	1.57549
RP5-1057J7.7	35.4424	-0.697934	0.112569	-6.20007	5.64387e-10	1.66309e-09	1.98716	2.52587	-0.978406	8.24771e-10	1.22914e-08	1.69123	3.78554	validated
RAET1E-AS1	44.1941	-0.698608	0.136739	-5.10907	3.23748e-07	7.40262e-07	1.01359	1.25925	0.638557	4.20887e-05	0.000248138	0.859237	0.698794
RP11-426C22.5	29.4644	-0.700386	0.130043	-5.38581	7.21195e-08	1.74644e-07	1.34054	1.69542	-0.903493	5.86924e-07	5.38265e-06	1.23481	2.64994	validated
AC005083.1	46.543	-0.702015	0.0934731	-7.51035	5.89713e-14	2.36482e-13	2.31468	3.02906	-0.0155269	0.868284	0.921847	2.75093	3.40462
RP11-156K23.3	60.4929	-0.70226	0.105412	-6.66207	2.69991e-11	8.88019e-11	1.56463	2.00481	-0.0106654	0.917416	0.953401	1.50198	1.83159
RP11-448G15.1	8.57679	-0.703218	0.257976	-2.72591	0.0064125	0.00946551	0.760767	1.01565	NA	NA	NA	NA	NA
CTD-2203K17.1	16.5649	-0.703667	0.182066	-3.8649	0.000111134	0.000200209	1.14008	1.46835	-0.188623	0.398576	0.544458	0.784102	1.0414
RP5-1185I7.1	66.8231	-0.703962	0.173588	-4.05536	5.00579e-05	9.3583e-05	3.45082	4.33397	0.00353758	0.985588	0.988813	2.36978	3.0429
OTUD6B-AS1	791.222	-0.704174	0.0528754	-13.3176	1.82855e-40	8.52606e-39	11.1182	14.1239	0.167436	0.0347646	0.0842292	10.3648	11.4415
RP11-10C24.3	69.9833	-0.704207	0.103244	-6.82083	9.05135e-12	3.09699e-11	1.80603	2.30915	0.00460889	0.961693	0.976712	1.60192	1.95267
WAC-AS1	651.49	-0.704297	0.0606059	-11.6209	3.2261e-31	5.81187e-30	8.0167	10.134	-0.0122546	0.831016	0.900558	8.49923	10.3905
EXOC3-AS1	57.6319	-0.707354	0.0952771	-7.42417	1.13488e-13	4.46074e-13	0.985796	1.26701	0.125804	0.174931	0.297702	1.22753	1.35102
LIPE-AS1	27.4551	-0.709785	0.153829	-4.61412	3.94769e-06	8.22032e-06	3.88063	5.07387	-0.219526	0.224338	0.360081	5.20386	6.98778
RP11-195F19.9	28.5186	-0.710487	0.111675	-6.36208	1.99039e-10	6.09156e-10	1.52561	1.94082	0.383896	0.0139204	0.039101	1.29746	1.21792
RP1-266L20.2	16.8108	-0.713817	0.110724	-6.44683	1.14215e-10	3.56434e-10	1.72037	2.19651	-0.344157	0.16366	0.282782	0.545514	0.908047
ZFAS1	1041.68	-0.714776	0.0958624	-7.45627	8.90057e-14	3.52172e-13	69.9302	91.3148	-0.0638929	0.527311	0.66487	84.7217	104.036
RNF185-AS1	27.6218	-0.719725	0.222798	-3.2304	0.00123619	0.0019809	3.73335	4.65539	-0.0144248	0.971094	0.980029	2.56965	3.34729
RP1-8B1.4	11.4713	-0.719902	0.15828	-4.54827	5.40878e-06	1.1136e-05	1.24801	1.60279	-0.0709079	0.717746	0.821484	1.03474	1.28639
AC005944.2	288.176	-0.724249	0.190841	-3.79504	0.000147618	0.000261967	18.0747	24.5115	-0.490048	0.00477904	0.0156578	66.2881	103.465	validated
YTHDF3-AS1	18.2584	-0.725267	0.126675	-5.72543	1.03174e-08	2.69021e-08	0.790159	1.03684	-0.247125	0.172525	0.294307	0.914159	1.29335
LINC01091	35.8676	-0.726435	0.1248	-5.82079	5.85696e-09	1.56317e-08	1.05053	1.35038	-0.131131	0.516816	0.655876	0.693317	0.939021
RP5-991G20.1	160.94	-0.726435	0.0783882	-9.26715	1.91189e-20	1.34918e-19	0.898887	1.137	0.272427	0.0188036	0.050567	1.11298	1.11269
RP11-884K10.6	2.93932	-0.726526	0.271054	-2.68038	0.00735391	0.0107484	0.781896	0.989473	NA	NA	NA	NA	NA
RP11-212P7.2	343.674	-0.728746	0.0701779	-10.3843	2.92386e-25	3.27969e-24	1.29925	1.66461	-0.139175	0.0112658	0.0326654	1.59908	2.14158
RP11-530C5.1	33.9742	-0.733813	0.142882	-5.13581	2.80925e-07	6.46698e-07	4.32586	5.47019	1.25149	0.00121746	0.004898	1.94439	1.03947
CTD-2267D19.3	296.831	-0.733955	0.0744188	-9.86249	6.05302e-23	5.37092e-22	3.66975	4.72061	0.161011	0.0643285	0.138049	3.38829	3.70682
LINC00657	10554.9	-0.735636	0.0713315	-10.3129	6.16087e-25	6.68975e-24	59.9657	76.2744	0.197085	0.0157034	0.0436522	53.4917	57.7686
OSER1-AS1	136.565	-0.738822	0.0841328	-8.78162	1.61134e-18	9.77491e-18	3.09738	4.09312	-0.0380146	0.700511	0.809372	3.89729	4.75137
RP11-728F11.4	30.1133	-0.739237	0.124543	-5.93558	2.92805e-09	8.06825e-09	1.12755	1.46399	-0.63945	0.00123275	0.00494484	1.02491	1.85358	validated
RP4-545L17.11	3.55989	-0.739768	0.233858	-3.16332	0.00155979	0.00246785	1.42742	1.90346	-0.174044	0.672255	0.783627	0.83956	1.15277
MNX1-AS2	9.77213	-0.740151	0.217768	-3.39881	0.000676801	0.00112	1.22942	1.62343	-1.74582	3.5987e-14	1.08772e-12	0.568611	2.21548	validated
RP11-4C20.4	9.16609	-0.742014	0.155499	-4.77182	1.82565e-06	3.94314e-06	1.08842	1.42655	NA	NA	NA	NA	NA
RP11-44F14.8	48.5269	-0.743019	0.174028	-4.26953	1.95882e-05	3.81809e-05	0.729437	0.924825	NA	NA	NA	NA	NA
EPB41L4A-AS1	444.156	-0.743054	0.105556	-7.03943	1.93032e-12	6.96554e-12	13.6072	18.2816	-0.427129	0.0010912	0.00446043	18.0577	28.0324	validated
LINC00865	197.977	-0.745104	0.117075	-6.36434	1.96125e-10	6.01012e-10	1.42821	1.86034	-0.49982	4.18374e-05	0.000247336	1.30661	2.29186	validated
LINC01207	931.288	-0.745282	0.156426	-4.76445	1.89373e-06	4.08647e-06	18.5175	24.488	0.303031	0.0221704	0.0578101	19.2266	19.4225
RP5-1021I20.1	26.6435	-0.747197	0.219266	-3.40772	0.000655074	0.00108631	1.68428	2.24906	-0.0994633	0.602553	0.728085	1.90862	2.40454
RP5-1033H22.2	214.961	-0.750938	0.134707	-5.5746	2.48095e-08	6.24751e-08	21.2212	26.9821	-0.0799361	0.623035	0.743623	9.86337	12.9168
LINC01082	119.977	-0.751184	0.143114	-5.24885	1.53054e-07	3.62152e-07	10.303	13.7338	-0.509118	0.00127205	0.005074	12.9243	21.0272	validated
PRR34-AS1	106.923	-0.75232	0.120985	-6.21827	5.02654e-10	1.48856e-09	8.88981	11.9868	-0.288845	0.0610866	0.13255	14.1693	19.9183
RP5-997D16.2	50.4562	-0.753815	0.0816756	-9.22938	2.72212e-20	1.87629e-19	2.45319	3.19865	-0.331757	0.00173341	0.00663082	1.49195	2.31442	validated
RP11-96H19.1	35.276	-0.753901	0.132278	-5.69937	1.20249e-08	3.10143e-08	3.36748	4.57018	0.228385	0.238822	0.377125	3.16034	3.3295
RP11-10C24.2	18.2392	-0.756197	0.138182	-5.47245	4.43846e-08	1.09148e-07	1.6552	2.20156	-0.614868	0.000130269	0.000667199	1.1213	2.09097	validated
RP11-345P4.9	182.017	-0.759834	0.073819	-10.2932	7.56217e-25	8.13703e-24	2.35617	3.10938	-0.129955	0.0864122	0.173068	2.52485	3.38837
CTD-2547H18.1	47.2882	-0.762051	0.142612	-5.34354	9.11509e-08	2.18505e-07	3.18972	4.28158	-0.480291	0.00885786	0.0265512	2.51336	4.1386	validated
AC009299.3	76.6303	-0.762505	0.0940949	-8.10358	5.33669e-16	2.61663e-15	1.67718	2.19842	0.261302	0.034775	0.0842292	1.59475	1.6626
RP11-120E11.2	12.7554	-0.764536	0.124797	-6.12623	8.99843e-10	2.60637e-09	1.02609	1.37401	NA	NA	NA	NA	NA
ZNF667-AS1	125.278	-0.765904	0.102451	-7.47581	7.67287e-14	3.06142e-13	3.02345	4.02195	-0.413241	0.000382175	0.00178293	3.54739	5.68045	validated
CTC-559E9.8	14.4189	-0.773041	0.112696	-6.85955	6.90757e-12	2.38061e-11	1.75149	2.31099	-0.0399052	0.837293	0.904294	1.11934	1.35945
RP11-12G12.7	111.025	-0.774114	0.0989468	-7.82353	5.13603e-15	2.29146e-14	3.81762	5.12034	-0.0966853	0.392169	0.538104	4.59468	5.84536
RP11-342K6.1	173.107	-0.774424	0.0821053	-9.43208	4.02028e-21	3.09393e-20	3.11116	4.03941	0.0440383	0.597384	0.725363	2.79711	3.32944
RP4-680D5.8	5.75546	-0.776409	0.196958	-3.94199	8.08068e-05	0.00014752	0.877459	1.17834	-0.784596	0.00311236	0.010893	0.829431	1.7882	validated
AC046143.3	52.174	-0.777165	0.115849	-6.70844	1.96714e-11	6.55163e-11	1.69957	2.28936	0.0337491	0.767793	0.860465	1.80309	2.1467
RP11-10C24.1	40.4982	-0.777663	0.125195	-6.21164	5.2436e-10	1.5509e-09	3.36422	4.53362	0.203759	0.165539	0.285109	1.85925	1.99078
MAPKAPK5-AS1	601.06	-0.777743	0.0893242	-8.70697	3.12116e-18	1.82811e-17	16.995	23.2977	-0.493684	4.96877e-06	3.67689e-05	24.3593	39.9968	validated
RP5-994D16.9	21.6608	-0.780483	0.0964122	-8.09527	5.71359e-16	2.78992e-15	1.79358	2.38922	-0.250775	0.127822	0.23405	0.99922	1.40135
RP11-378A13.1	77.0397	-0.78349	0.085054	-9.21168	3.21047e-20	2.20015e-19	1.11763	1.50584	-0.099109	0.255763	0.397155	1.15455	1.51332
AC096772.6	81.8357	-0.784122	0.076443	-10.2576	1.09381e-24	1.1612e-23	2.16502	2.89595	-0.26903	0.00112947	0.00459931	1.80466	2.60795	validated
SEMA3B-AS1	6.76718	-0.786247	0.16951	-4.63837	3.51175e-06	7.33181e-06	0.948269	1.30596	-0.510386	0.0752791	0.157302	0.78264	1.28778
RP11-490M8.1	20.6787	-0.788959	0.114905	-6.86619	6.59413e-12	2.27919e-11	2.63128	3.57827	-0.254728	0.148672	0.261089	2.75691	3.93938
PPP1R26-AS1	121.888	-0.790873	0.112186	-7.04964	1.79381e-12	6.48279e-12	2.19359	2.93026	-0.573262	7.66299e-07	6.7674e-06	1.59973	2.93749	validated
RP11-337C18.8	78.0543	-0.792465	0.0892742	-8.87675	6.88441e-19	4.29688e-18	1.44507	1.9181	-0.0768895	0.499562	0.639291	1.25881	1.60283
RP11-231G3.1	6.91627	-0.79328	0.169082	-4.69169	2.70964e-06	5.71233e-06	0.707114	0.968359	-0.452665	0.0305087	0.0760258	0.944173	1.53749	validated
RP1-193H18.2	706.299	-0.795664	0.181892	-4.37437	1.21782e-05	2.43768e-05	8.9848	11.7752	0.0667672	0.600038	0.725905	8.77719	10.2854
RP1-122P22.2	23.2091	-0.795974	0.12351	-6.44459	1.15915e-10	3.60791e-10	2.25351	2.98683	-0.0520078	0.769422	0.861785	1.62112	1.96669
TRAM2-AS1	168.558	-0.796258	0.0796274	-9.9998	1.52707e-23	1.44102e-22	2.90692	3.91604	0.140234	0.161763	0.279954	2.74774	3.07231
CTD-2006C1.12	19.4102	-0.797543	0.120536	-6.61664	3.67463e-11	1.18888e-10	1.75313	2.32717	-0.768629	0.000168157	0.000842342	0.70577	1.44676	validated
RP11-218L14.4	13.3385	-0.799291	0.171229	-4.66797	3.04187e-06	6.38329e-06	0.87166	1.15199	NA	NA	NA	NA	NA
RP11-93B14.10	32.2506	-0.800022	0.0989688	-8.08358	6.2894e-16	3.04607e-15	1.66988	2.27264	0.134049	0.469929	0.613797	0.911655	1.00298
CMB9-22P13.1	52.3239	-0.802303	0.120461	-6.66028	2.73314e-11	8.97708e-11	1.94405	2.66528	-0.0706153	0.563647	0.696366	2.40576	3.01179
RP3-325F22.5	99.1928	-0.803677	0.12141	-6.61951	3.60394e-11	1.1676e-10	1.52444	2.07542	-0.193661	0.0859573	0.172558	1.5479	2.14655
SBF2-AS1	122.443	-0.804709	0.0682031	-11.7987	3.96296e-32	7.85326e-31	1.64051	2.26276	-0.52071	2.31995e-05	0.000145149	1.39903	2.44414	validated
CTD-3074O7.5	55.4204	-0.807167	0.0899692	-8.97159	2.92263e-19	1.86328e-18	2.15751	2.9858	-0.344039	0.000842118	0.00362161	2.5789	3.91898	validated
RP11-108M9.4	101.226	-0.808078	0.154276	-5.23787	1.62438e-07	3.83593e-07	12.5797	18.0794	-0.27602	0.0926187	0.182431	12.791	17.8526
RP11-301O19.1	8.00067	-0.812106	0.183037	-4.43685	9.12866e-06	1.84435e-05	0.675623	0.937137	-0.00550169	0.980961	0.986015	0.613896	0.789906
MIR4458HG	142.794	-0.812373	0.1327	-6.12189	9.24733e-10	2.67195e-09	2.80377	3.93768	-0.395506	0.000855813	0.00366582	3.18558	5.0112	validated
RP11-440D17.3	114.903	-0.812642	0.0821088	-9.89713	4.28396e-23	3.88827e-22	1.92501	2.63023	0.0369056	0.630158	0.74868	2.05439	2.47026
AC009495.2	23.2163	-0.81308	0.125685	-6.46918	9.85347e-11	3.10192e-10	1.00287	1.38287	NA	NA	NA	NA	NA
AC114730.5	47.4673	-0.81464	0.220217	-3.69926	0.000216225	0.000376968	2.21285	2.96801	-0.993993	0.000395338	0.00182451	1.09301	2.6368	validated
CH507-254M2.2	355.782	-0.815164	0.240334	-3.3918	0.000694355	0.00114506	8.01408	11.177	0.226478	0.364659	0.50981	4.8355	5.30762
RP11-575F12.2	29.403	-0.816044	0.29813	-2.73721	0.00619627	0.0091748	4.5273	6.03877	-0.184151	0.564396	0.696489	0.68163	1.10805
LINC01006	218.308	-0.816062	0.0847967	-9.62374	6.34771e-22	5.22313e-21	5.57892	7.61758	-0.0774248	0.439812	0.583505	5.88685	7.40318
RP11-54C4.3	26.0621	-0.817088	0.104754	-7.80006	6.18798e-15	2.74534e-14	1.03217	1.42354	0.0448933	0.740807	0.839373	0.808943	0.926203
LINC01588	236.471	-0.820919	0.0885009	-9.27583	1.76247e-20	1.25484e-19	4.55038	6.19128	-0.586976	1.71282e-08	2.14953e-07	4.36121	7.54766	validated
AC009506.1	92.66	-0.821537	0.0751358	-10.934	7.92526e-28	1.1422e-26	1.73137	2.40515	0.0697246	0.425021	0.56793	1.82509	2.1048
RP11-166P13.3	28.8522	-0.825713	0.128147	-6.44347	1.16774e-10	3.62517e-10	1.68027	2.3355	0.105505	0.404215	0.549796	2.21134	2.47413
LINC00511	619.384	-0.828067	0.11323	-7.31315	2.60949e-13	9.99253e-13	13.4592	18.2682	-0.0963486	0.332026	0.477245	11.928	15.4336
CTC-548K16.1	21.4219	-0.828362	0.181144	-4.57294	4.80934e-06	9.96221e-06	0.84934	1.16456	-0.0164741	0.922367	0.956484	0.837338	1.05088
LINC00863	258.528	-0.828758	0.089125	-9.29883	1.41996e-20	1.02323e-19	2.12945	2.90143	0.0892894	0.482693	0.624764	1.68244	1.95889
RP11-484O2.1	68.7955	-0.830098	0.111195	-7.46524	8.31464e-14	3.29537e-13	2.86294	3.8752	0.00463912	0.980862	0.986015	2.03833	2.62012
AC024560.2	42.2763	-0.831666	0.37218	-2.23458	0.0254449	0.0344382	0.816852	1.09111	-0.561743	0.120511	0.222945	1.05087	1.77998
RP11-474O21.5	5.26747	-0.833961	0.187525	-4.4472	8.69963e-06	1.76516e-05	0.712304	0.993219	NA	NA	NA	NA	NA
RP11-138I1.4	1838.53	-0.83671	0.105155	-7.95691	1.76396e-15	8.1768e-15	149.591	210.235	0.0242756	0.839003	0.904654	299.99	346.355
LINC01268	91.4005	-0.839551	0.132427	-6.33973	2.30175e-10	6.99944e-10	1.04737	1.4748	-0.993092	5.8703e-15	1.96838e-13	0.803536	1.96263	validated
TRIM52-AS1	124.69	-0.839561	0.0976995	-8.5933	8.45064e-18	4.762e-17	5.92053	8.46677	-0.350235	0.00235353	0.00861888	6.55494	9.90776	validated
RP11-266L9.8	13.9845	-0.842059	0.137711	-6.11467	9.67594e-10	2.7924e-09	0.844534	1.22948	-0.286893	0.140081	0.250512	1.07033	1.50905
FLJ37035	29.7641	-0.842469	0.115292	-7.30729	2.72585e-13	1.04213e-12	1.28001	1.83364	-0.200527	0.214006	0.347922	1.75131	2.36504
RP11-399O19.9	33.6856	-0.844653	0.0979663	-8.62187	6.58695e-18	3.72947e-17	0.891751	1.23588	-0.21041	0.0813655	0.165507	0.8978	1.26836
CTC-329D1.2	15.2864	-0.846215	0.11074	-7.64143	2.14828e-14	9.00987e-14	1.01346	1.42067	-0.114535	0.48489	0.626852	0.852168	1.09594
AC017074.2	25.0433	-0.847214	0.135452	-6.25474	3.9818e-10	1.18656e-09	1.60657	2.21273	-0.185892	0.280431	0.422913	1.53167	2.14948
CTC-459F4.3	147.768	-0.849664	0.0678708	-12.5188	5.88907e-36	1.77269e-34	4.23096	5.88405	0.00543676	0.950189	0.972856	3.9753	4.76267
RP11-817O13.8	59.3947	-0.852156	0.075865	-11.2325	2.82268e-29	4.38715e-28	1.14904	1.6375	-0.160026	0.0411061	0.0967203	1.31712	1.80433
LINC01560	61.4111	-0.85479	0.0717474	-11.9139	1.00211e-32	2.09036e-31	1.59119	2.23546	-0.116856	0.235286	0.372363	1.38047	1.82009
PDCD4-AS1	76.2	-0.854816	0.0847281	-10.0889	6.18355e-24	6.00183e-23	3.028	4.33202	-0.113169	0.177587	0.301983	3.38801	4.47292
AGAP1-IT1	20.0351	-0.855234	0.161598	-5.29236	1.20747e-07	2.87425e-07	0.968314	1.39981	0.0877463	0.630412	0.74868	1.2956	1.46558
APTR	211.263	-0.856879	0.0787776	-10.8772	1.48059e-27	2.09573e-26	10.6291	15.1155	-0.226852	0.00285418	0.0101745	12.2018	17.173
RP3-395M20.9	66.9614	-0.862711	0.121132	-7.12207	1.06317e-12	3.90156e-12	3.65501	5.1973	-0.357743	0.00444878	0.014703	3.58334	5.42963	validated
GAS5-AS1	17.6842	-0.862757	0.102277	-8.43549	3.29825e-17	1.75464e-16	0.978026	1.38058	-0.567229	5.44881e-05	0.000311817	0.831403	1.43159	validated
CTD-2270L9.4	43.9021	-0.86901	0.092969	-9.34731	8.99035e-21	6.61891e-20	2.4292	3.50305	-0.24896	0.0521435	0.116928	2.80621	3.98329
RP11-64K12.4	7.9945	-0.869272	0.334282	-2.60041	0.00931115	0.0133626	0.60144	0.861373	-0.59449	0.038916	0.0923825	1.00362	1.89837	validated
RP11-327P2.5	53.6283	-0.869324	0.0705952	-12.3142	7.59588e-35	2.12506e-33	0.843878	1.21262	-0.255542	0.00704787	0.0218804	0.960198	1.38503
RP11-78A19.3	380.18	-0.869918	0.0817381	-10.6427	1.88485e-26	2.38414e-25	28.7664	40.7888	0.0781585	0.358073	0.502896	30.1149	34.862
RP11-327L3.3	6.71776	-0.873875	0.151287	-5.77627	7.63758e-09	2.01578e-08	0.917439	1.31625	NA	NA	NA	NA	NA
BAALC-AS1	25.6118	-0.874026	0.108035	-8.09021	5.95613e-16	2.89646e-15	1.02566	1.44817	0.405361	0.0310877	0.0771263	0.985322	0.973095
CASC2	46.714	-0.875616	0.10821	-8.09186	5.87609e-16	2.86339e-15	0.849765	1.20158	NA	NA	NA	NA	NA
HOXB-AS4	158.148	-0.877907	0.169311	-5.18519	2.15795e-07	5.03098e-07	20.5239	28.7769	-0.667778	0.000339228	0.00159646	5.89194	11.0924	validated
FOXP4-AS1	11.8226	-0.878402	0.159103	-5.52097	3.37134e-08	8.3598e-08	1.47636	2.1391	-0.160506	0.442134	0.584968	1.80589	2.30705
XXbac-BPG181B23.7	89.9855	-0.878522	0.124933	-7.03193	2.03691e-12	7.32795e-12	2.31477	3.3343	-0.284715	0.0603798	0.131415	2.4104	3.56316
RP11-385F7.1	19.4602	-0.879	0.142596	-6.16427	7.081e-10	2.07117e-09	2.71303	3.98411	-0.229853	0.262232	0.404856	2.64163	3.59646
RP11-49I11.1	27.2836	-0.879609	0.159805	-5.50427	3.70694e-08	9.15379e-08	1.48204	2.18089	0.158979	0.493464	0.634496	1.72302	1.84552
MGC32805	23.6686	-0.88024	0.169615	-5.18962	2.1072e-07	4.92233e-07	1.47259	2.09697	-0.473724	0.0783343	0.161484	0.949413	1.62598
AL163953.3	13.3865	-0.880566	0.11603	-7.58915	3.22015e-14	1.32943e-13	0.890763	1.29203	-0.304766	0.100667	0.194273	0.639952	0.946699
AC017060.1	7.39257	-0.880602	0.272155	-3.23567	0.00121358	0.00194862	0.705509	1.04996	NA	NA	NA	NA	NA
CTD-2284J15.1	34.7136	-0.880663	0.104123	-8.45789	2.72268e-17	1.45495e-16	0.824872	1.18716	-0.320449	0.0130007	0.0367582	0.628695	0.942948	validated
RP11-662M24.2	1.84098	-0.890922	0.300663	-2.96319	0.00304469	0.00468323	0.859965	1.24956	NA	NA	NA	NA	NA
RP11-276H7.2	28.8694	-0.89207	0.129458	-6.89081	5.54758e-12	1.93433e-11	0.879836	1.25963	-0.00709937	0.961442	0.976712	0.787541	0.99248
RP11-792A8.4	62.1982	-0.892258	0.10911	-8.17761	2.89533e-16	1.4495e-15	3.90533	5.75241	-0.768868	3.86806e-05	0.000231222	4.25541	8.24676	validated
SVIL-AS1	450.263	-0.893379	0.0775473	-11.5204	1.04085e-30	1.76797e-29	14.3544	20.4407	0.0200694	0.825899	0.899958	11.0301	13.4278
UMAD1	614.885	-0.893762	0.05972	-14.9659	1.22733e-50	1.62144e-48	15.0435	21.8881	0.276905	0.000153369	0.000774424	15.7547	15.965
ATP1A1-AS1	51.3244	-0.894794	0.0878183	-10.1891	2.21695e-24	2.26216e-23	1.88058	2.74049	-0.335961	0.00270216	0.00971329	1.93043	2.94737	validated
ZNF571-AS1	36.377	-0.896142	0.142731	-6.27855	3.41747e-10	1.0274e-09	0.784404	1.12525	-0.565269	0.000189982	0.000940473	0.772964	1.38033	validated
AC007255.8	67.5198	-0.897672	0.142055	-6.31919	2.62935e-10	7.96508e-10	1.98226	2.81569	-0.418952	0.00079702	0.0034484	1.74304	2.85205	validated
ABHD11-AS1	274.03	-0.90023	0.15231	-5.91051	3.41052e-09	9.34357e-09	15.5958	22.4435	0.0914804	0.62403	0.744261	19.4799	21.1954
BAIAP2-AS1	781.002	-0.900361	0.0975441	-9.2303	2.69885e-20	1.86566e-19	4.50094	6.43631	-0.0202343	0.784653	0.87075	4.81952	5.86307
RP11-513M16.8	29.1422	-0.900471	0.0962733	-9.35327	8.49762e-21	6.27557e-20	2.39696	3.46358	-0.6991	4.80643e-08	5.32113e-07	1.97239	3.83429	validated
RP11-380P13.1	14.0811	-0.90057	0.339269	-2.65444	0.00794403	0.0115753	1.21426	1.76553	-1.25335	0.000405579	0.00186775	0.573328	1.72522	validated
RP11-541N10.3	94.7258	-0.903826	0.0820086	-11.0211	3.02269e-28	4.46456e-27	1.1388	1.63473	-0.369636	4.6555e-07	4.34379e-06	0.999257	1.58487	validated
AC145124.2	66.5938	-0.904161	0.111194	-8.13142	4.24285e-16	2.10637e-15	1.31789	1.90305	-0.58032	2.51228e-07	2.43446e-06	1.23618	2.20229	validated
URB1-AS1	68.1949	-0.910282	0.0927944	-9.80966	1.02308e-22	8.87914e-22	2.41172	3.57298	-0.212956	0.0829745	0.16751	2.79057	3.85443
AC007009.1	33.5794	-0.911415	0.178988	-5.09204	3.54232e-07	8.05319e-07	3.00179	4.60763	-0.616433	0.00400474	0.0134844	3.54125	6.11645	validated
CTD-2245F17.3	22.9435	-0.915023	0.1768	-5.17546	2.27348e-07	5.28478e-07	2.10392	2.93121	-0.21377	0.385483	0.530966	1.43923	2.15341
RP11-1028N23.2	14.6395	-0.915736	0.13126	-6.97651	3.0261e-12	1.07726e-11	1.11343	1.59956	NA	NA	NA	NA	NA
RP11-379F4.7	22.8601	-0.919993	0.119549	-7.69555	1.40883e-14	6.01472e-14	1.44894	2.11018	-0.159046	0.298119	0.442742	0.956125	1.25408
RP11-681H18.2	156.05	-0.923118	0.0951186	-9.70491	2.87339e-22	2.40596e-21	6.57799	9.74703	-0.121103	0.340136	0.485326	7.47998	10.0852
RP11-140K17.3	39.6808	-0.923944	0.108203	-8.53897	1.35423e-17	7.43734e-17	4.24358	6.48825	-0.0305779	0.829842	0.900472	5.57868	6.86239
RP11-395G23.3	34.1375	-0.924111	0.132393	-6.98004	2.95096e-12	1.05366e-11	0.818955	1.23176	-0.848728	2.6615e-10	4.56926e-09	0.848543	1.83831	validated
AC073046.25	27.1187	-0.925433	0.171358	-5.40057	6.64291e-08	1.61028e-07	2.95481	4.19379	0.459873	0.110121	0.208028	1.28035	1.16018
DHRS4-AS1	560.708	-0.931019	0.06704	-13.8875	7.53969e-44	4.71826e-42	7.08265	10.3085	0.106919	0.292027	0.436414	6.30255	7.24555
CTD-3010D24.3	26.572	-0.934634	0.139241	-6.71234	1.91528e-11	6.39682e-11	0.993447	1.46156	-0.432326	0.0112326	0.0326188	0.917645	1.50233	validated
JHDM1D-AS1	596.277	-0.935771	0.0921973	-10.1497	3.32543e-24	3.33666e-23	6.77013	10.1183	0.0315239	0.694403	0.804204	6.82946	8.07411
ENTPD3-AS1	62.5694	-0.936222	0.106641	-8.7792	1.64646e-18	9.96252e-18	2.27451	3.50327	-0.171312	0.180697	0.3063	2.72998	3.63123
RP4-794H19.1	32.864	-0.942544	0.185659	-5.07675	3.83944e-07	8.7037e-07	1.05884	1.58893	-0.255348	0.129259	0.235276	1.15746	1.66102
RP11-420N3.3	96.976	-0.943579	0.167992	-5.6168	1.94528e-08	4.94745e-08	3.39474	5.24481	-0.214195	0.186546	0.31423	3.41859	4.65945
LINC01504	58.3375	-0.944915	0.165636	-5.70478	1.16491e-08	3.01431e-08	1.88981	2.85632	-0.214402	0.1994	0.330435	2.00912	2.85386
LINC00294	332.048	-0.945058	0.0604756	-15.6271	4.761e-55	8.70898e-53	2.83676	4.22175	-0.3454	2.19946e-06	1.78114e-05	3.08595	4.87882	validated
RP11-567G11.1	3.59174	-0.949034	0.246913	-3.8436	0.000121242	0.000216613	0.986529	1.50298	0.374852	0.364335	0.509749	0.553095	0.472976
RP11-612B6.2	11.3807	-0.95019	0.140997	-6.73911	1.59363e-11	5.36622e-11	7.75091	11.6065	-0.387039	0.168647	0.288903	4.32531	6.95035
TTC39A-AS1	33.6071	-0.951517	0.17585	-5.41095	6.26909e-08	1.52121e-07	1.67934	2.4943	-0.293543	0.0553522	0.121832	1.53425	2.31973
ZBED5-AS1	233.813	-0.951758	0.0739149	-12.8764	6.11134e-38	2.344e-36	7.01898	10.7464	-0.0357248	0.65661	0.770412	7.95507	9.79407
RP4-584D14.5	41.6649	-0.951909	0.099944	-9.52441	1.65974e-21	1.32002e-20	2.53257	3.7765	-0.564098	7.23227e-05	0.000403129	1.3246	2.32915	validated
AC034220.3	82.0197	-0.958923	0.132456	-7.23953	4.50237e-13	1.69947e-12	3.18329	4.81206	-0.949427	2.09132e-12	4.93183e-11	2.38664	5.61308	validated
RP11-379B18.6	7.42634	-0.960851	0.204443	-4.69984	2.60366e-06	5.50846e-06	0.945472	1.37466	-0.311385	0.268334	0.411454	0.724446	0.962534
RP11-55L3.1	16.7878	-0.961661	0.130719	-7.35672	1.88482e-13	7.29986e-13	1.75069	2.64432	-0.47407	0.0646489	0.138598	0.468906	0.803811
RP11-549B18.1	46.9678	-0.961821	0.106182	-9.05819	1.3263e-19	8.64095e-19	1.25207	1.88846	-0.0606526	0.607177	0.731202	1.07614	1.37418
RP11-65G9.1	133.77	-0.966619	0.190226	-5.08142	3.74626e-07	8.50058e-07	4.46786	6.60527	-0.0200798	0.940207	0.96725	1.56809	1.95728
CITF22-92A6.1	33.5713	-0.972183	0.0948282	-10.252	1.15864e-24	1.22455e-23	0.759897	1.1669	-0.348659	0.0020262	0.0075753	0.907991	1.37842	validated
SATB1-AS1	73.8056	-0.972603	0.129274	-7.5236	5.32877e-14	2.15141e-13	2.94223	4.47756	-0.237188	0.0570866	0.125264	2.46968	3.53979
RP11-4O1.2	136.466	-0.981858	0.0809549	-12.1284	7.46506e-34	1.79312e-32	0.987083	1.50488	-0.323025	1.63642e-05	0.000106095	1.15528	1.73461	validated
AC005355.2	187.794	-0.982357	0.11277	-8.71114	3.00835e-18	1.76638e-17	4.74468	7.33551	-0.0183257	0.865218	0.921468	5.30705	6.40746
CTC-441N14.2	39.7381	-0.983228	0.274912	-3.57652	0.000348197	0.000592708	1.88326	2.8961	-0.851757	0.00120553	0.00486292	0.941175	2.05436	validated
HOXA-AS3	104.322	-0.98404	0.164388	-5.98606	2.14982e-09	6.00033e-09	1.24693	1.92998	-0.861924	9.15525e-08	9.72632e-07	0.876518	1.89095	validated
RP11-111M22.3	95.5502	-0.985009	0.0936007	-10.5235	6.73116e-26	8.16668e-25	4.61267	7.17914	-0.308188	0.0185481	0.0500681	6.09896	8.74142	validated
RP11-168F9.2	5.87843	-0.985118	0.199384	-4.94082	7.77943e-07	1.71769e-06	0.77175	1.20499	-1.32947	4.27416e-08	4.82755e-07	0.535462	1.61734	validated
CTD-2540B15.11	179.307	-0.985994	0.18114	-5.44328	5.23095e-08	1.27713e-07	8.05413	12.9221	-0.528812	0.00715738	0.0221402	21.4693	34.7796	validated
COLCA1	383.555	-0.986117	0.13787	-7.15254	8.51865e-13	3.17016e-12	2.03338	3.08167	-0.381461	0.0165846	0.0456876	2.72917	4.13062	validated
CTC-436P18.3	26.8573	-0.987697	0.163216	-6.05147	1.43531e-09	4.07299e-09	1.50879	2.38251	0.388012	0.0775302	0.160598	1.11551	1.04426
RP1-261D10.2	13.2633	-0.991482	0.138789	-7.14379	9.07929e-13	3.37353e-12	1.03326	1.62527	-0.175349	0.272024	0.4149	1.17167	1.57964
AP001372.2	130.781	-0.995417	0.076954	-12.9352	2.84819e-38	1.11033e-36	2.04031	3.1585	-0.110029	0.276305	0.418455	2.13463	2.80098
NRSN2-AS1	81.7237	-0.996808	0.0931431	-10.7019	9.97066e-27	1.29564e-25	3.60236	5.60895	-0.0893717	0.36837	0.513327	3.29248	4.20701
CTA-363E6.2	55.8262	-0.997936	0.252634	-3.95013	7.81078e-05	0.000142767	1.8508	2.82267	-0.742992	0.00705556	0.0218804	1.62407	3.20996	validated
LINC00923	26.4621	-0.998475	0.189595	-5.26636	1.39152e-07	3.29913e-07	0.842796	1.28782	-0.56206	0.00272004	0.00976122	0.726794	1.30125	validated
FGD5-AS1	4340.52	-0.998487	0.0606426	-16.4651	6.5335e-61	1.94208e-58	36.0026	55.2132	0.0734583	0.524558	0.662567	32.4628	38.4558
LINC01106	577.381	-0.998496	0.132744	-7.52198	5.3954e-14	2.17462e-13	6.67833	10.1411	-1.01713	5.41263e-22	5.53119e-20	5.22549	12.6321	validated
RP11-42O15.3	7.55098	-1.00086	0.155625	-6.43126	1.26547e-10	3.91834e-10	0.7331	1.14149	-0.732763	0.000573821	0.00255906	0.83108	1.58881	validated
RP11-443B7.1	28.9316	-1.00337	0.135899	-7.38323	1.54499e-13	6.03282e-13	2.19353	3.51655	-0.319144	0.100546	0.194213	2.90032	4.1695
CTA-293F17.1	38.6401	-1.01145	0.124907	-8.0976	5.60548e-16	2.74277e-15	1.92306	3.07038	-0.262502	0.112768	0.211908	2.37017	3.38056
KB-1732A1.1	53.5418	-1.01437	0.130774	-7.75663	8.72162e-15	3.80551e-14	1.17423	1.82728	0.0368044	0.815152	0.891599	1.06493	1.30405
BDNF-AS	47.5651	-1.01539	0.0965013	-10.522	6.83827e-26	8.25453e-25	0.959504	1.49415	-0.203334	0.102322	0.196935	1.21017	1.67402
ZNF888	22.3219	-1.01565	0.127953	-7.9377	2.05963e-15	9.49186e-15	1.49562	2.3048	-0.590358	0.00166825	0.00642742	1.01394	1.86872	validated
RP11-977G19.11	37.6252	-1.01629	0.104644	-9.71181	2.68521e-22	2.26434e-21	4.08564	6.52206	-0.278782	0.0450237	0.104117	4.6097	6.59331
RP11-116D17.2	11.5135	-1.0166	0.274862	-3.69857	0.000216815	0.000377687	0.842817	1.42405	NA	NA	NA	NA	NA
RP13-582O9.7	5.60765	-1.01955	0.179241	-5.68813	1.28437e-08	3.29832e-08	1.86189	3.00262	-0.125539	0.706676	0.81228	1.18647	1.56373
RP1-120G22.11	8.75066	-1.0211	0.155897	-6.54982	5.76048e-11	1.83482e-10	0.952753	1.5467	-0.146458	0.501426	0.640893	0.841322	1.11625
AC002467.7	48.3017	-1.02235	0.100589	-10.1636	2.88202e-24	2.904e-23	2.46119	3.94514	-0.220716	0.0921309	0.181889	2.78126	3.87088
RP3-512B11.3	25.6377	-1.02765	0.112279	-9.15259	5.55835e-20	3.72331e-19	0.883525	1.4238	-0.317884	0.0220966	0.0577799	0.898595	1.35289	validated
AC007246.3	138.854	-1.03052	0.0704604	-14.6255	1.93171e-48	1.83745e-46	7.60146	12.2035	0.106208	0.231098	0.367633	8.73313	9.95127
XXbac-B135H6.15	106.91	-1.03082	0.132727	-7.76649	8.06931e-15	3.53385e-14	4.74741	7.61016	-0.495985	1.28945e-05	8.46223e-05	4.46876	7.46876	validated
RP5-1061H20.4	13.1477	-1.03865	0.193331	-5.3724	7.76936e-08	1.87189e-07	1.61042	2.47812	0.132851	0.622362	0.743371	0.69351	0.79507
bP-21264C1.2	38.3247	-1.03992	0.155466	-6.68906	2.24615e-11	7.44958e-11	3.69659	5.98002	0.00463396	0.982368	0.986967	2.91116	3.57052
RP11-134G8.7	67.7176	-1.04178	0.0988775	-10.536	5.89281e-26	7.18621e-25	1.35184	2.17235	-0.556684	2.38913e-09	3.35103e-08	1.63204	2.88139	validated
RP11-44F21.5	67.3004	-1.04254	0.156062	-6.68031	2.38437e-11	7.886e-11	3.80458	6.18818	-0.00557544	0.966668	0.977921	4.97106	6.10406
LBX2-AS1	237.603	-1.04371	0.0735347	-14.1934	1.0064e-45	7.2522e-44	2.80529	4.49704	-0.0907404	0.230535	0.367167	3.17195	4.06774
RP11-502I4.3	44.0554	-1.04755	0.120347	-8.70444	3.1914e-18	1.86466e-17	0.834122	1.33776	-0.315491	0.010128	0.0301035	0.871367	1.33015	validated
RP11-191G24.1	20.2642	-1.05463	0.125041	-8.43427	3.33269e-17	1.769e-16	4.36261	7.15633	-0.426805	0.00263144	0.00947495	3.57165	5.79922	validated
RP13-616I3.1	50.0682	-1.05687	0.168597	-6.26863	3.6424e-10	1.09088e-09	0.780316	1.21409	-0.479276	0.0018601	0.00700311	0.861053	1.40639	validated
HOXA11-AS	460.55	-1.06303	0.138529	-7.67371	1.67095e-14	7.10826e-14	9.65585	15.9544	-1.08942	8.71093e-15	2.7901e-13	10.51	26.5309	validated
RP11-384L8.1	78.2727	-1.06367	0.13088	-8.12707	4.39787e-16	2.16974e-15	1.14105	1.81684	-0.0429557	0.677967	0.789235	1.19462	1.4995
ZIM2-AS1	61.5739	-1.07163	0.124678	-8.59521	8.3115e-18	4.69472e-17	0.916783	1.44921	-0.703324	4.92209e-05	0.000285481	0.911426	1.81693	validated
RP11-284F21.10	391.768	-1.07755	0.102484	-10.5143	7.42324e-26	8.87059e-25	3.08936	5.07948	-0.175012	0.0435738	0.10153	2.83604	3.91248
CTD-2186M15.3	70.5497	-1.07907	0.0796602	-13.546	8.37216e-42	4.32804e-40	2.74259	4.55148	-0.10097	0.331011	0.476425	2.90585	3.72719
GNG12-AS1	28.9352	-1.07927	0.145364	-7.42459	1.13134e-13	4.45417e-13	0.740278	1.1742	NA	NA	NA	NA	NA
RP11-27G14.4	60.8974	-1.08869	0.123884	-8.78795	1.52314e-18	9.28725e-18	3.60137	5.80153	-0.167504	0.335684	0.481215	1.91273	2.65681
DDR1-AS1	113.114	-1.08923	0.144629	-7.53119	5.02787e-14	2.03467e-13	0.798375	1.29134	-0.972866	5.85898e-15	1.96838e-13	0.487325	1.11782	validated
CTD-2033D15.3	35.4088	-1.09328	0.231055	-4.73169	2.22654e-06	4.75715e-06	2.51075	4.17504	-1.07265	4.81034e-08	5.32113e-07	2.4162	6.01581	validated
RP1-30M3.6	7.44379	-1.09416	0.151628	-7.21607	5.35128e-13	2.01032e-12	0.849345	1.43995	-0.588952	0.00744001	0.022897	0.750613	1.31803	validated
RP11-284F21.7	104.206	-1.09522	0.117046	-9.35723	8.18526e-21	6.08267e-20	3.88057	6.40404	0.0536057	0.727653	0.829285	2.33038	2.80196
RP3-523K23.2	328.851	-1.09686	0.100987	-10.8614	1.75958e-27	2.44695e-26	5.4951	9.08395	-0.355095	9.13189e-05	0.000491154	5.49755	8.63446	validated
RP11-499E18.1	20.1912	-1.10163	0.121019	-9.10294	8.79156e-20	5.79123e-19	1.1842	2.02609	-0.250224	0.108683	0.205856	1.62858	2.33819
ERVH-1	16.5583	-1.10682	0.19415	-5.70087	1.19197e-08	3.07845e-08	0.865581	1.39967	-0.413586	0.0172239	0.0470261	1.47506	2.30919	validated
CASC9	41.0359	-1.11389	0.259293	-4.2959	1.73988e-05	3.42026e-05	1.46767	2.43237	-0.497682	0.0514262	0.115803	1.05268	1.72528
RP11-73M7.1	41.4779	-1.12057	0.128915	-8.69235	3.55022e-18	2.05913e-17	2.30731	3.97221	-0.958298	1.34403e-07	1.37347e-06	1.10152	2.55122	validated
RP11-539L10.3	20.1531	-1.12252	0.162084	-6.92557	4.34232e-12	1.52077e-11	1.99934	3.47207	-0.342023	0.0732364	0.154114	2.36789	3.62433
RP11-347C12.10	50.5302	-1.12371	0.0767131	-14.6482	1.38319e-48	1.37051e-46	1.41181	2.40934	-0.250076	0.0318819	0.0784616	1.46057	2.05152
CTC-338M12.5	16.1268	-1.12414	0.140989	-7.97324	1.54568e-15	7.20712e-15	1.92372	3.35353	-0.787908	0.00010503	0.000549741	2.23728	4.43243	validated
RP11-56G10.2	33.5624	-1.12889	0.252571	-4.46958	7.83721e-06	1.59426e-05	3.78726	6.15292	0.901469	0.0659241	0.141026	3.78246	2.54852
RP11-223I10.1	13.568	-1.13176	0.165739	-6.82859	8.57544e-12	2.93838e-11	0.729598	1.27761	-0.847341	6.09991e-06	4.43742e-05	1.04226	2.24282	validated
RP11-283G6.3	33.7781	-1.13671	0.14758	-7.70238	1.33556e-14	5.72247e-14	2.24253	3.77251	-0.341258	0.177866	0.302004	1.14777	1.80083
ZRANB2-AS2	8.77194	-1.13944	0.204334	-5.57633	2.45644e-08	6.1945e-08	0.69301	1.16217	-0.438872	0.0597761	0.130365	0.801319	1.18717
PRKAG2-AS1	82.0713	-1.14346	0.108386	-10.5499	5.08604e-26	6.26663e-25	2.81395	4.8651	-0.456212	8.69243e-06	6.03688e-05	2.92789	4.85059	validated
CTC-490G23.2	19.114	-1.14457	0.229333	-4.99087	6.01094e-07	1.34595e-06	3.32351	5.82949	0.0116489	0.950813	0.97303	4.32202	5.05486
CTD-2269F5.1	17.3087	-1.15264	0.149142	-7.72847	1.08846e-14	4.72327e-14	1.29523	2.33256	-0.468094	0.0193174	0.0517301	1.05962	1.71534	validated
SNHG18	475.129	-1.15439	0.111336	-10.3686	3.44598e-25	3.81141e-24	10.0339	17.7597	-0.468348	5.7045e-05	0.000323859	11.6887	18.875	validated
RP3-406A7.7	42.0905	-1.15932	0.153917	-7.53213	4.99206e-14	2.02579e-13	4.79582	8.22447	-1.17985	6.46181e-14	1.84894e-12	3.24365	8.5763	validated
LINC00543	135.275	-1.15973	0.136731	-8.48184	2.21668e-17	1.1899e-16	1.80479	3.10246	-0.159873	0.185114	0.312794	1.85627	2.47707
RP11-846F4.12	18.7322	-1.16401	0.332218	-3.50375	0.000458748	0.000772593	1.49745	2.59568	-0.131065	0.656412	0.770412	12.8618	17.8228
ARHGAP5-AS1	78.7968	-1.16858	0.0870066	-13.4309	3.98318e-41	1.97333e-39	1.17122	2.05509	-0.373793	1.45865e-05	9.48567e-05	1.12117	1.76534	validated
CERS6-AS1	198.136	-1.17093	0.391498	-2.9909	0.00278156	0.00429796	5.20602	9.67795	-0.784309	1.797e-05	0.000116155	19.4853	40.0851	validated
RP5-884G6.2	17.5523	-1.17602	0.112305	-10.4716	1.16625e-25	1.37294e-24	0.846921	1.48781	0.00626247	0.966984	0.977921	0.727507	0.949439
MBNL1-AS1	166.145	-1.18114	0.127213	-9.28476	1.62071e-20	1.15737e-19	0.863935	1.46702	-0.12677	0.378097	0.523819	1.24354	1.62904
CTB-25B13.12	98.7544	-1.1834	0.0907069	-13.0464	6.66152e-39	2.73122e-37	3.03408	5.37357	-0.44823	0.00144881	0.00571533	3.7303	5.93009	validated
RP11-511B23.2	7.87322	-1.18641	0.202624	-5.85521	4.76412e-09	1.28739e-08	0.988447	1.65408	NA	NA	NA	NA	NA
CTD-3094K11.1	18.2206	-1.18828	0.138922	-8.55355	1.19363e-17	6.61643e-17	1.7906	3.2303	-0.0660385	0.739044	0.838261	2.12685	2.54952
RP5-903G2.2	39.6126	-1.18919	0.112384	-10.5816	3.62847e-26	4.49402e-25	1.51434	2.69095	-0.386994	0.00160356	0.00621164	2.26226	3.4793	validated
RP1-221C16.8	47.321	-1.19896	0.127189	-9.42659	4.23638e-21	3.23926e-20	0.829707	1.44806	-0.155905	0.300852	0.445405	0.754298	1.02
CTD-2540B15.9	6.7019	-1.20175	0.155904	-7.70831	1.27493e-14	5.49234e-14	0.714758	1.2437	NA	NA	NA	NA	NA
LRRC75A-AS1	8177.3	-1.2021	0.0917441	-13.1027	3.17639e-39	1.34883e-37	281.367	507.103	-0.169722	0.0635963	0.137003	353.645	473.829
RP5-943J3.2	21.9579	-1.20809	0.115131	-10.4931	9.28881e-26	1.09894e-24	1.02832	1.86006	-0.394766	0.00362769	0.0123955	1.1071	1.78359	validated
RP11-595B24.2	8.63996	-1.21098	0.185949	-6.51244	7.3941e-11	2.34442e-10	0.781159	1.42435	-0.630077	0.00911161	0.0272713	0.722391	1.31775	validated
RP11-118B18.2	16.4967	-1.21313	0.129054	-9.40019	5.44667e-21	4.1118e-20	1.17192	2.12132	-0.715415	0.00299577	0.0105392	0.502493	1.00673	validated
ITGA9-AS1	69.9746	-1.21377	0.0861567	-14.088	4.50221e-45	3.05893e-43	2.7692	4.99504	-0.540197	1.09106e-08	1.40205e-07	2.84117	4.9975	validated
RP11-968O1.5	28.7619	-1.21901	0.150797	-8.08378	6.27894e-16	3.04607e-15	0.938307	1.66814	0.198542	0.401089	0.546499	0.701	0.744958
RP11-22C11.2	86.7386	-1.21975	0.141441	-8.62373	6.4805e-18	3.67796e-17	1.11266	1.96644	-0.645368	7.8743e-10	1.19002e-08	1.113	2.07507	validated
TMLHE-AS1	29.8657	-1.22445	0.209484	-5.84509	5.06297e-09	1.3635e-08	1.98522	3.5251	-0.318845	0.317788	0.462982	1.06074	1.46003
LINC00654	279.462	-1.22705	0.117773	-10.4188	2.0353e-25	2.31577e-24	1.28041	2.26337	-0.245147	0.07554	0.15754	1.10039	1.60461
RP11-760H22.2	26.6335	-1.23788	0.141154	-8.76972	1.79116e-18	1.0756e-17	2.16905	3.90898	-0.249373	0.110349	0.208275	1.73986	2.34015
HOTTIP	709.748	-1.23792	0.141636	-8.74013	2.32842e-18	1.37394e-17	7.2986	13.098	-0.501224	0.000328435	0.00155247	6.413	11.0949	validated
RP11-11N5.1	89.071	-1.24106	0.336217	-3.69124	0.000223162	0.00038764	6.63369	12.1446	0.0645242	0.840919	0.905475	5.52274	6.67371
RP11-295M3.4	92.5265	-1.24741	0.18961	-6.57882	4.74212e-11	1.52389e-10	2.20855	4.08816	-0.876589	8.73839e-08	9.32964e-07	2.09058	4.57954	validated
RP11-229P13.22	3.69169	-1.25021	0.255218	-4.8986	9.65213e-07	2.12133e-06	0.618941	1.1646	-0.270492	0.617878	0.740763	0.519174	0.687809
LINC00675	1396.26	-1.25057	0.128813	-9.7084	2.77656e-22	2.3331e-21	26.5802	48.8627	-0.320161	0.00368541	0.0125339	26.2911	39.9667	validated
RP11-160O5.1	62.267	-1.2554	0.135197	-9.28573	1.60605e-20	1.15036e-19	3.00281	5.58184	-0.26134	0.035409	0.0852837	3.4065	4.88885
AC011523.2	9.53546	-1.25713	0.242606	-5.1818	2.19757e-07	5.11333e-07	0.949341	1.781	-0.597982	0.0125453	0.0358009	0.921722	1.57131	validated
RP11-257O5.4	1.91429	-1.25855	0.259648	-4.84714	1.25251e-06	2.73757e-06	0.773065	1.47373	0.0910962	0.869594	0.921956	0.534421	0.564812
SUCLG2-AS1	34.625	-1.26767	0.121637	-10.4217	1.97303e-25	2.25571e-24	1.03414	1.91515	-0.207946	0.242627	0.38174	0.793547	1.11916
RP11-15H20.6	109.437	-1.27239	0.0928162	-13.7087	9.00987e-43	5.1013e-41	4.19297	7.77094	-0.459406	2.24491e-07	2.19981e-06	4.13348	6.96879	validated
RP11-234B24.2	286.413	-1.27694	0.14604	-8.74376	2.25471e-18	1.33708e-17	6.58358	12.4146	-0.47436	4.1092e-05	0.000243601	7.06675	11.816	validated
PTPRD-AS1	45.3552	-1.28018	0.135957	-9.41601	4.68575e-21	3.54864e-20	0.808912	1.5464	-0.178221	0.131394	0.238151	0.977882	1.32098
AC073254.1	39.6899	-1.28209	0.112542	-11.3921	4.57998e-30	7.30952e-29	2.06486	3.80965	-0.365225	0.00400824	0.0134844	1.47724	2.3829	validated
RP11-44N21.1	48.8155	-1.2842	0.14992	-8.56592	1.0722e-17	5.99927e-17	2.76216	5.30974	-0.65766	0.000286243	0.0013681	2.52421	4.54508	validated
RP11-357H14.17	720.606	-1.28538	0.128911	-9.971	2.04169e-23	1.88916e-22	20.1451	38.2165	-0.499211	0.000101876	0.000534538	18.9568	30.4379	validated
RP11-434H14.1	18.2152	-1.28728	0.145064	-8.87389	7.06314e-19	4.3969e-18	1.08694	2.02248	-1.54895	1.76873e-09	2.53046e-08	0.358818	1.25344	validated
GATA6-AS1	94.5914	-1.29056	0.187684	-6.87624	6.14536e-12	2.13027e-11	2.75273	5.2997	-0.965135	3.62241e-11	7.26513e-10	3.61	8.32689	validated
RP11-124N2.1	5.74502	-1.29557	0.167484	-7.73547	1.03019e-14	4.47861e-14	0.688377	1.32149	NA	NA	NA	NA	NA
TIPARP-AS1	13.3308	-1.29882	0.138494	-9.37818	6.71184e-21	5.0191e-20	1.07525	2.10049	-0.442346	0.044046	0.102408	1.26068	1.93984
RP11-532F12.5	279.451	-1.30044	0.113559	-11.4517	2.30537e-30	3.80706e-29	17.3416	33.6302	-0.660055	1.1588e-06	9.9075e-06	21.0461	38.2612	validated
DGUOK-AS1	55.126	-1.30178	0.112061	-11.6167	3.38878e-31	6.05904e-30	3.47735	6.68908	-0.796527	1.15747e-08	1.47854e-07	3.60081	7.27582	validated
MCF2L-AS1	61.859	-1.30328	0.131177	-9.93531	2.92262e-23	2.68339e-22	2.72655	5.16816	-0.508822	1.84292e-05	0.000117356	2.49923	4.17211	validated
RP11-11N5.3	30.0923	-1.31019	0.383076	-3.42019	0.000625785	0.00103919	2.96894	5.86995	-0.410747	0.241973	0.381258	3.17568	5.14632
RP11-20D14.6	85.6975	-1.31645	0.112164	-11.7369	8.24905e-32	1.55685e-30	2.28412	4.24402	-0.423106	0.0305379	0.0760258	2.396	3.99069	validated
LINC00526	156.802	-1.32563	0.0890162	-14.892	3.71212e-50	4.49127e-48	2.13496	4.16082	-0.288845	0.000610307	0.00271163	2.50476	3.70948	validated
RP5-1056H1.2	57.7764	-1.32639	0.139156	-9.5317	1.5473e-21	1.23888e-20	0.87971	1.6958	-0.754087	1.03038e-10	1.87389e-09	0.900738	1.82966	validated
KBTBD11-OT1	27.8838	-1.3302	0.153922	-8.64208	5.51997e-18	3.14784e-17	1.08432	2.11844	-0.693455	2.04515e-06	1.67816e-05	1.00281	1.92143	validated
RP11-1060J15.4	123.556	-1.33111	0.163721	-8.13037	4.27984e-16	2.12031e-15	3.58577	6.98733	-0.0134631	0.928768	0.959622	4.54183	5.63329
RP11-164P12.4	17.1713	-1.33499	0.171964	-7.76321	8.28093e-15	3.61986e-14	2.98027	5.65467	-0.191832	0.560487	0.693259	0.959107	1.38344
TP53TG1	236.506	-1.33499	0.128921	-10.3551	3.96603e-25	4.35713e-24	11.3516	22.8201	-0.592915	5.2649e-05	0.000302098	16.2232	28.0456	validated
LINC00483	541.051	-1.33548	0.156435	-8.537	1.37757e-17	7.54807e-17	18.7271	36.6603	-0.230972	0.124988	0.230039	23.3372	33.2467
RP11-467J12.4	9.48977	-1.33806	0.15731	-8.50587	1.80239e-17	9.7856e-17	0.790383	1.5141	-1.05221	3.27092e-05	0.000199983	0.389247	1.00098	validated
AC006026.13	5.05473	-1.345	0.264073	-5.09328	3.51913e-07	8.01579e-07	5.72644	11.1408	NA	NA	NA	NA	NA
RP11-579D7.4	19.8606	-1.34738	0.143586	-9.38381	6.36337e-21	4.78863e-20	1.54569	3.1312	-0.563986	0.00121879	0.004898	1.62697	2.80616	validated
RP11-800A3.4	360.993	-1.34975	0.113259	-11.9173	9.61337e-33	2.02306e-31	2.65021	5.1475	-0.301969	0.000744985	0.00324947	2.54896	3.84561	validated
AP003774.1	108.368	-1.35993	0.162955	-8.3454	7.09735e-17	3.66106e-16	5.13701	10.4334	-0.101559	0.550348	0.684665	6.68203	8.2804
RP1-170O19.14	51.3773	-1.38514	0.136532	-10.1452	3.48112e-24	3.46364e-23	2.89564	5.85827	-1.01531	4.65632e-11	9.00221e-10	2.63691	6.077	validated
FOXD2-AS1	259.993	-1.39189	0.115943	-12.0049	3.34775e-33	7.44015e-32	2.50683	5.12771	-0.753347	7.81274e-16	2.94143e-14	2.69048	5.38962	validated
LINC01224	173.097	-1.39225	0.149687	-9.30107	1.3904e-20	1.00498e-19	2.60501	5.24778	-0.533149	7.97263e-05	0.00043535	2.34717	4.13208	validated
AC009133.15	55.4656	-1.39293	0.444012	-3.13716	0.00170596	0.00269195	3.17708	6.50863	0.111442	0.658571	0.772292	15.4082	17.8598
RP11-77K12.10	14.3741	-1.39727	0.228783	-6.10741	1.0126e-09	2.91169e-09	2.11091	4.26527	-1.6155	8.44331e-13	2.18305e-11	1.48633	5.51145	validated
RP11-1260E13.2	27.3317	-1.41257	0.193567	-7.29754	2.93067e-13	1.11685e-12	1.12435	2.32922	-0.654396	8.28465e-05	0.00045124	1.05673	1.92223	validated
LINC01123	386.105	-1.41799	0.153175	-9.25731	2.0964e-20	1.46625e-19	4.34448	9.01285	-0.614792	3.02601e-08	3.56803e-07	6.52506	12.0095	validated
TRPC7-AS1	21.7214	-1.42283	0.17248	-8.24924	1.59403e-16	8.11691e-16	1.81987	3.71293	-0.306416	0.0953324	0.186324	0.921808	1.44846
DNMBP-AS1	100.351	-1.42495	0.123839	-11.5064	1.22502e-30	2.03713e-29	5.59129	11.4826	-0.152882	0.242824	0.38174	2.15035	2.89925
HNF1A-AS1	229.751	-1.43331	0.159233	-9.00133	2.22999e-19	1.42936e-18	7.29186	15.1786	-0.997067	7.87362e-15	2.59951e-13	6.33204	15.3083	validated
HAGLR	1059.21	-1.45106	0.125632	-11.5501	7.36997e-31	1.29821e-29	10.3831	21.8122	-0.407538	0.000998347	0.0041601	8.49459	13.8181	validated
CH17-360D5.1	116.72	-1.46531	0.244896	-5.9834	2.18528e-09	6.09215e-09	1.5954	3.41484	-0.559338	0.132884	0.240042	1.15994	2.13851
CTD-2396E7.11	497.151	-1.46745	0.119522	-12.2776	1.19491e-34	3.22896e-33	23.2894	49.4514	-0.55581	1.03034e-05	6.97511e-05	27.4638	47.0318	validated
ZNF793-AS1	24.5094	-1.46964	0.120094	-12.2374	1.96139e-34	5.06977e-33	1.53714	3.38876	-0.469572	0.000666386	0.00293046	1.91254	3.11273	validated
CEBPA-AS1	155.016	-1.47841	0.123253	-11.9949	3.77924e-33	8.24499e-32	1.67597	3.57915	-0.594893	1.641e-07	1.66113e-06	2.06425	3.66763	validated
SMIM2-AS1	177.526	-1.47967	0.162492	-9.10613	8.53758e-20	5.65525e-19	6.76405	14.3542	-0.244417	0.148883	0.261245	8.1784	11.6428
AC114730.3	391.365	-1.48001	0.193472	-7.6497	2.01447e-14	8.46363e-14	8.43583	17.7569	-0.905741	3.8315e-11	7.54348e-10	6.45899	14.0778	validated
RP13-497K6.1	37.7228	-1.48877	0.44999	-3.30845	0.000938155	0.00152178	3.47821	7.40533	-1.43861	1.25843e-05	8.28401e-05	1.7502	5.81569	validated
AC087491.2	15.4322	-1.5086	0.162812	-9.26589	1.93452e-20	1.36104e-19	0.789072	1.77607	-0.837597	6.64335e-05	0.000372236	0.638522	1.31583	validated
RP11-74E22.3	13.451	-1.51775	0.148195	-10.2415	1.29157e-24	1.35901e-23	1.05464	2.32025	-0.671406	0.0009777	0.00409772	0.85208	1.62576	validated
RP11-70C1.3	391.359	-1.52885	0.254492	-6.00746	1.88456e-09	5.291e-09	25.7543	55.5462	0.239232	0.594275	0.722968	36.1309	38.3306
RP11-390E23.6	260.243	-1.53314	0.107323	-14.2853	2.70304e-46	2.14261e-44	3.51152	7.83657	-0.317426	0.00107226	0.00439977	3.59961	5.43698	validated
AC106876.2	95.2134	-1.54095	0.139193	-11.0707	1.74121e-28	2.58787e-27	4.66699	10.6752	-0.703488	4.35335e-08	4.86577e-07	5.80272	11.1363	validated
RP11-187E13.1	19.8007	-1.54979	0.144559	-10.7208	8.1289e-27	1.06212e-25	1.19618	2.73329	-0.0685978	0.688658	0.798844	1.15118	1.4517
LINC01558	32.8759	-1.5521	0.139196	-11.1505	7.11908e-29	1.0852e-27	0.666505	1.50769	-1.01842	9.58694e-13	2.44924e-11	0.783251	1.91775	validated
RP11-672L10.6	9.89858	-1.56755	0.144754	-10.829	2.50812e-27	3.36967e-26	0.797465	1.86908	-0.429036	0.0257338	0.0656655	0.757653	1.25184	validated
CTD-2377D24.4	118.31	-1.56758	0.205734	-7.61948	2.54708e-14	1.06263e-13	7.15674	16.2173	-0.236316	0.286309	0.430266	4.09173	6.07431
RP11-89H19.2	56.7275	-1.57172	0.150582	-10.4376	1.66905e-25	1.91739e-24	0.841188	1.92902	-0.654068	8.57449e-08	9.24666e-07	0.870878	1.6449	validated
DIO3OS	278.236	-1.58033	0.189961	-8.31925	8.85235e-17	4.55647e-16	3.55422	8.42142	-1.47104	1.62407e-14	5.12538e-13	5.25392	16.8934	validated
LA16c-380H5.5	103.196	-1.58089	0.158318	-9.98553	1.76363e-23	1.63825e-22	2.2023	5.10701	-0.715706	6.4798e-07	5.86736e-06	2.694	5.11177	validated
AC074363.1	21.1317	-1.58982	0.199702	-7.96096	1.70708e-15	7.94409e-15	1.69159	3.73747	0.0747262	0.773274	0.863077	0.77904	0.914499
RP11-181C3.1	18.9751	-1.59091	0.204012	-7.79809	6.2849e-15	2.78315e-14	1.10377	2.52109	-0.537456	0.0400158	0.0946476	1.13195	1.95957	validated
LINC01133	719.312	-1.59899	0.146563	-10.9099	1.03315e-27	1.48002e-26	14.9441	35.7297	-0.364676	0.0187465	0.0504768	22.2854	33.8901	validated
RP11-124B13.1	10.9937	-1.6044	0.265214	-6.04946	1.45328e-09	4.11906e-09	0.665052	1.45546	-0.568293	0.0385134	0.091528	0.868572	1.49086	validated
PLBD1-AS1	46.9042	-1.63032	0.128149	-12.7221	4.45829e-37	1.51455e-35	2.90984	6.83903	-0.267955	0.159014	0.275419	1.66672	2.44871
SATB2-AS1	520.367	-1.63112	0.216433	-7.53635	4.83298e-14	1.96459e-13	8.15698	19.2568	-1.06888	8.00466e-11	1.46821e-09	6.2302	15.5738	validated
TMEM220-AS1	51.8678	-1.63318	0.128102	-12.7491	3.15296e-37	1.10261e-35	2.39604	5.71221	-0.687674	9.55274e-07	8.33341e-06	1.99289	3.83197	validated
RP11-867G23.8	106.585	-1.64074	0.10591	-15.4918	3.93885e-54	6.69042e-52	7.19914	17.4766	-0.420457	1.927e-05	0.000122347	5.67811	9.03062	validated
RP11-150O12.3	205.538	-1.6426	0.11422	-14.381	6.81014e-47	5.78375e-45	2.11646	5.09509	-0.672105	3.80825e-11	7.54348e-10	2.18388	4.1696	validated
ZNF503-AS1	82.0281	-1.65112	0.174234	-9.47646	2.63062e-21	2.05102e-20	1.74852	4.17104	-0.183289	0.233873	0.371221	1.67396	2.3764
RP5-1148A21.3	74.9553	-1.68481	0.135785	-12.4079	2.36642e-35	6.86261e-34	1.47939	3.64895	-0.328946	0.00297575	0.010486	1.54946	2.36285	validated
RP11-367G18.1	26.4258	-1.68716	0.169459	-9.95613	2.37112e-23	2.18547e-22	3.43438	8.53322	-0.641132	0.0020588	0.0076838	1.84075	3.37472	validated
RP11-102C16.3	12.4422	-1.69207	0.177425	-9.53686	1.47225e-21	1.18278e-20	1.06473	2.60786	-0.732572	0.0259701	0.0661157	0.413174	0.866531	validated
RP11-747D18.1	41.9284	-1.69655	0.212082	-7.99951	1.24913e-15	5.85886e-15	0.65641	1.65245	-1.02667	1.15079e-06	9.87837e-06	0.372435	0.916308	validated
AC009495.4	10.4089	-1.70038	0.177349	-9.58775	9.00276e-22	7.28183e-21	1.19935	2.94766	-0.0700849	0.852397	0.913027	0.661653	0.811654
RP13-401N8.1	6.2471	-1.70343	0.199376	-8.54383	1.29842e-17	7.18057e-17	0.91661	2.30371	-0.735821	0.0145107	0.0405998	0.83373	1.58985	validated
CTD-2129N1.1	0.7197	-1.7035	0.420384	-4.05224	5.07286e-05	9.47581e-05	0.482939	1.28979	NA	NA	NA	NA	NA
LINC01351	7.22592	-1.7104	0.303311	-5.63908	1.70958e-08	4.36669e-08	0.55228	1.4232	-0.762282	0.00576315	0.0183497	0.414647	0.848558	validated
LINC00668	284.342	-1.71676	0.358342	-4.79084	1.66085e-06	3.60028e-06	4.95051	12.0948	-0.627066	0.062146	0.134305	5.52557	10.0899
RP11-452I5.2	44.014	-1.72467	0.289317	-5.96117	2.50436e-09	6.9491e-09	2.21589	5.43516	-0.147139	0.342094	0.487234	4.57308	6.14457
AC073283.4	125.175	-1.72509	0.139847	-12.3355	5.83197e-35	1.651e-33	2.47811	6.37678	-0.684075	0.000100375	0.000529252	3.04122	5.65706	validated
RP11-610P16.1	10.3665	-1.72629	0.189968	-9.08728	1.01552e-19	6.65264e-19	1.1958	2.99334	-0.260436	0.498149	0.638607	0.482907	0.656217
HAS2-AS1	21.9362	-1.72737	0.142209	-12.1467	5.9718e-34	1.44908e-32	1.14574	2.99779	-0.991137	1.239e-08	1.57331e-07	1.0531	2.41101	validated
LINC01612	18.2575	-1.73358	0.259931	-6.66939	2.56866e-11	8.4837e-11	1.51677	3.95022	-0.37026	0.104258	0.19927	1.07147	1.70078
RP4-568C11.4	149.033	-1.73548	0.117146	-14.8147	1.17735e-49	1.33149e-47	3.67491	9.55252	-0.662194	8.01435e-09	1.05514e-07	4.07787	7.87847	validated
B4GALT1-AS1	48.11	-1.74396	0.12231	-14.2585	3.97044e-46	3.04571e-44	1.87888	4.9097	-0.501631	0.000695376	0.00304546	2.12953	3.61427	validated
PP14571	35.2413	-1.76955	0.238818	-7.40964	1.26646e-13	4.96969e-13	0.629816	1.68823	-1.19149	3.34067e-10	5.64495e-09	0.681456	1.82458	validated
DRAIC	83.4626	-1.78116	0.230256	-7.73557	1.02945e-14	4.47861e-14	2.38889	6.202	-0.630456	0.000199825	0.000985806	2.52786	4.68358	validated
RP1-170O19.23	8.2526	-1.78396	0.311428	-5.72831	1.01434e-08	2.64775e-08	0.801584	2.18861	-0.379575	0.384473	0.529916	0.62114	0.966989
RP11-703I16.1	22.3057	-1.79026	0.14584	-12.2755	1.2268e-34	3.27789e-33	1.44695	3.8075	-1.16705	2.12585e-16	9.50434e-15	1.43831	3.89061	validated
RP11-35P15.1	30.6102	-1.79735	0.196225	-9.1596	5.20912e-20	3.49923e-19	3.11723	8.54429	-0.645806	0.00507956	0.0164913	2.93304	5.39363	validated
XXbac-B476C20.9	146.954	-1.79781	0.142675	-12.6008	2.09122e-36	6.72017e-35	2.6188	6.91247	-0.546098	5.00786e-05	0.000289673	2.97596	5.2116	validated
LINC01389	18.2265	-1.80727	0.138871	-13.014	1.01893e-38	4.10682e-37	1.33845	3.67225	-1.46932	1.7745e-13	4.94555e-12	0.779832	2.51278	validated
RP11-96D1.6	22.8353	-1.81951	0.176783	-10.2923	7.62923e-25	8.17221e-24	1.24853	3.34522	-0.281121	0.208057	0.339278	0.889682	1.31065
CTC-297N7.9	16.7912	-1.84434	0.165267	-11.1597	6.41777e-29	9.8461e-28	1.15019	3.18722	-0.628027	0.00444133	0.014703	1.05782	1.90684	validated
LINC00992	59.967	-1.84577	0.184763	-9.98991	1.68729e-23	1.57967e-22	3.41497	9.50679	-0.753888	7.22949e-07	6.49142e-06	2.95903	5.93952	validated
RP11-615J4.3	7.06819	-1.86868	0.141204	-13.2339	5.59063e-40	2.55664e-38	0.668367	1.86941	NA	NA	NA	NA	NA
RP11-297L17.2	18.9233	-1.87316	0.186305	-10.0542	8.802e-24	8.43999e-23	1.27655	3.68413	-0.77838	0.000111257	0.000580916	1.5189	3.03083	validated
AC083900.1	14.5825	-1.88262	0.176119	-10.6895	1.14032e-26	1.47375e-25	1.1694	3.36494	-0.235928	0.227371	0.363591	1.26973	1.76362
AC009014.3	264.684	-1.89922	0.203427	-9.33615	9.98998e-21	7.28717e-20	3.43406	9.67397	-0.786856	2.32978e-07	2.27259e-06	4.0844	8.22956	validated
RP11-649G15.2	10.2846	-1.93012	0.138875	-13.8982	6.49276e-44	4.17292e-42	0.759715	2.25531	NA	NA	NA	NA	NA
CA3-AS1	32.0073	-1.95264	0.181694	-10.7468	6.13227e-27	8.10141e-26	2.41904	7.15566	-1.11701	7.00252e-10	1.08111e-08	1.63936	4.17502	validated
RP11-528A4.2	69.5088	-1.95613	0.167019	-11.7121	1.10571e-31	2.07037e-30	2.67829	7.6617	-0.586462	0.010401	0.03066	1.49162	2.71996	validated
RP11-356O9.2	16.5107	-1.96974	0.208293	-9.45657	3.18205e-21	2.46479e-20	1.71702	5.06516	-0.673141	0.000367077	0.00172374	2.25184	4.19583	validated
LINC00238	14.1146	-1.97451	0.248135	-7.95742	1.75662e-15	8.15869e-15	1.1315	3.54569	-0.775507	0.00157286	0.006137	1.5528	3.06605	validated
AP000344.3	27.275	-1.99299	0.283181	-7.03785	1.95231e-12	7.03422e-12	1.26469	3.85544	-1.43998	2.53699e-08	3.04106e-07	0.916197	2.87597	validated
FLJ22763	102.666	-2.01381	0.181102	-11.1198	1.00525e-28	1.52259e-27	4.12115	13.1603	-0.37487	0.0219861	0.0576239	6.147	9.73233	validated
RP11-486O13.2	48.92	-2.01649	0.198252	-10.1714	2.66186e-24	2.69357e-23	2.8041	8.43275	-0.717782	0.000314304	0.00148896	9.01244	18.1474	validated
AC144831.3	17.7261	-2.03411	0.149421	-13.6133	3.33938e-42	1.80478e-40	0.767298	2.40371	-1.02459	3.53081e-08	4.09573e-07	0.687008	1.5391	validated
RP11-677M14.3	61.1737	-2.03753	0.141853	-14.3637	8.7435e-47	7.16967e-45	1.61636	5.18118	-0.74496	3.03852e-07	2.88525e-06	1.72974	3.24821	validated
RP1-278O22.1	99.0064	-2.0443	0.155314	-13.1623	1.44532e-39	6.36475e-38	8.23887	26.3362	-0.700338	4.2975e-06	3.21763e-05	7.13669	13.6122	validated
RP11-53I6.2	8.64651	-2.07738	0.528339	-3.9319	8.42779e-05	0.000153338	0.491096	1.47501	NA	NA	NA	NA	NA
RP11-33O4.1	52.0179	-2.08113	0.16795	-12.3914	2.91095e-35	8.34004e-34	4.03897	13.0833	-1.18816	1.07076e-09	1.57388e-08	4.02772	10.2569	validated
RP11-321G12.1	48.5608	-2.08552	0.225364	-9.25402	2.16196e-20	1.50767e-19	0.819855	2.69781	-1.1686	6.65643e-09	8.81772e-08	1.03121	2.67602	validated
AP000439.3	150.709	-2.08707	0.146898	-14.2076	8.2146e-46	6.10447e-44	5.58078	18.0158	-0.684528	2.40861e-06	1.9144e-05	4.97766	9.80164	validated
AC106869.2	12.3589	-2.09677	0.246932	-8.49126	2.04402e-17	1.0997e-16	0.634066	2.08226	-0.518069	0.0352232	0.0851228	0.44863	0.790033	validated
AC005550.3	107.432	-2.10396	0.170914	-12.31	8.00168e-35	2.21256e-33	0.784222	2.60357	-0.356073	0.0334897	0.0817622	0.83408	1.31832	validated
RP11-349K16.1	86.1057	-2.14635	0.210641	-10.1896	2.20569e-24	2.26083e-23	4.76349	16.3638	-0.811106	4.79893e-07	4.45822e-06	4.54388	9.42761	validated
LINC01559	1768.07	-2.17642	0.200319	-10.8648	1.69619e-27	2.37267e-26	25.8492	90.1437	-0.930781	2.3134e-06	1.85245e-05	19.81	46.2857	validated
ID2-AS1	50.8535	-2.18458	0.218728	-9.98765	1.72622e-23	1.60979e-22	1.86648	6.65956	-0.394341	0.0897217	0.17828	1.89802	2.96417
CTA-398F10.2	21.0078	-2.19211	0.143286	-15.2988	7.78521e-53	1.15708e-50	1.27659	4.42612	-0.733426	4.8114e-05	0.000280578	1.91898	3.66451	validated
RP11-61A14.1	11.0689	-2.20697	0.209946	-10.5121	7.60084e-26	9.03739e-25	0.884009	3.17242	-1.49593	1.04424e-11	2.17751e-10	1.13576	3.67563	validated
RP11-542M13.2	18.332	-2.2101	0.249601	-8.85455	8.40232e-19	5.1898e-18	1.23907	4.33717	-0.728008	0.00541816	0.0174323	1.43607	2.84244	validated
RP11-13K12.1	92.1034	-2.23311	0.278265	-8.02512	1.01426e-15	4.80461e-15	0.618356	2.18495	-1.89293	4.03201e-19	2.4722e-17	0.49202	2.24976	validated
CTD-2566J3.1	60.007	-2.23463	0.325114	-6.87338	6.26998e-12	2.17031e-11	3.67211	13.0495	-0.315285	0.283271	0.426596	4.11096	6.18756
RP11-405A12.2	96.6447	-2.2372	0.255915	-8.74196	2.29104e-18	1.35525e-17	3.74257	12.9459	-0.728421	0.00103297	0.00427943	1.6032	3.23218	validated
RP11-363E7.4	142.088	-2.26121	0.130612	-17.3125	3.78724e-67	2.17585e-64	1.85486	6.92764	-1.25251	3.7284e-20	2.66705e-18	2.10234	5.97678	validated
RP11-881L2.1	25.3715	-2.2929	0.189465	-12.1019	1.03156e-33	2.42875e-32	1.62084	6.11097	-1.55397	1.01364e-12	2.55915e-11	1.62912	5.19479	validated
NOVA1-AS1	7.16618	-2.37387	0.299624	-7.92283	2.32174e-15	1.06379e-14	0.561028	2.2003	-1.31313	3.30311e-06	2.55902e-05	0.58076	1.5471	validated
RP11-30P6.6	209.169	-2.47185	0.231965	-10.6561	1.63245e-26	2.07592e-25	1.93891	8.56183	-1.06448	4.78226e-06	3.55112e-05	2.16783	5.44738	validated
RP11-680F8.1	54.3625	-2.49737	0.214682	-11.6328	2.80577e-31	5.09323e-30	0.618456	2.66618	-1.73129	1.38846e-18	8.05305e-17	0.612218	2.39649	validated
B3GALT5-AS1	549.473	-2.56119	0.359313	-7.12802	1.01822e-12	3.74817e-12	11.2559	49.9947	-1.17462	8.01937e-06	5.64251e-05	10.317	27.8301	validated
RP11-292E2.2	18.8291	-2.78919	0.350554	-7.95652	1.76947e-15	8.18636e-15	1.62044	8.19207	-0.854834	0.0252453	0.0647269	1.20128	2.55514	validated
CDKN2B-AS1	557.864	-3.23952	0.364528	-8.8869	6.28384e-19	3.93236e-18	9.09225	65.2351	-1.60034	6.32472e-10	9.90718e-09	15.9494	55.3748	validated
DPP10-AS1	37.0406	-3.84038	0.438726	-8.75348	2.06874e-18	1.23605e-17	0.85416	9.49944	-2.67214	4.49359e-24	6.42883e-22	1.16505	8.21459	validated
RP11-396O20.2	64.7866	-3.94999	0.342468	-11.5339	8.90153e-31	1.55646e-29	1.03316	11.6395	-2.14692	3.06805e-12	6.93056e-11	1.16898	5.81528	validated

## Sheet: DE_5238_PC_UC_R
Gene	Protect__baseMean	Protect__log2FoldChange	Protect__lfcSE	Protect__stat	Protect__pvalue	Protect__padj	Protect__UC_averageTPM	Protect__Control_averageTPM	RISK_rectalUC__logFC	RISK_rectalUC__Pvalue	RISK_rectalUC__Qvalue	RISK_rectalUC__UC_averageTPM	RISK_rectalUC__Control_averageTPM	Score
DEFB4A	655.785	11.2706	0.643809	17.5061	1.28665e-68	2.25936e-66	92.1976	0.0138819	9.3096	2.69384e-65	2.21846e-62	68.0487	0.074515	validated
SERPINB3	374.524	10.5804	0.71656	14.7655	2.44339e-49	1.02462e-47	7.53928	0.00154462	9.72394	1.28115e-39	2.08559e-37	13.5494	0.00780444	validated
DEFB4B	61.3563	10.0137	1.17563	8.51772	1.62721e-17	6.34091e-17	10.7549	0.00943746	5.83827	7.79337e-14	1.04709e-12	10.5226	0.151575	validated
SERPINB4	208.105	9.7692	0.68658	14.2288	6.07149e-46	1.88283e-44	4.59936	0.00139516	8.49106	7.41848e-39	1.16695e-36	6.44686	0.00417271	validated
SAA1	1754.31	9.32391	0.412104	22.6251	2.45165e-113	8.61018e-110	107.735	0.161065	7.46401	1.14823e-73	1.3396e-70	122.402	0.721955	validated
SPRR1B	186.64	8.89523	0.747085	11.9066	1.09385e-32	1.25032e-31	11.4545	0.0182354	7.73456	2.49214e-30	1.97118e-28	10.0447	0.026341	validated
S100A12	176.93	8.8005	0.648243	13.5759	5.56271e-42	1.3381e-40	14.956	0.0253426	7.53494	1.88322e-56	9.41608e-54	22.1431	0.112708	validated
REG1A	10148.4	8.79815	0.491754	17.8913	1.37741e-71	3.12095e-69	453.756	1.00532	6.83779	3.87966e-52	1.35788e-49	574.31	4.55305	validated
SAA2-SAA4	75.0745	8.43737	0.558306	15.1125	1.34035e-51	6.70079e-50	3.64304	0	7.15968	1.58892e-60	1.05928e-57	4.5897	0.0149832	validated
PROK2	215.367	8.36591	0.58289	14.3525	1.02826e-46	3.45574e-45	5.48761	0.0187169	7.01241	4.828e-56	2.33076e-53	6.18483	0.0535293	validated
S100A7	58.1214	8.06775	0.701037	11.5083	1.19796e-30	1.18776e-29	5.11344	0	6.84661	3.79864e-37	5.11355e-35	7.39577	0.0319835	validated
AQP9	661.457	7.89022	0.425248	18.5544	7.5152e-77	2.2312e-74	7.48759	0.0320126	6.2246	2.8545e-53	1.1418e-50	8.17289	0.112578	validated
SAA4	65.3119	7.79692	0.563921	13.8263	1.76953e-43	4.60339e-42	3.32651	0.00920824	6.23932	1.0376e-36	1.33269e-34	2.27484	0.00663137	validated
S100A8	1610.36	7.7664	0.405015	19.1756	5.9207e-82	2.52042e-79	126.08	0.56565	6.25631	1.8195e-91	6.36824e-88	180.837	2.30794	validated
SERPINB7	1041.47	7.71627	0.534243	14.4434	2.75964e-47	9.74056e-46	19.8098	0.0841016	7.40367	2.4925e-46	6.01638e-44	19.0371	0.12431	validated
MCEMP1	100.685	7.67121	0.602327	12.736	3.73258e-37	6.33276e-36	2.84551	0.0192848	6.57228	2.58878e-46	6.14286e-44	3.53337	0.0417264	validated
CXCL17	48.2455	7.62633	0.578523	13.1824	1.10767e-39	2.22293e-38	1.68089	0.00312547	6.24486	5.95894e-38	8.42678e-36	2.49321	0.0227417	validated
CSF3	253.068	7.51957	0.528414	14.2304	5.93002e-46	1.84303e-44	5.0767	0.0299968	4.93254	1.30913e-40	2.38024e-38	5.05299	0.160389	validated
HCAR3	315.236	7.4861	0.479058	15.6267	4.78722e-55	3.14257e-53	4.61841	0.0243861	5.52671	1.55706e-30	1.24564e-28	6.63753	0.149538	validated
CXCR1	269.154	7.45046	0.435248	17.1177	1.09483e-65	1.58558e-63	3.37437	0.0170293	5.83042	2.2538e-52	8.09056e-50	4.06093	0.0722247	validated
SPRR2A	49.3864	7.25828	0.77441	9.37265	7.07347e-21	3.45748e-20	2.50458	0.011798	NA	NA	NA	NA	NA
MMP3	4864.31	7.23359	0.375687	19.2543	1.29907e-82	5.70291e-80	93.9252	0.615237	4.57431	4.79947e-40	8.29538e-38	90.7101	4.13874	validated
CHI3L1	4257.54	7.20156	0.333477	21.5953	1.98726e-103	3.1019e-100	79.7203	0.53363	5.10962	4.86804e-69	4.5435e-66	84.5058	2.54069	validated
LY6D	54.2611	7.17093	0.689685	10.3974	2.54776e-25	1.71166e-24	2.27977	0.0148024	5.54258	1.15192e-19	3.48314e-18	2.14522	0.0558237	validated
DUOXA2	10708.1	7.13399	0.26385	27.0381	5.27882e-161	7.41568e-157	188.194	1.28282	6.04354	5.78172e-82	1.34907e-78	196.561	2.79778	validated
REG1B	1385.78	7.10063	0.57505	12.3479	5.00266e-35	6.96505e-34	66.2935	0.488324	5.70961	1.11427e-28	7.72263e-27	94.1757	1.65697	validated
SLCO1B3	65.3774	7.06968	0.691582	10.2225	1.57259e-24	9.96922e-24	1.09915	0.00585455	NA	NA	NA	NA	NA
IL17A	81.3387	6.73684	0.48934	13.7672	4.01484e-43	1.02546e-41	1.4897	0.0135454	5.4008	1.63576e-56	8.48171e-54	2.24029	0.0529944	validated
MMP10	886.773	6.69793	0.359772	18.6172	2.33154e-77	7.61709e-75	17.4528	0.155384	4.92971	5.51157e-43	1.18711e-40	16.9007	0.604873	validated
REG3A	1617.53	6.697	0.553907	12.0905	1.1859e-33	1.48085e-32	75.8672	0.723217	6.01123	6.4037e-36	7.40923e-34	104.854	1.48738	validated
SAA2	942.947	6.60105	0.34906	18.911	9.26642e-80	3.51823e-77	57.8198	0.661061	6.79747	7.20913e-95	5.04639e-91	58.4046	0.60851	validated
TCN1	397.92	6.59218	0.416593	15.824	2.12485e-56	1.57936e-54	9.99409	0.110208	5.77493	3.25702e-58	1.98253e-55	10.2232	0.20255	validated
TNIP3	2669.08	6.58827	0.31805	20.7145	2.56117e-95	2.24871e-92	46.3878	0.44584	5.98079	2.2018e-103	3.08252e-99	39.3629	0.631585	validated
IL22	23.0979	6.4474	0.575475	11.2036	3.91481e-29	3.49843e-28	0.751709	0.00396047	NA	NA	NA	NA	NA
MMP7	923.338	6.42369	0.3541	18.1409	1.516e-73	3.803e-71	29.1579	0.338439	6.56572	1.61281e-92	7.52646e-89	37.6738	0.392768	validated
FCGR3B	640.724	6.4058	0.357249	17.9309	6.76402e-72	1.61052e-69	12.6505	0.145871	4.92518	1.35974e-46	3.3397e-44	13.5448	0.473603	validated
KRT6B	148.944	6.03249	0.473727	12.7341	3.82176e-37	6.47625e-36	1.99077	0.0286779	NA	NA	NA	NA	NA
HCAR2	267.158	6.03191	0.385828	15.6337	4.29351e-55	2.87216e-53	4.00696	0.0588088	3.97704	4.48914e-34	4.5542e-32	4.93546	0.328707	validated
TREM1	207.677	5.93651	0.376482	15.7684	5.13533e-56	3.71862e-54	6.83392	0.115018	4.17565	6.87786e-38	9.629e-36	8.81449	0.509403	validated
CXCL5	2027.6	5.87268	0.410452	14.3078	1.9553e-46	6.30001e-45	28.2127	0.45593	5.70571	2.2124e-74	3.44152e-71	21.056	0.414762	validated
CSF2	24.9726	5.83155	0.550034	10.6022	2.91148e-26	2.08996e-25	1.29991	0.0203889	3.47782	2.24413e-25	1.15507e-23	1.40564	0.124696	validated
S100A9	4276.01	5.63045	0.329521	17.0868	1.86185e-65	2.61552e-63	280.64	5.61223	4.77156	1.62908e-70	1.75439e-67	364.729	12.5279	validated
FCAR	65.97	5.61001	0.449065	12.4927	8.18754e-36	1.21842e-34	1.67628	0.0329146	3.48815	5.20698e-34	5.24444e-32	2.1613	0.193843	validated
ABCA12	513.519	5.60037	0.321253	17.4329	4.64182e-68	7.95223e-66	1.95865	0.0396299	5.43015	8.29026e-65	6.44798e-62	1.53972	0.0460051	validated
FPR2	245.821	5.56896	0.379947	14.6572	1.21184e-48	4.7686e-47	4.64551	0.101713	4.35275	2.48792e-40	4.35386e-38	5.14901	0.262845	validated
SPRR3	26.6829	5.55734	0.760347	7.30896	2.69226e-13	7.86298e-13	1.12063	0.020054	NA	NA	NA	NA	NA
PRSS2	133.393	5.54532	0.503408	11.0156	3.21478e-28	2.68179e-27	6.04688	0.123604	4.99451	2.83711e-35	3.10308e-33	9.77974	0.31144	validated
TNFRSF6B	2996.16	5.51741	0.246119	22.4177	2.64622e-111	6.19567e-108	81.1523	1.71837	4.31502	7.23065e-53	2.74082e-50	88.0985	4.15089	validated
CLEC4D	43.8244	5.50599	0.48673	11.3122	1.1419e-29	1.05258e-28	0.982175	0.025902	NA	NA	NA	NA	NA
MMP1	3366.26	5.44084	0.340285	15.989	1.5234e-57	1.27385e-55	64.1423	1.24678	2.96611	4.00454e-23	1.70406e-21	52.6715	7.03481	validated
PPBP	15.092	5.38992	0.536718	10.0424	9.92584e-24	5.92095e-23	0.806861	0.016834	NA	NA	NA	NA	NA
OSM	281.033	5.25563	0.38693	13.5829	5.05886e-42	1.21899e-40	4.81167	0.126829	3.41509	8.08108e-31	6.65501e-29	5.63839	0.519148	validated
SLC6A14	5691.63	5.25203	0.266115	19.7359	1.05954e-86	6.20183e-84	50.011	1.23942	4.71013	1.04386e-57	6.0892e-55	48.876	1.96725	validated
FAM83A	178.382	5.18391	0.353007	14.685	8.04287e-49	3.23743e-47	1.62769	0.0444213	NA	NA	NA	NA	NA
CXCR2	316.907	5.13993	0.325637	15.7842	3.99407e-56	2.92233e-54	4.19408	0.121634	3.95814	2.73275e-51	9.10915e-49	4.67511	0.315013	validated
KCNJ15	210.116	5.13574	0.326264	15.7411	7.91131e-56	5.61304e-54	2.21871	0.0690742	4.01835	6.0779e-50	1.93388e-47	2.15008	0.145738	validated
CLDN2	553.209	5.08515	0.311027	16.3495	4.38345e-60	4.33653e-58	5.7634	0.16124	4.61582	1.98344e-62	1.38841e-59	6.34942	0.283931	validated
DUOX2	46632.4	5.05035	0.229379	22.0175	1.95716e-107	3.92773e-104	227.818	6.37447	4.93298	2.57955e-75	4.51421e-72	179.546	5.95693	validated
VSIG1	293.879	5.01994	0.348107	14.4207	3.83657e-47	1.33737e-45	3.85211	0.115341	3.16234	1.3841e-35	1.53789e-33	3.14605	0.394339	validated
CD300E	256.204	4.90549	0.335572	14.6183	2.14761e-48	8.13197e-47	2.30756	0.0723699	3.19865	1.52326e-30	1.22562e-28	2.19159	0.249112	validated
FPR1	667.768	4.88627	0.285915	17.0899	1.76327e-65	2.50206e-63	12.2106	0.397097	3.59556	2.95993e-55	1.3813e-52	14.7701	1.22447	validated
KLK10	554.386	4.85298	0.534829	9.0739	1.14836e-19	5.14583e-19	10.1156	0.368092	3.71376	2.37476e-24	1.1347e-22	10.1983	0.781815	validated
CMTM2	40.4247	4.82581	0.413726	11.6643	1.94069e-31	2.03911e-30	2.4858	0.0915293	3.94934	8.6929e-35	9.15042e-33	3.39645	0.235724	validated
IL13RA2	214.929	4.77052	0.341315	13.9769	2.15728e-44	6.03694e-43	7.61592	0.277491	2.79641	3.04941e-17	6.71253e-16	4.91366	0.778417	validated
IL11	205.159	4.75292	0.426857	11.1347	8.50268e-29	7.43283e-28	3.99545	0.152521	2.67833	2.66887e-21	9.18039e-20	2.73277	0.452685	validated
CXCL8	2092.34	4.70544	0.340297	13.8275	1.74026e-43	4.54408e-42	48.3062	1.83659	4.43356	1.14235e-47	3.01753e-45	59.525	2.94784	validated
FCN3	75.1131	4.70209	0.317359	14.8163	1.14902e-49	4.98194e-48	2.42116	0.0909889	3.3505	1.89408e-36	2.34665e-34	2.6526	0.266816	validated
PLA2G3	66.2593	4.66541	0.366032	12.7459	3.28567e-37	5.60839e-36	0.745303	0.0293476	NA	NA	NA	NA	NA
C4BPA	781.246	4.6484	0.324752	14.3137	1.79682e-46	5.85655e-45	13.6006	0.531464	4.73961	1.63356e-56	8.48171e-54	13.8902	0.509763	validated
IL6	131.481	4.59145	0.415346	11.0545	2.08488e-28	1.75801e-27	4.8707	0.203987	2.95795	2.47291e-22	9.51118e-21	5.8247	0.731049	validated
SELE	333.154	4.58526	0.354236	12.9441	2.53744e-38	4.60543e-37	2.97758	0.120394	3.63996	1.3054e-31	1.16405e-29	3.90865	0.324938	validated
DMBT1	32434	4.54988	0.362005	12.5685	3.14489e-36	4.87094e-35	175.685	7.15207	3.50503	9.19356e-30	7.03332e-28	146.744	12.875	validated
IL26	26.5214	4.53847	0.37555	12.0849	1.26979e-33	1.57859e-32	0.96404	0.0392355	2.98658	1.66309e-24	8.02872e-23	0.943782	0.122096	validated
WISP1	431.088	4.43758	0.28903	15.3533	3.36395e-53	1.89027e-51	3.97345	0.175238	2.94227	5.7437e-36	6.70098e-34	2.82583	0.387531	validated
PI3	18089.8	4.40907	0.210042	20.9914	7.8618e-98	8.49558e-95	1204.36	55.4377	4.43844	2.17942e-67	1.907e-64	1610.67	69.6821	validated
IDO1	2176.24	4.37138	0.304572	14.3525	1.02727e-46	3.45574e-45	46.5225	2.11184	2.40078	3.96022e-28	2.57875e-26	33.8689	6.57223	validated
CSF3R	1703.45	4.3569	0.259606	16.7827	3.26602e-63	3.85556e-61	21.7966	1.01385	2.97799	1.1481e-52	4.22984e-50	25.072	3.27878	validated
SFRP2	119.136	4.30888	0.443445	9.71683	2.5561e-22	1.38321e-21	1.695	0.0882182	NA	NA	NA	NA	NA
C4BPB	856.236	4.24782	0.236986	17.9243	7.61945e-72	1.78397e-69	29.6646	1.52291	3.65523	1.88627e-69	1.88627e-66	28.8167	2.30572	validated
IFNG	30.563	4.24349	0.382571	11.092	1.37134e-28	1.17682e-27	0.956967	0.0480848	NA	NA	NA	NA	NA
INHBA	409.481	4.23373	0.323919	13.0703	4.8659e-39	9.33828e-38	2.45356	0.123745	3.53596	8.01801e-47	2.0045e-44	1.77262	0.160074	validated
ADGRG3	301.686	4.15711	0.253933	16.3709	3.08825e-60	3.12113e-58	4.06704	0.219142	3.26872	2.48018e-59	1.5783e-56	4.69612	0.490913	validated
NFE2	85.0975	4.1306	0.336201	12.2861	1.07538e-34	1.46243e-33	1.55809	0.0831703	3.15517	3.32363e-33	3.23131e-31	1.67389	0.180594	validated
CXCL1	7638.62	4.1221	0.223829	18.4163	9.72865e-76	2.78915e-73	263.922	14.8579	3.89503	1.01209e-84	2.83386e-81	271.197	18.578	validated
SPRR1A	3.61649	4.0617	0.863515	4.70368	2.55509e-06	4.58181e-06	0.859896	0	NA	NA	NA	NA	NA
MUC5AC	407.698	4.03379	0.404149	9.98094	1.84705e-23	1.07979e-22	0.660448	0.0382894	NA	NA	NA	NA	NA
FCN1	502.823	4.01969	0.233915	17.1844	3.47506e-66	5.30626e-64	9.33399	0.536285	2.89055	2.55606e-43	5.59137e-41	9.17026	1.27969	validated
GLT1D1	71.5056	4.01695	0.340467	11.7984	3.97965e-32	4.3745e-31	0.79965	0.0502357	NA	NA	NA	NA	NA
CHRDL2	469.587	4.00448	0.274417	14.5927	3.12697e-48	1.17454e-46	8.60427	0.506093	3.03443	7.7106e-38	1.0688e-35	9.1331	1.17424	validated
FAM3B	141.197	3.97312	0.295258	13.4564	2.82311e-41	6.43816e-40	3.96565	0.241001	3.78995	2.54328e-32	2.40581e-30	7.9071	0.57187	validated
CLDN14	56.6893	3.96951	0.327501	12.1206	8.21558e-34	1.04257e-32	1.53505	0.094401	NA	NA	NA	NA	NA
ADAMTS4	626.385	3.96767	0.308469	12.8625	7.31797e-38	1.29475e-36	3.42011	0.206186	1.65747	1.59592e-07	8.74132e-07	3.23408	1.10773	validated
DNAAF1	58.9301	3.9635	0.417746	9.48783	2.35893e-21	1.19331e-20	1.10923	0.0735629	-0.27239	0.480159	0.563473	3.00938	2.89449
ITLN2	97.9917	3.95538	0.471675	8.38581	5.03774e-17	1.89225e-16	3.58817	0.197195	2.63403	8.77646e-16	1.60615e-14	8.8436	0.781097	validated
NOS2	17178.9	3.94463	0.231008	17.0757	2.25014e-65	3.09901e-63	123.508	7.49456	3.74896	3.91932e-74	5.48705e-71	98.4588	7.3366	validated
C2CD4A	546.863	3.93932	0.250669	15.7152	1.1898e-55	8.27441e-54	4.92514	0.299703	3.29581	7.8871e-45	1.81015e-42	4.13562	0.44228	validated
LUZP6	6.69421	3.92582	0.977633	4.01564	5.92847e-05	9.5563e-05	4.09123	0.267453	-0.451967	0.480799	0.564081	3.70799	4.94444
PDPN	1129.91	3.92211	0.222845	17.6002	2.45467e-69	4.72373e-67	18.332	1.15243	2.61818	7.24358e-53	2.74082e-50	17.4322	2.90535	validated
NT5DC4	55.8229	3.90413	0.385012	10.1403	3.66059e-24	2.26139e-23	1.44708	0.115024	1.61081	2.35726e-05	8.85711e-05	1.62479	0.886328	validated
SLC11A1	408.477	3.90257	0.306949	12.7141	4.93851e-37	8.28867e-36	6.09435	0.397257	2.93396	1.21049e-35	1.36669e-33	6.40037	0.884283	validated
CEACAM4	49.3619	3.88681	0.292932	13.2686	3.52009e-40	7.39165e-39	1.49803	0.102271	2.46895	2.02678e-25	1.05483e-23	1.59415	0.309332	validated
COL7A1	1885.18	3.86248	0.249257	15.496	3.69237e-54	2.27502e-52	12.8557	0.839369	1.16569	4.4073e-09	3.10061e-08	11.8809	5.16719	validated
CXCL11	328.028	3.85409	0.345704	11.1485	7.28172e-29	6.38138e-28	7.67249	0.50329	2.29886	2.66216e-13	3.34263e-12	5.28138	1.09849	validated
C11orf91	11.4115	3.77141	0.498482	7.56579	3.85501e-14	1.19495e-13	1.17179	0.110711	NA	NA	NA	NA	NA
IL1B	2160.74	3.75376	0.310293	12.0975	1.08903e-33	1.3623e-32	46.5322	3.37978	2.85218	5.97798e-28	3.82154e-26	53.2436	7.59077	validated
CCL11	652.146	3.73579	0.277525	13.4611	2.65005e-41	6.083e-40	21.1068	1.53254	2.52172	6.40519e-28	4.07603e-26	22.3433	3.96735	validated
LILRA5	303.757	3.7324	0.262452	14.2213	6.76266e-46	2.09255e-44	7.42433	0.540918	2.80896	2.29358e-41	4.34931e-39	9.98625	1.41464	validated
CLEC4E	179.473	3.71932	0.277412	13.4072	5.48663e-41	1.21189e-39	5.41257	0.400423	2.7109	6.8312e-27	4.03531e-25	7.54256	1.17507	validated
DUOXA1	145.921	3.71615	0.2075	17.9091	1.00054e-71	2.30419e-69	2.40355	0.180909	2.55305	2.05867e-36	2.52819e-34	1.91243	0.343134	validated
CLEC5A	95.6561	3.71231	0.327274	11.3431	8.02144e-30	7.47745e-29	1.24358	0.0949844	NA	NA	NA	NA	NA
PGLYRP1	16.6328	3.70709	0.427422	8.67314	4.20363e-18	1.7069e-17	0.801322	0.059229	NA	NA	NA	NA	NA
STC1	390.532	3.70059	0.320686	11.5396	8.33048e-31	8.371e-30	3.31388	0.237384	2.1095	7.05893e-15	1.10666e-13	2.66817	0.681318	validated
ALPL	743.035	3.65225	0.24536	14.8853	4.10905e-50	1.85608e-48	8.73223	0.654027	2.4648	2.32893e-38	3.46862e-36	9.04333	1.58979	validated
CXCL6	756.239	3.64697	0.284359	12.8252	1.18439e-37	2.0746e-36	15.906	1.23615	4.08269	1.06391e-73	1.3396e-70	15.6932	0.961866	validated
GPR84	90.5087	3.63288	0.314519	11.5506	7.33026e-31	7.39869e-30	1.83134	0.141306	2.62119	1.97937e-25	1.034e-23	2.12556	0.353647	validated
FAM65C	689.696	3.62014	0.159736	22.6633	1.03242e-113	4.83448e-110	7.7311	0.598816	1.15294	1.56365e-15	2.74668e-14	6.07019	2.87512	validated
CXCL2	1503.08	3.59811	0.230944	15.58	9.95117e-55	6.29703e-53	47.0962	3.80744	2.86482	3.0265e-37	4.11369e-35	46.984	6.57569	validated
LCN2	42440	3.58307	0.184193	19.4528	2.76012e-84	1.43608e-81	1841.82	147.501	4.0121	1.96183e-64	1.44556e-61	2404.86	143.255	validated
KRT6A	78.4314	3.57706	0.51555	6.93833	3.96772e-12	1.07107e-11	1.46012	0.120405	NA	NA	NA	NA	NA
CXCL3	2759.13	3.57697	0.203368	17.5886	3.01006e-69	5.71424e-67	89.3298	7.29593	3.15699	4.64266e-54	1.96961e-51	90.6889	10.3775	validated
SLC26A4	303.992	3.55423	0.333092	10.6704	1.39998e-26	1.027e-25	2.79311	0.227524	3.58955	4.86846e-46	1.13597e-43	2.92636	0.280566	validated
FAM92B	51.5859	3.53308	0.296746	11.9061	1.09994e-32	1.25523e-31	1.7357	0.155874	3.041	1.24658e-23	5.61163e-22	1.87594	0.239283	validated
CDH3	792.171	3.5084	0.268242	13.0792	4.32714e-39	8.32708e-38	9.73711	0.815582	2.61847	2.56237e-36	3.1194e-34	8.72171	1.49699	validated
CXCL10	897.297	3.50377	0.278522	12.5799	2.72488e-36	4.25796e-35	29.9312	2.52958	1.61039	3.81476e-08	2.31398e-07	27.7623	9.21519	validated
DSG3	165.816	3.44912	0.373329	9.23883	2.49217e-20	1.16973e-19	0.990031	0.0874245	NA	NA	NA	NA	NA
KRT17	157.219	3.44658	0.386198	8.92438	4.48191e-19	1.94387e-18	3.29558	0.288081	2.60935	1.45585e-17	3.33038e-16	3.37183	0.525156	validated
ITGAX	2237.34	3.43939	0.161102	21.3491	3.97236e-101	5.58037e-98	20.8014	1.79136	1.4722	7.77585e-21	2.60435e-19	17.6639	6.63592	validated
MDFI	247.388	3.43918	0.226215	15.2031	3.37303e-52	1.75497e-50	5.47512	0.489081	2.09731	1.57218e-39	2.52994e-37	4.86068	1.17619	validated
MMP12	7162.52	3.41753	0.242275	14.106	3.4885e-45	1.01884e-43	134.366	11.9981	3.24295	1.11182e-42	2.32321e-40	151.465	16.3513	validated
SERPINE1	956.88	3.41714	0.273246	12.5057	6.94848e-36	1.04064e-34	9.16038	0.81017	1.96658	9.79516e-13	1.14851e-11	7.34427	1.98545	validated
PLAU	3771.56	3.38646	0.220306	15.3716	2.53862e-53	1.46759e-51	50.3302	4.57442	2.1628	6.70822e-40	1.11804e-37	55.9179	12.6904	validated
CEMIP	1345.65	3.38158	0.294391	11.4867	1.5387e-30	1.51264e-29	7.38631	0.658398	2.12827	1.12539e-14	1.71255e-13	5.71952	1.44926	validated
KRT7	308.556	3.37513	0.287564	11.737	8.24006e-32	8.89066e-31	6.80943	0.631962	1.8761	9.96619e-14	1.31629e-12	7.19415	1.99946	validated
TDO2	399.521	3.37459	0.225795	14.9454	1.66986e-50	7.7165e-49	9.13784	0.842311	1.87559	4.47378e-24	2.08083e-22	8.24895	2.34247	validated
STRIP2	385.653	3.34461	0.21436	15.6028	6.96495e-55	4.50892e-53	3.12315	0.286882	2.06117	6.88628e-29	4.91877e-27	2.16541	0.542824	validated
SOCS3	4236.69	3.33908	0.236883	14.0959	4.02339e-45	1.1702e-43	44.3393	4.27925	2.00677	7.57417e-20	2.33565e-18	45.6249	11.5439	validated
IL23A	108.74	3.33655	0.270265	12.3455	5.15392e-35	7.16344e-34	3.63733	0.348313	2.46608	4.11892e-36	4.97111e-34	3.98944	0.733895	validated
APOBEC3A	173.584	3.33445	0.310133	10.7517	5.81733e-27	4.36782e-26	6.24678	0.581732	2.01165	3.1066e-14	4.438e-13	5.08785	1.2498	validated
OLFM4	77807.7	3.32181	0.265538	12.5098	6.60279e-36	9.89926e-35	927.188	90.3227	3.26874	4.93739e-27	2.94142e-25	915.202	101.719	validated
GABRR2	43.3422	3.32034	0.241886	13.7269	7.00927e-43	1.76147e-41	1.10076	0.108993	NA	NA	NA	NA	NA
IL1A	137.994	3.31006	0.308361	10.7344	7.02e-27	5.24001e-26	2.27951	0.226327	3.03778	1.91528e-27	1.17605e-25	2.49226	0.311602	validated
PERM1	37.9858	3.30952	0.251476	13.1604	1.4832e-39	2.93465e-38	0.848024	0.0841869	NA	NA	NA	NA	NA
EGFL6	84.1987	3.29642	0.317939	10.3681	3.46416e-25	2.30201e-24	1.13567	0.113459	NA	NA	NA	NA	NA
HK3	467.011	3.29355	0.203993	16.1454	1.22405e-58	1.08147e-56	6.62568	0.638871	1.87584	6.31397e-31	5.26164e-29	7.58163	2.0799	validated
BEAN1	76.3989	3.29338	0.315438	10.4406	1.61708e-25	1.10329e-24	1.28969	0.125893	NA	NA	NA	NA	NA
CD1B	45.7826	3.28754	0.294319	11.17	5.7197e-29	5.05667e-28	1.16181	0.113907	2.51517	2.14697e-21	7.45846e-20	1.31552	0.2385	validated
HAPLN3	760.054	3.28368	0.176983	18.5536	7.62369e-77	2.2312e-74	11.1761	1.0925	1.77057	4.31452e-26	2.36875e-24	10.7022	3.19001	validated
RUFY4	60.6181	3.27545	0.216784	15.1092	1.40751e-51	7.0116e-50	0.84467	0.0832634	NA	NA	NA	NA	NA
CPZ	290.578	3.27188	0.20209	16.1902	5.91119e-59	5.35745e-57	4.49678	0.443437	2.28891	9.12822e-36	1.0475e-33	4.06547	0.829837	validated
CXCL9	2258.7	3.26927	0.273252	11.9643	5.46493e-33	6.42976e-32	28.1385	2.71537	1.58028	1.42556e-07	7.85743e-07	22.7482	8.00874	validated
ANGPTL4	631.339	3.26863	0.281006	11.6319	2.83777e-31	2.9486e-30	10.4563	1.02623	1.8856	5.99694e-22	2.22109e-20	9.33726	2.51128	validated
FCRL5	2693.87	3.25583	0.173367	18.78	1.10049e-78	3.96401e-76	22.4712	2.24282	1.73016	3.06511e-31	2.66531e-29	20.0477	6.2426	validated
DOC2B	1439.3	3.25112	0.227876	14.267	3.51157e-46	1.11356e-44	7.57035	0.748068	2.34095	1.67569e-42	3.44995e-40	5.53259	1.13504	validated
F2RL2	294.792	3.2386	0.222376	14.5636	4.78617e-48	1.78819e-46	2.95747	0.293099	1.54841	1.72762e-14	2.56486e-13	2.37961	0.865033	validated
PIM2	6536.8	3.23705	0.149391	21.6682	4.09277e-104	7.18691e-101	111.069	11.3653	1.94029	7.87068e-55	3.5545e-52	111.787	29.9012	validated
XXbac-BPG116M5.17	416.915	3.20299	0.25047	12.7879	1.91555e-37	3.314e-36	3.33419	0.326718	2.23749	1.61669e-28	1.1095e-26	12.7238	2.83835	validated
IL2RA	647.506	3.19942	0.193367	16.5459	1.71525e-61	1.88249e-59	7.43258	0.777125	1.87032	2.70879e-19	7.78707e-18	8.0184	2.31343	validated
LYPD1	64.8791	3.1985	0.311621	10.2641	1.02278e-24	6.56376e-24	1.08759	0.116198	NA	NA	NA	NA	NA
ZBP1	1166.33	3.18685	0.141952	22.4502	1.2753e-111	3.58307e-108	26.2444	2.75888	1.90809	4.08497e-51	1.32999e-48	20.7129	5.56119	validated
FAM132B	59.6836	3.18503	0.291617	10.922	9.05269e-28	7.26698e-27	1.19931	0.124782	NA	NA	NA	NA	NA
KRT80	94.5241	3.18384	0.302886	10.5117	7.6316e-26	5.33642e-25	0.705787	0.075126	NA	NA	NA	NA	NA
LILRA1	149.966	3.18243	0.200467	15.875	9.43445e-57	7.24236e-55	2.16493	0.22433	2.40237	1.8786e-38	2.85874e-36	2.48709	0.487097	validated
CPXM1	563.472	3.17832	0.189872	16.7393	6.78038e-63	7.87197e-61	6.91872	0.725719	1.93216	2.2537e-34	2.31999e-32	6.94819	1.81997	validated
TNFRSF10C	193.911	3.16701	0.256533	12.3454	5.15535e-35	7.16344e-34	4.0377	0.429554	2.71745	1.11057e-33	1.10269e-31	4.82525	0.728438	validated
VSTM1	18.5886	3.16639	0.352595	8.98026	2.70137e-19	1.18627e-18	0.71234	0.0877658	1.79581	3.86865e-13	4.75098e-12	0.971373	0.27833	validated
SGIP1	314.803	3.10607	0.203078	15.2949	8.26433e-53	4.48252e-51	4.5092	0.494871	1.56159	1.70081e-13	2.18252e-12	2.84559	0.995964	validated
AGT	950.549	3.10222	0.254335	12.1974	3.20931e-34	4.22138e-33	12.57	1.38773	2.47584	2.95924e-38	4.27106e-36	13.9799	2.49697	validated
GZMB	229.405	3.09686	0.24201	12.7964	1.7172e-37	2.97818e-36	8.48511	0.96032	1.93764	5.92222e-18	1.42215e-16	8.84138	2.31251	validated
FIBIN	222.243	3.0917	0.262808	11.7641	5.97622e-32	6.52323e-31	3.58542	0.398598	2.25318	1.29474e-35	1.45011e-33	3.20429	0.684896	validated
CHAC1	339.84	3.08746	0.193142	15.9854	1.61507e-57	1.33461e-55	6.89658	0.810126	2.44242	6.37495e-40	1.08841e-37	7.52968	1.44371	validated
SLC6A20	487.433	3.07104	0.232066	13.2334	5.62533e-40	1.16728e-38	3.56899	0.416152	2.65421	9.64442e-39	1.49805e-36	3.16811	0.522154	validated
PTGS2	985.974	3.05694	0.301918	10.1251	4.27613e-24	2.62319e-23	8.0141	0.924607	1.3907	2.18758e-07	1.17252e-06	6.7281	2.67291	validated
LILRB3	422.155	3.05213	0.214032	14.2601	3.87636e-46	1.22371e-44	10.083	1.15505	1.72582	5.1158e-24	2.36374e-22	10.5055	3.22183	validated
C6orf223	310.957	3.04249	0.253412	12.0061	3.30108e-33	3.96695e-32	2.77797	0.327918	2.27742	3.65458e-18	9.10393e-17	2.63994	0.560834	validated
RND1	644.085	3.03485	0.216157	14.04	8.87254e-45	2.52311e-43	12.9701	1.51931	2.56375	2.40066e-49	7.30637e-47	13.6308	2.34047	validated
SERPINA3	789.156	3.02844	0.301637	10.04	1.01671e-23	6.0623e-23	15.7346	1.87014	3.01402	1.74006e-27	1.07316e-25	24.3468	3.15028	validated
FOXQ1	104.261	3.02642	0.282354	10.7185	8.33042e-27	6.19184e-26	1.69731	0.20339	NA	NA	NA	NA	NA
IL19	47.1644	3.0235	0.326877	9.24965	2.25225e-20	1.06067e-19	1.44543	0.175242	3.36936	9.45751e-25	4.6458e-23	2.193	0.229331	validated
CD274	835.39	3.01704	0.219598	13.7389	5.93789e-43	1.50028e-41	9.48121	1.09282	2.35799	2.01827e-38	3.03826e-36	7.64372	1.54034	validated
PRSS1	58.3223	3.01653	0.386214	7.81053	5.69478e-15	1.86698e-14	1.974	0.235982	0.661416	0.00196472	0.00483665	4.98044	3.14423	validated
MZB1	6196.85	3.01569	0.178316	16.9121	3.66493e-64	4.59686e-62	217.672	26.8333	1.73869	8.21486e-20	2.51109e-18	271.948	76.9353	validated
PADI4	59.2345	3.01394	0.308088	9.78272	1.3357e-22	7.36994e-22	1.48918	0.180483	2.49035	7.25899e-24	3.31029e-22	1.7384	0.333577	validated
RNF183	156.292	3.01128	0.239116	12.5934	2.29658e-36	3.62091e-35	3.66364	0.445216	2.60868	1.00751e-48	2.82104e-46	3.3598	0.580891	validated
IL1RN	1342.55	2.99517	0.281799	10.6287	2.19073e-26	1.58473e-25	28.645	3.40681	2.97822	3.27626e-33	3.20753e-31	31.3905	3.99154	validated
CARD17	8.35158	2.98736	0.397357	7.51808	5.55868e-14	1.70387e-13	0.80917	0.0952689	NA	NA	NA	NA	NA
ADGRE2	964.057	2.98156	0.181744	16.4053	1.75203e-60	1.83675e-58	6.05096	0.715098	1.67937	5.88873e-21	1.97703e-19	4.65313	1.54284	validated
GRHL3	84.3348	2.98057	0.211511	14.0918	4.26579e-45	1.23559e-43	1.16469	0.145696	NA	NA	NA	NA	NA
ENKUR	229.607	2.97633	0.246805	12.0594	1.73018e-33	2.1302e-32	3.65283	0.445448	3.53826	5.40761e-48	1.48444e-45	3.81941	0.350597	validated
CCR3	57.7073	2.96083	0.24962	11.8613	1.87926e-32	2.10357e-31	1.43432	0.173177	1.80314	2.68156e-16	5.34784e-15	1.50364	0.43288	validated
KCND3	1285.7	2.94753	0.158576	18.5875	4.05881e-77	1.26707e-74	5.78855	0.681805	2.82292	1.7348e-77	3.4696e-74	4.94265	0.722754	validated
SIRPB1	209.237	2.92668	0.230944	12.6727	8.38126e-37	1.37547e-35	3.71952	0.476594	1.88967	4.32382e-18	1.06573e-16	3.77992	1.04729	validated
COL5A3	1032.3	2.92572	0.17127	17.0824	2.0054e-65	2.78929e-63	4.69656	0.57048	1.2045	1.09871e-21	3.99531e-20	3.58242	1.63425	validated
BGN	3171.79	2.90043	0.178809	16.2208	3.59424e-59	3.30012e-57	38.3103	4.8028	1.78671	5.33781e-36	6.27978e-34	35.4932	10.2649	validated
CFB	5885.5	2.89031	0.149756	19.3001	5.35852e-83	2.50922e-80	83.9765	10.7685	2.62797	2.02403e-54	8.85515e-52	128.696	20.1964	validated
SAP25	96.0302	2.89012	0.241418	11.9715	5.01412e-33	5.94417e-32	3.45727	0.437362	-0.299774	0.148883	0.211654	4.05871	4.72626
FGR	905.726	2.8866	0.170129	16.9672	1.43696e-64	1.85196e-62	12.8265	1.65711	1.88725	1.38375e-41	2.69063e-39	13.2544	3.6505	validated
TSHR	82.6421	2.87663	0.228262	12.6023	2.04986e-36	3.2612e-35	2.15952	0.288814	1.72677	8.09837e-15	1.26115e-13	1.63969	0.541084	validated
SPAG4	308.922	2.87504	0.200397	14.3467	1.11681e-46	3.73546e-45	11.6629	1.58902	1.44449	1.64717e-15	2.88255e-14	13.882	4.93527	validated
PLEKHN1	108.202	2.86978	0.207346	13.8405	1.45102e-43	3.82438e-42	1.55834	0.208989	1.51742	9.74389e-17	2.02395e-15	1.46167	0.53721	validated
FCGR3A	1428.51	2.85674	0.198802	14.3698	8.0088e-47	2.71757e-45	22.8303	2.91576	2.15539	1.08142e-36	1.36406e-34	24.9291	5.8354	validated
SPP1	498.21	2.84987	0.319668	8.91508	4.87483e-19	2.10778e-18	11.6458	1.59409	2.26966	7.80792e-21	2.60885e-19	15.6055	3.3976	validated
LILRB2	909.167	2.84433	0.17808	15.9722	1.99508e-57	1.62005e-55	10.9467	1.45095	1.56412	3.44864e-24	1.62017e-22	11.7262	3.85685	validated
COL23A1	172.459	2.83045	0.196949	14.3714	7.81918e-47	2.65966e-45	1.77999	0.241665	1.42327	7.08506e-20	2.19449e-18	1.66158	0.643679	validated
PTGIR	173.157	2.8254	0.17323	16.3101	8.37171e-60	8.16706e-58	2.84888	0.375397	1.11103	1.86979e-16	3.77192e-15	2.75013	1.2929	validated
CD55	8493.83	2.82494	0.216272	13.062	5.42771e-39	1.03318e-37	139.304	18.9494	2.63313	1.45127e-51	4.95554e-49	146.383	24.0326	validated
RTEL1-TNFRSF6B	891.735	2.79909	0.123475	22.6692	9.01419e-114	4.83448e-110	4.51969	0.606624	1.24065	3.49882e-22	1.3347e-20	4.47837	2.00192	validated
DERL3	4449.3	2.79356	0.164661	16.9655	1.47838e-64	1.88802e-62	110.968	15.7208	1.56727	4.48335e-19	1.23801e-17	121.05	39.0764	validated
ADGRE3	101.491	2.78775	0.19588	14.2319	5.80763e-46	1.81301e-44	1.59677	0.217394	2.1316	2.82971e-25	1.44058e-23	1.58062	0.378424	validated
TNFAIP6	137.374	2.78209	0.30608	9.08943	9.9564e-20	4.48725e-19	3.72121	0.511895	1.56395	1.29093e-09	9.84371e-09	3.63737	1.30233	validated
SLC4A11	125.031	2.77705	0.212483	13.0695	4.91721e-39	9.42387e-38	1.55992	0.218941	2.06398	3.15392e-28	2.073e-26	1.35733	0.351255	validated
CLDN1	332.331	2.77068	0.240921	11.5004	1.31376e-30	1.29787e-29	3.39399	0.471447	2.50276	3.14555e-35	3.41378e-33	2.79208	0.515346	validated
ATHL1	2326.69	2.76592	0.146991	18.8169	5.4923e-79	2.03042e-76	22.7976	3.17265	0.276886	0.0302992	0.0537765	21.9435	18.6579	validated
FAM20A	345.617	2.76492	0.184848	14.9578	1.38463e-50	6.46224e-49	5.05148	0.727818	1.2038	1.31109e-14	1.98436e-13	5.01756	2.2273	validated
PRSS22	797.579	2.75237	0.167385	16.4433	9.36963e-61	9.97156e-59	28.5402	4.02989	1.03822	3.6786e-06	1.6114e-05	20.9912	10.6268	validated
HRH2	62.7727	2.73791	0.242124	11.3079	1.19965e-29	1.10364e-28	1.35647	0.18767	NA	NA	NA	NA	NA
LILRA6	198.074	2.7347	0.252381	10.8356	2.33426e-27	1.80472e-26	2.98795	0.422542	1.85211	7.66263e-20	2.35256e-18	2.94469	0.845641	validated
ADAMTS14	571.226	2.7287	0.140956	19.3585	1.72789e-83	8.37013e-81	3.0546	0.42506	0.598371	3.72667e-07	1.92097e-06	2.28019	1.56118	validated
KCNN3	567.91	2.71561	0.182617	14.8705	5.12217e-50	2.28433e-48	4.20958	0.618443	2.07033	1.38272e-43	3.07272e-41	4.41543	1.08054	validated
GBP5	1679.85	2.71452	0.175628	15.456	6.86886e-54	4.14136e-52	19.6382	2.79878	1.75142	1.83795e-31	1.6082e-29	16.9302	5.22245	validated
ODF3B	760.981	2.71399	0.129848	20.9013	5.20905e-97	5.22691e-94	24.0521	3.51057	1.05404	8.13627e-13	9.61248e-12	25.7464	11.8362	validated
RGS16	283.869	2.7114	0.222516	12.1852	3.72668e-34	4.85644e-33	3.45707	0.513005	1.51817	3.92368e-19	1.10035e-17	3.56392	1.22917	validated
FJX1	135.081	2.70642	0.234494	11.5416	8.14439e-31	8.19573e-30	1.6353	0.237213	1.70368	5.08239e-17	1.08797e-15	1.9654	0.645884	validated
LILRB1	936.995	2.7045	0.148944	18.1578	1.11378e-73	2.89749e-71	13.4604	1.9682	1.17567	7.89586e-19	2.13402e-17	12.3464	5.57689	validated
CTHRC1	189.089	2.70314	0.218601	12.3657	4.00919e-35	5.61526e-34	5.89521	0.886553	1.71244	3.22911e-26	1.80109e-24	5.21552	1.65685	validated
HSPA6	248.706	2.69607	0.196439	13.7247	7.22193e-43	1.81167e-41	3.03929	0.453491	0.856451	2.99736e-08	1.84859e-07	3.38566	1.86773	validated
FFAR2	342.142	2.67762	0.226611	11.8159	3.23054e-32	3.56782e-31	6.692	1.00687	2.45844	2.6591e-38	3.87785e-36	9.56192	1.84147	validated
LOXL2	2020.45	2.66667	0.174385	15.2918	8.66884e-53	4.68384e-51	19.2868	2.83764	1.4218	5.89646e-33	5.65414e-31	16.0009	6.0945	validated
ANXA1	6071.87	2.66544	0.221106	12.055	1.82479e-33	2.24079e-32	145.347	21.9758	1.76336	1.71132e-29	1.28809e-27	127.125	37.7134	validated
IL17REL	316.513	2.65668	0.25558	10.3947	2.62054e-25	1.75804e-24	2.50173	0.369678	1.88105	1.43752e-10	1.26495e-09	1.80204	0.525606	validated
LAX1	781.152	2.64932	0.166848	15.8786	8.91645e-57	6.89705e-55	8.84542	1.34126	1.89405	3.83602e-39	6.10276e-37	8.03144	2.25765	validated
ZBTB32	84.5762	2.6482	0.222418	11.9064	1.09595e-32	1.25169e-31	1.52965	0.255693	1.49377	3.94242e-15	6.41788e-14	1.47151	0.532294	validated
BCL2A1	430.764	2.64697	0.223498	11.8434	2.32848e-32	2.59813e-31	16.7853	2.65176	1.98213	1.3722e-26	7.74628e-25	22.0431	5.39331	validated
JAK3	1918.59	2.64268	0.169735	15.5695	1.17315e-54	7.39032e-53	11.9015	1.80424	0.9863	1.8118e-09	1.34778e-08	11.0868	5.6551	validated
MMP9	3545.45	2.64252	0.215273	12.2752	1.23059e-34	1.66384e-33	42.4014	6.5504	1.73958	2.57007e-17	5.70222e-16	50.4896	14.4183	validated
WNT10B	59.2551	2.64073	0.224764	11.7489	7.15489e-32	7.75555e-31	0.826068	0.128505	NA	NA	NA	NA	NA
FCGR1B	69.7141	2.64072	0.2527	10.45	1.46469e-25	1.00469e-24	2.77364	0.438556	1.77479	2.42249e-14	3.52545e-13	3.41704	1.08899	validated
COL4A1	11201.4	2.63746	0.210545	12.5268	5.32659e-36	8.07205e-35	49.7905	7.26322	1.76594	2.3327e-28	1.55514e-26	35.1887	10.9831	validated
ANGPT2	300.75	2.6322	0.189585	13.884	7.91735e-44	2.12663e-42	2.74802	0.418321	1.67442	8.53667e-30	6.56667e-28	1.91744	0.630599	validated
ACKR4	100.293	2.62822	0.231765	11.34	8.31357e-30	7.74463e-29	1.88663	0.286709	2.08837	6.47211e-18	1.54624e-16	1.6839	0.410348	validated
SLC7A5	1687.57	2.62638	0.168039	15.6295	4.58094e-55	3.04991e-53	10.8224	1.68024	2.00065	9.42491e-45	2.12821e-42	10.6798	2.75362	validated
TGM2	9163.45	2.62626	0.189234	13.8784	8.56635e-44	2.27917e-42	60.8935	9.17098	2.09213	1.27848e-57	7.15948e-55	49.7932	11.8139	validated
UNC5CL	566.337	2.61491	0.166295	15.7246	1.02676e-55	7.21199e-54	6.39376	0.991236	1.64161	1.42629e-31	1.2638e-29	5.17404	1.75229	validated
LYPD5	297.547	2.61326	0.208987	12.5044	7.06283e-36	1.05552e-34	4.4309	0.692736	2.01085	8.14597e-28	5.1371e-26	3.87583	0.973939	validated
RP11-96L14.7	21.1169	2.61283	0.33545	7.78903	6.75253e-15	2.20501e-14	1.49193	0.251365	0.172532	0.420321	0.505323	6.57998	7.44032
TNFRSF4	315.731	2.60722	0.176957	14.7337	3.91858e-49	1.62865e-47	7.56684	1.21505	1.13375	2.5857e-12	2.86391e-11	8.56415	3.7199	validated
INSC	357.721	2.60636	0.186772	13.9548	2.9428e-44	8.17004e-43	5.66783	0.877784	0.925369	1.26743e-09	9.68033e-09	4.74771	2.52368	validated
CD38	1405.11	2.60591	0.146462	17.7924	8.09381e-71	1.69704e-68	15.3585	2.43442	1.97928	3.24263e-49	9.45766e-47	18.0651	4.7427	validated
KYNU	925.506	2.59675	0.187776	13.829	1.70445e-43	4.45886e-42	9.58055	1.52407	2.28258	4.7226e-42	9.58208e-40	9.30105	1.98691	validated
MLC1	76.7259	2.58532	0.234947	11.0039	3.66089e-28	3.0359e-27	0.749049	0.132491	1.82885	4.17116e-13	5.09529e-12	1.04203	0.316455	validated
MMP25	890.972	2.58368	0.194548	13.2804	3.00784e-40	6.34446e-39	8.98501	1.41151	1.4142	1.88283e-21	6.60642e-20	7.36944	2.80858	validated
CTLA4	316.258	2.57469	0.190489	13.5162	1.25516e-41	2.95847e-40	6.11068	0.997916	1.55331	1.18185e-19	3.55062e-18	6.48336	2.31763	validated
MYEOV	461.311	2.56972	0.209647	12.2574	1.53361e-34	2.06165e-33	8.41019	1.37589	1.39156	3.52636e-12	3.84794e-11	6.78164	2.70514	validated
TACSTD2	174.016	2.5605	0.288132	8.88655	6.30374e-19	2.70149e-18	2.05031	0.35055	2.56379	5.06487e-37	6.75316e-35	2.24856	0.387786	validated
COL6A3	11486	2.55857	0.195362	13.0966	3.44515e-39	6.69398e-38	40.4519	6.29468	1.25883	4.2009e-20	1.3306e-18	30.7855	13.6632	validated
GPR4	179.14	2.5512	0.201269	12.6756	8.07641e-37	1.32699e-35	1.98392	0.318497	1.76784	4.78482e-26	2.6167e-24	1.73894	0.527678	validated
IL21	11.5374	2.55004	0.349323	7.29995	2.87878e-13	8.38854e-13	0.769326	0.125411	NA	NA	NA	NA	NA
FADS2	2163.45	2.54778	0.241315	10.5579	4.66932e-26	3.31788e-25	25.8754	4.06732	1.77142	5.87131e-16	1.09598e-14	22.8461	7.15795	validated
LRP8	557.429	2.54275	0.168224	15.1152	1.28526e-51	6.44835e-50	4.45026	0.721161	1.55989	2.4763e-16	4.94554e-15	4.08204	1.45593	validated
STRA6	60.2499	2.54203	0.299215	8.49566	1.9681e-17	7.62699e-17	0.94952	0.161743	NA	NA	NA	NA	NA
GBP1	3915.01	2.54176	0.173658	14.6366	1.64185e-48	6.31909e-47	55.7096	8.87353	1.59991	6.64838e-23	2.75377e-21	41.5649	14.264	validated
MEFV	178.721	2.53684	0.205256	12.3594	4.33481e-35	6.06527e-34	1.81389	0.294713	1.50924	2.90877e-18	7.35067e-17	1.76878	0.636824	validated
SPHK1	301.609	2.53526	0.196255	12.9182	3.55261e-38	6.38198e-37	4.56045	0.772243	1.31815	9.45083e-17	1.96892e-15	4.89368	1.92927	validated
MNDA	636.693	2.53215	0.198205	12.7754	2.25057e-37	3.86977e-36	12.7637	2.12349	1.85737	1.41055e-34	1.47371e-32	14.7375	4.02032	validated
PLEKHG2	1466.13	2.53194	0.133657	18.9435	4.99531e-80	2.00498e-77	16.4263	2.66744	0.751001	1.26016e-07	7.00923e-07	14.7399	8.8014	validated
ZBED2	79.2004	2.52112	0.293056	8.60284	7.7764e-18	3.09909e-17	1.03784	0.179441	1.95563	2.95096e-13	3.66579e-12	1.15234	0.29562	validated
APOBEC3H	23.5905	2.52102	0.221818	11.3653	6.2265e-30	5.85474e-29	0.900082	0.145395	NA	NA	NA	NA	NA
BTBD19	186.272	2.51841	0.155914	16.1525	1.08975e-58	9.68914e-57	3.42843	0.550406	0.297117	0.0642452	0.102992	2.3726	2.03393
SELP	471.856	2.51408	0.182005	13.8132	2.12205e-43	5.5001e-42	7.30607	1.20607	1.87844	5.77197e-32	5.24725e-30	7.86337	2.17551	validated
CCL4	515.3	2.50853	0.24323	10.3134	6.13103e-25	3.99114e-24	19.3255	3.33953	1.48844	1.1972e-10	1.07098e-09	27.5104	9.50558	validated
ZC3H12A	4282.16	2.5075	0.142779	17.562	4.81187e-69	9.01295e-67	54.328	9.09556	2.06357	1.84466e-49	5.73893e-47	49.1071	12.3012	validated
F11	40.7129	2.50543	0.303391	8.25809	1.48019e-16	5.41219e-16	0.836852	0.14004	1.55932	1.60436e-10	1.40206e-09	1.02065	0.40403	validated
SNAI1	119.033	2.50458	0.208676	12.0022	3.45899e-33	4.14606e-32	2.06172	0.352751	1.21397	1.92842e-14	2.84487e-13	1.86194	0.827848	validated
STEAP4	720.273	2.50045	0.231676	10.7929	3.71813e-27	2.83255e-26	4.16471	0.662955	1.82767	1.74897e-17	3.96207e-16	3.37795	1.00653	validated
TIMP1	7642.26	2.49943	0.184546	13.5437	8.63311e-42	2.05905e-40	286.413	50.0973	1.45683	2.78886e-13	3.48296e-12	353.983	117.1	validated
VNN3	56.128	2.49861	0.21927	11.3951	4.42256e-30	4.22928e-29	1.57675	0.262331	NA	NA	NA	NA	NA
NNMT	1286.9	2.49688	0.221692	11.2628	2.00238e-29	1.82304e-28	57.7536	10.1172	1.10004	2.21552e-07	1.18703e-06	63.2742	28.3002	validated
NTNG2	91.5663	2.49544	0.185437	13.4571	2.79816e-41	6.39183e-40	0.87299	0.15824	0.413375	0.0354741	0.0617245	0.793487	0.622119	validated
SERPINB5	1435.27	2.4837	0.282029	8.80657	1.29039e-18	5.43875e-18	17.4967	2.96315	1.7838	6.45797e-11	5.97565e-10	13.2856	4.14076	validated
FGF10	48.1528	2.48163	0.252375	9.83313	8.10633e-23	4.54965e-22	0.871962	0.148096	NA	NA	NA	NA	NA
TMEM132A	898.804	2.48046	0.158653	15.6345	4.23884e-55	2.84915e-53	10.7012	1.82177	1.16163	3.6272e-15	5.97147e-14	10.4975	4.52223	validated
KCNJ10	166.024	2.47239	0.238699	10.3578	3.85932e-25	2.55614e-24	1.05508	0.178072	NA	NA	NA	NA	NA
FAM25C	16.9151	2.47229	0.409001	6.0447	1.49684e-09	3.37576e-09	2.81449	0.512147	1.55794	0.00708993	0.0150233	2.1056	0.693308	validated
TNC	4324.97	2.46572	0.276142	8.9292	4.29107e-19	1.86282e-18	24.4503	4.00971	1.91938	2.05763e-18	5.28567e-17	21.4324	6.12852	validated
ICAM1	2871.81	2.46499	0.176221	13.9881	1.84287e-44	5.16739e-43	26.4383	4.50033	1.64313	3.60601e-25	1.82253e-23	28.1361	9.25784	validated
JSRP1	201.447	2.46402	0.20899	11.7902	4.38705e-32	4.81103e-31	5.31943	0.945288	0.876511	8.31726e-14	1.11215e-12	12.626	6.94481	validated
MEDAG	105.56	2.4603	0.336456	7.31242	2.62382e-13	7.67106e-13	1.37309	0.243851	1.76044	1.49458e-09	1.12677e-08	1.25314	0.397991	validated
VWF	3744.2	2.45884	0.168228	14.6161	2.21706e-48	8.37237e-47	17.4141	2.95095	1.41171	2.33858e-25	1.19927e-23	21.4923	8.20354	validated
FOXP3	220.147	2.45696	0.167995	14.6252	1.94094e-48	7.36928e-47	2.79165	0.479658	1.5132	2.64233e-24	1.25825e-22	2.60529	0.916036	validated
TNFAIP2	4507.75	2.45585	0.120119	20.4452	6.63025e-93	4.9022e-90	62.4057	10.6616	0.674639	4.67323e-11	4.42361e-10	63.0789	39.3343	validated
EGR3	564.065	2.45058	0.245745	9.97207	2.01965e-23	1.17824e-22	4.83294	0.847689	0.909193	9.8548e-05	0.000326395	3.84027	2.08144	validated
GLYATL1	64.4046	2.4493	0.239398	10.2311	1.43891e-24	9.15897e-24	1.75128	0.311496	2.20963	3.88238e-23	1.65711e-21	1.42047	0.353004	validated
TFPI2	302.686	2.44823	0.274856	8.90734	5.22735e-19	2.25603e-18	6.54751	1.08893	0.271006	0.300241	0.382821	5.89921	5.29104
FCGR1A	214.501	2.44194	0.21386	11.4184	3.38473e-30	3.25899e-29	8.41915	1.48372	1.24595	6.45971e-08	3.75565e-07	9.92825	3.81277	validated
BATF3	122.971	2.4392	0.181007	13.4757	2.17321e-41	5.05452e-40	4.09425	0.719252	0.944292	7.24444e-08	4.17891e-07	4.1844	2.13843	validated
LILRA2	123.465	2.43614	0.219829	11.082	1.53433e-28	1.31109e-27	2.60013	0.470096	1.50704	2.3242e-14	3.40008e-13	3.02875	1.05287	validated
TRIM40	1113.67	2.43461	0.251912	9.66452	4.26613e-22	2.26495e-21	20.1424	3.51906	1.68687	3.31028e-09	2.37783e-08	17.1534	5.52583	validated
CYR61	2971.52	2.43044	0.274865	8.8423	9.3764e-19	3.98909e-18	42.1677	7.7037	0.713172	0.00874225	0.0181026	44.4942	27.0668	validated
MMP19	709.248	2.4301	0.192885	12.5987	2.14685e-36	3.4078e-35	9.86192	1.7413	0.8079	3.12667e-06	1.37999e-05	9.25184	5.47151	validated
IGFBP5	12722.9	2.42987	0.208938	11.6297	2.91264e-31	3.02415e-30	59.8847	10.3451	1.96297	3.03148e-32	2.82938e-30	44.6743	12.0645	validated
HSD11B1	91.6817	2.42711	0.214092	11.3367	8.62989e-30	8.02865e-29	2.38991	0.41054	1.55698	1.50675e-11	1.52417e-10	2.66838	0.988849	validated
CATSPERB	352.829	2.42662	0.171697	14.1331	2.37433e-45	7.02203e-44	6.87824	1.2138	0.940511	2.27214e-09	1.66632e-08	4.22483	2.21977	validated
SOCS1	795.104	2.42454	0.179815	13.4835	1.95609e-41	4.56465e-40	19.6707	3.54208	1.98107	3.0052e-32	2.82368e-30	20.6876	5.22816	validated
ADAMTS2	953.073	2.42356	0.16913	14.3296	1.43001e-46	4.71567e-45	5.44846	0.936008	1.27143	1.12708e-26	6.44045e-25	4.58659	1.94404	validated
TNFRSF18	261.582	2.42131	0.16326	14.8311	9.22707e-50	4.02552e-48	7.45145	1.35561	0.776163	2.32213e-06	1.05176e-05	8.56187	4.67936	validated
CD80	111.087	2.41524	0.187936	12.8514	8.44666e-38	1.49069e-36	1.9444	0.346822	1.49005	2.36425e-14	3.44786e-13	1.78247	0.667274	validated
OLR1	61.8534	2.41129	0.266031	9.06395	1.25812e-19	5.62512e-19	1.20798	0.217778	1.47432	2.06096e-12	2.31382e-11	1.26289	0.48132	validated
FOSL1	172.274	2.4106	0.315479	7.64106	2.15442e-14	6.7829e-14	3.33626	0.618302	1.38987	3.01197e-05	0.000111055	3.58609	1.36908	validated
SLC2A3	1540.56	2.40537	0.205643	11.6968	1.32311e-31	1.40918e-30	14.5084	2.61658	1.06422	2.69753e-09	1.95676e-08	14.209	6.58561	validated
POU2AF1	3519.79	2.40159	0.15694	15.3026	7.34919e-53	4.01718e-51	39.1304	7.1059	1.45311	5.7451e-27	3.40811e-25	38.3214	14.2921	validated
TSPO2	16.1773	2.40106	0.274847	8.736	2.41515e-18	9.95832e-18	0.7339	0.136694	NA	NA	NA	NA	NA
COL18A1	6020.63	2.40029	0.155889	15.3975	1.70248e-53	9.8828e-52	32.153	5.63123	0.941081	8.4752e-17	1.77358e-15	30.0617	15.7311	validated
CCL3	381.468	2.39584	0.273754	8.75179	2.09999e-18	8.692e-18	16.0242	3.03168	1.31203	5.05039e-08	2.99473e-07	17.5021	6.71096	validated
GABRE	1094.52	2.39352	0.144498	16.5645	1.25911e-61	1.40381e-59	10.6606	1.86849	0.213184	0.0797211	0.123749	7.54403	6.87788
CCL17	36.0193	2.39116	0.331897	7.20454	5.8241e-13	1.65823e-12	2.43606	0.470796	1.38951	2.51922e-06	1.13515e-05	3.02954	1.13235	validated
CHI3L2	518.647	2.38899	0.275672	8.66608	4.47251e-18	1.81118e-17	12.3941	2.37962	1.69146	2.81301e-15	4.73343e-14	16.0151	4.88059	validated
IL18RAP	169.865	2.38632	0.194209	12.2874	1.05882e-34	1.4413e-33	2.91154	0.531438	1.16853	2.72634e-13	3.41402e-12	2.41608	1.11827	validated
ADAMTS10	385.846	2.38126	0.151081	15.7615	5.72347e-56	4.12325e-54	6.19343	1.11242	0.217291	0.0986596	0.148568	5.25783	4.74767
ABCA7	1136.54	2.3797	0.145541	16.3507	4.30231e-60	4.28644e-58	11.9871	2.20161	0.449535	0.00430305	0.00966513	11.987	8.59157	validated
GAL	65.4265	2.37791	0.296733	8.01364	1.11364e-15	3.83537e-15	2.52403	0.488029	1.76213	9.77518e-09	6.523e-08	2.0604	0.601393	validated
SENP3-EIF4A1	89.5705	2.37684	0.223903	10.6155	2.52462e-26	1.82054e-25	0.786781	0.137688	NA	NA	NA	NA	NA
PIF1	312.281	2.37543	0.119102	19.9444	1.67544e-88	1.06984e-85	6.0071	1.11298	0.637049	2.14558e-07	1.15443e-06	4.9601	3.39152	validated
FAM179A	86.1169	2.37159	0.154648	15.3354	4.43554e-53	2.45317e-51	1.01108	0.19255	0.714729	5.3663e-07	2.70051e-06	0.937496	0.60358	validated
TYMP	5167.93	2.37111	0.147938	16.0277	8.18344e-58	6.96733e-56	85.6296	15.9033	1.25623	1.08399e-14	1.65494e-13	91.4827	35.9168	validated
CFI	644.717	2.3688	0.151565	15.6289	4.62416e-55	3.06416e-53	10.9638	1.99702	1.87065	8.6852e-48	2.33832e-45	10.4602	3.03037	validated
VNN1	2842.26	2.36846	0.251376	9.42196	4.42753e-21	2.19548e-20	31.0163	5.84077	2.77017	1.17886e-19	3.54924e-18	35.3512	5.82889	validated
PARP15	785.87	2.36841	0.206826	11.4512	2.31912e-30	2.25616e-29	7.95771	1.43284	0.333944	0.072013	0.113572	6.3082	5.33366
HGF	463.485	2.36637	0.202137	11.7067	1.17709e-31	1.25842e-30	3.97407	0.719522	1.08657	2.50536e-08	1.56585e-07	2.70869	1.36245	validated
IRF4	2604.64	2.35021	0.177445	13.2448	4.83879e-40	1.00704e-38	17.089	3.20141	1.34275	8.74291e-22	3.20421e-20	15.1991	6.16812	validated
L1TD1	568.658	2.3497	0.204127	11.5109	1.16203e-30	1.15366e-29	4.92444	0.900474	1.83252	3.39035e-25	1.71974e-23	5.09063	1.47235	validated
MDGA1	252.065	2.34802	0.233468	10.0572	8.54297e-24	5.1287e-23	2.61291	0.480343	0.964922	1.9684e-05	7.50889e-05	2.48353	1.34002	validated
SIGLEC12	242.511	2.34639	0.295113	7.95081	1.85296e-15	6.27844e-15	3.63452	0.709838	1.43278	3.49626e-07	1.80953e-06	4.23856	1.60992	validated
SPINK4	5674.77	2.34298	0.292593	8.00763	1.1694e-15	4.02245e-15	685.039	133.719	1.35304	2.67909e-05	9.98063e-05	760.191	255.437	validated
SIGLEC5	120.797	2.34112	0.243623	9.60957	7.28494e-22	3.80725e-21	1.49288	0.278368	1.48481	5.53099e-11	5.2004e-10	1.46335	0.533089	validated
PLEK	2875.66	2.3403	0.198516	11.7889	4.45162e-32	4.87804e-31	32.8677	6.1688	1.72987	6.09248e-30	4.76507e-28	34.065	10.5782	validated
VNN2	557.997	2.33867	0.212812	10.9893	4.30062e-28	3.54133e-27	10.6195	2.00942	1.77805	6.14654e-30	4.78065e-28	11.9196	3.58653	validated
RTEL1	1423.08	2.33263	0.126692	18.4117	1.05807e-75	2.97277e-73	14.6247	2.78755	1.57406	9.73734e-39	1.49805e-36	16.2263	5.50881	validated
FCRL1	467.98	2.33058	0.30334	7.68306	1.5533e-14	4.94129e-14	8.34355	1.53834	0.479887	0.0903233	0.137568	6.53847	5.06275
CD70	23.8429	2.32824	0.275906	8.43853	3.21358e-17	1.22442e-16	0.891648	0.171846	NA	NA	NA	NA	NA
GOLGA8B	1962.94	2.32483	0.148913	15.6119	6.03696e-55	3.92626e-53	16.8235	3.12535	0.262031	0.114128	0.16865	12.4597	11.154
TNF	183.259	2.32316	0.209633	11.082	1.53421e-28	1.31109e-27	3.28213	0.642317	1.116	1.50569e-10	1.32161e-09	3.69417	1.72171	validated
CHST2	1129.66	2.32164	0.158387	14.658	1.19742e-48	4.72509e-47	6.86224	1.32483	1.58722	1.54595e-37	2.12189e-35	6.86878	2.33617	validated
C2CD4B	268.081	2.32143	0.195147	11.8958	1.24486e-32	1.41145e-31	4.76922	0.915211	1.77559	2.01944e-18	5.20666e-17	5.27038	1.4872	validated
C4A	3129.8	2.32096	0.203015	11.4325	2.87854e-30	2.78497e-29	42.8153	8.10699	1.10294	3.28325e-10	2.7393e-09	55.906	25.7782	validated
BHLHA15	253.452	2.32029	0.16099	14.4127	4.30771e-47	1.49051e-45	9.85023	1.87775	1.66162	1.60926e-19	4.72318e-18	7.55639	2.52575	validated
RNASE2	18.264	2.31764	0.28281	8.19503	2.50522e-16	9.00315e-16	0.923777	0.177406	NA	NA	NA	NA	NA
CETP	118.94	2.31202	0.269324	8.58455	9.11946e-18	3.61689e-17	2.14304	0.416379	1.50371	3.97393e-09	2.81697e-08	2.45324	0.825578	validated
SEMA5B	107.298	2.30968	0.166401	13.8802	8.35035e-44	2.23866e-42	1.01799	0.184926	0.394826	0.00672044	0.0143315	0.943877	0.749599	validated
ALOX15	76.425	2.30025	0.304935	7.54339	4.57898e-14	1.41188e-13	0.93532	0.179875	NA	NA	NA	NA	NA
STX16-NPEPL1	92.5139	2.2989	0.186373	12.3349	5.87493e-35	8.13114e-34	3.12845	0.567482	0.140902	0.51873	0.599886	2.07819	1.97343
KLHL17	368.86	2.29473	0.108071	21.2335	4.68189e-100	5.48093e-97	7.69273	1.47893	0.517466	1.42353e-07	7.85217e-07	6.22131	4.54819	validated
FAP	174.363	2.29429	0.24796	9.25267	2.18949e-20	1.03214e-19	3.19608	0.651646	1.62887	4.96677e-18	1.21141e-16	3.40316	1.18566	validated
FAM25G	10.0897	2.28858	0.552661	4.14102	3.4576e-05	5.68231e-05	1.41797	0.308504	2.47307	1.42486e-06	6.68499e-06	2.52629	0.42546	validated
PTGDS	2747.47	2.2877	0.260405	8.78517	1.56129e-18	6.53935e-18	109.595	22.1344	1.00564	7.75537e-06	3.21228e-05	114.541	53.3906	validated
SLC7A11	941.191	2.28402	0.188439	12.1207	8.20272e-34	1.04188e-32	3.45035	0.675547	1.89481	2.45147e-30	1.95003e-28	2.57636	0.738322	validated
C4B	3458.7	2.28307	0.201539	11.3282	9.51412e-30	8.83957e-29	40.6165	7.96239	1.03588	4.2465e-09	2.99804e-08	49.7542	23.9255	validated
LILRB4	978.158	2.28103	0.157251	14.5057	1.11473e-47	4.06747e-46	18.8613	3.74213	1.09166	1.07528e-18	2.87289e-17	18.4352	8.56465	validated
NOD2	228.705	2.27991	0.130699	17.4439	3.83007e-68	6.64257e-66	2.07901	0.404529	1.04889	5.15223e-17	1.10044e-15	1.84246	0.937299	validated
FOXS1	46.0325	2.27979	0.199253	11.4417	2.58821e-30	2.511e-29	1.01797	0.198756	0.780645	0.000145595	0.000463363	0.951818	0.535162	validated
MEI1	580.048	2.27936	0.161436	14.1192	2.89092e-45	8.49616e-44	29.6313	6.00984	1.05008	7.12587e-14	9.62027e-13	33.0659	15.6435	validated
MEF2B	344.209	2.27757	0.232606	9.79156	1.22397e-22	6.77211e-22	6.3726	1.31678	0.538455	0.0149096	0.0289025	6.48403	4.25686	validated
C3	9746.68	2.27729	0.259935	8.76103	1.93474e-18	8.03169e-18	101.467	20.8271	0.690232	0.0017376	0.00433395	168.41	101.339	validated
TRIB2	1556.24	2.27389	0.150738	15.085	2.03272e-51	9.98448e-50	16.2398	3.18974	1.20365	4.16962e-22	1.56921e-20	14.4543	6.53872	validated
NCF2	1075.05	2.26971	0.15344	14.7922	1.64545e-49	7.04734e-48	16.5555	3.27002	1.62193	9.63101e-37	1.24846e-34	16.1272	5.3748	validated
ALDH1A2	905.271	2.26583	0.22678	9.99135	1.66308e-23	9.76302e-23	11.1366	2.13138	2.63704	4.49923e-31	3.84081e-29	11.8403	2.00021	validated
CCDC78	74.5836	2.26383	0.170857	13.2498	4.52439e-40	9.48277e-39	1.17446	0.232442	0.256441	0.142263	0.203649	1.42973	1.22988
DEFA6	212.087	2.2634	0.444849	5.08801	3.61845e-07	6.92157e-07	19.7763	3.92335	2.68681	5.31763e-14	7.30588e-13	51.1299	4.98303	validated
FGD2	1212.63	2.25475	0.128096	17.6021	2.37431e-69	4.63255e-67	13.9571	2.77188	0.67525	2.48068e-08	1.5525e-07	11.5676	7.5983	validated
IGLL5	25310.9	2.25439	0.192765	11.695	1.35144e-31	1.43825e-30	712.846	148.65	1.34277	3.20234e-12	3.5163e-11	1041.04	407.214	validated
ADAMTS12	221.543	2.25386	0.203092	11.0977	1.28684e-28	1.10634e-27	0.892514	0.17736	NA	NA	NA	NA	NA
GOLGA8A	2616.78	2.25248	0.148297	15.189	4.1827e-52	2.16821e-50	19.1162	3.7424	-0.110548	0.473025	0.556267	13.7113	15.783
TMEM255B	185.743	2.25118	0.153423	14.673	9.59436e-49	3.83993e-47	4.31603	0.881626	0.914127	4.39755e-11	4.19099e-10	3.84626	2.07553	validated
COL1A1	22197	2.25025	0.183814	12.242	1.85506e-34	2.47954e-33	101.227	19.7186	1.05469	2.01717e-18	5.20666e-17	97.913	48.1249	validated
RGS5	6678.52	2.24967	0.18297	12.2953	9.60014e-35	1.31062e-33	52.2023	10.3108	1.6366	1.95564e-27	1.19039e-25	42.1802	14.2122	validated
CLEC12A	112.001	2.24686	0.202091	11.1181	1.02469e-28	8.86928e-28	2.9488	0.604425	1.34315	2.19848e-15	3.77122e-14	2.88523	1.14667	validated
LAG3	492.391	2.24542	0.175317	12.8078	1.48301e-37	2.58477e-36	7.25498	1.47622	1.21994	3.93884e-11	3.78041e-10	7.8292	3.1737	validated
HTRA3	712.013	2.24152	0.178374	12.5664	3.23066e-36	4.99278e-35	8.09346	1.61898	1.08172	5.04287e-15	8.06859e-14	7.47921	3.44735	validated
KLHDC7B	107.308	2.24092	0.161311	13.892	7.08574e-44	1.92535e-42	0.97546	0.198608	1.41543	1.51793e-21	5.38001e-20	1.04856	0.39395	validated
PAPPA	245.972	2.23915	0.221502	10.1089	5.04436e-24	3.07699e-23	0.765099	0.1514	NA	NA	NA	NA	NA
LAMP5	117.717	2.23914	0.200541	11.1655	6.01335e-29	5.30364e-28	1.74348	0.355312	1.49039	1.47704e-20	4.84276e-19	2.03514	0.734371	validated
COL4A3	134.531	2.23834	0.197798	11.3163	1.08982e-29	1.0059e-28	1.09059	0.217768	0.120536	0.55514	0.633412	0.71712	0.70948
IFITM2	2826.38	2.23418	0.1825	12.2421	1.85196e-34	2.47775e-33	161.664	33.8909	1.18415	2.00336e-10	1.72598e-09	245.307	101.323	validated
ITIH4	94.2584	2.2335	0.157212	14.2069	8.30068e-46	2.54048e-44	2.64732	0.554737	-0.0549315	0.758381	0.809001	3.03403	3.09691
PSAT1	562.893	2.22897	0.204272	10.9117	1.01299e-27	8.08091e-27	8.80902	1.8271	1.64069	2.46158e-28	1.62557e-26	7.90287	2.61467	validated
AP000769.1	59.8821	2.22843	1.01581	2.19374	0.028254	0.0358288	1.33463	0.279349	NA	NA	NA	NA	NA
OSMR	1599.58	2.22431	0.168966	13.1642	1.41008e-39	2.80578e-38	10.7056	2.10817	1.24859	2.93819e-16	5.80179e-15	8.01555	3.55707	validated
LIN7A	111.829	2.22286	0.200719	11.0745	1.66879e-28	1.42166e-27	0.75497	0.155448	NA	NA	NA	NA	NA
PNOC	254.369	2.22176	0.183657	12.0973	1.09094e-33	1.36348e-32	7.60738	1.63199	1.22667	3.65572e-15	6.00704e-14	8.52838	3.60714	validated
DZIP1L	82.4659	2.21677	0.143711	15.4253	1.10712e-53	6.50745e-52	1.37151	0.293393	0.431278	0.00649748	0.0139196	1.16406	0.91762	validated
CCL2	1185.75	2.21672	0.199532	11.1096	1.12691e-28	9.72406e-28	60.729	12.8241	0.754373	2.16112e-06	9.85208e-06	62.99	36.715	validated
SHISA8	37.3407	2.21604	0.334557	6.62381	3.50065e-11	8.84799e-11	0.762003	0.161323	0.363323	0.169378	0.236192	0.780552	0.568027
IGF2BP3	65.8993	2.2137	0.252087	8.78151	1.61295e-18	6.74165e-18	1.40069	0.300491	1.60641	2.39776e-11	2.36066e-10	1.47482	0.522804	validated
SHISA2	77.5566	2.2131	0.289131	7.65433	1.9432e-14	6.14269e-14	0.885137	0.176569	NA	NA	NA	NA	NA
TREML2	154.113	2.21112	0.239738	9.2231	2.88643e-20	1.35117e-19	1.37858	0.285765	1.4895	7.66732e-13	9.08911e-12	1.40741	0.516428	validated
KEL	39.8519	2.20833	0.309669	7.13127	9.94455e-13	2.79067e-12	0.751324	0.15334	0.456814	0.0551111	0.0901721	1.01066	0.772847	validated
ADAM33	690.768	2.20818	0.153385	14.3964	5.45308e-47	1.87298e-45	6.62327	1.34457	-0.173328	0.236494	0.31327	5.24928	6.15873
LAMA5	2468.68	2.20757	0.128951	17.1194	1.06288e-65	1.55535e-63	20.7633	4.18159	0.115449	0.311528	0.394874	17.3876	16.1079
SLC22A31	37.5352	2.20603	0.280332	7.86934	3.56507e-15	1.18258e-14	0.848264	0.17175	0.0310302	0.90317	0.924432	0.773275	0.695037
ST3GAL1	2558.88	2.20259	0.149074	14.7751	2.12083e-49	8.92019e-48	13.4056	2.73528	1.52355	1.65215e-27	1.02346e-25	10.323	3.74432	validated
FCRL2	502.511	2.19725	0.222783	9.86273	6.03865e-23	3.4096e-22	5.79705	1.21588	0.558253	0.00202769	0.00497244	6.25528	4.41164	validated
NOTCH3	1853.55	2.19667	0.178285	12.3211	6.9734e-35	9.62302e-34	7.87592	1.56358	1.1741	6.69719e-14	9.09415e-13	7.27407	3.38647	validated
DYSF	887.537	2.19294	0.172892	12.6839	7.26374e-37	1.20048e-35	5.12393	1.04055	1.55861	1.08151e-36	1.36406e-34	5.00608	1.75801	validated
PALM2-AKAP2	145.63	2.19146	0.336269	6.51699	7.17326e-11	1.77381e-10	0.837407	0.164261	NA	NA	NA	NA	NA
SLC26A10	36.1142	2.19056	0.19225	11.3944	4.46008e-30	4.25936e-29	0.844148	0.16451	-0.294382	0.0960063	0.145087	1.07544	1.33867
MAPK11	274.537	2.19012	0.132306	16.5535	1.51135e-61	1.67177e-59	3.3186	0.704847	0.824412	1.31194e-10	1.16469e-09	3.42734	1.91719	validated
GBP4	2651.6	2.1885	0.162557	13.463	2.58296e-41	5.9387e-40	19.3503	3.92652	1.18925	7.68075e-23	3.135e-21	20.2128	9.00489	validated
PRRX1	653.803	2.18796	0.218982	9.99154	1.65988e-23	9.74835e-23	7.00659	1.44955	1.35129	7.32669e-12	7.67766e-11	5.11826	2.1242	validated
PABPC1L	613.537	2.18608	0.119906	18.2316	2.89551e-74	7.67475e-72	11.7769	2.40649	0.102983	0.347114	0.431862	11.092	10.7006
ADAM8	931.445	2.18342	0.147914	14.7614	2.59817e-49	1.08628e-47	10.7331	2.21166	1.07376	4.02621e-19	1.12285e-17	10.5885	5.21687	validated
C11orf96	1364.23	2.18329	0.242821	8.99137	2.44169e-19	1.07526e-18	29.4528	6.42435	0.330094	0.0816842	0.12647	27.7045	21.399
MIXL1	94.0812	2.18309	0.1792	12.1824	3.85717e-34	5.01254e-33	1.5129	0.326796	1.42939	8.40843e-19	2.26381e-17	1.71769	0.658236	validated
THBS2	269.112	2.17827	0.26546	8.20564	2.29372e-16	8.25998e-16	1.43441	0.298698	0.974782	1.72289e-07	9.40004e-07	1.17886	0.637173	validated
ART3	80.1741	2.17809	0.21547	10.1086	5.06179e-24	3.08628e-23	2.76853	0.591845	1.46662	2.43966e-17	5.43009e-16	3.12359	1.23881	validated
LPL	249.528	2.1766	0.210588	10.3358	4.85188e-25	3.18501e-24	2.21195	0.455446	1.57474	3.83626e-19	1.07847e-17	1.96865	0.677743	validated
DEFA5	441.031	2.17449	0.485162	4.48198	7.39538e-06	1.28117e-05	48.5757	8.63285	3.42182	1.7799e-14	2.63689e-13	100.494	10.7281	validated
ADGRF1	534.696	2.17136	0.244772	8.87093	7.25372e-19	3.09916e-18	6.16126	1.32624	2.40659	1.92758e-27	1.17843e-25	6.55756	1.21095	validated
RLTPR	637.365	2.16912	0.18222	11.9038	1.13018e-32	1.28766e-31	7.09768	1.50007	0.404367	0.0108684	0.0218932	9.25259	7.03216	validated
VASN	548.925	2.16793	0.153063	14.1637	1.53735e-45	4.63449e-44	5.36172	1.11745	0.988396	9.55498e-21	3.1699e-19	4.87802	2.44542	validated
REC8	404.241	2.16693	0.109087	19.8642	8.31138e-88	5.07645e-85	9.9574	2.08663	0.326801	0.00566492	0.0123304	9.98323	8.09489	validated
OLFML2B	437.384	2.16655	0.15166	14.2856	2.6927e-46	8.59706e-45	4.81433	1.02744	1.18092	4.26142e-17	9.23527e-16	7.0294	3.1078	validated
TMEM158	508.106	2.16168	0.172919	12.5011	7.3599e-36	1.09874e-34	7.95193	1.72128	1.44968	3.11854e-21	1.06487e-19	7.47386	2.65688	validated
TTC24	51.874	2.16054	0.274763	7.86329	3.74185e-15	1.23888e-14	1.19915	0.25307	0.660585	0.0175542	0.0333688	1.17392	0.804326	validated
THY1	2388.67	2.15964	0.157316	13.728	6.90258e-43	1.73777e-41	44.4899	9.42732	1.52158	1.53159e-28	1.05627e-26	43.9188	15.5999	validated
SNCAIP	235.168	2.15912	0.147218	14.6661	1.06252e-48	4.23773e-47	2.97605	0.635231	1.07553	1.15553e-15	2.08204e-14	2.84372	1.42727	validated
PSG3	18.1666	2.15635	0.246631	8.74322	2.26564e-18	9.36659e-18	0.845579	0.170642	NA	NA	NA	NA	NA
S100A3	38.8538	2.15508	0.234001	9.20971	3.26994e-20	1.52207e-19	1.62749	0.349287	1.44231	1.29395e-13	1.68202e-12	1.87979	0.680213	validated
THEMIS2	1643.87	2.15503	0.139113	15.4912	3.97973e-54	2.44136e-52	21.8124	4.77273	0.976025	1.29017e-18	3.43391e-17	23.7148	12.2627	validated
PRRX2	89.1811	2.15173	0.170068	12.6522	1.08826e-36	1.76738e-35	1.89953	0.408516	0.955372	1.7078e-08	1.09725e-07	2.10334	1.02271	validated
NRG1	952.908	2.14677	0.211508	10.1498	3.31916e-24	2.05498e-23	8.40942	1.7769	0.665972	0.000290624	0.000869761	5.91297	3.96394	validated
CPNE7	38.8825	2.14335	0.204826	10.4642	1.26117e-25	8.70183e-25	1.12212	0.245402	0.454735	0.00594928	0.0128673	1.14123	0.870011	validated
C2	3058.02	2.14165	0.124117	17.2551	1.02504e-66	1.65514e-64	38.8168	8.2794	1.31129	3.17508e-23	1.3762e-21	50.8981	20.1871	validated
KCP	130.253	2.13833	0.148363	14.4128	4.29794e-47	1.49051e-45	1.16455	0.252704	0.884453	3.00639e-14	4.30803e-13	0.997303	0.56818	validated
CLC	128.38	2.13538	0.277121	7.70559	1.30245e-14	4.16973e-14	7.92342	1.77312	1.36231	3.1627e-09	2.27883e-08	9.61848	3.73946	validated
FCGR2A	2021.42	2.13502	0.194495	10.9773	4.91662e-28	4.02264e-27	36.1287	7.87481	1.26039	8.40665e-16	1.54251e-14	35.6211	15.3381	validated
IL4I1	421.728	2.13254	0.171548	12.4311	1.77103e-35	2.55173e-34	6.75673	1.46734	0.915519	1.01895e-09	7.86836e-09	7.17199	3.71895	validated
IL21R	697.199	2.12721	0.199086	10.6849	1.19796e-26	8.82019e-26	5.14934	1.13535	1.44638	1.24883e-15	2.22814e-14	5.39138	2.00361	validated
DOK3	1133.02	2.12609	0.142355	14.9351	1.94812e-50	8.97285e-49	18.3269	4.00498	1.16665	2.59544e-19	7.52303e-18	17.3612	7.94012	validated
COL8A1	280.929	2.12372	0.243479	8.72239	2.72401e-18	1.11924e-17	2.17301	0.469357	0.762877	1.4451e-05	5.66863e-05	1.76358	1.10262	validated
C11orf21	129.94	2.1222	0.201767	10.5181	7.12832e-26	5.00443e-25	1.73916	0.379082	0.269978	0.144022	0.205766	1.47551	1.23176
CIITA	2823.73	2.1219	0.144971	14.6368	1.63648e-48	6.31572e-47	13.7622	2.94749	0.728332	2.54776e-08	1.59022e-07	11.2075	6.87807	validated
APOL1	4846.66	2.12172	0.172717	12.2844	1.09863e-34	1.49261e-33	61.9051	13.3895	1.69562	9.32126e-41	1.73997e-38	56.5724	17.0405	validated
PRR16	213.011	2.12017	0.16144	13.1328	2.1348e-39	4.18851e-38	4.44673	0.976348	0.960399	3.61483e-14	5.12742e-13	3.82494	2.06244	validated
ADAMTS7	345.109	2.11873	0.148052	14.3107	1.87581e-46	6.08456e-45	2.008	0.427734	0.530287	8.53353e-06	3.5035e-05	1.64579	1.1679	validated
GNB3	81.9128	2.11829	0.152624	13.8792	8.4714e-44	2.26679e-42	1.49893	0.333478	0.52659	0.000123026	0.000398512	1.68746	1.23341	validated
SOX18	473.937	2.11769	0.166937	12.6855	7.11253e-37	1.17688e-35	7.06883	1.55229	1.0863	4.81415e-16	9.15735e-15	7.16816	3.35245	validated
SRPX2	243.515	2.11669	0.163221	12.9682	1.85324e-38	3.39874e-37	3.76939	0.830918	1.28906	4.83114e-18	1.18038e-16	3.20142	1.35223	validated
CR1	804.057	2.116	0.21136	10.0113	1.35926e-23	8.05693e-23	4.05632	0.873649	1.31942	7.50561e-09	5.08855e-08	3.75204	1.61263	validated
WNT5A	1209.71	2.11546	0.218507	9.68139	3.61753e-22	1.92935e-21	7.63757	1.659	1.28816	1.11482e-17	2.58402e-16	5.42336	2.31977	validated
ADAMTS9	848.582	2.11504	0.146939	14.3941	5.63943e-47	1.93226e-45	6.0602	1.32275	1.05248	9.65197e-14	1.27599e-12	5.96371	2.9915	validated
MAPK15	63.5039	2.10905	0.184743	11.4162	3.47229e-30	3.34101e-29	2.17458	0.619792	-0.0479574	0.782947	0.828641	1.28656	1.40582
XAF1	1871.86	2.10589	0.152227	13.8339	1.59251e-43	4.18161e-42	30.3249	6.49552	0.622392	0.00289117	0.00680962	21.3312	14.6938	validated
PDGFRB	2793.94	2.10519	0.141815	14.8446	7.54278e-50	3.32166e-48	17.1367	3.7243	0.646798	6.1921e-09	4.25574e-08	16.7134	10.7008	validated
TSPAN32	101.161	2.10298	0.21118	9.95826	2.32089e-23	1.35118e-22	2.73652	0.614148	0.173289	0.362787	0.447965	2.78395	2.4142
TRO	175.137	2.0959	0.129012	16.2458	2.39087e-59	2.25416e-57	2.28312	0.519242	0.30449	0.00791076	0.0165547	2.41233	2.01245	validated
CD19	917.023	2.09425	0.279663	7.48848	6.96768e-14	2.12371e-13	13.7214	3.15606	0.670834	0.00412259	0.00931282	15.4362	9.60351	validated
CFP	375.469	2.09315	0.169057	12.3813	3.29868e-35	4.66665e-34	8.00888	1.82781	0.883805	7.40146e-07	3.6269e-06	10.5368	5.43372	validated
ITGA5	2495	2.09301	0.1673	12.5105	6.54267e-36	9.83009e-35	21.0446	4.58377	1.07696	3.52504e-14	5.00513e-13	19.6676	9.7622	validated
OSBPL3	1279.35	2.08927	0.111903	18.6704	8.61862e-78	2.95303e-75	11.3674	2.54443	0.976575	8.85874e-19	2.38047e-17	9.86836	5.19751	validated
C5AR1	554.205	2.08759	0.174431	11.968	5.22717e-33	6.1707e-32	8.38414	1.90429	1.22758	2.57404e-14	3.73436e-13	9.92162	4.44966	validated
LTBP2	1369.4	2.08752	0.190468	10.96	5.95243e-28	4.83351e-27	5.08455	1.10209	1.1016	9.55015e-15	1.47087e-13	4.38149	2.12444	validated
ALPK2	148.987	2.0872	0.243131	8.58468	9.10876e-18	3.61367e-17	0.834748	0.187728	NA	NA	NA	NA	NA
CASP5	2854.44	2.08467	0.191086	10.9096	1.03679e-27	8.23801e-27	89.4445	20.1076	2.58771	1.53909e-47	3.91769e-45	72.8397	12.1083	validated
PFKFB3	3856.89	2.08351	0.184065	11.3194	1.05154e-29	9.72483e-29	33.0708	7.34834	1.67663	5.03076e-25	2.5244e-23	26.5198	8.76135	validated
IFFO1	741.822	2.08254	0.10726	19.4157	5.686e-84	2.85275e-81	8.25714	1.84747	0.454875	1.81086e-07	9.83397e-07	8.61879	6.45845	validated
BCL6	1267.33	2.0819	0.18788	11.081	1.55106e-28	1.32377e-27	14.6184	3.21074	1.26652	1.15846e-15	2.08464e-14	12.0754	5.25277	validated
STOM	7336.96	2.07711	0.149835	13.8627	1.06612e-43	2.82049e-42	93.7484	20.8162	1.6471	6.28613e-42	1.25723e-39	91.4708	29.3567	validated
CHST15	1545.66	2.07656	0.129927	15.9826	1.69053e-57	1.3888e-55	10.1842	2.30557	1.35061	1.27158e-31	1.14853e-29	9.29078	3.77663	validated
CYTH4	1411.18	2.07638	0.126878	16.3652	3.38884e-60	3.40046e-58	16.9569	3.82092	0.921857	6.098e-19	1.66742e-17	15.4192	8.31744	validated
TUBB3	314.176	2.07607	0.190572	10.8938	1.23321e-27	9.75455e-27	5.44334	1.25021	1.19467	4.37811e-14	6.11711e-13	5.07839	2.19948	validated
SLC6A6	1721.31	2.07556	0.13589	15.2739	1.14225e-52	6.12456e-51	9.75285	2.15548	1.148	3.85285e-15	6.30876e-14	7.37983	3.53105	validated
C19orf38	129.326	2.07483	0.149223	13.9042	5.97574e-44	1.6364e-42	3.15569	0.725892	1.26619	2.61271e-19	7.55744e-18	3.6989	1.5415	validated
CRIP3	31.8421	2.07426	0.294858	7.03478	1.99582e-12	5.4975e-12	1.53786	0.347669	0.0559597	0.808415	0.848793	1.78472	1.76094
TLR2	526.876	2.07248	0.172058	12.0452	2.05559e-33	2.51542e-32	4.18644	0.937589	1.401	7.59436e-23	3.1088e-21	3.86033	1.51572	validated
GJA5	159.306	2.07238	0.213332	9.71432	2.62e-22	1.41615e-21	1.56219	0.347025	2.13868	3.64468e-32	3.37917e-30	1.45753	0.341225	validated
C17orf96	150.65	2.07176	0.163774	12.6501	1.11763e-36	1.81089e-35	1.06867	0.244095	1.48868	1.50412e-24	7.28637e-23	1.1291	0.404723	validated
G0S2	672.832	2.06868	0.276882	7.47132	7.93969e-14	2.41108e-13	25.1661	5.98993	1.82226	8.85688e-18	2.08397e-16	32.5745	8.69	validated
SPOCD1	99.7236	2.06492	0.185793	11.1141	1.07117e-28	9.26015e-28	1.34236	0.299099	0.783916	5.18523e-05	0.000182533	1.30991	0.78363	validated
SPNS2	2026.21	2.06482	0.139528	14.7986	1.49536e-49	6.44382e-48	21.8201	4.9274	1.47116	2.853e-23	1.24043e-21	21.9467	7.83666	validated
SHBG	8.82436	2.06461	0.383687	5.38098	7.40803e-08	1.49073e-07	0.637944	0.202329	NA	NA	NA	NA	NA
MTRNR2L8	167.219	2.06397	0.449675	4.58992	4.43406e-06	7.80279e-06	4.51833	3.35339	-0.646131	0.211157	0.284496	32.6634	51.1962
MYO1F	1636.29	2.06359	0.117518	17.5597	5.01457e-69	9.26903e-67	16.9007	3.79091	0.942459	2.25919e-23	9.9461e-22	17.5837	9.45935	validated
LAMP3	748.636	2.06304	0.173186	11.9123	1.02149e-32	1.17215e-31	7.4641	1.6806	1.41883	1.52454e-18	4.01951e-17	6.49239	2.51323	validated
LAMC3	464.118	2.06223	0.191103	10.7912	3.78765e-27	2.88395e-26	3.49	0.787411	0.572541	0.000506137	0.00143585	3.6353	2.39071	validated
BATF	243.708	2.05794	0.187803	10.9579	6.08734e-28	4.9402e-27	7.55261	1.80378	1.02752	5.24991e-09	3.64758e-08	10.8449	4.9331	validated
PDE4B	1249.73	2.05779	0.173824	11.8384	2.47246e-32	2.74788e-31	10.9938	2.50927	1.36891	8.15574e-16	1.5004e-14	9.96652	4.07997	validated
KIAA1755	414.279	2.05607	0.156844	13.109	2.92507e-39	5.70713e-38	6.53997	1.45357	0.526839	8.63078e-05	0.000289415	4.3387	3.123	validated
CYSLTR2	178.161	2.05588	0.140474	14.6353	1.67168e-48	6.41631e-47	1.65028	0.376733	1.33162	2.1565e-17	4.83057e-16	1.53916	0.640614	validated
C1R	9198.57	2.05361	0.118127	17.3848	1.07608e-67	1.79961e-65	118.398	26.5341	1.05604	8.45297e-42	1.66678e-39	118.797	57.5959	validated
RASAL3	1151	2.05318	0.152453	13.4676	2.4263e-41	5.59682e-40	13.232	3.03696	0.397945	0.00325278	0.00755706	13.8717	10.4871	validated
GJC1	243.846	2.05263	0.152883	13.4261	4.24939e-41	9.53602e-40	1.56076	0.346561	0.788717	7.88791e-13	9.3348e-12	1.38335	0.836698	validated
FAM26F	527.738	2.05126	0.186434	11.0026	3.71245e-28	3.07685e-27	24.9197	5.86653	1.32129	1.02811e-16	2.13237e-15	31.6444	12.1509	validated
AP003419.11	354.508	2.05021	0.342009	5.99461	2.03975e-09	4.55918e-09	15.2379	3.78907	-0.64556	0.0655636	0.104842	34.3271	47.9411
REG4	12945	2.04793	0.254402	8.04998	8.28096e-16	2.88019e-15	308.532	72.1217	1.29365	1.10669e-05	4.44709e-05	304.394	131.733	validated
GRAPL	67.8282	2.04477	0.259261	7.88691	3.09764e-15	1.03215e-14	2.38422	0.528582	0.393812	0.188533	0.258953	1.61194	1.29367
SNPH	745.983	2.03936	0.190583	10.7006	1.01074e-26	7.47701e-26	4.11882	0.944802	1.97511	1.13153e-36	1.41441e-34	3.69019	0.979829	validated
GFPT2	187.275	2.03694	0.215839	9.4373	3.82501e-21	1.90951e-20	1.89503	0.443848	0.8764	9.6887e-10	7.50647e-09	1.57876	0.9201	validated
LPCAT1	3397.95	2.03647	0.098879	20.5956	3.00423e-94	2.34464e-91	29.8859	6.85773	1.47356	2.59486e-49	7.72937e-47	31.0333	11.3267	validated
GUCY1B3	495.464	2.0338	0.147777	13.7626	4.277e-43	1.08847e-41	5.48263	1.26042	1.16122	1.93026e-18	5.00437e-17	4.39563	2.04977	validated
PCBP3	167.177	2.02953	0.158313	12.8198	1.27093e-37	2.22066e-36	3.63409	0.8566	0.942497	7.58716e-11	6.96983e-10	3.32757	1.77789	validated
FGF7	701.205	2.02912	0.207891	9.76049	1.66355e-22	9.12118e-22	10.3637	2.42898	0.953272	2.94623e-06	1.30985e-05	8.71335	4.87107	validated
TWIST1	70.2588	2.02896	0.2428	8.35652	6.45963e-17	2.41022e-16	1.4463	0.347723	0.915736	3.37956e-07	1.75627e-06	1.37341	0.750093	validated
ARHGAP9	1426.91	2.02881	0.147493	13.7553	4.73208e-43	1.2021e-41	28.6892	6.75363	0.589369	3.91894e-05	0.000141114	34.2534	22.7831	validated
HDC	280.959	2.02866	0.213705	9.49281	2.24896e-21	1.13891e-20	5.24217	1.18253	0.723791	1.73176e-05	6.68817e-05	5.11144	3.22854	validated
F2R	1997.14	2.02618	0.145829	13.8942	6.8649e-44	1.86895e-42	17.3441	3.99292	1.27132	1.30271e-21	4.67397e-20	14.4675	6.2716	validated
PHLDA1	3070.09	2.02586	0.189404	10.696	1.06281e-26	7.84981e-26	16.9526	3.98079	1.00977	8.63288e-09	5.80501e-08	15.2445	7.82546	validated
PDZK1IP1	6672.17	2.02193	0.1775	11.3912	4.62626e-30	4.40907e-29	260.525	62.5273	2.32578	6.54427e-37	8.56259e-35	329.828	61.4457	validated
PTP4A3	836.146	2.02146	0.205142	9.85398	6.58802e-23	3.71383e-22	12.7978	3.15053	1.4582	4.01678e-21	1.36492e-19	15.0575	5.40026	validated
IRAK3	1105.9	2.02129	0.143421	14.0934	4.16736e-45	1.20957e-43	4.50228	1.03785	1.41828	4.30709e-22	1.6166e-20	3.59776	1.41722	validated
CRABP2	48.973	2.02054	0.245867	8.21804	2.06856e-16	7.47214e-16	1.7563	0.413242	1.10327	1.05782e-08	7.00876e-08	2.16746	0.960491	validated
C1orf228	128.755	2.01395	0.240986	8.35713	6.42635e-17	2.39844e-16	6.16959	1.50225	0.405934	0.0452424	0.0760377	7.04181	5.18626	validated
ARHGAP4	2190.62	2.01365	0.142157	14.165	1.50967e-45	4.56083e-44	30.3617	7.27709	0.18327	0.19921	0.271192	36.1035	30.6238
CCNO	80.8054	2.0132	0.23346	8.6233	6.50522e-18	2.60728e-17	1.38723	0.336537	1.66	9.18188e-10	7.12958e-09	1.31767	0.42013	validated
CREB5	206.676	2.0091	0.216437	9.28261	1.65381e-20	7.88082e-20	1.38203	0.317082	1.07521	9.40312e-08	5.32971e-07	1.0631	0.524321	validated
MFAP2	276.175	2.00856	0.158358	12.6836	7.29058e-37	1.2035e-35	8.49275	2.03572	0.860469	7.31656e-09	4.97001e-08	9.68382	5.38444	validated
RELT	525.473	2.00769	0.12517	16.0397	6.74608e-58	5.77859e-56	5.16942	1.22346	0.996173	4.29106e-16	8.22944e-15	5.15271	2.72154	validated
SLAMF7	3961.86	2.00725	0.1169	17.1707	4.40407e-66	6.65252e-64	48.084	11.4924	1.17814	3.57642e-31	3.09073e-29	49.1418	21.8742	validated
RHPN1	407.56	2.00643	0.102131	19.6456	6.31056e-86	3.40965e-83	4.14383	0.976117	0.148629	0.315366	0.398405	4.05148	3.51109
SLC17A9	2220.79	2.00527	0.106791	18.7775	1.15281e-78	4.04868e-76	25.1844	6.01997	0.519038	7.66431e-05	0.000259996	22.4319	16.2795	validated
CTSK	2868.22	2.00281	0.135407	14.791	1.67485e-49	7.15145e-48	56.2608	13.5011	1.36166	2.29892e-41	4.34931e-39	59.3495	23.5907	validated
PATL2	133.874	2.0028	0.149296	13.415	4.93933e-41	1.09617e-39	4.08555	0.975698	0.421021	0.00190313	0.00469992	3.45501	2.63654	validated
TLR8	397.644	2.00171	0.153326	13.0552	5.9339e-39	1.12496e-37	3.18832	0.743599	1.38523	1.5932e-20	5.19926e-19	2.66074	1.04659	validated
WARS	10878.6	1.99949	0.167267	11.9539	6.19317e-33	7.23205e-32	197.836	46.2608	1.32148	7.03716e-27	4.13951e-25	157.539	64.2689	validated
FAM167B	183.515	1.98991	0.128397	15.4981	3.57553e-54	2.21273e-52	6.16363	1.49223	1.16903	4.68343e-15	7.56264e-14	6.74085	2.95092	validated
ICOS	260.628	1.9886	0.181429	10.9608	5.89951e-28	4.79331e-27	3.32185	0.806042	1.12637	8.9031e-12	9.22601e-11	3.40092	1.59904	validated
COX4I2	40.5267	1.98852	0.189982	10.4669	1.22636e-25	8.48248e-25	2.2678	0.562865	0.675712	0.00116659	0.00304309	2.43384	1.45666	validated
TENM4	207.645	1.98818	0.242989	8.18218	2.78763e-16	9.98231e-16	0.7174	0.170568	NA	NA	NA	NA	NA
GEM	689.692	1.98677	0.19176	10.3607	3.74111e-25	2.48136e-24	11.1322	2.70436	0.49124	0.00477079	0.0105923	9.27461	6.94914	validated
EVA1A	72.6723	1.98655	0.177458	11.1945	4.33877e-29	3.86745e-28	2.06059	0.494487	0.852612	5.77021e-09	3.98535e-08	2.27092	1.30225	validated
FKBP11	2908.87	1.98473	0.128487	15.4469	7.91563e-54	4.73187e-52	105.795	26.3494	1.45495	4.21109e-27	2.53027e-25	156.83	55.7139	validated
LCAT	176.232	1.98472	0.116852	16.9849	1.06254e-64	1.39475e-62	6.33881	1.50953	-0.00114413	0.993332	0.994967	5.71303	5.73017
PSG9	49.662	1.98335	0.217884	9.10275	8.80745e-20	3.98862e-19	0.731654	0.168774	NA	NA	NA	NA	NA
ADCY4	571.226	1.97833	0.106255	18.6186	2.27183e-77	7.59872e-75	8.2005	1.9421	0.248108	0.0198716	0.037168	7.90759	6.80207
SUCNR1	165.34	1.97799	0.208363	9.49303	2.24423e-21	1.13693e-20	1.38213	0.331689	1.55534	2.04784e-17	4.60929e-16	1.10073	0.387767	validated
ZAP70	837.382	1.97706	0.161291	12.2578	1.52665e-34	2.05425e-33	10.6317	2.54922	0.447811	0.00116122	0.00303134	12.0615	9.02134	validated
NR4A3	264.388	1.97691	0.316565	6.24487	4.24159e-10	9.89962e-10	1.66828	0.400541	0.457498	0.123565	0.180612	1.36955	1.01624
RASGRP2	870.793	1.97501	0.213223	9.26263	1.9945e-20	9.43391e-20	15.4937	3.73687	0.295634	0.108476	0.161242	16.6794	13.6963
PLA1A	114.594	1.97424	0.170017	11.612	3.57979e-31	3.68417e-30	2.17428	0.52469	1.3874	2.22528e-21	7.69231e-20	2.17352	0.864705	validated
AC016577.1	4.85418	1.97329	0.361269	5.46211	4.70512e-08	9.6058e-08	1.86816	0.486099	NA	NA	NA	NA	NA
TFEC	513.261	1.97266	0.142486	13.8446	1.37117e-43	3.62072e-42	4.59981	1.11523	0.899497	4.99435e-15	8.00264e-14	4.15518	2.28414	validated
BHLHE22	97.7433	1.97152	0.200483	9.83385	8.04819e-23	4.52063e-22	0.890755	0.215029	NA	NA	NA	NA	NA
LIPG	1795.75	1.97111	0.146474	13.4571	2.79824e-41	6.39183e-40	19.2315	4.54116	1.60727	3.9383e-26	2.17072e-24	15.5672	5.35222	validated
NDUFA4L2	221.236	1.97084	0.148066	13.3106	2.0098e-40	4.28432e-39	6.20463	1.49452	0.711094	1.53646e-08	9.95394e-08	6.23966	3.71943	validated
KIFC3	664.206	1.96831	0.138809	14.18	1.21784e-45	3.70308e-44	11.2019	2.71657	0.845873	1.04516e-14	1.60091e-13	9.67957	5.54756	validated
ANKRD36C	200.846	1.96532	0.195305	10.0628	8.06553e-24	4.85245e-23	3.05283	0.734273	0.77825	7.13471e-06	2.979e-05	1.71546	1.06609	validated
CSF2RB	2811.9	1.9653	0.138885	14.1506	1.85203e-45	5.52384e-44	16.889	4.09099	1.32638	1.59905e-23	7.1295e-22	15.6577	6.51206	validated
CBLN3	171.705	1.96462	0.163946	11.9833	4.34573e-33	5.17802e-32	2.8609	0.702386	0.573639	4.482e-05	0.000159746	2.54966	1.76566	validated
DAPP1	1034.77	1.96341	0.121448	16.1666	8.67092e-59	7.80827e-57	14.51	3.55656	1.37117	9.7479e-22	3.5632e-20	11.714	4.80298	validated
CTD-3088G3.8	105.724	1.96018	0.18561	10.5608	4.5296e-26	3.22513e-25	0.955143	0.232047	0.562781	0.000824485	0.00223308	0.913653	0.643806	validated
ANGPTL2	1705.79	1.9588	0.18691	10.4799	1.06856e-25	7.4166e-25	16.3948	3.87662	1.3102	3.65824e-23	1.56622e-21	13.9579	5.85152	validated
TNFRSF9	289.866	1.95808	0.192648	10.1641	2.86892e-24	1.78251e-23	2.24593	0.548742	1.59091	1.76792e-16	3.5819e-15	2.19296	0.744896	validated
PXDN	3177.53	1.95654	0.164215	11.9145	9.94978e-33	1.14475e-31	15.0152	3.56063	0.85891	1.62854e-11	1.64026e-10	12.094	6.94189	validated
IGDCC4	525.545	1.95502	0.122408	15.9713	2.02604e-57	1.63573e-55	3.17954	0.769054	0.840555	7.98449e-15	1.24598e-13	2.90414	1.69256	validated
PGF	225.174	1.95374	0.157147	12.4325	1.74062e-35	2.5105e-34	3.59809	0.895193	0.847638	3.58482e-11	3.46599e-10	3.64598	2.00708	validated
EDNRA	425.591	1.95281	0.164163	11.8956	1.24799e-32	1.41385e-31	3.89319	0.930707	0.906226	7.68959e-11	7.05467e-10	3.02551	1.68731	validated
ALOX5	1394.29	1.94778	0.148272	13.1365	2.03444e-39	4.00277e-38	24.7858	6.03391	0.89304	2.80187e-12	3.09355e-11	21.2058	11.7896	validated
CLEC7A	575.267	1.94715	0.126075	15.4444	8.22844e-54	4.89801e-52	10.8046	2.69296	1.00159	9.04118e-18	2.12377e-16	10.2106	5.27531	validated
SHANK3	806.022	1.94607	0.130818	14.8761	4.70935e-50	2.10691e-48	3.00928	0.721522	0.573167	3.74332e-06	1.63617e-05	2.12385	1.51883	validated
THBD	890.082	1.94301	0.162079	11.988	4.10696e-33	4.90183e-32	6.37873	1.54402	1.23208	3.19102e-16	6.27448e-15	6.14571	2.73283	validated
MTCL1	490.956	1.94104	0.140824	13.7835	3.20433e-43	8.22933e-42	4.27245	1.04165	1.02828	3.30719e-12	3.62007e-11	3.38683	1.74132	validated
PCOLCE	2002.86	1.94003	0.127058	15.2688	1.23396e-52	6.56619e-51	40.1875	9.95702	0.620056	5.34013e-06	2.28141e-05	42.9998	27.325	validated
GNA15	483.382	1.93895	0.154945	12.5138	6.27496e-36	9.44809e-35	6.36813	1.59576	1.57641	5.88547e-38	8.40782e-36	6.90126	2.24783	validated
CCL13	158.526	1.9353	0.243396	7.95125	1.84641e-15	6.25927e-15	6.87052	1.7122	0.789897	0.000922364	0.00246621	9.25706	5.36059	validated
P2RX5	702.728	1.93458	0.235155	8.22684	1.9222e-16	6.96854e-16	13.2697	3.34906	0.530881	0.0072822	0.0153865	14.8658	10.4499	validated
SMOX	465.923	1.934	0.157254	12.2985	9.22264e-35	1.26224e-33	6.70152	1.69483	0.861655	8.37199e-08	4.79377e-07	7.81111	4.22732	validated
SHC2	331.617	1.93267	0.131909	14.6515	1.31737e-48	5.14067e-47	4.95344	1.23052	0.335214	0.0227966	0.0419056	5.00553	3.83959	validated
CHRD	265.612	1.92846	0.114615	16.8255	1.58608e-63	1.9208e-61	2.60038	0.633971	0.343042	0.00237814	0.0057354	2.42172	1.96351	validated
STX11	256.962	1.92822	0.153774	12.5393	4.54822e-36	6.92987e-35	4.08345	1.01331	1.33018	4.08471e-19	1.1369e-17	3.80098	1.55935	validated
IL5RA	59.9331	1.92313	0.266781	7.20865	5.65112e-13	1.61071e-12	0.889333	0.226153	NA	NA	NA	NA	NA
SAMD9L	3254.07	1.92034	0.117095	16.3998	1.91973e-60	1.99765e-58	20.1537	4.97475	1.38894	2.01974e-27	1.21881e-25	16.3315	6.59688	validated
FMNL1	2025.51	1.91898	0.132801	14.45	2.50807e-47	8.94247e-46	24.5875	6.13004	0.887569	9.05682e-15	1.39951e-13	25.808	14.3935	validated
ADGRE1	148.438	1.91843	0.160596	11.9457	6.83364e-33	7.95352e-32	1.71548	0.426077	1.48311	5.83245e-24	2.67719e-22	1.86998	0.666666	validated
PAPLN	1676.56	1.91826	0.129779	14.781	1.94303e-49	8.22159e-48	12.7266	3.1746	0.599388	3.22854e-09	2.32269e-08	11.0496	7.60075	validated
ACAP1	1355.54	1.91696	0.166966	11.4811	1.6416e-30	1.60817e-29	23.9319	6.13217	0.324608	0.050178	0.0831648	29.1548	22.5173	validated
ADCYAP1	88.9131	1.91645	0.326904	5.86243	4.56144e-09	9.94246e-09	1.07431	0.257921	NA	NA	NA	NA	NA
MAP3K12	486.189	1.91564	0.107199	17.87	2.02044e-71	4.43486e-69	7.68719	1.93713	0.263275	0.0117552	0.0234634	5.51433	4.76751	validated
COL5A2	4387.62	1.91424	0.156982	12.194	3.34455e-34	4.37877e-33	19.4298	4.77314	0.924447	1.85589e-16	3.74927e-15	15.7672	8.70294	validated
CCDC3	509.322	1.91324	0.205671	9.30241	1.37292e-20	6.58929e-20	5.41629	1.35502	1.54626	5.2363e-24	2.41145e-22	4.51492	1.56783	validated
OSCAR	158.601	1.91138	0.171279	11.1594	6.43922e-29	5.65717e-28	2.58676	0.662102	1.16255	4.16107e-18	1.02742e-16	2.9379	1.31169	validated
LAIR2	18.7072	1.91098	0.283603	6.7382	1.60358e-11	4.15094e-11	1.12661	0.296262	0.870386	0.000364503	0.00106937	2.36776	1.36831	validated
LDLRAD2	145.065	1.91001	0.178394	10.7067	9.47066e-27	7.01338e-26	1.6779	0.442744	0.174154	0.436719	0.521322	2.20585	2.43776
ZNF385D	116.457	1.90751	0.201909	9.44739	3.47376e-21	1.73911e-20	1.32656	0.339251	1.59994	2.68352e-14	3.88514e-13	1.59822	0.559143	validated
FADS1	972.019	1.90632	0.15383	12.3924	2.87379e-35	4.08614e-34	7.36618	1.86703	1.44938	5.6955e-28	3.65766e-26	6.93879	2.6603	validated
PRAM1	108.837	1.90491	0.145773	13.0677	5.03663e-39	9.63959e-38	1.76455	0.452079	0.476984	0.000761442	0.00208329	1.97007	1.42208	validated
UBD	2377.25	1.90472	0.226429	8.41201	4.03052e-17	1.52124e-16	75.9168	19.8887	1.55016	2.10691e-15	3.6326e-14	68.7701	23.4473	validated
F3	4613.26	1.90379	0.15479	12.2992	9.14917e-35	1.25393e-33	78.8823	20.0566	0.81922	2.61996e-11	2.57039e-10	66.6995	39.808	validated
EGFL7	590.648	1.8986	0.129591	14.6507	1.33365e-48	5.18977e-47	12.2254	3.18265	0.443679	0.00217577	0.00529477	12.262	8.67914	validated
INHBB	89.4514	1.8966	0.201949	9.39147	5.91659e-21	2.90819e-20	0.826214	0.208527	NA	NA	NA	NA	NA
TM4SF1	3740.07	1.89316	0.171316	11.0507	2.17471e-28	1.83046e-27	71.5791	18.6766	0.94367	2.72922e-09	1.97872e-08	68.8361	36.0177	validated
SIRPB2	177.039	1.89166	0.155781	12.1431	6.24307e-34	8.00207e-33	2.71194	0.693798	1.067	4.11549e-11	3.93557e-10	2.37823	1.18587	validated
APOL3	1390.45	1.88776	0.104294	18.1003	3.1665e-73	7.80404e-71	27.4088	6.90096	0.825129	2.56262e-23	1.11765e-21	22.9062	13.2411	validated
FAM216B	69.6373	1.88668	0.248459	7.59351	3.11358e-14	9.70696e-14	0.726746	0.184928	NA	NA	NA	NA	NA
TDRD6	241.765	1.88623	0.16314	11.562	6.41654e-31	6.50358e-30	2.62864	0.670948	0.468466	0.0114227	0.022911	1.12479	0.874147	validated
SLAMF1	493.57	1.88586	0.138397	13.6265	2.78744e-42	6.86982e-41	5.14195	1.33221	1.14707	1.30537e-21	4.67397e-20	5.19691	2.37695	validated
TNFSF14	217.894	1.87841	0.163081	11.5183	1.06707e-30	1.06389e-29	1.97058	0.504254	0.874288	6.19207e-08	3.61355e-07	1.81425	1.03168	validated
SLC28A3	396.383	1.87692	0.169435	11.0776	1.61205e-28	1.37499e-27	3.4661	0.880953	1.43639	5.33103e-16	9.99122e-15	2.38483	0.948447	validated
CA9	39.6847	1.86949	0.306647	6.09655	1.08381e-09	2.47004e-09	1.12418	0.308402	1.83609	5.63859e-12	6.00306e-11	1.3768	0.404227	validated
OVOS2	90.8926	1.86754	0.219118	8.52297	1.55509e-17	6.06831e-17	3.98967	1.0813	0.501347	0.00496049	0.0109607	5.56646	4.01048	validated
GJA4	213.635	1.86697	0.167031	11.1774	5.26374e-29	4.6653e-28	4.00375	1.05792	1.33523	9.58132e-21	3.17112e-19	4.14055	1.64196	validated
PHOSPHO1	74.6053	1.86566	0.148199	12.5889	2.43129e-36	3.82472e-35	2.0219	0.549923	0.833197	4.61903e-07	2.35236e-06	1.17429	0.703511	validated
APOBEC1	81.354	1.86415	0.246204	7.57155	3.68796e-14	1.14621e-13	3.37778	0.911775	1.91634	1.04674e-14	1.60157e-13	3.92746	1.04552	validated
COL27A1	715.156	1.86261	0.138171	13.4805	2.03707e-41	4.74573e-40	3.82344	0.980065	0.232629	0.0887765	0.135759	2.86643	2.54387
HP	33.6656	1.86151	0.330887	5.62582	1.84624e-08	3.87336e-08	0.882835	0.246743	2.04292	7.57926e-12	7.9364e-11	1.15968	0.329579	validated
TRIM29	809.351	1.86094	0.171287	10.8645	1.70231e-27	1.333e-26	17.8139	4.69189	1.38886	4.33215e-14	6.05895e-13	16.1296	6.41248	validated
CD72	537.84	1.86078	0.235119	7.91419	2.4886e-15	8.35562e-15	10.5295	2.84866	0.631237	0.0026154	0.00623775	12.1067	7.60013	validated
CCDC88B	3659.61	1.86014	0.127844	14.55	5.83733e-48	2.15797e-46	33.5655	8.93967	0.638881	0.000572596	0.00160745	44.4539	26.5358	validated
LRRK2	589.213	1.85725	0.166267	11.1703	5.69914e-29	5.04166e-28	2.43216	0.626963	1.15436	8.26391e-13	9.75503e-12	1.97785	0.949424	validated
ADA	333.459	1.85522	0.123262	15.051	3.39955e-51	1.65249e-49	7.09423	1.90134	0.903984	2.03111e-16	4.0797e-15	7.29865	3.89241	validated
RHEBL1	39.4786	1.85255	0.177925	10.4119	2.18712e-25	1.47918e-24	1.20028	0.328995	0.632188	5.9991e-05	0.000208716	1.25742	0.808604	validated
FBN1	2191.59	1.85189	0.145905	12.6925	6.51065e-37	1.07983e-35	11.4998	2.9343	0.646971	1.64089e-06	7.63457e-06	8.98034	6.10731	validated
CXorf65	29.9382	1.85026	0.211691	8.74038	2.32318e-18	9.59602e-18	2.07221	0.573621	-0.27478	0.148309	0.210902	1.86973	2.36767
SLFN11	1190.17	1.85021	0.13055	14.1724	1.35828e-45	4.1123e-44	10.8788	2.81013	0.740338	3.50797e-07	1.81492e-06	8.50462	5.42231	validated
LCP2	1933.85	1.84777	0.136541	13.5327	1.00318e-41	2.38455e-40	30.7355	8.04048	1.13657	1.10871e-22	4.44755e-21	28.1762	13.2549	validated
KCNJ8	147.882	1.8471	0.177901	10.3827	2.97095e-25	1.98365e-24	1.99256	0.52618	1.50321	5.39179e-23	2.26682e-21	1.91111	0.694285	validated
CCL22	413.38	1.84515	0.209226	8.81892	1.15572e-18	4.88583e-18	4.1611	1.12381	1.05913	5.4539e-09	3.77806e-08	4.89261	2.34393	validated
VMO1	68.7428	1.84473	0.225242	8.19001	2.612e-16	9.37969e-16	2.97611	0.830682	0.834863	5.86034e-05	0.000204142	3.77445	1.97511	validated
LCN6	20.3964	1.84384	0.26478	6.96368	3.31494e-12	8.99001e-12	0.99206	0.269611	-0.0205066	0.942714	0.955492	0.853415	0.890089
DNAH17	111.599	1.84209	0.17052	10.8028	3.33953e-27	2.54966e-26	1.51694	0.406306	0.101516	0.450563	0.534793	0.998384	0.989396
PKHD1L1	81.4514	1.84137	0.168411	10.9337	7.94962e-28	6.40345e-27	3.45334	0.949968	1.17923	1.37291e-07	7.59415e-07	2.77808	1.30113	validated
MSC	382.689	1.83997	0.147971	12.4346	1.69503e-35	2.44977e-34	6.30515	1.66341	0.779213	4.42928e-11	4.2155e-10	7.05002	4.19163	validated
ARNTL2	842.593	1.83959	0.1533	11.9999	3.55519e-33	4.25774e-32	6.82843	1.81196	1.62265	1.63978e-25	8.63042e-24	5.55125	1.88468	validated
RBPMS	1948.52	1.83501	0.112272	16.3443	4.77882e-60	4.69461e-58	41.2246	10.9349	0.978611	1.41513e-22	5.64416e-21	44.9504	23.0196	validated
CNTNAP1	378.185	1.83432	0.11545	15.8884	7.62837e-57	5.98678e-55	2.9268	0.761782	0.591164	1.66615e-05	6.46332e-05	2.43807	1.69948	validated
CHKB-CPT1B	154.814	1.83298	0.144907	12.6494	1.1277e-36	1.82511e-35	3.5096	0.891537	0.154948	0.291317	0.373547	4.22507	3.75859
PDCD1	216.832	1.83252	0.217683	8.41832	3.81934e-17	1.44464e-16	3.31854	0.898561	1.10757	4.194e-10	3.42967e-09	3.48304	1.66525	validated
PCDH17	379.278	1.82535	0.168656	10.8229	2.68235e-27	2.06588e-26	1.51483	0.39682	1.44619	3.47997e-23	1.49906e-21	1.21533	0.467884	validated
NOS3	376.965	1.82451	0.151929	12.009	3.18809e-33	3.84103e-32	3.95689	1.03118	0.542462	0.000180674	0.000563099	3.46931	2.50896	validated
NLGN2	687.185	1.82419	0.116926	15.6013	7.1372e-55	4.59924e-53	4.56149	1.19478	0.372638	6.3225e-05	0.00021886	3.73422	2.98221	validated
RGCC	493.663	1.82296	0.124561	14.6351	1.67755e-48	6.4213e-47	19.5458	5.35725	0.883097	1.39925e-16	2.87658e-15	18.5366	10.1093	validated
SEMA7A	681.731	1.82242	0.183056	9.95553	2.38548e-23	1.38763e-22	7.10631	1.90902	1.26813	2.26555e-12	2.53134e-11	7.74398	3.30713	validated
GPR25	35.6682	1.82018	0.192009	9.47964	2.55153e-21	1.28749e-20	0.967293	0.253018	NA	NA	NA	NA	NA
CEP128	325.491	1.81858	0.152133	11.9538	6.19905e-33	7.23291e-32	4.26147	1.16799	1.4737	6.49189e-23	2.69693e-21	3.63963	1.37454	validated
ZMYND15	136.718	1.81754	0.12754	14.2507	4.43499e-46	1.39692e-44	1.76694	0.479717	0.522918	2.05427e-05	7.80454e-05	1.75841	1.27597	validated
COL1A2	20920.6	1.81698	0.15157	11.9878	4.11911e-33	4.91216e-32	150.994	39.9516	0.74942	2.53775e-13	3.19501e-12	139.98	84.1329	validated
TAC3	85.1724	1.81564	0.206739	8.78225	1.6023e-18	6.70114e-18	3.54009	0.954638	0.551247	0.000799971	0.00217806	3.99116	2.72952	validated
GNLY	418.896	1.81444	0.211744	8.56902	1.04373e-17	4.12095e-17	15.1083	4.03975	1.04212	6.57784e-07	3.25667e-06	15.0961	7.15086	validated
ATG16L2	1699.68	1.81441	0.100001	18.1439	1.43554e-73	3.66664e-71	27.0003	7.16348	-0.0450685	0.616977	0.689305	22.8924	24.1744
PLA2G4B	83.7717	1.81425	0.232013	7.81959	5.29958e-15	1.74067e-14	1.25238	0.359762	-0.932624	0.00109106	0.00286636	2.38321	4.07244
TMEM163	168.298	1.81388	0.274686	6.60349	4.01594e-11	1.01049e-10	2.58751	0.73555	1.26076	1.99088e-09	1.47239e-08	2.94549	1.23034	validated
SBNO2	5466.14	1.81309	0.115594	15.685	1.9158e-55	1.30015e-53	40.0881	10.7295	1.19823	2.00429e-33	1.97606e-31	35.2126	15.8799	validated
CCL19	2035.88	1.81255	0.28379	6.38695	1.69229e-10	4.06937e-10	107.53	29.3668	0.805923	0.000409054	0.00118689	138.756	76.4165	validated
IL12RB1	400.523	1.81124	0.122016	14.8443	7.57898e-50	3.32717e-48	5.21386	1.40517	1.00381	1.0996e-22	4.42366e-21	5.76826	2.95283	validated
WAS	935.16	1.81061	0.131393	13.7801	3.35575e-43	8.60248e-42	18.4829	5.0255	0.75276	7.89229e-11	7.23589e-10	17.8587	10.6069	validated
MUC5B	20754.8	1.80971	0.185412	9.76049	1.66343e-22	9.12118e-22	78.9908	20.6599	0.559291	5.39169e-05	0.000188993	78.7118	55.9791	validated
ADAMTS5	262.256	1.80769	0.16278	11.1051	1.18448e-28	1.01958e-27	0.95659	0.252712	NA	NA	NA	NA	NA
MAPK12	256.763	1.80633	0.127646	14.1511	1.83965e-45	5.49859e-44	3.409	0.925804	0.467767	0.000223199	0.000683702	3.54343	2.53035	validated
TGFBI	7150.86	1.80621	0.137185	13.1662	1.37356e-39	2.737e-38	98.9944	27.2413	0.751574	9.40231e-11	8.542e-10	106.77	63.0324	validated
SYTL1	1451.36	1.80518	0.130169	13.8679	9.91107e-44	2.63196e-42	24.5282	6.87052	0.384282	0.0184176	0.0347878	25.7775	18.6537	validated
LRRC32	991.325	1.80364	0.127998	14.0912	4.30348e-45	1.24393e-43	8.2687	2.22141	0.673083	3.74867e-06	1.638e-05	9.82072	5.91582	validated
RAMP3	608.726	1.80343	0.126167	14.294	2.38368e-46	7.64519e-45	14.2524	3.90851	1.10709	2.40464e-18	6.12091e-17	15.5248	7.23685	validated
LPAR3	100.405	1.80307	0.179676	10.0351	1.06833e-23	6.35929e-23	1.11883	0.302233	0.924406	2.85794e-10	2.40451e-09	1.09845	0.59418	validated
RNF213	11290.9	1.80296	0.110001	16.3904	2.24063e-60	2.31444e-58	63.6757	16.8948	0.680137	4.5691e-14	6.35858e-13	45.0258	29.6629	validated
PRSS27	44.3954	1.80275	0.181516	9.93166	3.03163e-23	1.7526e-22	0.81837	0.229377	NA	NA	NA	NA	NA
RAPGEF3	678.529	1.80245	0.106124	16.9844	1.07228e-64	1.39475e-62	7.17151	1.91288	0.266936	0.0156913	0.030217	6.09458	5.10347	validated
MAP4K1	874.17	1.80045	0.167201	10.7682	4.86496e-27	3.67238e-26	16.0358	4.48433	0.357866	0.0235231	0.0430264	17.2087	13.4923	validated
ADAM12	205.757	1.79973	0.20462	8.79547	1.42449e-18	5.98066e-18	1.04048	0.281892	NA	NA	NA	NA	NA
COL4A4	300.1	1.79882	0.153371	11.7285	9.10387e-32	9.79259e-31	0.888826	0.239787	NA	NA	NA	NA	NA
AIM2	213.369	1.79717	0.183528	9.79233	1.21461e-22	6.72293e-22	5.03587	1.38987	0.930298	2.86877e-10	2.41073e-09	5.68642	2.99861	validated
KDR	955.845	1.79404	0.16281	11.0192	3.08717e-28	2.57839e-27	5.28308	1.39102	1.25187	3.98642e-18	9.87785e-17	4.13133	1.81453	validated
EHD3	427.168	1.79248	0.144581	12.3978	2.68667e-35	3.8356e-34	2.76845	0.752991	1.22967	1.38364e-21	4.92898e-20	2.44323	1.07435	validated
TRAF1	941.253	1.79225	0.149595	11.9807	4.48574e-33	5.34032e-32	5.53301	1.50802	0.760475	3.43539e-10	2.85942e-09	5.6798	3.42824	validated
TNNT3	14.9791	1.79084	0.32025	5.592	2.24463e-08	4.68329e-08	0.804895	0.218569	-0.361607	0.19918	0.271178	0.738375	0.940443
COL12A1	2315.52	1.78797	0.225579	7.92616	2.26032e-15	7.61829e-15	9.93293	2.69095	1.06635	2.49659e-12	2.7784e-11	7.53765	3.80447	validated
IFI44	371.712	1.78715	0.12444	14.3615	9.02738e-47	3.04934e-45	14.5343	3.98875	0.652742	1.70623e-05	6.60232e-05	14.2841	9.23114	validated
PCSK9	1115.74	1.78347	0.208116	8.56958	1.03864e-17	4.10199e-17	8.65389	2.36395	1.18293	3.69274e-07	1.90558e-06	7.35922	3.37757	validated
LTB4R	269.451	1.78278	0.108314	16.4593	7.18763e-61	7.70778e-59	2.7989	0.774535	0.143722	0.214566	0.288284	3.86135	3.53488
ALDH1L2	598.011	1.78217	0.162885	10.9413	7.31166e-28	5.90358e-27	2.70775	0.742755	1.14463	2.57031e-12	2.84912e-11	2.24562	1.0783	validated
CD40	986.647	1.78092	0.125466	14.1944	9.92536e-46	3.02454e-44	20.0388	5.58688	1.00835	4.07479e-18	1.0079e-16	23.6558	11.9726	validated
ARID5A	1044.03	1.7771	0.134532	13.2095	7.73055e-40	1.58538e-38	13.8867	3.89355	0.872115	2.78909e-15	4.69882e-14	14.4793	7.8599	validated
CHST3	478.477	1.77699	0.143431	12.3892	2.99037e-35	4.24331e-34	1.95829	0.526855	1.13735	1.56525e-19	4.62246e-18	1.64323	0.776578	validated
PARVG	1130.48	1.77591	0.138853	12.7898	1.86894e-37	3.23735e-36	15.4041	4.32021	0.442112	0.000433727	0.00125122	17.6863	13.0824	validated
AC008914.1	1.80069	1.77492	0.53108	3.3421	0.000831477	0.00122118	2.11859	0.638856	NA	NA	NA	NA	NA
MS4A1	3229.45	1.77434	0.321952	5.5112	3.56387e-08	7.34634e-08	55.5013	15.6673	0.678992	0.0128409	0.0253809	53.1045	34.7851	validated
PTGES	385.441	1.77327	0.19814	8.94959	3.56807e-19	1.5528e-18	6.35894	1.802	1.02575	2.96232e-15	4.96677e-14	6.62022	3.22132	validated
DNAJC5B	61.7809	1.77313	0.202619	8.75106	2.11358e-18	8.74567e-18	2.20266	0.651036	1.14955	5.9612e-11	5.56378e-10	2.25666	1.06073	validated
FMO3	47.982	1.77292	0.204342	8.67623	4.09107e-18	1.66342e-17	0.982889	0.280335	NA	NA	NA	NA	NA
GGT5	1004.78	1.77132	0.141816	12.4903	8.43592e-36	1.2528e-34	13.9465	3.85688	0.467872	0.00172879	0.00431657	14.8559	10.2923	validated
ERMN	65.193	1.77027	0.182031	9.72507	2.35754e-22	1.28069e-21	0.906124	0.269713	0.487758	0.00826035	0.0172014	0.723816	0.540197	validated
CCR10	118.4	1.76941	0.165795	10.6723	1.37233e-26	1.00829e-25	2.41012	0.675515	0.922539	1.42913e-06	6.7028e-06	2.62048	1.34372	validated
EMID1	892.901	1.76847	0.131342	13.4646	2.52646e-41	5.81832e-40	13.2842	3.72838	0.550243	1.74537e-05	6.73703e-05	13.282	8.74553	validated
XKR9	158.302	1.7671	0.224466	7.87248	3.47666e-15	1.15434e-14	3.17126	0.908376	1.71443	1.91807e-20	6.18731e-19	2.41661	0.758634	validated
MXRA5	3455.81	1.76614	0.183144	9.64348	5.2379e-22	2.76001e-21	10.5869	2.83399	0.8654	3.11642e-11	3.03829e-10	7.37008	4.15428	validated
IL18R1	373.065	1.76602	0.133015	13.2769	3.15215e-40	6.62896e-39	4.05795	1.12034	1.07158	3.72772e-15	6.11266e-14	3.49498	1.74357	validated
NBEAL2	4415.64	1.76375	0.0829687	21.258	2.78122e-100	3.55187e-97	35.4868	9.7595	0.218546	0.0103261	0.0209789	35.7337	32.2308
NCF1	1088.64	1.76273	0.143369	12.2951	9.62875e-35	1.31325e-33	25.1659	7.18223	0.706181	1.86063e-07	1.00769e-06	27.9083	16.8806	validated
KLHL6	1584.46	1.76166	0.140119	12.5726	2.98881e-36	4.64455e-35	8.78849	2.43901	0.707317	8.68434e-07	4.20986e-06	7.79635	5.0702	validated
FAM129C	463.481	1.76145	0.300612	5.85955	4.64121e-09	1.01116e-08	5.1602	1.42905	0.0860458	0.718002	0.775439	5.05822	4.97468
LTA	86.2067	1.75998	0.24308	7.24031	4.47656e-13	1.28655e-12	1.82913	0.526759	0.68981	0.000316333	0.000938475	2.19225	1.35567	validated
SRGN	4708.4	1.75982	0.154625	11.3812	5.18919e-30	4.92553e-29	142.66	41.1805	1.34293	1.29432e-25	6.86384e-24	152.539	61.5424	validated
BTK	926.213	1.75821	0.149311	11.7755	5.22232e-32	5.70919e-31	16.7696	4.75967	0.745164	8.80812e-10	6.85838e-09	15.9229	9.88656	validated
ITGAM	587.227	1.75803	0.158752	11.0741	1.67571e-28	1.42669e-27	5.6715	1.54494	0.721173	2.37426e-07	1.26701e-06	4.93298	3.11584	validated
CDC25B	2300.5	1.7563	0.105413	16.6611	2.51164e-62	2.89209e-60	24.0476	6.74046	0.976956	4.06684e-31	3.49299e-29	21.368	11.2188	validated
NOTCH4	498.333	1.75577	0.105804	16.5946	7.62541e-62	8.56974e-60	3.38416	0.940388	0.61423	5.83787e-11	5.45959e-10	3.39289	2.29079	validated
GLCCI1	1354.02	1.75553	0.123364	14.2305	5.92577e-46	1.84303e-44	14.0687	3.97196	0.980138	2.61553e-12	2.89237e-11	11.6884	6.32965	validated
SAMD11	412.231	1.75333	0.108644	16.1383	1.37276e-58	1.20528e-56	7.7506	2.18661	-0.00262523	0.983817	0.987131	6.12659	6.05578
S1PR4	302.229	1.75296	0.181349	9.66621	4.19634e-22	2.22874e-21	5.43986	1.58976	0.958314	9.69696e-10	7.50871e-09	6.13403	3.15165	validated
ISG20	2110.92	1.74993	0.125854	13.9044	5.95326e-44	1.63343e-42	74.8784	21.808	0.979645	2.37259e-10	2.01555e-09	84.8844	41.3225	validated
TMC8	1641.61	1.74911	0.174765	10.0083	1.40089e-23	8.28269e-23	16.8942	4.70148	0.348845	0.0223926	0.041255	14.5403	11.8124	validated
TBC1D10C	1048	1.74803	0.170447	10.2556	1.11691e-24	7.1515e-24	16.2621	4.70495	0.348459	0.0332253	0.0583119	19.5126	14.9851	validated
ADGRF5	863.825	1.74751	0.155189	11.2605	2.05495e-29	1.86969e-28	5.06655	1.37974	0.962471	6.40769e-12	6.78062e-11	3.50562	1.89302	validated
PDCD1LG2	167.296	1.74592	0.132777	13.1493	1.71815e-39	3.38521e-38	2.37581	0.670024	1.05677	4.69143e-18	1.14825e-16	2.17012	1.05971	validated
SNED1	920.057	1.74586	0.13121	13.3058	2.14074e-40	4.54277e-39	4.21475	1.16271	0.37486	0.00732873	0.0154638	2.79855	2.31831	validated
NFKBIZ	6229.42	1.74471	0.115297	15.1323	9.91893e-52	4.99431e-50	61.4862	17.3554	1.47149	7.66759e-28	4.8573e-26	50.5466	19.1861	validated
SIGLEC9	152.244	1.74324	0.157404	11.0749	1.65998e-28	1.41501e-27	2.87936	0.817145	1.03015	4.5604e-15	7.38954e-14	2.81068	1.40172	validated
RHBDF2	1228.3	1.74277	0.114429	15.2302	2.22845e-52	1.16811e-50	18.0439	5.06368	0.807999	2.35445e-15	4.02469e-14	15.5486	9.29624	validated
KCNA3	273.823	1.74227	0.165478	10.5287	6.36944e-26	4.48062e-25	3.1364	0.871726	1.23913	6.99825e-14	9.47539e-13	2.27003	0.99267	validated
ERO1A	8404.24	1.74142	0.187659	9.27972	1.69922e-20	8.08901e-20	69.2221	19.6053	2.07289	7.73218e-54	3.18384e-51	67.5917	16.2533	validated
SLC12A4	921.914	1.74026	0.0992213	17.5392	7.19291e-69	1.31229e-66	9.34479	2.6239	0.339375	0.000495865	0.00140842	9.36779	7.71512	validated
TBX21	94.8893	1.73896	0.170157	10.2197	1.61819e-24	1.02398e-23	1.06198	0.301171	1.17653	7.72242e-18	1.82923e-16	1.13112	0.509345	validated
ADGRG5	527.802	1.73858	0.139505	12.4624	1.19648e-35	1.74539e-34	4.71674	1.36064	1.01466	1.03979e-17	2.42618e-16	4.3954	2.24385	validated
IFITM3	8018.72	1.73775	0.125097	13.8912	7.16637e-44	1.9435e-42	335.46	96.9042	1.29513	1.22596e-21	4.4122e-20	502.808	199.874	validated
IZUMO4	100.029	1.7376	0.150987	11.5083	1.19807e-30	1.18776e-29	2.94126	0.858526	0.358759	0.0236434	0.0432294	4.03723	3.12309	validated
PLXDC1	518.906	1.73327	0.12106	14.3175	1.7025e-46	5.575e-45	6.95376	1.94734	0.0587377	0.594708	0.668694	5.71646	5.75741
C1S	11185.1	1.73179	0.107827	16.0608	4.80077e-58	4.1375e-56	145.663	40.9366	0.739409	1.24099e-22	4.96398e-21	150.222	93.1184	validated
ADORA1	88.6833	1.73117	0.152333	11.3644	6.29133e-30	5.91175e-29	1.04138	0.30181	0.890573	3.59467e-11	3.47311e-10	1.21074	0.673595	validated
TRPV2	722.837	1.72795	0.120753	14.3098	1.90017e-46	6.13645e-45	11.0625	3.2195	0.358479	0.0199513	0.037312	14.2307	10.6293	validated
C3orf36	39.408	1.72737	0.193599	8.92243	4.56147e-19	1.97715e-18	0.729096	0.201331	NA	NA	NA	NA	NA
IFITM1	4520.37	1.72471	0.125938	13.6948	1.09027e-42	2.72044e-41	192.7	55.9557	1.35731	5.22879e-28	3.37341e-26	215.105	84.9708	validated
PLA2G7	1181.88	1.72339	0.143043	12.048	1.9866e-33	2.43311e-32	21.7312	6.30676	1.03092	1.16719e-16	2.41368e-15	21.7807	10.7933	validated
ADAM19	2224.59	1.72211	0.130654	13.1807	1.13367e-39	2.26863e-38	10.0978	2.88011	0.906394	1.36222e-13	1.76257e-12	9.63249	5.30838	validated
PECAM1	5975.68	1.72159	0.13851	12.4293	1.81105e-35	2.60405e-34	43.6197	12.4101	1.37774	8.45534e-30	6.54004e-28	39.9061	15.939	validated
TMEM74B	75.9547	1.72148	0.152048	11.322	1.02171e-29	9.4739e-29	1.77536	0.514636	0.0613958	0.620686	0.692674	1.43747	1.41357
ST3GAL5	482.627	1.72088	0.117177	14.6861	7.91626e-49	3.19562e-47	8.34581	2.4358	0.759387	3.0766e-14	4.39964e-13	7.90329	4.82805	validated
PLCB2	1311.99	1.72082	0.114574	15.0193	5.49181e-51	2.63307e-49	14.7398	4.2355	0.223569	0.0248113	0.0451232	16.1136	13.9226
AGPAT4	598.186	1.72024	0.190366	9.03646	1.61827e-19	7.18502e-19	4.09757	1.14456	1.44331	2.40283e-17	5.35662e-16	3.63681	1.35886	validated
AC015688.3	10.0591	1.71921	0.49554	3.46937	0.000521687	0.000779728	0.692077	0.191673	0.860436	0.000486376	0.00138487	3.60801	2.09146	validated
LAMB2	2462.69	1.71898	0.119019	14.4429	2.77848e-47	9.78246e-46	37.6636	10.9161	-0.0602499	0.691776	0.754038	47.1114	47.5106
WDR86	52.1494	1.71898	0.152825	11.248	2.36912e-29	2.14442e-28	1.07267	0.307479	0.171641	0.247687	0.326156	0.943914	0.836324
RASGRP4	210.572	1.71852	0.155054	11.0833	1.51143e-28	1.29309e-27	2.1035	0.605785	0.963084	1.23702e-15	2.21178e-14	2.38424	1.23777	validated
GPR162	153.5	1.71789	0.109305	15.7165	1.16581e-55	8.1479e-54	2.83433	0.824589	-0.136771	0.227766	0.303226	3.40228	3.69324
ADGRG6	1464.9	1.71759	0.167487	10.2551	1.12305e-24	7.18751e-24	7.83841	2.23268	1.23661	1.42212e-14	2.13853e-13	5.68883	2.53867	validated
ALDOB	764.569	1.71427	0.415578	4.12502	3.70701e-05	6.07585e-05	12.0206	3.60284	1.98371	5.11739e-10	4.13169e-09	27.4758	4.46763	validated
TTC9	470.041	1.71358	0.173708	9.86475	5.91837e-23	3.34438e-22	2.69409	0.792987	1.31107	1.07876e-21	3.93299e-20	2.6137	1.09049	validated
NID1	4113.92	1.71254	0.153257	11.1743	5.44886e-29	4.82633e-28	21.3556	5.95715	0.967827	9.11316e-14	1.20933e-12	16.4022	8.8099	validated
MROH6	603.757	1.71217	0.14057	12.1802	3.963e-34	5.13581e-33	7.05606	2.05005	0.326432	0.0337113	0.0590316	9.92545	7.83595	validated
TDRD10	41.6564	1.71089	0.148245	11.541	8.19856e-31	8.24433e-30	0.793042	0.232266	-0.114195	0.394285	0.479707	0.785733	0.854453
PTPN7	1032.89	1.71016	0.136516	12.5271	5.30468e-36	8.04754e-35	13.6188	3.98495	0.827825	1.91595e-12	2.16143e-11	13.9116	7.96577	validated
CCDC129	139.527	1.70933	0.248688	6.87341	6.26833e-12	1.66712e-11	1.44327	0.416753	1.34563	2.28208e-07	1.22129e-06	1.19236	0.490176	validated
SAMD14	138.837	1.70928	0.137383	12.4417	1.55136e-35	2.2514e-34	1.9856	0.56577	0.825047	1.3226e-13	1.71448e-12	1.76213	1.02885	validated
COL4A2	11404.2	1.7087	0.165954	10.2962	7.32707e-25	4.73898e-24	52.7283	14.8479	1.06024	2.16129e-22	8.40503e-21	46.5486	23.2907	validated
FKBP10	1343.49	1.70855	0.113215	15.0912	1.8497e-51	9.1495e-50	17.6891	5.12515	0.537551	4.81108e-08	2.8674e-07	16.8959	11.7235	validated
PSG11	47.4803	1.70758	0.203781	8.37949	5.31588e-17	1.99352e-16	5.64418	1.66474	-0.497978	0.158895	0.223526	0.535901	0.802496
PRDM8	175.06	1.70726	0.149753	11.4005	4.15596e-30	3.97975e-29	2.14191	0.622961	0.510257	0.000655767	0.00182049	1.87525	1.37433	validated
GUCY1A3	537.744	1.70674	0.17989	9.48767	2.36249e-21	1.19468e-20	4.95998	1.42094	1.08191	1.48884e-11	1.50933e-10	3.7441	1.86318	validated
ACAD11	691.171	1.70638	0.092744	18.3989	1.34119e-75	3.69432e-73	6.41979	1.88163	0.353407	0.000147369	0.000468155	5.59502	4.56505	validated
ANKDD1A	178.343	1.70565	0.132225	12.8996	4.52202e-38	8.09241e-37	2.24407	0.645177	0.454696	6.65895e-06	2.80124e-05	1.93965	1.47622	validated
CD79A	3715.81	1.70484	0.220022	7.7485	9.29841e-15	3.01394e-14	96.4615	29.7705	1.05686	8.5731e-10	6.71272e-09	118.199	56.2861	validated
STAT4	292.352	1.70443	0.11121	15.3262	5.10873e-53	2.81441e-51	4.43714	1.29081	0.627724	7.68531e-09	5.19906e-08	3.83905	2.62849	validated
RP5-1042K10.14	24.3011	1.70327	0.228762	7.44562	9.64893e-14	2.91313e-13	1.96267	0.55046	0.202305	0.37498	0.459937	4.43332	4.11889
DNM1	418.139	1.70252	0.142882	11.9156	9.8204e-33	1.13079e-31	5.35314	1.5329	0.177664	0.242523	0.320162	4.24515	4.04783
PLEKHS1	647.543	1.70161	0.161841	10.5141	7.44053e-26	5.20541e-25	6.73796	1.94482	1.88706	1.29673e-29	9.8131e-28	5.42725	1.52189	validated
BCAT1	406.697	1.70023	0.173029	9.82626	8.67806e-23	4.85695e-22	2.59974	0.771449	0.611557	7.82489e-06	3.23438e-05	2.08334	1.42593	validated
FAM49A	705.045	1.69979	0.13314	12.7669	2.50867e-37	4.30828e-36	5.66519	1.65653	1.11378	5.22987e-20	1.64535e-18	5.90395	2.84646	validated
MCAM	2106.19	1.69719	0.14927	11.3699	5.90298e-30	5.57292e-29	21.6075	6.1746	1.05971	1.90577e-17	4.30334e-16	18.5867	9.41554	validated
ITGA11	410.791	1.69692	0.179857	9.43485	3.91545e-21	1.95258e-20	2.09124	0.591455	0.918878	8.28274e-10	6.49627e-09	1.77032	0.954773	validated
NAMPT	11111.5	1.69652	0.186084	9.11693	7.72824e-20	3.5112e-19	138.664	40.2324	2.10953	1.1115e-28	7.72263e-27	131.435	32.1836	validated
COL6A1	11932.2	1.69649	0.143494	11.8227	2.97942e-32	3.29566e-31	88.2005	25.4212	0.445422	9.35519e-07	4.51474e-06	78.7483	58.2393	validated
PEAR1	357.026	1.69384	0.109774	15.4302	1.02477e-53	6.07422e-52	2.53329	0.737263	0.472202	0.000706193	0.00194467	2.13397	1.63272	validated
GPR176	371.65	1.6937	0.171791	9.85908	6.26205e-23	3.53148e-22	3.18252	0.915949	1.15839	5.90727e-18	1.42099e-16	2.83536	1.33666	validated
CYP27B1	107.516	1.69284	0.168699	10.0347	1.07309e-23	6.3849e-23	1.60797	0.477264	1.36134	2.38667e-15	4.06489e-14	1.45968	0.58568	validated
MYO7A	342.158	1.69203	0.0995912	16.9897	9.78404e-65	1.30901e-62	2.11616	0.607417	0.411758	3.40739e-05	0.000124131	2.0027	1.54239	validated
MLLT11	188.173	1.69188	0.117456	14.4044	4.8577e-47	1.67668e-45	1.36058	0.393282	0.395551	0.0157178	0.030264	1.04873	0.857256	validated
FCRL3	640.185	1.6911	0.240868	7.02087	2.20485e-12	6.04601e-12	6.21505	1.81385	0.789359	0.000456258	0.00130947	6.35094	3.80642	validated
ZNF154	222.933	1.68824	0.153136	11.0244	2.91372e-28	2.43788e-27	1.48895	0.433577	0.55509	0.000474433	0.00135442	1.26378	0.897262	validated
SPARC	15401.9	1.68763	0.141151	11.9562	6.02402e-33	7.04625e-32	317.431	92.0344	1.11566	1.69602e-25	8.89296e-24	326.6	155.503	validated
MADCAM1	458.535	1.68755	0.189922	8.88549	6.36388e-19	2.72561e-18	8.58968	2.53163	0.838298	1.2167e-05	4.85016e-05	8.1478	4.63019	validated
CARD14	73.469	1.68753	0.173936	9.70198	2.957e-22	1.59402e-21	0.876588	0.262893	NA	NA	NA	NA	NA
LPIN1	2186.85	1.68658	0.11415	14.7751	2.12016e-49	8.92019e-48	20.1225	5.82414	0.80772	2.75625e-11	2.70031e-10	12.4205	7.51084	validated
SPI1	1522.88	1.68524	0.123115	13.6883	1.19318e-42	2.96669e-41	33.3067	9.99748	0.851525	8.95637e-14	1.19078e-12	38.0544	20.5381	validated
CDH11	1842.43	1.68483	0.137779	12.2285	2.18957e-34	2.91279e-33	16.5388	4.78228	0.942849	6.34557e-09	4.34841e-08	13.7243	7.5635	validated
HAGHL	131.619	1.68439	0.132279	12.7336	3.84572e-37	6.49335e-36	3.7094	1.13275	0.0441516	0.7568	0.807745	4.35846	4.14266
LGI2	287.452	1.68374	0.197175	8.53929	1.35051e-17	5.29501e-17	1.4893	0.432805	1.16075	2.52744e-10	2.13672e-09	1.36809	0.639221	validated
SP140	616.826	1.68369	0.167156	10.0726	7.30429e-24	4.40389e-23	9.07818	2.70341	0.860146	2.2397e-09	1.64425e-08	9.36553	5.26826	validated
SNX22	306.117	1.68327	0.222062	7.58017	3.45109e-14	1.07377e-13	2.86829	0.864125	0.319912	0.0404547	0.0690858	4.4426	3.50122	validated
MRC2	1783.16	1.68191	0.123616	13.6059	3.69307e-42	9.02266e-41	11.6671	3.38649	0.460247	6.4791e-07	3.21657e-06	11.0807	8.07586	validated
ANKRD13D	991.076	1.68173	0.0829445	20.2754	2.12058e-91	1.4895e-88	18.5058	5.50475	0.117923	0.268903	0.349678	19.6737	18.1853
GABRP	220.701	1.68131	0.169839	9.89944	4.18632e-23	2.39647e-22	3.93915	1.17191	1.30171	1.40521e-10	1.23827e-09	2.71989	1.17821	validated
MS4A14	83.6796	1.67966	0.177179	9.47998	2.54324e-21	1.28377e-20	1.10102	0.337779	-0.0682135	0.656348	0.722438	0.98655	1.08284
CPT1C	60.7775	1.6795	0.161574	10.3946	2.62293e-25	1.7588e-24	1.22351	0.371319	0.549981	0.00207928	0.00508737	1.75861	1.25517	validated
SLFN12L	108.413	1.67844	0.120858	13.8877	7.52217e-44	2.03214e-42	2.29061	0.67328	0.245383	0.0745338	0.11685	1.63523	1.43267
GPR132	300.977	1.67694	0.150201	11.1646	6.07684e-29	5.35143e-28	2.86297	0.855645	0.800651	1.45272e-10	1.27751e-09	3.14394	1.83302	validated
CCL7	16.9393	1.67677	0.274503	6.1084	1.00637e-09	2.30027e-09	0.826854	0.249971	0.510793	0.0541733	0.0888815	0.863903	0.600692	validated
ELL2	3207.16	1.67652	0.115007	14.5776	3.90136e-48	1.4615e-46	24.7437	7.41449	1.47158	7.27906e-35	7.72022e-33	21.2567	8.03093	validated
TBX2	867.837	1.67592	0.12544	13.3603	1.03101e-40	2.25212e-39	7.16303	2.11989	-0.282312	0.0680785	0.108241	6.80884	7.6572
GALNT14	56.2584	1.67581	0.225511	7.43119	1.07625e-13	3.2389e-13	1.04501	0.313256	1.30593	9.72236e-10	7.52421e-09	1.73122	0.779203	validated
CYP4X1	110.67	1.67571	0.1601	10.4666	1.22972e-25	8.50156e-25	1.5637	0.464044	1.74789	2.1821e-28	1.47581e-26	1.5808	0.49803	validated
ENG	3954.99	1.67473	0.117345	14.2718	3.27883e-46	1.0421e-44	37.9519	11.12	0.766205	2.32069e-19	6.75462e-18	36.4513	21.3789	validated
POU2F2	1124.49	1.67398	0.198083	8.45088	2.89114e-17	1.10637e-16	8.01226	2.42492	0.694599	0.000129084	0.000415632	7.19256	4.36013	validated
KLHL29	373.109	1.67282	0.131266	12.7438	3.37729e-37	5.75778e-36	2.00042	0.58844	0.888489	6.0997e-13	7.30503e-12	1.62344	0.915518	validated
FAIM2	232.326	1.67111	0.170817	9.78303	1.33157e-22	7.35006e-22	3.13432	0.938484	1.63167	1.73106e-20	5.59696e-19	3.52665	1.17827	validated
P3H1	836.004	1.66836	0.0897536	18.5882	4.0014e-77	1.26707e-74	12.0072	3.61579	0.432432	3.11124e-05	0.000114294	13.2297	9.77297	validated
MYO1G	847.773	1.66758	0.142943	11.666	1.9014e-31	1.99932e-30	7.07482	2.12534	0.624342	1.85383e-07	1.0044e-06	7.09387	4.60867	validated
CD22	1897.64	1.66431	0.29359	5.66882	1.43781e-08	3.041e-08	30.278	9.03333	0.578	0.0177729	0.0337227	28.5178	19.9098	validated
RGL4	147.846	1.66393	0.164809	10.0961	5.74781e-24	3.49244e-23	2.87138	0.877108	0.944968	4.58197e-11	4.34899e-10	3.36725	1.78987	validated
PDLIM7	1315.2	1.66323	0.124562	13.3527	1.14279e-40	2.48514e-39	31.1859	9.31242	0.598021	3.49339e-07	1.80871e-06	28.6761	18.9768	validated
BRSK1	120.576	1.66318	0.132819	12.5221	5.64948e-36	8.55214e-35	1.68173	0.511254	0.202547	0.0902827	0.137536	1.31057	1.17935
PBX4	82.2336	1.66215	0.147132	11.297	1.35753e-29	1.24482e-28	2.73186	0.845032	-0.00212084	0.987913	0.990743	2.71116	2.7398
CCL24	1068.08	1.66167	0.182338	9.11312	8.00486e-20	3.63101e-19	67.1891	20.7603	1.59944	5.43419e-22	2.02337e-20	53.7125	18.4512	validated
SNX20	642.604	1.6608	0.139547	11.9013	1.16456e-32	1.32575e-31	6.67631	2.01725	0.905626	4.0629e-17	8.81869e-16	7.19106	3.87702	validated
MASP1	470.079	1.6598	0.224763	7.38467	1.52832e-13	4.54676e-13	4.11246	1.25253	0.89957	4.27114e-06	1.84841e-05	3.74606	2.1064	validated
NABP1	1670.16	1.65951	0.108654	15.2734	1.15063e-52	6.14605e-51	23.1317	7.02067	0.669416	5.81423e-11	5.44113e-10	19.283	12.7854	validated
CLEC4A	239.193	1.65856	0.143194	11.5826	5.04854e-31	5.15421e-30	8.06708	2.49833	1.25663	1.49352e-21	5.30691e-20	11.8028	4.98998	validated
GABBR1	772.886	1.65756	0.118656	13.9695	2.3934e-44	6.67113e-43	8.71229	2.54239	-0.243854	0.0468454	0.0783275	5.92208	7.41202
IGFLR1	588.317	1.65552	0.126884	13.0475	6.56624e-39	1.23816e-37	19.2894	5.96963	0.572566	4.45802e-05	0.000158972	25.5515	16.6713	validated
MGP	1086.32	1.65453	0.164797	10.0398	1.01845e-23	6.07009e-23	50.9182	15.6468	0.962526	1.66532e-11	1.67401e-10	56.7184	29.1319	validated
TMEM71	151.349	1.65173	0.162039	10.1934	2.12192e-24	1.33373e-23	3.73304	1.11663	0.743499	5.82495e-08	3.41353e-07	3.56294	2.17855	validated
SLC25A37	2678.36	1.65135	0.0994469	16.6053	6.37927e-62	7.22709e-60	22.5914	6.79606	1.12869	9.86717e-36	1.12309e-33	20.236	9.51519	validated
TG	73.2286	1.64881	0.194086	8.49526	1.97492e-17	7.65133e-17	0.876289	0.27459	1.05821	3.15908e-07	1.64719e-06	1.44393	0.775581	validated
CERCAM	826.556	1.64787	0.119178	13.827	1.75293e-43	4.56868e-42	9.11479	2.78912	0.739889	1.62366e-11	1.63652e-10	12.4782	7.46889	validated
DENND3	2001.77	1.64669	0.101407	16.2383	2.70221e-59	2.51395e-57	21.3199	6.38132	0.52751	2.65693e-08	1.65467e-07	16.8756	12.2276	validated
LCN10	90.5414	1.64377	0.238768	6.88437	5.80446e-12	1.54785e-11	1.35676	0.418983	0.122172	0.582026	0.657338	1.66214	1.53849
GRIN3A	209.245	1.64251	0.202943	8.09345	5.79977e-16	2.03739e-15	0.908319	0.273999	NA	NA	NA	NA	NA
MMP2	7418.75	1.64142	0.142006	11.5588	6.66416e-31	6.73512e-30	77.6324	23.6871	0.491055	1.48208e-05	5.80556e-05	95.7835	67.4453	validated
MMP23B	185.652	1.64029	0.150033	10.9329	8.02327e-28	6.45908e-27	5.12309	1.59235	-0.0491008	0.81685	0.855468	6.19225	5.98033
NLRC5	3708.07	1.63953	0.0943817	17.3713	1.36096e-67	2.24926e-65	36.7221	10.8519	0.377661	3.83741e-05	0.000138428	29.0834	23.1056	validated
IL22RA2	86.809	1.63888	0.307838	5.32382	1.01608e-07	2.0241e-07	1.04629	0.327519	1.03362	2.30477e-05	8.66688e-05	1.10092	0.532001	validated
SELL	1619.85	1.6384	0.22494	7.28372	3.24732e-13	9.44479e-13	22.1027	6.80439	1.20976	1.33486e-09	1.01621e-08	23.783	10.6495	validated
LST1	508.887	1.63831	0.137531	11.9123	1.02144e-32	1.17215e-31	26.0927	8.24631	0.759247	1.14355e-06	5.44713e-06	38.2849	21.3907	validated
EBI3	228.923	1.63698	0.154439	10.5995	2.99633e-26	2.14758e-25	6.32991	1.97185	1.02649	8.08251e-14	1.08179e-12	7.1998	3.42091	validated
RP11-812E19.9	79.6799	1.63637	0.270028	6.06001	1.36109e-09	3.0795e-09	12.251	3.70778	0.927488	0.000290259	0.000868854	6.69078	3.48575	validated
ANKRD44	1020.22	1.63431	0.157043	10.4068	2.30963e-25	1.55914e-24	18.165	5.39789	0.574679	0.000632476	0.00176187	7.04075	5.05182	validated
MEOX1	288.31	1.63399	0.152754	10.6969	1.0523e-26	7.7763e-26	3.58627	1.10263	1.2866	3.33469e-24	1.57191e-22	3.90678	1.62721	validated
CDH5	1024.68	1.63362	0.140181	11.6536	2.19882e-31	2.30172e-30	7.71151	2.29641	1.18688	1.14035e-27	7.12718e-26	6.47719	2.96241	validated
FNDC4	90.1663	1.63219	0.167621	9.73739	2.08857e-22	1.1381e-21	1.62519	0.506139	0.774131	8.73374e-09	5.87001e-08	1.57331	0.930729	validated
VAMP1	711.592	1.63115	0.118961	13.7116	8.65795e-43	2.16804e-41	8.20652	2.49987	0.398981	0.000686797	0.00189723	8.83547	6.90592	validated
RP11-159D12.5	37.8828	1.62769	0.204529	7.95821	1.74552e-15	5.92295e-15	2.0413	0.637898	-0.229053	0.16714	0.233508	4.61959	5.46751
KCNAB3	89.7232	1.62645	0.128433	12.6638	9.3885e-37	1.53182e-35	1.71518	0.525171	-0.199592	0.146833	0.209292	1.45736	1.75816
EVL	2442.38	1.62633	0.133366	12.1945	3.32549e-34	4.35788e-33	41.2075	12.6229	0.252154	0.0242316	0.0441837	50.636	43.2378
TREML1	22.2285	1.62478	0.283139	5.73848	9.55306e-09	2.04451e-08	0.779615	0.238893	0.421695	0.0819186	0.126767	0.88209	0.650428
MFGE8	2388.26	1.62391	0.119622	13.5754	5.60737e-42	1.34653e-40	42.7486	13.1307	0.522891	1.0881e-10	9.79641e-10	42.0046	29.873	validated
CLSTN3	1571.67	1.62232	0.109037	14.8786	4.54004e-50	2.03765e-48	15.3252	4.65437	0.428052	4.09779e-06	1.77723e-05	15.3154	11.8593	validated
CD300A	670.672	1.62217	0.124483	13.0313	8.11771e-39	1.52253e-37	12.4939	3.93758	0.852665	2.27768e-11	2.24877e-10	17.4941	9.33845	validated
ITGB2	4565.96	1.62056	0.137997	11.7435	7.6308e-32	8.25866e-31	51.2489	15.8943	0.909092	2.93436e-13	3.65165e-12	54.4582	28.5056	validated
SLCO4A1	735.302	1.6205	0.131767	12.2982	9.26489e-35	1.26608e-33	11.6113	3.59723	0.976164	2.18121e-15	3.74687e-14	10.6658	5.51757	validated
PILRA	277.837	1.61658	0.138139	11.7026	1.23619e-31	1.3196e-30	7.79901	2.42618	0.59755	1.7913e-07	9.73532e-07	9.17907	6.06605	validated
SLAMF8	1172.78	1.61616	0.123432	13.0935	3.58862e-39	6.94394e-38	13.7224	4.26535	0.847429	2.73849e-15	4.61914e-14	13.7546	7.51636	validated
AGER	219.412	1.61539	0.130353	12.3925	2.87e-35	4.08489e-34	5.74868	1.81405	-0.199248	0.125266	0.182737	6.02221	6.88415
SCNN1D	107.604	1.61521	0.164553	9.81575	9.63237e-23	5.37393e-22	1.39532	0.454755	0.0057018	0.973043	0.978987	1.34914	1.34569
POLN	50.0326	1.61422	0.147085	10.9748	5.05202e-28	4.13099e-27	0.865069	0.278624	0.430975	0.0044645	0.00997971	1.01445	0.740018	validated
ITGA8	1110.2	1.61372	0.117961	13.6801	1.33493e-42	3.31327e-41	5.72872	1.73204	0.697575	4.19176e-11	4.00578e-10	4.84165	3.08804	validated
MAP3K8	780.496	1.61307	0.101663	15.8669	1.07345e-56	8.19559e-55	14.3317	4.48867	1.05732	1.94634e-22	7.6327e-21	11.6872	5.85902	validated
TNFSF8	139.092	1.61298	0.183237	8.80269	1.3357e-18	5.62128e-18	2.64246	0.836459	1.09228	2.49252e-10	2.11231e-09	2.57608	1.26605	validated
GAB3	336.054	1.61291	0.0920488	17.5224	9.67002e-69	1.7416e-66	2.82957	0.873804	0.41427	2.54302e-05	9.50662e-05	2.52676	1.98075	validated
LIMD2	1726.54	1.61285	0.179109	9.0049	2.15862e-19	9.52695e-19	36.0803	11.5359	0.549421	0.0003382	0.000998061	42.0938	28.5434	validated
SIGLEC10	915.831	1.61261	0.119111	13.5386	9.24878e-42	2.20215e-40	10.1275	3.1393	0.823365	3.26715e-15	5.43231e-14	10.3685	5.94494	validated
NRROS	287.384	1.61115	0.115576	13.9402	3.61113e-44	9.98606e-43	3.27458	1.01813	0.728708	1.39183e-15	2.46031e-14	3.19847	1.9717	validated
NUGGC	342.363	1.61043	0.154008	10.4568	1.36408e-25	9.38885e-25	2.76804	0.856049	0.822398	1.53749e-07	8.43783e-07	2.66076	1.57638	validated
TNFSF9	75.8619	1.60914	0.246945	6.51616	7.21278e-11	1.78264e-10	1.35203	0.428908	1.24668	1.49057e-08	9.67905e-08	1.37726	0.576232	validated
ACSL4	2729.11	1.60858	0.162479	9.90022	4.15376e-23	2.3788e-22	19.4059	5.95842	1.20303	5.02488e-14	6.93087e-13	15.686	7.24215	validated
KLHL5	974.443	1.60653	0.125192	12.8325	1.07809e-37	1.89313e-36	12.3834	3.85916	1.30808	1.47322e-25	7.78307e-24	10.3821	4.41503	validated
P2RY13	562.447	1.60649	0.134248	11.9666	5.3161e-33	6.27041e-32	6.86751	2.14498	1.00295	3.40984e-17	7.45902e-16	6.52701	3.33246	validated
CASP1	5538.79	1.60477	0.119568	13.4214	4.53213e-41	1.01381e-39	129.521	40.4149	1.48324	4.89166e-33	4.72298e-31	150.253	54.3647	validated
RELL2	140.566	1.60472	0.122929	13.0541	6.02417e-39	1.14053e-37	2.17669	0.687061	0.537508	4.71509e-05	0.000167414	2.35432	1.71597	validated
SERPING1	5121.03	1.60276	0.123805	12.9458	2.48015e-38	4.5131e-37	97.5933	30.3154	0.650945	2.25729e-10	1.92344e-09	101.002	64.3066	validated
CD27	1078.84	1.60186	0.155354	10.311	6.28242e-25	4.08401e-24	26.6313	8.52041	0.7086	4.2856e-06	1.85409e-05	30.2769	17.8938	validated
ITGAL	1861	1.60006	0.141954	11.2717	1.81096e-29	1.65197e-28	15.8582	4.8756	0.610358	1.92523e-05	7.35423e-05	15.307	10.4458	validated
CST7	356.139	1.59953	0.177582	9.00724	2.11301e-19	9.32861e-19	12.4595	3.98573	1.05241	5.61314e-11	5.26349e-10	15.1313	6.98568	validated
KCNC3	123.604	1.59909	0.150777	10.6057	2.80429e-26	2.01714e-25	1.00966	0.310377	0.230403	0.12826	0.186618	0.815216	0.72151
TESC	194.553	1.59873	0.17819	8.97209	2.90952e-19	1.27529e-18	5.89461	1.92848	1.04406	1.92323e-11	1.91775e-10	8.11841	3.81958	validated
NFAM1	615.126	1.59839	0.125756	12.7103	5.18554e-37	8.68254e-36	3.22202	1.00327	0.853607	9.39393e-14	1.24541e-12	3.3383	1.88261	validated
KLK12	85.7253	1.59661	0.262002	6.09387	1.10215e-09	2.51063e-09	2.96143	0.953173	1.77116	1.09326e-10	9.83021e-10	3.46525	1.0184	validated
SFMBT2	750.036	1.59657	0.111456	14.3247	1.53486e-46	5.04957e-45	3.29325	1.02367	0.860467	3.66376e-12	3.98104e-11	2.64921	1.54259	validated
TMEM108	65.2381	1.59654	0.183645	8.69361	3.511e-18	1.43171e-17	0.866951	0.271663	NA	NA	NA	NA	NA
VCAN	2656.15	1.59651	0.147656	10.8124	3.00858e-27	2.30325e-26	15.4291	4.69138	0.562653	0.000288797	0.000864663	13.7626	9.93641	validated
CCL4L2	183.589	1.59631	0.317171	5.03297	4.82942e-07	9.14581e-07	9.79672	3.23162	1.15942	9.99657e-06	4.05305e-05	15.5042	7.13873	validated
FST	81.3597	1.59595	0.252754	6.31423	2.71508e-10	6.4352e-10	1.38187	0.439648	-0.576364	0.00784868	0.0164444	1.29256	1.98434
MME	890.854	1.59377	0.162368	9.81579	9.62856e-23	5.37393e-22	8.50367	2.63652	1.06903	6.5917e-12	6.95706e-11	7.49964	3.77735	validated
RGPD1	134.781	1.59193	0.274442	5.80061	6.60728e-09	1.42645e-08	1.10515	0.355534	0.40125	0.0909287	0.138385	1.43323	1.15794
PLEKHH2	496.325	1.58931	0.141559	11.2272	2.99992e-29	2.69628e-28	3.09013	0.951163	-0.348439	0.0329276	0.0579056	2.06471	2.79717
CD300C	86.2519	1.58842	0.145314	10.931	8.19845e-28	6.59632e-27	1.67742	0.534748	0.774657	1.14235e-08	7.54379e-08	1.82429	1.05523	validated
FSTL1	7917.68	1.58828	0.137904	11.5173	1.07958e-30	1.0756e-29	61.4076	18.9053	1.15157	1.98862e-23	8.81032e-22	52.8622	24.8198	validated
BTN2A2	711.563	1.58756	0.111279	14.2665	3.53852e-46	1.11957e-44	9.0466	2.87146	0.62216	1.65633e-08	1.06713e-07	8.954	6.07455	validated
CLEC2B	442.862	1.58645	0.116477	13.6203	3.03492e-42	7.44059e-41	12.0122	3.89373	0.490067	6.16976e-05	0.000214175	14.3978	10.1532	validated
PLAUR	3067.51	1.58491	0.165832	9.55732	1.20851e-21	6.23471e-21	73.617	23.5289	1.21987	8.75501e-15	1.35737e-13	80.6113	34.176	validated
DRAM1	1244.41	1.58448	0.103157	15.3599	3.04243e-53	1.71647e-51	15.1064	4.77881	1.15358	5.55813e-31	4.65951e-29	14.3313	6.55565	validated
SLAMF6	606.34	1.5839	0.163255	9.70198	2.95702e-22	1.59402e-21	7.31694	2.34699	1.02886	1.93046e-12	2.17254e-11	7.33039	3.74036	validated
PLA2G2D	905.328	1.58362	0.270946	5.84478	5.07237e-09	1.10287e-08	11.9399	3.9028	0.905961	8.4844e-05	0.000284848	13.8966	7.29113	validated
PLIN5	67.7731	1.58245	0.153535	10.3068	6.56783e-25	4.2656e-24	1.21918	0.384506	0.568429	2.63794e-06	1.18407e-05	1.04864	0.743074	validated
SEC31B	498.284	1.58153	0.130193	12.1476	5.90584e-34	7.57674e-33	4.558	1.40516	-0.289967	0.00887198	0.0183522	4.3253	5.53144
SERPINB9	1409.18	1.58025	0.141373	11.1779	5.23018e-29	4.63848e-28	10.9932	3.48227	1.16049	6.32195e-16	1.1754e-14	10.8873	5.1055	validated
SRPK3	80.3155	1.57948	0.148577	10.6307	2.14538e-26	1.55352e-25	1.60707	0.505235	-0.404472	0.00926652	0.0190417	0.849254	1.17034
NXPE3	937.059	1.57913	0.123327	12.8044	1.54936e-37	2.69707e-36	6.04287	1.91609	1.14687	8.02108e-26	4.36946e-24	5.71014	2.68082	validated
APOL2	2290.39	1.57854	0.111733	14.1278	2.55996e-45	7.53928e-44	39.3483	12.4399	1.09113	5.71378e-37	7.5465e-35	32.2009	15.1512	validated
CCR1	687.652	1.57848	0.15433	10.2279	1.48666e-24	9.45432e-24	7.84264	2.49563	1.32977	3.55699e-23	1.52754e-21	7.94552	3.2208	validated
ADAMTSL4	673.866	1.57841	0.10358	15.2385	1.96248e-52	1.03254e-50	6.48323	2.0025	0.0913143	0.380636	0.465692	5.6101	5.45617
CASS4	179.301	1.57802	0.14318	11.0212	3.0194e-28	2.52329e-27	1.97829	0.626091	1.05268	2.33222e-13	2.94154e-12	1.84679	0.920995	validated
NCOA7	4371.44	1.57693	0.152036	10.3721	3.32083e-25	2.21095e-24	47.4941	15.2614	1.39894	2.12441e-18	5.44721e-17	43.9471	17.3026	validated
ROBO4	545.227	1.57666	0.137027	11.5062	1.22818e-30	1.21675e-29	4.22992	1.32862	1.12134	2.04178e-24	9.82299e-23	4.06794	1.93248	validated
TAS1R3	205.593	1.57284	0.170675	9.21543	3.10022e-20	1.44595e-19	1.58354	0.512794	0.90045	4.95053e-10	4.00621e-09	1.54312	0.838757	validated
CSTA	159.383	1.57128	0.202929	7.74299	9.71092e-15	3.14329e-14	8.05384	2.71265	0.709217	2.03957e-05	7.75714e-05	9.20323	5.42954	validated
HCG27	104.085	1.57105	0.142919	10.9925	4.15052e-28	3.42174e-27	3.65691	1.1694	0.0323206	0.820883	0.858472	2.32138	2.40122
FAM65B	1102.28	1.57049	0.203654	7.71154	1.24307e-14	3.98416e-14	8.28857	2.63093	0.958198	3.02847e-07	1.5844e-06	7.74727	4.2324	validated
PIK3R5	740.404	1.57015	0.116196	13.513	1.31095e-41	3.07963e-40	6.28486	2.00145	0.653137	1.56483e-09	1.17656e-08	5.56078	3.67397	validated
HTRA4	57.7113	1.56932	0.169837	9.24012	2.46214e-20	1.15641e-19	0.874284	0.277897	NA	NA	NA	NA	NA
NFATC4	681.997	1.56881	0.130116	12.0571	1.78008e-33	2.18971e-32	11.7946	3.84116	0.0251298	0.864107	0.893766	13.1165	14.5194
FSCN1	1264.34	1.56861	0.131904	11.892	1.30176e-32	1.4724e-31	12.6038	4.01818	0.828714	4.87714e-13	5.90657e-12	13.4683	7.49574	validated
P2RY6	298.533	1.5679	0.137744	11.3827	5.1015e-30	4.85213e-29	4.94924	1.59238	0.834887	4.47284e-12	4.82805e-11	5.65056	3.13307	validated
TRAF3IP3	968.161	1.56686	0.164881	9.50298	2.03973e-21	1.03519e-20	16.45	5.34089	0.33348	0.0188813	0.035558	19.1821	15.1053	validated
TCIRG1	5775.49	1.56627	0.0781459	20.0429	2.3284e-89	1.55759e-86	103.502	33.0077	0.285669	0.0508846	0.0842026	125.354	99.4693	validated
AC104650.2	0.698157	1.5662	0.569943	2.74799	0.00599621	0.00815201	0.865984	0.0446813	NA	NA	NA	NA	NA
CD300LF	329.68	1.56546	0.118187	13.2456	4.78399e-40	9.97115e-39	6.47832	2.09887	0.688418	1.2972e-08	8.48491e-08	6.79731	4.13455	validated
PCED1A	945.757	1.56412	0.107606	14.5356	7.20676e-48	2.64336e-46	16.1528	5.25288	-0.00591875	0.963901	0.972024	18.8847	18.6984
UNC13D	2560.27	1.56268	0.109187	14.312	1.84156e-46	5.98849e-45	27.2113	8.66543	0.75818	3.50067e-10	2.90857e-09	25.1992	14.7516	validated
TBC1D3B	65.7399	1.56019	0.129845	12.0157	2.93727e-33	3.55407e-32	4.33409	1.34724	-0.277188	0.144478	0.206334	2.78459	3.58053
IL10RA	1993.34	1.55993	0.120473	12.9484	2.39986e-38	4.37267e-37	18.2412	5.9057	0.557664	1.40185e-07	7.745e-07	17.1166	12.0832	validated
DTX3	505.917	1.55907	0.101568	15.35	3.54235e-53	1.98259e-51	7.55617	2.43926	0.0988637	0.213307	0.286978	7.38522	7.01769
BCL6B	256.79	1.55905	0.159481	9.77572	1.43132e-22	7.88826e-22	2.56029	0.827316	0.989464	7.28307e-14	9.82302e-13	2.35442	1.21351	validated
CEP112	204.401	1.55826	0.15773	9.87925	5.12167e-23	2.90352e-22	4.16016	1.37105	0.935212	6.08005e-16	1.13343e-14	5.71506	3.08234	validated
HOXB2	223.769	1.55798	0.132793	11.7324	8.69897e-32	9.37141e-31	4.24212	1.3694	0.608974	2.03097e-10	1.74654e-09	4.25619	2.85166	validated
TRIM22	2682.17	1.55764	0.116829	13.3327	1.49478e-40	3.22559e-39	38.546	12.286	0.711442	3.43262e-09	2.4594e-08	34.8692	22.4704	validated
KNTC1	1277.11	1.55598	0.0873269	17.8179	5.13213e-71	1.09237e-68	14.4295	4.70477	0.315816	0.00136779	0.00349817	14.0835	11.8739	validated
SLA	1333.09	1.5555	0.14544	10.6951	1.07313e-26	7.92186e-26	14.1709	4.62641	1.18226	9.95977e-21	3.2886e-19	13.4428	6.11762	validated
ZCCHC18	42.1933	1.55397	0.207539	7.48761	7.01411e-14	2.13694e-13	0.933062	0.310953	0.285706	0.155378	0.219526	1.07434	0.897127
KDM5D	866.32	1.55301	0.531971	2.91936	0.00350755	0.00487668	12.7457	4.04999	0.112719	0.795777	0.839345	10.6818	10.762
RP11-5A19.5	62.5863	1.55119	0.155305	9.98803	1.71963e-23	1.00824e-22	1.27519	0.398879	-0.66105	0.000645493	0.00179517	1.231	1.89714
BFSP2	28.6964	1.55066	0.288863	5.36814	7.95543e-08	1.59682e-07	1.49164	0.528506	0.579185	0.015288	0.029538	1.76865	1.16545	validated
CLEC1A	98.5387	1.54885	0.128377	12.0649	1.61923e-33	2.00413e-32	2.04447	0.679533	0.674473	8.96483e-08	5.10164e-07	2.10172	1.37386	validated
PLEKHO1	1634.68	1.54815	0.126546	12.2339	2.04851e-34	2.73291e-33	27.5827	9.16746	0.626492	3.81148e-07	1.96107e-06	38.9444	24.5706	validated
SHH	611.599	1.54799	0.182504	8.48194	2.21469e-17	8.55195e-17	5.48521	1.77477	0.969882	4.21005e-13	5.13421e-12	4.58945	2.36655	validated
SLFN13	855.751	1.5471	0.114817	13.4745	2.20868e-41	5.11162e-40	9.50879	3.02708	0.551226	2.06819e-05	7.85316e-05	6.12998	4.387	validated
BASP1	1478.57	1.54687	0.151485	10.2114	1.76316e-24	1.11471e-23	23.1287	7.6826	0.985442	2.66563e-15	4.5071e-14	25.9362	13.2134	validated
CD53	3274.77	1.54472	0.14632	10.5571	4.70895e-26	3.33929e-25	83.2721	27.5986	0.771526	1.49961e-10	1.3171e-09	86.0283	50.881	validated
IL1R1	3578.39	1.54445	0.121431	12.7188	4.65138e-37	7.82546e-36	25.5642	8.22348	0.691351	1.07465e-08	7.11015e-08	20.8164	13.524	validated
TCTEX1D1	23.1597	1.54222	0.219508	7.02583	2.12804e-12	5.84681e-12	0.828687	0.273906	NA	NA	NA	NA	NA
CYP2C9	42.3625	1.54216	0.224722	6.86254	6.76455e-12	1.7957e-11	0.888718	0.275816	0.475345	0.0234984	0.0429867	0.81023	0.601681	validated
SULF1	1756.63	1.54106	0.133309	11.56	6.56777e-31	6.64726e-30	13.8176	4.50904	0.657995	1.85632e-09	1.37797e-08	14.0286	9.43052	validated
SIGLEC7	153.594	1.54078	0.123491	12.4769	9.9771e-36	1.46609e-34	3.05122	1.01004	0.755293	3.72901e-10	3.08547e-09	3.41307	2.03682	validated
CLEC2D	846.791	1.53986	0.164709	9.349	8.84796e-21	4.29644e-20	12.498	4.10358	0.500074	0.00136319	0.00348864	11.6579	8.7736	validated
PPP1R18	2299.11	1.53986	0.131711	11.6912	1.41375e-31	1.50229e-30	28.6306	9.45281	0.835811	3.39367e-14	4.82839e-13	34.4773	19.2661	validated
TMEM156	243.028	1.53897	0.168129	9.15352	5.51089e-20	2.52666e-19	5.82068	1.95343	0.625857	1.28244e-05	5.08615e-05	5.93322	3.87189	validated
COL6A2	16262.9	1.53699	0.12469	12.3265	6.52215e-35	9.01803e-34	140.291	45.1985	0.336459	0.000143473	0.000457231	126.073	99.7839	validated
TNFRSF13C	855.895	1.536	0.267326	5.7458	9.1488e-09	1.96038e-08	6.0687	2.04332	0.514175	0.0159447	0.0306587	6.83725	4.8614	validated
DLC1	896.98	1.53522	0.156236	9.82626	8.67806e-23	4.85695e-22	5.55784	1.76602	0.839168	6.05382e-08	3.53729e-07	4.8338	2.81782	validated
GIPR	425.812	1.53507	0.122046	12.5778	2.79806e-36	4.36261e-35	6.17467	1.9754	-0.264691	0.0289242	0.05169	4.95179	6.24093
ABCC1	2062.05	1.53391	0.0927657	16.5353	2.04351e-61	2.22536e-59	11.2645	3.61042	0.770558	2.94686e-16	5.8107e-15	8.50624	5.19375	validated
CHST11	940.051	1.53387	0.131076	11.7021	1.24279e-31	1.32564e-30	5.61671	1.83771	1.13225	6.46648e-20	2.00733e-18	5.67144	2.68646	validated
SACS	569.706	1.53299	0.115356	13.2892	2.67306e-40	5.64679e-39	1.46888	0.484289	0.660785	3.94504e-09	2.80074e-08	1.46285	0.955332	validated
P2RX1	621.923	1.53229	0.115781	13.2344	5.55253e-40	1.15387e-38	7.30179	2.36207	0.436062	1.42648e-05	5.60189e-05	7.04465	5.33853	validated
UBE2L6	2620.91	1.53205	0.12144	12.6157	1.72988e-36	2.75839e-35	62.7962	20.5476	1.39508	1.73627e-31	1.52879e-29	70.3445	27.1083	validated
ROBO1	1304.54	1.53173	0.148751	10.2972	7.25086e-25	4.69185e-24	9.85059	3.15983	0.866331	5.88207e-08	3.44268e-07	8.73334	5.12386	validated
IGFBP7	9073.57	1.53073	0.115727	13.227	6.12567e-40	1.26736e-38	208.838	68.9461	0.846592	2.3902e-23	1.04899e-21	219.256	123.265	validated
HSH2D	1441.26	1.52849	0.0845647	18.0748	5.03079e-73	1.21849e-70	24.7133	8.24272	0.539024	5.91138e-12	6.28393e-11	24.4982	17.1605	validated
FCRL4	130.419	1.52824	0.280894	5.44062	5.30964e-08	1.08007e-07	1.42094	0.475382	1.04994	2.01109e-05	7.65296e-05	1.40412	0.696174	validated
MUC4	22292.5	1.52784	0.154721	9.87479	5.35442e-23	3.03424e-22	105.242	33.0643	0.33204	0.00193397	0.00476936	75.7203	62.3403	validated
WDFY4	1241.02	1.52632	0.18027	8.46687	2.52084e-17	9.69149e-17	6.52173	2.16103	0.412345	0.0106234	0.0214862	8.11892	6.12872	validated
LDLRAD3	266.468	1.52553	0.140143	10.8855	1.35108e-27	1.0633e-26	2.22598	0.730181	1.0156	2.07921e-14	3.04806e-13	1.95858	1.01493	validated
SORCS2	238.433	1.52495	0.189441	8.04974	8.2967e-16	2.88495e-15	1.45667	0.471521	0.887068	3.33887e-08	2.0457e-07	1.16043	0.659143	validated
SAMSN1	821.12	1.52489	0.133992	11.3804	5.23297e-30	4.96372e-29	15.5071	5.19388	1.10917	7.70117e-24	3.4892e-22	16.4007	7.83865	validated
GREM1	5403.76	1.52455	0.268463	5.67882	1.35629e-08	2.87508e-08	35.9931	11.3995	1.56038	4.81593e-09	3.36442e-08	25.9856	9.73174	validated
PF4	81.0493	1.52435	0.17708	8.60821	7.42113e-18	2.9617e-17	4.92756	1.67697	2.13226	4.85603e-24	2.25114e-22	5.05555	1.16885	validated
PRR33	121.353	1.5229	0.150634	10.11	4.99072e-24	3.0456e-23	2.01716	0.652026	-0.11313	0.441346	0.52577	1.59658	1.83047
RASGRP1	484.882	1.52048	0.142245	10.6892	1.14322e-26	8.42597e-26	3.43734	1.13145	0.975619	1.70754e-09	1.27633e-08	2.8694	1.54315	validated
IL24	249.132	1.51998	0.273926	5.54887	2.87524e-08	5.9583e-08	4.75114	1.64854	0.725196	0.000357283	0.00105017	4.41076	2.67129	validated
OAS2	1534.19	1.51994	0.136143	11.1643	6.09547e-29	5.36187e-28	14.2605	4.64383	1.23388	1.80926e-22	7.11508e-21	12.2064	5.36593	validated
PLCG2	2151.74	1.51856	0.141469	10.7342	7.02983e-27	5.24456e-26	18.4629	6.13429	0.646271	7.5182e-07	3.68281e-06	18.8913	12.5038	validated
PIK3CD	1400.75	1.5175	0.147353	10.2984	7.16387e-25	4.64198e-24	8.62942	2.83302	0.730167	3.69716e-08	2.24556e-07	7.97078	4.94529	validated
NT5DC2	1382.49	1.5171	0.103483	14.6604	1.1566e-48	4.5898e-47	29.0511	9.85647	0.838729	4.91248e-12	5.26606e-11	32.5951	18.1529	validated
ECM1	1015.2	1.51665	0.130332	11.6368	2.67915e-31	2.79204e-30	14.3826	4.73158	0.391667	0.000105363	0.000346588	14.7113	11.0874	validated
CDC42EP2	598.79	1.51663	0.147575	10.277	8.94375e-25	5.76074e-24	8.43354	2.82451	1.12116	3.49739e-16	6.81011e-15	9.08233	4.0782	validated
COL15A1	2791.09	1.51564	0.172524	8.78512	1.56193e-18	6.54009e-18	15.9766	5.09554	0.776931	1.39089e-09	1.05371e-08	11.5259	7.07583	validated
SLC9B2	188.718	1.51367	0.133047	11.3769	5.44839e-30	5.15761e-29	2.89413	0.961917	0.844055	1.02174e-08	6.79602e-08	2.73014	1.5893	validated
GRASP	305.779	1.51216	0.118674	12.7421	3.44952e-37	5.86669e-36	6.91247	2.31496	0.0754799	0.530923	0.611159	6.35693	6.10235
COL3A1	40265.9	1.51165	0.152609	9.90539	3.94445e-23	2.2617e-22	224.913	73.8908	0.565815	1.83077e-08	1.17196e-07	201.394	139.74	validated
ATP8B2	1325.12	1.51136	0.115111	13.1296	2.22819e-39	4.36563e-38	8.38919	2.76572	0.692176	4.42542e-08	2.65449e-07	7.23481	4.7423	validated
SH2B2	320.437	1.5107	0.131208	11.5137	1.12479e-30	1.11905e-29	4.89817	1.65612	0.93261	5.30415e-14	7.29451e-13	5.81673	3.07949	validated
MPP3	86.4966	1.51068	0.123858	12.1969	3.23078e-34	4.24565e-33	2.48173	0.858797	0.175259	0.176511	0.244742	1.51462	1.41305
MRAS	337.285	1.51034	0.122894	12.2898	1.02785e-34	1.40051e-33	4.14143	1.37363	0.912106	1.71877e-14	2.55444e-13	3.64991	1.99915	validated
FHL5	57.2557	1.51031	0.176995	8.53307	1.42515e-17	5.5783e-17	1.03012	0.329692	NA	NA	NA	NA	NA
TLR10	482.642	1.5101	0.26339	5.73335	9.84679e-09	2.10673e-08	5.45238	1.83042	0.644744	0.0041916	0.00944966	5.16531	3.42466	validated
ECSCR	266.167	1.50987	0.140338	10.7588	5.38721e-27	4.05136e-26	8.60349	2.93312	0.934244	4.92827e-13	5.96334e-12	8.53827	4.45707	validated
LYG1	24.7518	1.50837	0.16314	9.24586	2.33367e-20	1.09754e-19	0.834611	0.275683	-0.0154036	0.914152	0.932332	0.870666	0.878131
CBR3	146.133	1.50802	0.176888	8.52532	1.52392e-17	5.95162e-17	3.87362	1.32426	0.7027	0.000155306	0.000491474	4.15294	2.35005	validated
IGSF6	904.072	1.50758	0.135542	11.1225	9.74468e-29	8.47636e-28	12.1634	4.11594	1.10043	2.36262e-18	6.02489e-17	17.8701	8.36983	validated
GHRL	39.5469	1.50749	0.201952	7.46463	8.35367e-14	2.53297e-13	1.87202	0.681254	0.0281936	0.892698	0.916528	1.98571	2.05501
2004-09-01	226.702	1.50745	0.116933	12.8916	5.01964e-38	8.9601e-37	4.52275	1.51284	0.451407	9.81153e-07	4.72357e-06	4.99045	3.69262	validated
ADM	2920.14	1.5073	0.176232	8.55289	1.20046e-17	4.71721e-17	57.5039	19.1482	1.8011	1.95761e-34	2.03011e-32	65.0641	18.8818	validated
HBA1	186.772	1.5068	0.274771	5.48383	4.16205e-08	8.54179e-08	11.1591	3.8301	-0.0311368	0.913008	0.931708	12.5793	10.8076
AL365273.1	73.2891	1.50608	0.299724	5.02489	5.03715e-07	9.51868e-07	2.24151	0.733518	0.902163	0.19271	0.263573	0.918385	0.511677
DUSP4	541.965	1.50554	0.190734	7.8934	2.94071e-15	9.80794e-15	2.84282	0.976282	1.28486	1.05238e-14	1.60844e-13	2.64444	1.12652	validated
ITGA2	3130.47	1.50539	0.218233	6.89808	5.27092e-12	1.41094e-11	13.18	4.31827	1.32757	7.60014e-13	9.03243e-12	8.40028	3.55026	validated
CD28	406.435	1.50264	0.167813	8.95429	3.41941e-19	1.48995e-18	2.96822	0.992166	0.881004	2.43002e-08	1.5242e-07	2.91999	1.6503	validated
PLXND1	2809.62	1.50085	0.0981198	15.2961	8.12096e-53	4.42183e-51	31.7661	10.5355	0.303573	0.00475114	0.0105531	31.7969	25.1123	validated
SEC14L2	170.661	1.49972	0.154377	9.71463	2.61195e-22	1.41235e-21	2.81791	0.95811	1.17137	1.32983e-14	2.01055e-13	2.66066	1.28441	validated
ALPK3	344.557	1.49896	0.176383	8.49832	1.92361e-17	7.46076e-17	1.22058	0.407585	0.995533	9.45363e-07	4.55753e-06	1.00284	0.548011	validated
PTAFR	1148.72	1.49855	0.12896	11.6203	3.24835e-31	3.35043e-30	8.52035	2.85759	1.1183	2.9131e-26	1.63134e-24	8.77984	4.07438	validated
BRICD5	135.524	1.49781	0.137199	10.9171	9.54904e-28	7.64359e-27	3.54235	1.21536	-0.420385	0.0217007	0.040144	4.76381	6.29443
CD84	1065.65	1.49712	0.143095	10.4624	1.28542e-25	8.86047e-25	5.45058	1.79419	0.763484	5.55034e-07	2.78412e-06	3.99676	2.46384	validated
LTB4R2	127.603	1.4969	0.118376	12.6453	1.18732e-36	1.91279e-35	1.47097	0.480496	0.0572765	0.724352	0.780852	1.16751	1.20577
PCED1B	317.802	1.49685	0.155988	9.59593	8.31604e-22	4.33322e-21	5.30969	1.82738	0.70788	5.51773e-08	3.243e-07	5.61926	3.49567	validated
OGT	9406.86	1.49662	0.094133	15.899	6.44226e-57	5.11305e-55	54.1132	17.8844	0.17209	0.138832	0.19941	41.9976	39.5984
MMP17	84.5327	1.49657	0.173826	8.60955	7.33458e-18	2.92799e-17	1.78162	0.606141	0.009142	0.952591	0.963117	1.92222	1.87309
RNF166	880.522	1.49596	0.105691	14.1541	1.76178e-45	5.27708e-44	18.2523	6.13329	0.279295	0.0429866	0.0727618	19.4401	15.539	validated
EGR2	360.037	1.49586	0.197805	7.56234	3.95887e-14	1.22606e-13	3.6871	1.26546	0.199466	0.313645	0.396891	3.4589	3.04165
PRRT2	394.827	1.49572	0.182631	8.18987	2.61506e-16	9.3883e-16	7.52611	2.42523	-0.285304	0.122258	0.17917	4.21722	5.50889
NFKB2	2310.41	1.49532	0.101841	14.683	8.28624e-49	3.32586e-47	27.9239	9.3817	0.53012	3.03569e-08	1.87141e-07	25.8282	18.315	validated
ARHGAP33	410.212	1.49517	0.138165	10.8217	2.71832e-27	2.09243e-26	7.46132	2.45893	-0.332703	0.021523	0.0398626	4.19548	5.5482
AGAP9	335.122	1.49506	0.166519	8.97827	2.7505e-19	1.20709e-18	4.28659	1.39536	-0.441196	0.00679586	0.0144763	3.08178	4.41334
ICAM4	46.9199	1.49424	0.177335	8.42611	3.57338e-17	1.35526e-16	1.13786	0.390355	0.7392	0.000519984	0.00147185	1.05191	0.641094	validated
ENTPD1	1627.32	1.49405	0.123043	12.1426	6.28226e-34	8.04496e-33	15.8974	5.37133	1.20558	8.55945e-29	6.08286e-27	17.3437	7.74987	validated
HLA-DOB	439.382	1.49033	0.221739	6.72109	1.80372e-11	4.65528e-11	10.0976	3.52386	0.479455	0.0126375	0.0250106	10.3299	7.4333	validated
MGAM	283.639	1.48969	0.297323	5.01036	5.43289e-07	1.02458e-06	1.23687	0.398533	2.00437	4.4627e-17	9.64163e-16	1.41748	0.36853	validated
IKBIP	575.674	1.489	0.109516	13.5962	4.21973e-42	1.02558e-40	9.00827	3.11777	1.07424	5.23696e-35	5.6398e-33	8.93541	4.35791	validated
PTGER1	69.5996	1.48764	0.199757	7.44725	9.53062e-14	2.87865e-13	1.31076	0.451148	0.800249	0.000246983	0.000750056	1.26312	0.710637	validated
SPON2	1644.36	1.48719	0.133566	11.1345	8.52556e-29	7.4482e-28	33.3784	11.4704	0.770479	5.14849e-16	9.70106e-15	32.563	19.5691	validated
GRK5	1367.6	1.487	0.0930872	15.9743	1.93083e-57	1.577e-55	14.3115	4.81354	0.596266	1.77343e-11	1.77978e-10	13.9787	9.56294	validated
FNDC1	243.178	1.48467	0.248695	5.96984	2.37486e-09	5.28465e-09	1.09033	0.364029	0.555813	0.00715697	0.0151402	0.892088	0.647564	validated
IRF7	1195.63	1.48403	0.0978983	15.1589	6.61352e-52	3.39075e-50	22.7322	7.86114	0.386911	0.00639783	0.013725	26.5979	19.5147	validated
CAPN8	2220.2	1.4827	0.155668	9.52473	1.65475e-21	8.46848e-21	48.5673	16.4621	-0.521077	0.000495776	0.00140842	34.6478	48.9939
FGD3	798.408	1.48024	0.137964	10.7292	7.42054e-27	5.53311e-26	6.46203	2.19388	0.499146	3.15416e-05	0.000115719	7.30458	5.24467	validated
RHOQ	1694.72	1.4795	0.0932756	15.8616	1.16795e-56	8.86886e-55	22.1914	7.56595	0.666604	3.20037e-16	6.27523e-15	18.8289	12.3994	validated
DUSP5	1794.45	1.47877	0.190258	7.77244	7.69887e-15	2.50879e-14	20.7477	7.36537	0.76411	2.10245e-06	9.60962e-06	23.207	13.8402	validated
SMIM5	806.026	1.47863	0.153062	9.66032	4.44457e-22	2.35346e-21	10.863	3.5702	-0.323717	0.0281074	0.0504363	7.63793	9.76907
ARHGEF17	1229.06	1.4786	0.105269	14.0459	8.16098e-45	2.33019e-43	8.22311	2.74082	0.220667	0.0782049	0.121733	5.95259	5.41376
COLQ	72.2837	1.47581	0.151849	9.71895	2.50342e-22	1.35574e-21	0.981901	0.33641	-0.045036	0.768973	0.817683	1.04088	1.08792
DIO2	257.178	1.4756	0.262873	5.61336	1.98437e-08	4.15508e-08	1.83553	0.630985	0.734103	9.94975e-05	0.000329073	1.38198	0.850769	validated
CCDC189	131.754	1.47515	0.113465	13.001	1.20762e-38	2.23513e-37	4.06817	1.42738	0.415196	0.0116465	0.0232788	4.79961	3.62345	validated
PTGFR	356.133	1.47489	0.167172	8.82258	1.11857e-18	4.73588e-18	2.76246	0.91746	1.13689	3.66673e-14	5.19052e-13	2.24858	1.07545	validated
KMO	204.116	1.47376	0.152638	9.65527	4.66928e-22	2.47058e-21	3.0942	1.06249	1.03205	2.9439e-13	3.66027e-12	3.78932	1.89193	validated
GNG8	6.03985	1.47335	0.360773	4.08386	4.42943e-05	7.21864e-05	2.36212	0.90578	0.00682038	0.988473	0.991164	1.12558	1.08986
ARHGEF15	282.627	1.47288	0.133567	11.0272	2.82387e-28	2.36552e-27	2.62212	0.879952	0.664691	1.52993e-07	8.4029e-07	2.60444	1.71468	validated
CEACAM21	110.739	1.47048	0.141601	10.3847	2.91105e-25	1.94458e-24	5.38921	1.86564	0.672509	1.09435e-06	5.23076e-06	4.28621	2.79611	validated
DFNB31	273.497	1.47041	0.113002	13.0123	1.04225e-38	1.93782e-37	2.76892	0.934768	0.178921	0.100632	0.151099	2.28914	2.13384
ANK1	109.653	1.4699	0.174163	8.4398	3.17887e-17	1.21185e-16	1.04334	0.357482	1.14525	3.9639e-09	2.81127e-08	1.1295	0.535314	validated
GZMH	46.6959	1.46919	0.282517	5.20036	1.98906e-07	3.88357e-07	1.86948	0.645933	1.14109	1.76039e-07	9.58595e-07	2.31042	1.0494	validated
ADORA2A	181.436	1.46887	0.158759	9.25224	2.19828e-20	1.03594e-19	2.96288	1.00689	0.993164	1.90886e-05	7.30167e-05	2.50391	1.35186	validated
AEBP1	4480.56	1.46881	0.142415	10.3136	6.11501e-25	3.98255e-24	35.2065	11.9705	0.459171	0.000143194	0.000456446	34.7135	24.4023	validated
WDR66	114.454	1.46847	0.119554	12.283	1.11833e-34	1.5179e-33	1.48183	0.513534	0.429668	0.000344094	0.00101375	1.43852	1.09214	validated
ENO2	573.01	1.468	0.125504	11.6968	1.32286e-31	1.40918e-30	7.91222	2.7372	0.19541	0.0516986	0.0853816	7.94526	7.05258
TGFB2	103.149	1.46671	0.200645	7.30997	2.67197e-13	7.80695e-13	1.12283	0.371273	1.22297	8.83639e-09	5.93046e-08	1.10281	0.514289	validated
CD93	2599.07	1.46589	0.144069	10.1749	2.56635e-24	1.60018e-23	11.5073	3.86938	1.15816	2.60848e-21	8.99475e-20	10.3564	4.85918	validated
PITPNC1	1130.18	1.46568	0.10287	14.248	4.61375e-46	1.44674e-44	16.7829	5.79135	0.964547	2.00848e-20	6.46408e-19	17.7096	9.04588	validated
RIC3	95.0812	1.46512	0.188892	7.75637	8.73915e-15	2.83856e-14	2.03438	0.698212	0.0116805	0.948506	0.959818	1.75858	1.86922
ENAM	84.2485	1.46507	0.143073	10.24	1.31213e-24	8.37094e-24	8.39424	2.88064	0.742944	4.44989e-06	1.92339e-05	6.47547	4.06887	validated
ATP11A	1270.75	1.464	0.127821	11.4535	2.25825e-30	2.19999e-29	7.48535	2.51597	0.631749	0.000157974	0.000499354	4.3439	3.00455	validated
ORAI2	1671.47	1.46229	0.116826	12.5169	6.03666e-36	9.1186e-35	12.513	4.33241	0.981554	5.38235e-18	1.30143e-16	11.5167	6.03739	validated
S100A2	34.0101	1.46223	0.242174	6.03794	1.56098e-09	3.51477e-09	2.10079	0.754062	1.09201	1.02069e-05	4.13236e-05	2.50828	1.22749	validated
LHFP	749.109	1.46217	0.117592	12.4343	1.7033e-35	2.45919e-34	11.3215	3.88662	0.838753	1.99945e-21	6.98062e-20	10.737	6.1601	validated
2001-09-01	1019.95	1.46149	0.15483	9.43936	3.75057e-21	1.87302e-20	17.3747	6.13734	0.383178	0.00886395	0.0183383	22.0676	16.5279	validated
PDE1B	150.152	1.46033	0.141098	10.3497	4.19715e-25	2.76815e-24	1.63917	0.566947	0.462483	2.63922e-05	9.83734e-05	1.71921	1.28227	validated
MAP3K6	1160.51	1.45965	0.101387	14.3967	5.42506e-47	1.86792e-45	12.4345	4.33668	0.0206279	0.898635	0.9208	14.9465	14.2698
PLXNA3	2023.8	1.45958	0.118033	12.3659	3.99906e-35	5.60667e-34	23.7592	7.92692	0.25301	0.101298	0.152018	17.0822	15.2737
FBXO2	51.7344	1.45887	0.187708	7.77204	7.72325e-15	2.51615e-14	1.00257	0.36322	0.540521	0.00309739	0.00723689	1.19657	0.821153	validated
IL7R	2849.16	1.45864	0.169141	8.62382	6.47584e-18	2.59625e-17	25.1268	8.5685	0.809141	5.85884e-06	2.48783e-05	19.9935	12.1397	validated
CSGALNACT1	365.841	1.4583	0.135982	10.7242	7.83389e-27	5.83513e-26	3.56993	1.23773	1.12316	6.35669e-17	1.34431e-15	2.92376	1.40525	validated
TXK	124.022	1.45827	0.14896	9.78968	1.2469e-22	6.89082e-22	2.10786	0.716299	0.377651	0.026045	0.0471402	1.58698	1.26526	validated
PRF1	376.214	1.45825	0.156016	9.34681	9.03286e-21	4.38168e-20	4.35825	1.47616	1.01871	3.88866e-15	6.34514e-14	4.00285	2.0104	validated
MX2	650.354	1.4575	0.12787	11.3983	4.26422e-30	4.08063e-29	8.25222	2.84186	0.771838	4.09265e-11	3.91641e-10	7.54235	4.53594	validated
PDK1	1997.31	1.45697	0.11438	12.738	3.6345e-37	6.17382e-36	15.9895	5.61269	1.15335	5.03663e-29	3.65351e-27	14.4192	6.69049	validated
C16orf86	66.6033	1.45406	0.13955	10.4196	2.01714e-25	1.36959e-24	1.33394	0.478681	0.26022	0.0756331	0.118335	1.68242	1.43827
LRRC25	404.322	1.45329	0.120447	12.0658	1.60138e-33	1.98444e-32	5.20717	1.80973	0.926723	8.20544e-20	2.51109e-18	6.2105	3.28103	validated
ITGB3	368.598	1.45318	0.144368	10.0658	7.8209e-24	4.71132e-23	3.02114	1.01282	0.817271	9.42573e-09	6.30182e-08	2.33392	1.36455	validated
IFIT3	981.278	1.45269	0.178442	8.14098	3.92087e-16	1.39268e-15	12.9879	4.40931	1.4895	1.16696e-24	5.6925e-23	11.7496	4.30949	validated
PRDM15	627.327	1.45213	0.111467	13.0274	8.5431e-39	1.59805e-37	4.13857	1.44697	0.526828	1.82409e-06	8.4337e-06	3.85332	2.73789	validated
SLC41A1	721.342	1.45201	0.111952	12.97	1.81001e-38	3.32378e-37	5.32607	1.83645	0.914657	5.54088e-15	8.82506e-14	4.94286	2.7297	validated
MAGED4B	260.832	1.45077	0.139167	10.4247	1.91357e-25	1.30178e-24	3.91889	1.39865	0.22024	0.172068	0.239435	5.29375	4.41694
TIGIT	365.911	1.44932	0.184638	7.84951	4.17677e-15	1.37897e-14	4.86618	1.68969	0.898389	1.21574e-07	6.78641e-07	4.65697	2.5386	validated
PRDM1	2847.9	1.44797	0.147783	9.79794	1.14906e-22	6.36766e-22	19.3356	6.75247	1.10125	1.06533e-13	1.40307e-12	15.6102	7.58668	validated
GPR85	55.2403	1.44727	0.147486	9.8129	9.90756e-23	5.51869e-22	0.770415	0.264751	NA	NA	NA	NA	NA
ELOVL5	1748.11	1.44648	0.110429	13.0987	3.34796e-39	6.51415e-38	23.2469	8.07355	0.911494	1.18119e-12	1.37233e-11	20.3924	11.4216	validated
CARD6	294.853	1.44619	0.119656	12.0863	1.24809e-33	1.55436e-32	2.34129	0.807367	1.02046	1.08702e-18	2.89871e-17	2.15346	1.0975	validated
KSR1	1015.56	1.44618	0.126547	11.428	3.0296e-30	2.92507e-29	14.9111	5.12208	0.636137	0.000801459	0.00217999	8.51485	5.94741	validated
CSGALNACT2	1019.69	1.44596	0.10257	14.0973	3.9443e-45	1.14958e-43	9.19293	3.19731	0.802484	3.72116e-12	4.03534e-11	7.98143	4.80496	validated
STX2	359.344	1.44536	0.101656	14.2181	7.0753e-46	2.17969e-44	4.30488	1.50087	0.397361	0.000214963	0.000660408	3.69676	2.9445	validated
C8orf4	2458.83	1.44527	0.217752	6.63721	3.1967e-11	8.10162e-11	45.8725	16.7107	0.269253	0.186185	0.256125	43.3227	36.4554
PLK3	464.475	1.44513	0.135546	10.6616	1.53989e-26	1.12551e-25	8.02998	2.88007	0.0887571	0.48193	0.56523	8.93814	8.49027
AHSA2	2305.52	1.44487	0.1059	13.6438	2.19937e-42	5.43957e-41	26.4293	9.01753	-0.196128	0.0317037	0.0560843	25.4415	30.449
TSPAN11	1928.62	1.44468	0.139411	10.3627	3.66385e-25	2.43126e-24	11.3012	3.86008	0.624801	2.07783e-08	1.32045e-07	8.93369	5.94091	validated
SEMA6B	615.77	1.44403	0.133548	10.8128	2.99237e-27	2.29333e-26	4.61465	1.58672	0.570677	2.96271e-06	1.31467e-05	5.29497	3.59688	validated
TUBG2	247.921	1.44203	0.0910024	15.8461	1.49536e-56	1.1294e-54	4.8835	1.70478	0.108973	0.168249	0.234844	4.24163	4.02495
CEBPB	1910.44	1.44149	0.150384	9.58541	9.20928e-22	4.78093e-21	26.9975	9.72893	0.722801	1.32662e-08	8.65861e-08	26.3211	16.0901	validated
ATAD3C	70.8906	1.43974	0.147749	9.74452	1.94706e-22	1.06429e-21	1.15862	0.424573	0.522548	0.000460666	0.00131982	1.12706	0.789274	validated
DOCK2	1752.33	1.43951	0.120257	11.9703	5.08329e-33	6.02108e-32	11.0667	3.86463	0.513478	2.21524e-06	1.00791e-05	11.0122	7.90008	validated
NCF4	1085.05	1.43862	0.111815	12.8661	6.98196e-38	1.23998e-36	21.8368	7.90149	0.370611	0.000436657	0.00125864	24.6079	18.5275	validated
BACE2	5670.19	1.43852	0.121809	11.8096	3.48151e-32	3.83294e-31	79.015	27.7689	1.59006	2.4757e-38	3.64841e-36	79.4809	27.1571	validated
STAT2	3914.64	1.43812	0.0839058	17.1397	7.5024e-66	1.10941e-63	51.8565	17.9903	0.556481	5.99929e-09	4.1354e-08	45.9179	32.7473	validated
HDAC7	2496.64	1.43797	0.0913547	15.7405	7.98527e-56	5.63704e-54	21.169	7.39223	0.583953	1.4879e-13	1.92341e-12	20.6297	14.0123	validated
SH3RF3	461.591	1.43551	0.108919	13.1796	1.14946e-39	2.29695e-38	2.23539	0.76809	0.637232	2.46847e-12	2.75148e-11	1.98403	1.3066	validated
CARD9	214.683	1.43474	0.108284	13.2497	4.52943e-40	9.48277e-39	2.1798	0.770069	0.313046	0.0107214	0.0216439	2.58483	2.03227	validated
ADGRL4	554.773	1.43415	0.129292	11.0923	1.36715e-28	1.17394e-27	6.20279	2.16598	0.978178	1.58025e-18	4.15855e-17	5.90772	3.13745	validated
PTPRS	727.051	1.43377	0.120087	11.9394	7.37335e-33	8.55333e-32	3.9188	1.35968	0.274215	0.0016785	0.00420001	3.10704	2.65473	validated
TLR6	358.34	1.43152	0.155131	9.22785	2.76129e-20	1.29388e-19	2.27729	0.796116	0.795175	3.01349e-07	1.57833e-06	1.9297	1.16761	validated
APOL4	466.46	1.43146	0.126487	11.317	1.08114e-29	9.98541e-29	6.08198	2.10165	0.517033	2.10486e-06	9.61749e-06	4.94478	3.59577	validated
LENG8	8111.37	1.43074	0.0920805	15.5379	1.92033e-54	1.19366e-52	52.4906	18.1931	-0.188969	0.0246872	0.0449091	61.9466	73.0618
RP4-583P15.14	74.7558	1.43045	0.201298	7.10611	1.19359e-12	3.33285e-12	7.0521	2.59981	0.22765	0.266636	0.347144	15.9384	12.744
PAN2	1617.05	1.42972	0.0811481	17.6186	1.77313e-69	3.5083e-67	25.3099	8.84173	-0.046694	0.623576	0.695125	20.4746	22.373
SEMA4A	1001.58	1.42914	0.112711	12.6797	7.66428e-37	1.26222e-35	11.3222	4.05031	0.790485	5.26935e-15	8.42134e-14	10.6745	6.29866	validated
REM1	75.7579	1.42873	0.162088	8.81449	1.20236e-18	5.07231e-18	1.29958	0.460429	0.300669	0.0328044	0.0577229	1.37734	1.08725	validated
LEF1	424.003	1.42793	0.173983	8.20727	2.26266e-16	8.15022e-16	9.14545	3.19341	0.612021	6.65874e-05	0.000229008	10.1841	6.96895	validated
KLF7	647.71	1.42724	0.134472	10.6137	2.57488e-26	1.85402e-25	3.00254	1.04675	0.846335	6.00523e-07	2.9962e-06	2.70878	1.59822	validated
C19orf66	1181.11	1.42619	0.0686346	20.7795	6.63336e-96	6.21236e-93	18.7126	6.62832	0.515462	8.44674e-15	1.31102e-13	19.6985	13.9361	validated
TNFSF13B	642.139	1.42615	0.136527	10.4459	1.52939e-25	1.04651e-24	9.53237	3.38131	0.625735	1.26068e-07	7.00933e-07	9.18473	5.99322	validated
RP4-539M6.19	36.385	1.42611	0.30073	4.74216	2.11453e-06	3.82056e-06	0.850572	0.301615	0.610094	0.044396	0.0748397	1.72055	1.14512	validated
CCDC88A	974.408	1.42547	0.0923894	15.4289	1.04573e-53	6.17244e-52	5.44818	1.92594	0.479004	2.75337e-05	0.000102301	5.22704	3.95745	validated
GMFG	807.837	1.42463	0.152408	9.34745	8.97883e-21	4.35754e-20	43.6769	16.1783	0.509475	0.000931056	0.00248518	72.1226	47.6567	validated
TTLL3	1498.72	1.42349	0.107939	13.1879	1.03044e-39	2.07983e-38	17.0732	5.91373	-0.332134	0.00366893	0.00840397	16.7813	21.071
CYP7B1	156.42	1.42252	0.1773	8.02321	1.03017e-15	3.55922e-15	3.03645	1.06129	1.22047	2.27494e-11	2.24765e-10	2.29019	1.01785	validated
IL1RL1	152.515	1.42177	0.2193	6.48322	8.97839e-11	2.20043e-10	1.97337	0.677847	1.2831	1.35124e-06	6.36519e-06	1.91137	0.851531	validated
RASIP1	279.4	1.42105	0.130486	10.8905	1.28001e-27	1.0102e-26	2.52259	0.89088	0.598359	1.07574e-06	5.14708e-06	2.67779	1.77373	validated
KANK3	179.873	1.41903	0.113625	12.4887	8.60072e-36	1.2745e-34	2.17423	0.776179	0.462993	1.57567e-05	6.14638e-05	2.49925	1.86668	validated
XDH	7458.74	1.41866	0.210944	6.72531	1.75214e-11	4.5263e-11	40.7812	14.0226	1.65197	1.10449e-26	6.33726e-25	31.0783	10.1423	validated
TMTC1	636.001	1.41818	0.141768	10.0036	1.47028e-23	8.66742e-23	2.80252	0.974037	0.942992	4.12266e-10	3.38121e-09	2.0625	1.11605	validated
SH2D3C	572.804	1.41805	0.12226	11.5986	4.18676e-31	4.28686e-30	5.84089	2.06157	0.699557	1.75483e-12	1.9925e-11	5.83129	3.66404	validated
RUNX2	622.209	1.41761	0.0974271	14.5505	5.79648e-48	2.14852e-46	4.00188	1.41845	0.484528	8.41894e-07	4.09823e-06	3.51557	2.64699	validated
LAT	544.765	1.41551	0.157789	8.97096	2.93948e-19	1.28681e-18	13.7705	4.92609	0.277081	0.0238508	0.0435632	16.5022	13.6201	validated
KCNAB2	1127.84	1.415	0.116862	12.1083	9.54009e-34	1.20025e-32	9.86865	3.49677	0.535569	3.45871e-07	1.79208e-06	8.94824	6.40453	validated
FBXO44	385.403	1.41496	0.1152	12.2826	1.12277e-34	1.52099e-33	5.97324	2.1737	0.276889	0.0197865	0.0370385	6.35365	5.20577	validated
RBP5	388.364	1.4143	0.133419	10.6005	2.96505e-26	2.12733e-25	16.4442	5.8906	0.43173	0.00111412	0.00292147	15.3253	11.2484	validated
FAM217A	4.89838	1.41405	0.305876	4.62295	3.78317e-06	6.69345e-06	0.993328	0.407049	NA	NA	NA	NA	NA
EBF4	242.712	1.41207	0.111449	12.6701	8.66459e-37	1.41865e-35	3.33191	1.18579	0.135613	0.300579	0.383038	4.22461	3.74362
NLRP1	1348.95	1.40986	0.107731	13.0868	3.91797e-39	7.56039e-38	10.8249	3.86321	0.231881	0.0151398	0.0292908	10.7973	9.28022
ZNF467	291.515	1.40843	0.115487	12.1956	3.27981e-34	4.30605e-33	3.7835	1.36061	0.490585	8.86146e-06	3.62644e-05	4.12149	2.90038	validated
FILIP1L	2200.55	1.40795	0.151432	9.29753	1.43747e-20	6.88494e-20	21.9507	7.67831	0.774945	3.73268e-07	1.92335e-06	22.1442	13.5495	validated
HEG1	2117.15	1.40748	0.155096	9.07493	1.13751e-19	5.10373e-19	10.2708	3.51336	0.956538	2.09704e-09	1.54682e-08	6.8722	3.722	validated
TVP23A	69.3974	1.40727	0.156596	8.98662	2.54951e-19	1.12134e-18	0.909487	0.323034	0.120656	0.3557	0.440691	1.06284	0.974529
IFI30	7899.78	1.40689	0.124025	11.3436	7.97897e-30	7.4428e-29	218.229	79.7821	0.867971	6.31942e-11	5.86684e-10	255.271	133.893	validated
VASH1	1221.02	1.40606	0.104577	13.4451	3.28762e-41	7.46114e-40	7.03556	2.48124	0.518153	2.22921e-08	1.40962e-07	5.83343	4.18163	validated
SRRM2	24595	1.4052	0.0901271	15.5913	8.34588e-55	5.35356e-53	221.344	78.1351	-0.329006	0.00276381	0.00653713	211.859	266.216
EOMES	91.6452	1.40417	0.217817	6.44657	1.1441e-10	2.78305e-10	0.978607	0.344502	0.636278	0.00149219	0.00378207	0.922021	0.598005	validated
RP11-411B6.6	28.8555	1.4041	0.226988	6.18579	6.17939e-10	1.42824e-09	1.04544	0.36088	-0.209393	0.372644	0.457652	1.55617	1.89332
CTD-3214H19.16	110.443	1.40382	0.677149	2.07313	0.03816	0.0476382	4.64231	1.6206	2.66467	0.0025901	0.00618267	10.3161	1.78633	validated
SLC35G2	67.784	1.4036	0.154801	9.06715	1.22172e-19	5.46931e-19	1.21543	0.439115	0.726507	4.08284e-06	1.77167e-05	1.10632	0.707489	validated
ITPRIPL1	126.846	1.40344	0.126849	11.0638	1.87924e-28	1.59514e-27	1.26256	0.454312	1.02473	1.4431e-17	3.30662e-16	1.25006	0.633543	validated
SIRPG	231.614	1.40284	0.159069	8.81906	1.15426e-18	4.88112e-18	5.48881	1.96812	0.666414	8.05982e-06	3.32462e-05	6.00588	3.80366	validated
LAIR1	1089.98	1.40149	0.103641	13.5225	1.15127e-41	2.71816e-40	19.4413	6.9798	0.582867	1.27136e-10	1.13009e-09	19.682	13.4827	validated
LUM	8976.24	1.40139	0.144262	9.71416	2.62413e-22	1.41729e-21	239.837	87.1432	0.900677	6.88515e-18	1.63932e-16	262.243	142.707	validated
ESR2	110.197	1.40123	0.15357	9.12436	7.216e-20	3.28697e-19	1.2999	0.486056	0.234909	0.0973794	0.146861	1.03141	0.960092
TAGAP	1019.5	1.40105	0.173203	8.08906	6.01262e-16	2.10952e-15	8.7844	3.17539	1.10817	8.77176e-13	1.03197e-11	8.74576	4.2626	validated
HSPA12B	182.537	1.40077	0.119145	11.7569	6.51082e-32	7.09023e-31	1.60397	0.569924	0.612971	1.85482e-09	1.37759e-08	1.57538	1.03325	validated
FSTL3	327.44	1.40061	0.137176	10.2103	1.78267e-24	1.12603e-23	4.48576	1.61795	0.192987	0.15779	0.222284	4.56973	3.97942
CRYGS	98.672	1.39851	0.110025	12.7108	5.15221e-37	8.63702e-36	2.9166	1.04316	-0.535599	6.49765e-05	0.000224057	2.35671	3.44512
RP11-330H6.5	128.531	1.39832	0.229026	6.10551	1.02473e-09	2.33957e-09	0.959533	0.348692	0.760371	1.72597e-05	6.6695e-05	1.45565	0.851759	validated
KCNIP2	67.5524	1.39707	0.160074	8.72766	2.6e-18	1.06954e-17	1.40649	0.490272	-0.27981	0.0513686	0.0848968	1.10691	1.41455
DOK2	556.311	1.39685	0.112561	12.4098	2.31262e-35	3.31169e-34	9.12549	3.32738	0.683509	3.21981e-11	3.11954e-10	10.3258	6.40937	validated
PTPN13	485.919	1.39667	0.129915	10.7506	5.88589e-27	4.41458e-26	2.00266	0.710639	0.569098	0.00014483	0.000461032	1.50023	1.05742	validated
CCDC136	65.5742	1.39662	0.151926	9.19273	3.83005e-20	1.77456e-19	1.57085	0.554789	0.0867809	0.576021	0.651818	1.10477	1.10344
ASS1	31542.9	1.39628	0.164248	8.50104	1.87894e-17	7.29353e-17	646.34	232.71	1.58572	1.13784e-19	3.448e-18	808.718	263.455	validated
SYDE1	480.159	1.39538	0.120873	11.5442	7.89511e-31	7.95627e-30	3.97995	1.42793	0.558636	1.77775e-09	1.32456e-08	3.91664	2.73996	validated
HCLS1	2683.34	1.39538	0.125854	11.0872	1.44678e-28	1.24005e-27	41.0471	14.9813	0.741948	3.45842e-13	4.26214e-12	45.4062	27.485	validated
PTPRC	6581.39	1.39396	0.150406	9.26799	1.89687e-20	8.97816e-20	54.3566	19.3298	0.970171	1.62185e-08	1.04732e-07	49.0651	26.5936	validated
SLC26A11	472.567	1.39343	0.0934886	14.9048	3.06566e-50	1.38924e-48	6.73953	2.42787	0.241481	0.0153909	0.0297081	6.27035	5.49748
DCHS1	1336.58	1.39326	0.126012	11.0566	2.03753e-28	1.72222e-27	3.48308	1.20635	0.405911	0.00295232	0.00693032	2.40484	1.92205	validated
SH2D1A	186.898	1.39293	0.184596	7.54579	4.49543e-14	1.38734e-13	2.67065	0.972415	0.826917	2.16409e-07	1.1626e-06	3.06912	1.77384	validated
HS3ST3A1	104.246	1.39291	0.181661	7.66762	1.75214e-14	5.55873e-14	1.28837	0.46165	0.654515	0.000132974	0.000426689	1.09698	0.712844	validated
SFXN3	1025.31	1.39248	0.0871069	15.9859	1.60347e-57	1.33288e-55	12.8436	4.61094	0.336309	0.000166246	0.000523255	11.8648	9.66855	validated
MSTO1	866.114	1.39205	0.067453	20.6374	1.26784e-94	1.04768e-91	19.2636	6.99207	0.313997	0.000381252	0.00111361	19.2118	15.8634	validated
SERPINF2	149.437	1.39202	0.142217	9.78801	1.26768e-22	7.00013e-22	1.83331	0.669999	1.02241	7.23804e-11	6.66223e-10	2.25931	1.09171	validated
ACRC	67.5353	1.39187	0.11751	11.8447	2.2918e-32	2.55924e-31	0.878049	0.327032	-0.115206	0.317937	0.400966	0.767304	0.867659
PHGDH	431.949	1.39064	0.172068	8.08193	6.375e-16	2.23332e-15	7.10519	2.60297	0.905588	1.33082e-15	2.36141e-14	8.18299	4.40235	validated
NR2F1	540.735	1.38959	0.132389	10.4963	8.98495e-26	6.26094e-25	6.02019	2.16981	0.645836	4.49571e-09	3.15646e-08	6.17141	4.05623	validated
FCER1G	1521.83	1.38928	0.145911	9.52144	1.70793e-21	8.72154e-21	102.691	38.1846	0.89711	6.73433e-15	1.05696e-13	119.532	62.9235	validated
LRRC8C	720.523	1.38895	0.111655	12.4396	1.59216e-35	2.30822e-34	3.42692	1.22226	0.849176	3.9346e-13	4.82772e-12	2.89027	1.67573	validated
KIRREL	1377.49	1.38865	0.130399	10.6492	1.75829e-26	1.28181e-25	6.70113	2.36158	0.735049	6.64457e-09	4.54218e-08	4.96276	3.11517	validated
KRBA1	169.936	1.38802	0.111948	12.3988	2.65303e-35	3.79144e-34	1.96672	0.703914	0.302029	0.00279832	0.00660983	1.67712	1.39694	validated
CD180	792.837	1.38794	0.157424	8.81656	1.18029e-18	4.98518e-18	4.57413	1.67708	0.901124	5.96662e-11	5.56513e-10	4.85399	2.63858	validated
TMEM110-MUSTN1	142.432	1.38517	0.172046	8.05114	8.20272e-16	2.85581e-15	1.28529	0.490653	0.299169	0.105214	0.157019	1.56063	1.28301
SEMA4D	2295.52	1.38415	0.114012	12.1403	6.45653e-34	8.26059e-33	21.7602	7.82409	0.694251	6.12975e-14	8.36419e-13	18.795	11.927	validated
CORO1A	5259.4	1.38347	0.173646	7.96714	1.62393e-15	5.51705e-15	86.5605	32.4314	0.541948	0.000333619	0.000985579	128.41	86.0159	validated
ITK	497.213	1.38279	0.148727	9.29756	1.43707e-20	6.88494e-20	3.74392	1.35416	0.619694	4.63195e-05	0.000164713	3.73026	2.55062	validated
C16orf74	82.7813	1.38183	0.15697	8.80313	1.33058e-18	5.60142e-18	3.0515	1.15241	0.22393	0.176321	0.244574	3.70141	3.1277
MFSD2A	880.718	1.38107	0.131586	10.4955	9.05612e-26	6.30741e-25	14.0906	5.18529	0.58683	5.62607e-05	0.000196372	13.195	9.09753	validated
FEZ1	252.786	1.3807	0.120713	11.4378	2.70613e-30	2.62358e-29	5.51737	2.03127	0.786338	4.01512e-10	3.29881e-09	7.31711	4.23213	validated
FCHSD1	705.277	1.38025	0.0950456	14.5219	8.79755e-48	3.21844e-46	10.2707	3.6936	0.105047	0.280796	0.362384	9.0089	8.70425
DOCK4	664.378	1.3797	0.116006	11.8934	1.28143e-32	1.45056e-31	4.44517	1.59275	0.803243	2.73994e-08	1.70223e-07	3.35822	2.03474	validated
COL5A1	5194.1	1.37968	0.163307	8.44837	2.95401e-17	1.12919e-16	22.1228	7.81587	0.455542	0.000220284	0.000675126	18.6034	14.0288	validated
SELPLG	1160.75	1.37948	0.116246	11.8669	1.75885e-32	1.97193e-31	15.1135	5.5601	0.83374	2.76943e-16	5.49958e-15	16.9218	9.40908	validated
EXOC3L4	427.254	1.37827	0.1088	12.6679	8.907e-37	1.45664e-35	10.9002	4.00189	-0.037723	0.768092	0.817057	11.5774	11.5787
NR4A2	793.636	1.37744	0.284821	4.83616	1.32373e-06	2.42511e-06	7.50434	2.85534	-0.109626	0.667177	0.731995	5.89316	6.57952
EFHC1	529.907	1.37656	0.0795573	17.3027	4.48807e-67	7.33121e-65	5.76656	2.12468	-0.0897981	0.385766	0.471021	5.06538	5.53514
CLIP4	391.357	1.37638	0.121179	11.3582	6.75205e-30	6.32774e-29	4.10065	1.49123	0.629461	6.49739e-07	3.22451e-06	3.21464	2.21904	validated
CCDC39	167.317	1.37634	0.123001	11.1897	4.5793e-29	4.07152e-28	4.62067	1.66172	-0.341785	0.0951549	0.144033	1.88714	2.54575
PIK3R6	186.211	1.37621	0.112436	12.24	1.8999e-34	2.53706e-33	1.67144	0.608011	0.210306	0.0140162	0.0273259	1.53779	1.34231
MLKL	1260.56	1.37615	0.0939096	14.6539	1.27127e-48	4.9746e-47	19.1072	6.96542	0.69546	1.24465e-17	2.87544e-16	17.1765	10.9327	validated
RBMS1	1284.8	1.37592	0.109425	12.5741	2.93145e-36	4.56047e-35	12.8718	4.62743	0.544023	1.88691e-07	1.02074e-06	10.775	7.73074	validated
HLA-DMA	3590.09	1.37537	0.103985	13.2266	6.15996e-40	1.27257e-38	98.3229	36.5268	0.519422	1.78035e-05	6.84938e-05	116.309	78.4633	validated
RASSF4	1737.09	1.37537	0.101149	13.5974	4.14745e-42	1.00976e-40	16.9884	6.23316	0.343496	2.15414e-06	9.82343e-06	16.418	13.216	validated
CD44	9002.28	1.3737	0.109479	12.5476	4.09562e-36	6.25384e-35	105.355	38.3471	1.024	5.21799e-36	6.19083e-34	101.476	50.9986	validated
IL9R	64.3044	1.37369	0.242996	5.65313	1.5755e-08	3.32272e-08	2.19185	0.80305	0.257273	0.272001	0.353019	1.19197	1.00299
FLT4	310.23	1.37198	0.150925	9.09046	9.86252e-20	4.44779e-19	1.90792	0.692002	0.676444	1.8472e-07	1.00193e-06	1.60329	1.03205	validated
HPN	82.5535	1.37174	0.264598	5.18424	2.16898e-07	4.21902e-07	1.6905	0.629648	0.700164	0.00266684	0.00633561	1.79414	1.15578	validated
SIGLEC14	222.041	1.37123	0.235502	5.8226	5.79397e-09	1.25569e-08	3.48742	1.2738	1.1628	8.8069e-10	6.85838e-09	3.43647	1.61709	validated
ZFC3H1	1826.68	1.3699	0.0696843	19.6586	4.87566e-86	2.73973e-83	16.7916	6.12135	-0.0886541	0.477125	0.560429	14.6161	16.61
CPNE5	1275.49	1.36853	0.134123	10.2036	1.91069e-24	1.20365e-23	16.0048	6.04343	1.02039	9.45592e-23	3.81507e-21	16.2208	7.97917	validated
DSE	988.99	1.36846	0.115346	11.864	1.82135e-32	2.04038e-31	7.29287	2.66184	0.62033	5.32616e-08	3.1436e-07	6.01267	4.09008	validated
BCL3	3645.11	1.36817	0.110626	12.3675	3.91607e-35	5.49756e-34	69.2973	25.6342	0.655906	8.13583e-10	6.3882e-09	70.3249	44.8352	validated
ARHGAP23	708.69	1.36773	0.137575	9.94172	2.74051e-23	1.58823e-22	4.70449	1.68188	0.845502	1.30346e-08	8.51936e-08	4.28687	2.53445	validated
ATM	2745.86	1.36667	0.132239	10.3348	4.90259e-25	3.21402e-24	17.6028	6.35571	0.330477	0.0597625	0.0967367	11.8313	10.089	validated
SH2D1B	62.8428	1.36587	0.175148	7.79836	6.27168e-15	2.05133e-14	0.9309	0.343079	NA	NA	NA	NA	NA
RASA4B	499.319	1.36496	0.155597	8.77244	1.74843e-18	7.28193e-18	7.21793	2.67809	0.830472	4.74169e-06	2.04258e-05	7.52245	4.03743	validated
HIF1A	9564.33	1.36459	0.124291	10.979	4.82494e-28	3.95454e-27	105.438	38.6074	1.40298	1.16113e-21	4.21134e-20	102.909	41.17	validated
RGS19	692.27	1.36396	0.126934	10.7455	6.22565e-27	4.66193e-26	14.1605	5.31346	0.721137	6.66406e-12	7.0148e-11	14.9564	9.04509	validated
CCL20	2544.32	1.36392	0.192297	7.09278	1.31442e-12	3.65861e-12	126.218	47.8942	1.92221	3.60847e-22	1.36537e-20	169.932	45.217	validated
ANXA2R	92.6554	1.36371	0.177731	7.67285	1.68215e-14	5.3391e-14	2.11031	0.805126	0.235374	0.166689	0.233015	2.49122	2.10307
CPT1B	475.439	1.36348	0.126051	10.8169	2.86383e-27	2.19722e-26	10.3846	3.76691	-0.041098	0.715917	0.773905	8.27009	8.67503
SLC2A6	400.881	1.36347	0.141669	9.62435	6.31044e-22	3.31151e-21	4.40841	1.6451	0.769344	9.87884e-11	8.94591e-10	4.81092	2.82158	validated
PSTPIP1	326.643	1.36286	0.143988	9.46507	2.93351e-21	1.47442e-20	8.04933	3.01883	0.166084	0.357934	0.442909	9.68639	8.20784
MILR1	173.697	1.36273	0.136211	10.0046	1.4552e-23	8.58572e-23	6.18249	2.31927	0.499803	2.7475e-06	1.22813e-05	7.26188	5.21491	validated
DYRK3	103.195	1.36269	0.141047	9.66123	4.40547e-22	2.3354e-21	1.58179	0.587909	0.820211	6.24596e-11	5.80634e-10	1.38374	0.801575	validated
BANK1	889.625	1.36256	0.262824	5.18432	2.1681e-07	4.2179e-07	10.275	3.81987	0.721457	0.00179128	0.00445275	9.40774	6.12168	validated
FBXO41	424.493	1.36216	0.124843	10.9111	1.02064e-27	8.13269e-27	1.96807	0.722165	0.410529	0.000919797	0.0024617	1.67127	1.3386	validated
PYHIN1	129.864	1.36169	0.149744	9.09345	9.59444e-20	4.32967e-19	2.59527	0.953475	0.630852	2.49723e-06	1.12596e-05	2.52665	1.67597	validated
NKTR	3589.31	1.3616	0.103444	13.1626	1.44081e-39	2.85882e-38	22.4942	8.0899	-0.0615724	0.669917	0.734328	13.7667	15.406
LAMC2	6452.82	1.35995	0.190272	7.14741	8.84325e-13	2.48958e-12	38.7594	14.1279	1.33955	2.52411e-17	5.60913e-16	34.5222	14.1782	validated
RAB31	2159.33	1.35972	0.104802	12.9742	1.71379e-38	3.16365e-37	19.8024	7.26934	1.13815	1.29158e-32	1.23007e-30	17.7664	8.25941	validated
STARD8	276.999	1.3596	0.108208	12.5647	3.30001e-36	5.08875e-35	2.24535	0.813561	0.442351	0.00169254	0.00423287	2.81349	2.22118	validated
CH25H	217.646	1.35846	0.175876	7.72395	1.12782e-14	3.6272e-14	4.1574	1.56848	-0.275129	0.0865846	0.133039	3.85933	4.63062
HES4	345.012	1.35759	0.141278	9.60934	7.30177e-22	3.81462e-21	10.0607	3.91859	0.0526327	0.752945	0.805051	10.3465	9.18544
CMTM7	560.946	1.35673	0.116365	11.6593	2.05723e-31	2.15833e-30	15.2278	5.76866	0.623203	1.02639e-08	6.81665e-08	20.508	13.3098	validated
GYLTL1B	234.262	1.35643	0.121219	11.1899	4.56776e-29	4.06383e-28	3.53934	1.33173	0.583224	2.42523e-06	1.09491e-05	4.2345	2.89645	validated
ADAM28	1300.65	1.35379	0.120873	11.2001	4.07306e-29	3.63522e-28	18.6024	6.80083	0.0879246	0.414432	0.499487	15.9604	15.6328
ETV7	423.591	1.35375	0.143049	9.4635	2.97814e-21	1.49631e-20	8.18371	3.0181	1.09144	4.42819e-16	8.45766e-15	7.13083	3.3361	validated
A4GALT	381.798	1.35326	0.134751	10.0427	9.89609e-24	5.9057e-23	5.98363	2.22493	0.521999	2.30881e-06	1.04606e-05	5.55414	3.90092	validated
AASS	224.242	1.35184	0.103366	13.0781	4.39273e-39	8.44173e-38	2.70881	0.989349	0.195259	0.194502	0.26562	1.96907	1.81229
FAM159A	72.4669	1.35147	0.18666	7.24027	4.47793e-13	1.28668e-12	2.99737	1.12933	0.159442	0.402505	0.48777	2.15173	1.90991
EHBP1L1	5034.54	1.35134	0.0785456	17.2046	2.45419e-66	3.87375e-64	50.3422	18.4769	0.160707	0.125201	0.182662	44.6757	39.3791
EP400NL	475.605	1.35097	0.0831094	16.2554	2.04681e-59	1.94281e-57	4.21251	1.54794	0.148559	0.141259	0.202418	3.37089	3.18417
APOBEC3G	693.371	1.3485	0.106152	12.7035	5.65647e-37	9.4373e-36	12.4385	4.66661	0.819571	1.71903e-18	4.49189e-17	13.2492	7.62094	validated
LAMA2	662.089	1.34666	0.129292	10.4157	2.10251e-25	1.42549e-24	2.70194	0.977153	0.102341	0.496347	0.578348	2.58459	2.55432
CD79B	1008.72	1.34663	0.258333	5.21278	1.86029e-07	3.63973e-07	26.209	10.3411	0.366271	0.0935004	0.141928	32.7462	24.8669
KLF2	1695.97	1.34646	0.159331	8.45068	2.89623e-17	1.10801e-16	27.2967	10.5082	0.496696	0.00120056	0.00312124	31.4864	22.5652	validated
EVI2B	2168.4	1.3463	0.119936	11.2251	3.06934e-29	2.75691e-28	38.3445	14.5338	0.910398	3.11444e-14	4.44466e-13	36.4943	20.1949	validated
C6orf201	13.3825	1.34602	0.271747	4.9532	7.30036e-07	1.36395e-06	0.730558	0.279192	NA	NA	NA	NA	NA
ARHGAP30	2047	1.34594	0.121823	11.0483	2.23405e-28	1.87816e-27	13.5612	5.06739	0.695321	1.52099e-11	1.53746e-10	15.4266	9.65656	validated
RYR3	63.1846	1.34573	0.133037	10.1154	4.71868e-24	2.88459e-23	1.30961	0.500602	-0.186051	0.365225	0.450062	0.729028	0.833154
EFEMP2	913.084	1.34567	0.117984	11.4055	3.92384e-30	3.76004e-29	15.8754	5.98619	0.228305	0.143983	0.205753	21.394	17.2851
CD6	808.112	1.34563	0.145926	9.2213	2.93516e-20	1.37261e-19	9.28847	3.44985	0.490679	0.00032338	0.000957554	9.07441	6.59302	validated
SH2D2A	242.984	1.34522	0.122765	10.9577	6.10207e-28	4.9493e-27	4.68165	1.75721	0.706778	4.76927e-10	3.86623e-09	4.68335	2.86284	validated
HSF4	236.057	1.34475	0.131479	10.2279	1.48763e-24	9.45623e-24	9.75342	3.63449	-0.553148	4.88263e-06	2.09812e-05	9.93783	14.7968
FBXO16	75.1956	1.34429	0.126024	10.6669	1.45355e-26	1.06574e-25	2.95689	1.135	0.641621	1.36735e-05	5.39539e-05	3.47588	2.42912	validated
GJA1	1977.98	1.34327	0.1568	8.56673	1.06467e-17	4.19771e-17	21.7928	8.05443	0.493688	0.000264104	0.000796865	18.827	14.0494	validated
NAB2	432.751	1.34315	0.113973	11.7848	4.67622e-32	5.12015e-31	5.06848	1.88338	0.319173	0.000582195	0.0016308	5.398	4.42195	validated
SLC16A6	96.731	1.34168	0.149558	8.97102	2.93775e-19	1.28646e-18	1.00192	0.375356	0.71133	4.37418e-06	1.89183e-05	0.924854	0.579067	validated
EPHX3	48.7532	1.34118	0.163762	8.18981	2.61648e-16	9.39099e-16	0.799872	0.298974	NA	NA	NA	NA	NA
GPR171	151.201	1.34041	0.173323	7.73359	1.04551e-14	3.36943e-14	4.90537	1.82368	0.444603	0.0328261	0.0577416	4.54018	3.50989	validated
UBTD1	146.891	1.33846	0.132262	10.1198	4.51296e-24	2.76485e-23	2.36149	0.902755	0.94781	2.77339e-14	4.00696e-13	2.73285	1.39792	validated
TXNDC5	25347	1.33792	0.0960202	13.9337	3.95418e-44	1.08918e-42	258.073	97.3526	0.942403	1.13652e-25	6.09629e-24	261.248	139.101	validated
C1orf162	334.679	1.33772	0.135377	9.88139	5.01314e-23	2.84429e-22	11.0322	4.20677	0.34644	0.00481917	0.0106838	11.5556	8.91806	validated
LY96	255.026	1.33749	0.15232	8.78076	1.62374e-18	6.78473e-18	18.5634	7.37076	0.833092	3.91626e-10	3.22326e-09	21.6109	11.7906	validated
NFKBID	312.351	1.33741	0.116182	11.5113	1.15687e-30	1.14935e-29	7.27986	2.77791	0.286694	0.00294176	0.00690901	7.93463	6.57042	validated
TIMD4	81.4339	1.33685	0.305648	4.37382	1.2209e-05	2.07868e-05	2.19992	0.859807	0.853108	0.00025918	0.000783189	2.49908	1.38792	validated
NLRC4	149.834	1.33561	0.15115	8.83632	9.89232e-19	4.20731e-18	1.47939	0.565455	0.858947	5.67758e-11	5.32036e-10	1.64332	0.928441	validated
PHC1	872.254	1.33497	0.0921965	14.4797	1.6292e-47	5.91395e-46	7.31677	2.71285	0.15592	0.175333	0.243441	6.60082	6.27667
ARHGAP25	935.679	1.33483	0.128665	10.3744	3.24097e-25	2.16085e-24	11.5512	4.37636	0.748298	1.34234e-11	1.36575e-10	12.2646	7.34611	validated
SLFN5	2276.04	1.3338	0.140314	9.50579	1.98542e-21	1.00799e-20	7.56451	2.77367	1.03788	1.72671e-15	3.00671e-14	5.61007	2.87983	validated
TYK2	3179.9	1.33347	0.088026	15.1486	7.74541e-52	3.9423e-50	57.092	21.6809	-0.0745766	0.504573	0.586469	65.3542	68.4222
TSPYL2	724.118	1.33332	0.11919	11.1865	4.748e-29	4.21884e-28	9.8513	3.68369	0.0489878	0.650335	0.717707	9.25579	9.29385
TAC4	6.83524	1.33322	0.290521	4.58906	4.45252e-06	7.83429e-06	1.0956	0.4431	NA	NA	NA	NA	NA
SCPEP1	1487.97	1.33223	0.0862378	15.4483	7.745e-54	4.64965e-52	30.8231	11.6901	0.547	4.12168e-13	5.03961e-12	33.1422	23.005	validated
CEP19	94.5484	1.33154	0.126299	10.5428	5.48563e-26	3.87636e-25	1.39553	0.529576	0.921281	1.84991e-18	4.80497e-17	1.50746	0.827821	validated
CTSC	10139.9	1.3313	0.0894709	14.8797	4.46653e-50	2.01108e-48	207.838	79.1201	0.741654	1.53373e-15	2.70431e-14	240.185	140.872	validated
TNS2	1948.22	1.32926	0.0925577	14.3615	9.02994e-47	3.04934e-45	21.7084	8.06487	-0.0485212	0.528154	0.608622	19.2357	20.1525
CD163	1597.96	1.32885	0.158301	8.39448	4.67956e-17	1.76007e-16	17.6576	6.72645	0.463964	0.000414646	0.00120038	24.8962	17.8334	validated
AURKC	31.1204	1.3285	0.176428	7.52995	5.07581e-14	1.55994e-13	1.17491	0.455427	0.148451	0.371255	0.456249	1.19389	1.08038
DFNB59	31.408	1.32837	0.153934	8.62948	6.16336e-18	2.4738e-17	0.82113	0.313879	-0.221258	0.139292	0.199968	0.843993	1.01317
FAM65A	1414.34	1.3276	0.0993694	13.3602	1.03243e-40	2.25212e-39	13.5474	5.12835	0.492109	5.40282e-09	3.74638e-08	14.7915	10.7459	validated
RAB39B	103.255	1.32752	0.153762	8.63355	5.94792e-18	2.39074e-17	0.919938	0.354243	NA	NA	NA	NA	NA
IL15RA	879.703	1.3272	0.0959636	13.8302	1.67483e-43	4.38955e-42	21.2259	8.0633	0.995577	9.66599e-27	5.6151e-25	21.0827	10.572	validated
CCR2	542.015	1.32642	0.146304	9.06616	1.23286e-19	5.51743e-19	7.6533	2.82904	0.938179	2.73209e-15	4.61391e-14	7.18524	3.87683	validated
AGAP6	538.51	1.32596	0.0878527	15.093	1.80034e-51	8.93683e-50	6.3843	2.4175	-0.261977	0.00140439	0.00358198	5.9386	7.44139
EXOC3L2	176.457	1.32496	0.131536	10.073	7.27303e-24	4.38881e-23	2.94416	1.08436	0.57186	8.85006e-08	5.04483e-07	2.52149	1.70151	validated
BOC	443.13	1.3245	0.138796	9.54279	1.39041e-21	7.14688e-21	4.19256	1.58376	0.530338	1.4239e-05	5.59334e-05	4.30864	3.03748	validated
CD248	693.57	1.32367	0.143796	9.2052	3.41027e-20	1.58476e-19	7.42946	2.77425	0.532895	4.76104e-05	0.000169003	7.3253	5.01895	validated
EID3	49.952	1.32321	0.146252	9.04747	1.46318e-19	6.51496e-19	1.10919	0.424165	0.575309	1.269e-07	7.0528e-07	1.1503	0.791432	validated
CCDC69	2114.44	1.32291	0.119272	11.0915	1.37878e-28	1.18248e-27	19.2072	7.38811	0.782805	2.01317e-16	4.04947e-15	19.4117	11.5805	validated
DLG4	355.051	1.32209	0.0990399	13.349	1.19972e-40	2.60088e-39	4.74873	1.78089	0.173273	0.036118	0.0626971	4.08752	3.72311
PLEKHO2	1534.18	1.32153	0.109192	12.1028	1.02077e-33	1.28262e-32	11.5432	4.36335	0.85365	1.21766e-25	6.48184e-24	12.3762	6.87776	validated
NTF3	31.268	1.3205	0.169244	7.80234	6.0769e-15	1.98921e-14	0.972085	0.367791	0.0839673	0.615002	0.687482	0.844155	0.79555
RARB	105.273	1.32035	0.141619	9.32326	1.12822e-20	5.43901e-20	1.26028	0.477831	0.654307	4.47603e-07	2.28369e-06	1.11264	0.732327	validated
PML	2220.79	1.32023	0.0983317	13.4262	4.24378e-41	9.53602e-40	20.2642	7.6632	0.631197	5.41271e-12	5.77575e-11	18.7755	11.8891	validated
INPP5D	1913.35	1.32009	0.132774	9.94236	2.72306e-23	1.57877e-22	14.4988	5.47749	0.521189	1.26781e-06	5.99438e-06	13.7575	9.83375	validated
ANKRD23	74.368	1.31944	0.11845	11.1393	8.07914e-29	7.06698e-28	1.62746	0.618955	-0.370355	0.00566818	0.0123355	1.39008	1.76733
CAPN12	206.045	1.31806	0.209922	6.27878	3.41244e-10	8.01639e-10	4.87426	1.99904	-0.154561	0.565216	0.642283	7.51351	7.90261
ACAP3	1865.47	1.31805	0.0897324	14.6887	7.62041e-49	3.08506e-47	24.5683	9.17487	-0.0835816	0.272909	0.353935	18.3212	20.0834
STAB1	4520.63	1.31687	0.135899	9.69008	3.32256e-22	1.77878e-21	37.9058	14.6836	-0.634653	3.56872e-05	0.00012957	51.7739	76.9565
TMEM92	504.273	1.31567	0.14321	9.18701	4.039e-20	1.8689e-19	12.37	4.76806	1.47427	8.52302e-25	4.21634e-23	11.3875	4.17808	validated
FES	648.309	1.31524	0.0876287	15.0092	6.39162e-51	3.04371e-49	9.55519	3.65263	0.456808	5.09702e-08	3.02109e-07	9.17148	6.74671	validated
ENO3	193.61	1.31515	0.0892685	14.7326	3.98322e-49	1.65063e-47	11.7395	4.49981	-0.151865	0.102469	0.153462	10.354	11.807
BIRC3	6880.52	1.31502	0.129844	10.1277	4.16514e-24	2.55957e-23	50.6619	19.3153	1.33792	9.12819e-23	3.69349e-21	43.3951	17.9776	validated
SH3PXD2B	1298.06	1.31396	0.126859	10.3577	3.863e-25	2.55737e-24	5.27027	2.0283	0.563524	0.000164963	0.000519801	8.39135	5.67505	validated
CSF2RA	369.238	1.31385	0.120418	10.9107	1.02416e-27	8.15147e-27	8.00425	3.09344	0.350445	0.000226495	0.000692947	9.28199	7.3932	validated
COL9A3	137.922	1.31345	0.153652	8.54819	1.25037e-17	4.90923e-17	3.72042	1.42963	0.0844475	0.49042	0.572682	3.94237	3.79486
GPR65	305.299	1.31324	0.1218	10.7819	4.19026e-27	3.18188e-26	2.24103	0.863042	0.807547	8.69072e-13	1.0233e-11	2.35293	1.3978	validated
LSMEM1	67.2603	1.31268	0.145047	9.05004	1.42915e-19	6.36949e-19	2.30581	0.880438	-0.412874	0.0035716	0.00820384	1.53261	2.15841
ADM2	414.498	1.31254	0.109029	12.0385	2.22975e-33	2.72379e-32	2.66082	1.03089	1.01355	2.04499e-28	1.3898e-26	2.74088	1.37627	validated
CTC-479C5.12	280.747	1.31241	0.113109	11.603	3.97855e-31	4.07663e-30	2.88583	1.12576	0.108102	0.535795	0.615485	6.41754	5.53429
FHL3	319.372	1.31215	0.123132	10.6565	1.62654e-26	1.18699e-25	6.09499	2.33391	0.695434	2.06406e-11	2.05233e-10	6.00257	3.70256	validated
ADAMTS1	1461.26	1.312	0.188973	6.94277	3.84484e-12	1.0387e-11	9.25604	3.51341	-0.33652	0.105847	0.157829	7.90603	10.5454
ETV4	123.253	1.31178	0.168392	7.79002	6.69999e-15	2.18938e-14	1.93497	0.743676	0.314249	0.0546816	0.0896	1.6373	1.37543	validated
STMN3	732.317	1.31135	0.10225	12.825	1.18766e-37	2.07773e-36	9.08992	3.4972	0.678521	7.80854e-14	1.04813e-12	10.067	6.36482	validated
HCK	1472.76	1.31101	0.116104	11.2917	1.4418e-29	1.31951e-28	20.5168	7.91966	0.866185	3.9779e-17	8.64761e-16	22.468	12.0938	validated
IL33	729.718	1.31013	0.15735	8.32617	8.34989e-17	3.10069e-16	10.3217	3.99606	0.935559	6.24521e-11	5.80634e-10	8.7375	4.83529	validated
CTD-2192J16.22	64.722	1.30983	0.316692	4.13598	3.53442e-05	5.80516e-05	2.15872	0.927928	-0.356273	0.205978	0.279071	10.4436	11.9184
GPX8	519.807	1.30974	0.122237	10.7148	8.67358e-27	6.43329e-26	8.33893	3.24018	1.19662	4.19199e-25	2.11107e-23	8.83491	4.00256	validated
CXorf36	376.203	1.30952	0.128069	10.2251	1.53064e-24	9.70765e-24	2.87659	1.08877	0.962354	6.12357e-20	1.91362e-18	2.52648	1.33863	validated
LOXL1	506	1.30937	0.148482	8.8184	1.16106e-18	4.90693e-18	9.0276	3.51286	0.484876	0.00192291	0.0047454	12.4681	8.65593	validated
VEGFC	128.293	1.30927	0.128906	10.1568	3.09125e-24	1.9198e-23	1.93916	0.742523	0.87741	2.25976e-17	5.04571e-16	1.88033	1.03144	validated
THSD1	93.1766	1.30846	0.120591	10.8505	1.9841e-27	1.54334e-26	0.903216	0.342598	0.510533	1.74045e-06	8.07631e-06	0.924533	0.660101	validated
SLC15A3	1164.48	1.3082	0.1127	11.6078	3.76211e-31	3.86331e-30	28.5146	11.0101	0.363884	0.00809773	0.0169073	42.3505	31.7351	validated
FLT3LG	259.931	1.3077	0.109821	11.9076	1.08102e-32	1.23666e-31	8.28514	3.20263	0.314035	0.00623102	0.0134207	9.6546	7.68038	validated
DUOX1	153.94	1.30694	0.12551	10.413	2.16284e-25	1.46427e-24	2.73242	1.0361	0.410169	0.0156382	0.0301314	1.96781	1.60338	validated
C1orf216	294.569	1.30671	0.0921544	14.1796	1.22624e-45	3.72057e-44	3.04989	1.16841	0.607511	1.47418e-12	1.69029e-11	3.15554	2.15513	validated
AC087350.1	2.95206	1.30538	0.353925	3.68829	0.00022577	0.000347003	4.53419	1.59638	NA	NA	NA	NA	NA
PASK	738.039	1.30525	0.14011	9.31584	1.20991e-20	5.82272e-20	8.67123	3.34311	0.303516	0.0098379	0.0201184	8.71005	7.28512	validated
CDH6	142.266	1.30509	0.167198	7.80564	5.9199e-15	1.93943e-14	0.747673	0.284633	NA	NA	NA	NA	NA
GSTM2	1009.63	1.30459	0.111961	11.6522	2.23709e-31	2.33655e-30	28.8297	11.1398	-0.273251	0.00716978	0.0151627	26.7926	33.4122
GIMAP1-GIMAP5	170.829	1.30429	0.207964	6.27173	3.57048e-10	8.37504e-10	2.34119	0.897863	0.864495	1.91292e-09	1.41623e-08	4.42824	2.51528	validated
TRIM7	150.097	1.3042	0.232214	5.61636	1.95022e-08	4.08661e-08	2.73973	1.09314	0.413203	0.0394437	0.0676399	2.63213	2.01765	validated
GRAMD1B	203.119	1.30387	0.148863	8.75888	1.97193e-18	8.18126e-18	1.4947	0.575826	0.598369	2.16335e-05	8.17901e-05	1.13225	0.765799	validated
SLFN12	164.417	1.30204	0.107508	12.1111	9.22215e-34	1.16295e-32	2.94391	1.13224	0.574515	2.02563e-06	9.28884e-06	2.26058	1.58616	validated
SDK1	466.62	1.30183	0.153802	8.46435	2.57591e-17	9.89239e-17	1.6621	0.636468	0.494579	1.60158e-05	6.23741e-05	1.57698	1.15193	validated
AZGP1	599.751	1.3012	0.243702	5.33929	9.33114e-08	1.86357e-07	14.7696	5.84711	1.39191	8.23643e-12	8.57324e-11	21.8686	7.76686	validated
CSAD	496.674	1.30117	0.107525	12.1011	1.04205e-33	1.30703e-32	14.0323	5.28514	-0.37469	0.00128129	0.00330352	10.451	14.3739
CCR4	147.596	1.30017	0.185726	7.00048	2.55084e-12	6.97708e-12	1.5136	0.577716	0.707977	9.13168e-05	0.000304825	1.42109	0.910318	validated
MSS51	69.4241	1.29968	0.102829	12.6392	1.28299e-36	2.06217e-35	0.948891	0.36235	-0.334366	0.00396247	0.00900122	0.855189	1.13512
DNHD1	423.062	1.2995	0.100491	12.9315	2.98758e-38	5.38761e-37	2.68643	1.01938	-0.330211	0.00139267	0.00355452	2.5026	3.23736
MXRA8	1465.36	1.29931	0.0975762	13.3159	1.87121e-40	4.00712e-39	27.636	10.6023	0.0134146	0.89231	0.916322	26.0861	26.0563
LSAMP	447.784	1.29877	0.176099	7.37524	1.64054e-13	4.86825e-13	2.54621	0.97881	0.85366	2.99553e-08	1.84828e-07	2.43573	1.40512	validated
CBX2	127.909	1.29759	0.118985	10.9055	1.08541e-27	8.61464e-27	0.969365	0.390498	0.875593	1.25555e-08	8.23309e-08	0.89761	0.511667	validated
SLC1A3	192.307	1.29602	0.202931	6.38653	1.69693e-10	4.07913e-10	2.43042	0.940602	0.963583	5.18462e-07	2.61566e-06	1.96785	1.07547	validated
RAC2	3757.67	1.29552	0.128119	10.1118	4.8977e-24	2.99013e-23	79.0698	31.1161	0.940789	1.04826e-17	2.43781e-16	86.5723	45.5223	validated
SCGB3A2	20.5708	1.29506	0.230251	5.62455	1.85987e-08	3.9002e-08	1.60845	0.610815	-0.2071	0.448349	0.532617	0.560296	0.650203
NLRP3	173.089	1.29454	0.177609	7.28872	3.12922e-13	9.11074e-13	1.49572	0.585139	0.641302	0.000118089	0.000383316	1.87223	1.22145	validated
PROCA1	69.7626	1.29436	0.129097	10.0263	1.16806e-23	6.94113e-23	1.45172	0.561159	-0.0542005	0.706311	0.766234	1.48212	1.56933
PLXNA1	2063.98	1.29433	0.116493	11.1108	1.11196e-28	9.60102e-28	7.78659	2.95005	0.709193	1.08522e-09	8.35247e-09	6.72229	4.29427	validated
TGFB1	1878.65	1.29414	0.110119	11.7522	6.88191e-32	7.46541e-31	21.4908	8.39377	0.430921	0.000364026	0.0010682	32.9272	23.8521	validated
TMEM106A	434.872	1.29382	0.0877764	14.74	3.57019e-49	1.48825e-47	5.37857	2.0678	0.686403	4.09663e-16	7.87814e-15	4.58778	2.92507	validated
SPAG8	28.8243	1.29282	0.157465	8.21022	2.20792e-16	7.95714e-16	0.893929	0.357455	-0.223167	0.160598	0.225649	0.912046	1.05801
KLK11	125.978	1.29278	0.208783	6.19199	5.94106e-10	1.37519e-09	3.2969	1.32981	1.18026	1.34467e-10	1.19072e-09	4.27609	1.90267	validated
MAGED4	158.738	1.29239	0.123609	10.4555	1.38268e-25	9.50756e-25	1.72569	0.668977	0.564579	0.00067216	0.00186083	2.27919	1.603	validated
DENND4B	1973.25	1.29179	0.0866241	14.9125	2.73134e-50	1.24174e-48	18.8101	7.158	0.117813	0.165191	0.231198	16.5992	15.8426
CADM1	991.1	1.29174	0.156319	8.26349	1.41478e-16	5.18113e-16	13.8409	5.47791	1.64971	1.02536e-29	7.80164e-28	16.5637	5.41903	validated
WIPF1	3433.88	1.29169	0.121382	10.6415	1.91091e-26	1.39019e-25	33.6345	12.9399	0.746034	2.18595e-09	1.60816e-08	28.4301	17.7502	validated
CFAP54	108.406	1.29114	0.122571	10.5338	6.03395e-26	4.251e-25	1.23101	0.482948	-0.256729	0.0264526	0.0477894	1.88748	2.36102
BST2	1350.99	1.29111	0.119825	10.775	4.51669e-27	3.42236e-26	41.4627	16.4405	0.494575	0.000703477	0.00193833	55.2299	36.9815	validated
HIST2H2AA3	183.109	1.29057	0.359815	3.58676	0.000334815	0.000507991	11.1694	4.59563	0.16663	0.56683	0.64355	14.5041	11.2588
EMP3	830	1.29041	0.136365	9.46295	2.9937e-21	1.50359e-20	38.9886	15.5312	0.306677	0.0323051	0.056997	62.3553	47.5489	validated
LAMA4	3225.64	1.28959	0.117109	11.0119	3.34861e-28	2.79011e-27	19.5898	7.36978	0.309147	0.000469887	0.00134308	17.0912	14.0462	validated
CCDC65	41.3819	1.28902	0.129791	9.93153	3.03565e-23	1.75421e-22	1.13965	0.443025	NA	NA	NA	NA	NA
DTX1	480.395	1.28891	0.215214	5.98898	2.11158e-09	4.71448e-09	6.15232	2.40958	0.590675	0.00209234	0.00511576	6.65927	4.43517	validated
GPR68	299.873	1.28789	0.114655	11.2327	2.81615e-29	2.53597e-28	3.30927	1.27453	0.387573	2.04182e-05	7.76147e-05	2.94717	2.30886	validated
BLK	445.256	1.28759	0.261636	4.9213	8.59692e-07	1.59748e-06	5.7999	2.30509	0.272188	0.21778	0.292182	6.38908	5.32546
C1orf95	256.992	1.28638	0.208298	6.17567	6.58841e-10	1.52002e-09	1.27373	0.493684	NA	NA	NA	NA	NA
PILRB	1249.1	1.2858	0.122594	10.4883	9.77498e-26	6.80133e-25	19.0499	7.25398	-0.447242	1.10472e-05	4.44173e-05	19.578	27.1752
FXYD2	21.1302	1.28549	0.250574	5.13016	2.8949e-07	5.5862e-07	0.992331	0.417683	-0.0855913	0.77098	0.819071	0.866043	0.870678
USHBP1	86.4928	1.28547	0.113266	11.3491	7.49247e-30	6.99829e-29	1.18623	0.461302	0.222642	0.0496542	0.0824235	1.28976	1.14917
SERPINI1	123.327	1.2845	0.167898	7.65049	2.00218e-14	6.32058e-14	3.21945	1.32481	0.841003	1.94355e-09	1.43815e-08	3.94047	2.27006	validated
WDR19	419.075	1.28424	0.0815271	15.7523	6.62623e-56	4.72514e-54	5.99562	2.34331	0.166221	0.0577147	0.0939324	6.03455	5.62033
BHMT2	45.8243	1.28398	0.174962	7.33865	2.15767e-13	6.34253e-13	0.99801	0.381529	0.114275	0.428373	0.513021	0.830862	0.765821
GPSM3	1495.85	1.28351	0.131353	9.77143	1.49328e-22	8.22327e-22	32.7073	13.0847	0.644062	1.64741e-08	1.06235e-07	40.3423	25.7818	validated
RGS18	195.153	1.28334	0.119201	10.7662	4.97072e-27	3.7502e-26	3.4677	1.36338	0.955415	9.0337e-15	1.39902e-13	3.17553	1.69782	validated
TBKBP1	262.985	1.28318	0.111415	11.5171	1.08184e-30	1.07709e-29	2.3673	0.918273	0.584128	3.62705e-09	2.58679e-08	2.20785	1.5217	validated
SOX17	70.4943	1.28317	0.167997	7.63806	2.2052e-14	6.94122e-14	0.855294	0.331941	NA	NA	NA	NA	NA
TUBGCP6	2060.3	1.28226	0.0874783	14.658	1.19687e-48	4.72509e-47	13.15	5.08096	-0.138978	0.0726184	0.114347	12.8316	14.3776
TTC21A	171.427	1.28214	0.112951	11.3513	7.30803e-30	6.8351e-29	3.4094	1.34365	-0.136781	0.255342	0.334624	3.33188	3.66691
SCIMP	442.93	1.28213	0.132988	9.64094	5.3695e-22	2.82618e-21	7.21165	2.83554	0.90508	1.69669e-15	2.96179e-14	7.07231	3.91513	validated
CLEC17A	164.155	1.28179	0.282192	4.54227	5.56506e-06	9.72968e-06	2.81329	1.11109	0.494874	0.0513409	0.0848609	2.70083	2.02274	validated
LTF	1016.8	1.28137	0.337763	3.7937	0.000148419	0.00023182	12.0715	4.96406	1.21476	5.7643e-05	0.000200997	18.2626	7.55415	validated
LY6G5B	269.775	1.28095	0.113839	11.2523	2.25539e-29	2.04279e-28	4.30205	1.64051	-0.493142	0.000412705	0.001196	4.4387	6.24178
KLRC4	17.2362	1.28074	0.253272	5.05677	4.26425e-07	8.1127e-07	0.743799	0.283191	NA	NA	NA	NA	NA
DPEP2	207.225	1.28062	0.125695	10.1883	2.23753e-24	1.40388e-23	4.71201	1.86879	0.272116	0.020593	0.038384	5.04332	4.15019	validated
GPR155	474.974	1.28007	0.103058	12.4209	2.01277e-35	2.8882e-34	3.26796	1.25601	0.24366	0.0248382	0.0451604	2.51348	2.19379
IL10	50.6684	1.27972	0.194965	6.56385	5.24363e-11	1.30909e-10	1.27067	0.526242	0.381931	0.0230611	0.0423297	1.12026	0.908314	validated
TRPA1	1346.58	1.27861	0.177333	7.21019	5.58719e-13	1.59368e-12	11.9753	4.6129	0.530322	0.00289945	0.00682682	10.5959	7.81515	validated
DUSP14	150.724	1.2785	0.137837	9.27551	1.76771e-20	8.39515e-20	3.06511	1.22216	0.79976	1.00669e-11	1.03857e-10	2.88784	1.7023	validated
MAPK8IP3	2405.12	1.27823	0.0987672	12.9419	2.61125e-38	4.72718e-37	20.7452	7.96458	0.0354045	0.756977	0.807793	18.2687	18.7538
FSD1	40.3266	1.27752	0.159888	7.99009	1.34835e-15	4.6098e-15	0.88731	0.360694	0.335943	0.0344127	0.0601017	1.35388	1.11854	validated
EVA1B	498.555	1.27729	0.122338	10.4407	1.61626e-25	1.10326e-24	16.6494	6.69123	0.278418	0.0863861	0.132843	16.5374	12.6256
SAPCD1	54.6118	1.27656	0.147049	8.68121	3.91584e-18	1.5931e-17	2.54042	0.982045	-0.77876	4.10843e-06	1.7813e-05	1.98788	3.56148
EAF2	368.225	1.27645	0.127242	10.0317	1.10634e-23	6.57715e-23	14.1675	5.75734	0.821689	6.00123e-15	9.50855e-14	15.5164	8.89696	validated
CCDC154	47.0967	1.27611	0.170066	7.5036	6.20885e-14	1.89778e-13	1.50704	0.622034	-0.269117	0.175132	0.243191	1.21331	1.44301
IFNAR2	1385.25	1.27499	0.0965484	13.2057	8.12987e-40	1.66093e-38	21.6508	8.5983	0.951152	9.08056e-29	6.38834e-27	22.2447	11.6621	validated
GOLGA6L4	129.176	1.27373	0.137796	9.24356	2.38425e-20	1.12057e-19	1.29344	0.501362	-0.464494	0.000224298	0.000686678	1.89227	2.75152
AICDA	73.3735	1.27333	0.329575	3.86354	0.000111756	0.000175767	0.948679	0.381349	0.578731	0.0351053	0.0611743	1.16029	0.829113	validated
BMP6	264.685	1.27271	0.148604	8.56447	1.08576e-17	4.27608e-17	2.77203	1.09602	0.550259	0.000100468	0.000332046	2.5319	1.81751	validated
C1QTNF5	533.332	1.27247	0.115409	11.0258	2.8706e-28	2.40323e-27	11.7473	4.67582	0.357212	0.00442546	0.00990353	13.982	10.5844	validated
GRHL1	152.455	1.27216	0.13709	9.27973	1.69907e-20	8.08901e-20	1.72267	0.667247	1.22941	2.00757e-13	2.55509e-12	1.47336	0.685715	validated
EPS8L1	1593.51	1.27186	0.122338	10.3963	2.57882e-25	1.73088e-24	33.6198	13.126	0.0928059	0.563968	0.641237	33.5932	30.1867
CHKB	1708.95	1.271	0.0892152	14.2464	4.71821e-46	1.4762e-44	42.2923	16.8648	-0.200343	0.102595	0.153635	47.4997	53.4384
UBAP1L	142.809	1.26915	0.118448	10.7148	8.67258e-27	6.43329e-26	0.832584	0.326615	-0.317428	0.0364475	0.0632299	0.926895	1.15567
RNF215	286.817	1.26822	0.0791656	16.0199	9.28663e-58	7.85895e-56	5.19044	2.06524	0.243134	0.00136122	0.00348457	4.80677	4.16666
NKG7	338.71	1.26739	0.176505	7.18046	6.94781e-13	1.96661e-12	13.6577	5.52396	0.672916	0.00115919	0.00302775	18.126	10.1399	validated
WWC2	421.897	1.26616	0.12229	10.3537	4.02459e-25	2.65934e-24	2.81755	1.08395	0.57573	0.000364737	0.00106966	2.18213	1.56333	validated
BTN3A1	2639.25	1.26559	0.093371	13.5544	7.46313e-42	1.78303e-40	32.3656	12.5303	0.617761	1.89491e-08	1.20915e-07	26.7811	18.4068	validated
IFI44L	271.923	1.26527	0.223474	5.66184	1.49758e-08	3.16314e-08	2.93225	1.12944	0.520047	0.00461164	0.0102726	2.5976	1.42331	validated
SP140L	1115.59	1.26494	0.0767378	16.4839	4.78962e-61	5.17574e-59	20.671	8.0599	0.45994	1.62798e-08	1.0508e-07	14.8213	11.163	validated
SVEP1	498.38	1.26446	0.167587	7.54514	4.51803e-14	1.3937e-13	1.29803	0.484342	0.494785	1.27021e-05	5.04415e-05	0.972502	0.705542	validated
TPRG1	52.5386	1.26391	0.207813	6.08195	1.18733e-09	2.69941e-09	1.04802	0.418931	0.986477	3.63122e-05	0.000131498	1.21221	0.665371	validated
DYX1C1	42.9694	1.26347	0.127997	9.87108	5.55618e-23	3.14588e-22	1.04307	0.431702	0.557773	1.21133e-05	4.83015e-05	1.10401	0.764914	validated
FAM101B	860.902	1.26343	0.10506	12.0257	2.60284e-33	3.1603e-32	6.91103	2.73173	0.799406	1.38722e-23	6.20482e-22	6.91891	4.02727	validated
IL2RB	1170.24	1.26294	0.120002	10.5243	6.67897e-26	4.69366e-25	8.47053	3.3061	0.956157	8.3862e-15	1.30307e-13	7.72198	4.10348	validated
AGAP2	425.279	1.2621	0.132586	9.51908	1.7472e-21	8.91302e-21	2.69368	1.05419	0.643588	4.02504e-07	2.0611e-06	2.96904	1.95555	validated
RP11-434D12.1	24.5101	1.26206	0.200038	6.30911	2.80641e-10	6.64159e-10	1.10045	0.436632	-0.3863	0.126383	0.184174	2.29808	2.88819
EMILIN1	4305.15	1.26111	0.114087	11.0539	2.09897e-28	1.76882e-27	33.7151	13.2557	0.338604	0.0103751	0.0210608	40.1173	31.1783	validated
RASAL1	389.187	1.25877	0.0977135	12.8823	5.66479e-38	1.00861e-36	5.45368	2.15115	0.536926	4.90516e-06	2.10586e-05	5.0814	3.47956	validated
CEP85L	388.373	1.2583	0.143538	8.76631	1.84614e-18	7.67294e-18	2.14534	0.843111	0.351721	0.0237581	0.0434221	1.61242	1.3615	validated
CCDC163P	126.556	1.25826	0.124851	10.078	6.90978e-24	4.17679e-23	2.25987	0.899875	0.498151	9.64158e-05	0.000320318	2.07321	1.52718	validated
CLCF1	211.049	1.25795	0.121572	10.3474	4.30184e-25	2.83454e-24	3.65438	1.48254	0.501175	4.63446e-05	0.00016476	3.48377	2.55067	validated
FDCSP	1214.08	1.25703	0.364808	3.44574	0.00056949	0.000848737	83.0238	35.7996	0.672831	0.039425	0.067616	116.741	69.7342	validated
ATAD3B	1061.01	1.25703	0.0890759	14.1119	3.20838e-45	9.38986e-44	12.4212	4.88479	-0.219134	0.0537944	0.0884049	10.6062	12.4472
PDE1C	310.928	1.25655	0.129002	9.74056	2.02441e-22	1.10485e-21	2.04783	0.802694	0.637861	7.64969e-06	3.17133e-05	1.63365	1.10166	validated
TNNI2	23.6803	1.25579	0.185574	6.76706	1.31428e-11	3.42289e-11	1.28795	0.517402	0.109506	0.593362	0.667556	1.46216	1.38211
S1PR3	474.488	1.25543	0.185215	6.77827	1.21627e-11	3.17469e-11	3.28601	1.30111	0.6451	9.57026e-05	0.000318175	2.83664	1.89516	validated
SPECC1L-ADORA2A	326.96	1.25537	0.158778	7.90646	2.64812e-15	8.87211e-15	3.43682	1.40909	0.733216	3.58906e-05	0.000130181	4.25771	2.48364	validated
FAM92A1	398.638	1.25512	0.0844284	14.8661	5.46786e-50	2.43078e-48	8.89309	3.58123	0.466363	2.32051e-09	1.69823e-08	7.08742	5.28083	validated
SLC25A27	191.927	1.25463	0.127645	9.82909	8.43798e-23	4.732e-22	5.79104	2.27351	-0.667929	3.25997e-09	2.34289e-08	4.89517	8.1871
MICB	280.144	1.2543	0.100752	12.4494	1.4091e-35	2.04917e-34	4.21226	1.67574	0.579066	1.61271e-06	7.50598e-06	3.89727	2.75813	validated
IL17B	15.8991	1.25425	0.213739	5.86815	4.40682e-09	9.61589e-09	0.830225	0.505182	NA	NA	NA	NA	NA
STAT1	10048.5	1.2534	0.137907	9.08873	1.00198e-19	4.51294e-19	86.4055	33.5365	1.16528	3.32904e-23	1.43848e-21	68.9166	31.9562	validated
GMPR	167.164	1.25337	0.117552	10.6622	1.52864e-26	1.11904e-25	3.5728	1.44668	0.980278	1.64291e-11	1.65354e-10	4.32181	2.21901	validated
NAIP	1264.24	1.25324	0.0984192	12.7337	3.83979e-37	6.49113e-36	9.61589	3.84378	0.024431	0.828434	0.864818	8.5539	8.86813
NEB	62.459	1.25184	0.140872	8.88635	6.31514e-19	2.70555e-18	0.840797	0.344861	NA	NA	NA	NA	NA
CD86	602.92	1.25122	0.112539	11.1181	1.0244e-28	8.86928e-28	8.87714	3.59373	0.805836	1.2146e-15	2.17726e-14	9.82416	5.76615	validated
TRERF1	774.849	1.25114	0.10393	12.0383	2.23562e-33	2.72858e-32	3.30575	1.2986	0.650381	2.82955e-08	1.75049e-07	2.60575	1.74497	validated
AC007326.1	18.17	1.25071	0.202241	6.18428	6.2385e-10	1.44095e-09	6.60651	2.65853	-0.758746	0.31393	0.397128	0.680319	1.18996
ARHGAP28	315.331	1.2507	0.130014	9.61978	6.59708e-22	3.45676e-21	2.41695	0.96258	0.627762	3.27343e-06	1.44204e-05	2.04763	1.37896	validated
F2RL3	259.138	1.25059	0.161659	7.736	1.02596e-14	3.31175e-14	2.14243	0.848732	0.0576083	0.642402	0.711071	1.90504	1.87568
CYYR1	477.631	1.25055	0.104099	12.013	3.03599e-33	3.66405e-32	5.14186	2.04532	0.858326	3.00872e-18	7.56232e-17	4.60261	2.63098	validated
STK36	670.934	1.25009	0.0786408	15.8962	6.73569e-57	5.3159e-55	10.3087	4.07504	-0.109399	0.20045	0.272695	8.32751	9.3918
CCNL2	4135.85	1.24945	0.0781209	15.9938	1.41072e-57	1.1867e-55	60.5399	23.9361	-0.104685	0.144257	0.206082	51.2354	57.2012
IL27RA	636.002	1.2488	0.134425	9.28996	1.54342e-20	7.37732e-20	6.07117	2.42485	0.64285	1.23134e-08	8.08949e-08	6.62853	4.26996	validated
UBA7	3122.88	1.24874	0.0849856	14.6935	7.09365e-49	2.88845e-47	51.9113	20.42	0.126857	0.226229	0.301438	49.3902	45.4238
SUSD3	221.313	1.24802	0.165224	7.55349	4.23743e-14	1.30916e-13	6.61574	2.72795	0.449232	0.000950252	0.00252871	8.0501	5.93496	validated
NUP210	2340.74	1.24741	0.117323	10.6323	2.10927e-26	1.52816e-25	9.49738	3.73397	0.624005	1.65741e-08	1.06733e-07	8.08129	5.49089	validated
RASGRP3	803.8	1.24629	0.119418	10.4364	1.69183e-25	1.15317e-24	9.11716	3.66424	0.465505	0.000333947	0.000986341	9.75618	7.27569	validated
AGAP5	222.167	1.24585	0.0990513	12.5779	2.7945e-36	4.3619e-35	3.95358	1.55626	-0.298065	0.0412331	0.0701755	2.68658	3.5209
C5orf56	564.354	1.24567	0.0758559	16.4215	1.34236e-60	1.41785e-58	13.5233	5.43195	0.368804	9.59138e-09	6.40646e-08	11.4235	9.00684	validated
C9orf116	31.7871	1.24504	0.150866	8.25259	1.55001e-16	5.66014e-16	1.32096	0.547653	0.824115	1.52282e-07	8.36714e-07	1.45309	0.851949	validated
SPOCK2	2017.12	1.24339	0.16615	7.48353	7.23522e-14	2.20096e-13	12.6824	4.98922	0.887379	1.05873e-10	9.55037e-10	13.0483	7.23902	validated
WNT10A	139.474	1.24331	0.109304	11.3748	5.58454e-30	5.28294e-29	1.80978	0.711343	0.0237222	0.833827	0.86954	1.87226	1.84424
PALMD	166.711	1.24325	0.125673	9.89274	4.47608e-23	2.55091e-22	2.1499	0.856815	0.76311	6.02608e-12	6.3913e-11	2.2463	1.35925	validated
NRP2	664.69	1.24319	0.134987	9.20973	3.26943e-20	1.52207e-19	4.60937	1.80632	0.569994	3.35972e-06	1.47773e-05	3.56834	2.45776	validated
SASH3	1736.24	1.24305	0.148052	8.39601	4.61905e-17	1.7387e-16	24.5511	9.92769	0.783505	4.40457e-10	3.5872e-09	23.8582	14.0889	validated
SCARF2	270.335	1.24283	0.112612	11.0364	2.55087e-28	2.13938e-27	2.38425	0.949634	0.140571	0.116796	0.172229	2.23799	2.09388
CARD11	886.518	1.2427	0.158352	7.84771	4.23698e-15	1.39852e-14	6.87644	2.75111	0.572092	9.37966e-05	0.000312432	5.94791	4.16191	validated
GPR141	46.322	1.24107	0.169188	7.33546	2.20964e-13	6.48716e-13	1.82536	0.726816	1.03277	3.88059e-08	2.34882e-07	1.55262	0.783908	validated
SCARF1	558.376	1.24093	0.10286	12.0643	1.63111e-33	2.01706e-32	4.96941	1.9671	0.223186	0.0258639	0.0468428	4.57166	4.10126
LCP1	9010.93	1.24068	0.140725	8.81638	1.18216e-18	4.99008e-18	76.1624	30.5198	1.01012	1.53868e-15	2.70962e-14	75.9324	38.7208	validated
GPSM1	328.015	1.24042	0.106671	11.6284	2.95623e-31	3.06262e-30	3.3024	1.30674	-0.295491	0.00207846	0.00508626	3.12482	3.8773
TIFAB	365.319	1.24014	0.146303	8.47653	2.32015e-17	8.94443e-17	1.78452	0.717048	0.664402	1.30646e-06	6.16045e-06	1.72043	1.10911	validated
ZNF532	1107.16	1.23992	0.106559	11.636	2.70493e-31	2.81473e-30	9.50736	3.74519	0.412865	0.00160542	0.00403516	7.46042	5.93751	validated
CSRP2	403.221	1.23974	0.149967	8.26676	1.3765e-16	5.04487e-16	13.9676	5.75006	0.680987	1.84317e-08	1.17882e-07	15.098	9.42052	validated
ARHGEF1	4609.25	1.23944	0.106915	11.5927	4.48581e-31	4.58303e-30	61.0733	24.4906	-0.10289	0.363488	0.448395	72.2919	76.563
PHKG1	36.9065	1.23888	0.150606	8.22601	1.93556e-16	7.01336e-16	0.901281	0.369316	-0.688753	5.98797e-05	0.000208381	0.743249	1.11736
NCKAP1L	2277.24	1.23876	0.116211	10.6596	1.57312e-26	1.14861e-25	16.3608	6.54454	0.708955	1.64972e-10	1.43901e-09	14.8875	9.42377	validated
CSPG4	450.631	1.23819	0.164303	7.53602	4.84519e-14	1.49102e-13	1.48066	0.565487	0.102527	0.343427	0.428023	1.08532	1.03932
KCND1	125.235	1.23801	0.126111	9.81689	9.52397e-23	5.31768e-22	0.862064	0.352582	0.194551	0.101906	0.15276	0.867599	0.792704
RAB34	651.722	1.23693	0.112763	10.9693	5.36966e-28	4.37546e-27	16.1617	6.62615	0.291892	0.016459	0.0315349	19.6559	15.5335	validated
RASGRF2	319.698	1.2369	0.124974	9.89729	4.27722e-23	2.44458e-22	1.73887	0.69401	0.534876	3.28383e-05	0.000120067	1.4316	1.02494	validated
SMO	445.059	1.23673	0.108563	11.3919	4.58891e-30	4.37644e-29	3.68331	1.46255	0.439696	4.97929e-07	2.52025e-06	3.59918	2.75988	validated
USP35	261.254	1.2366	0.078172	15.8189	2.30462e-56	1.70397e-54	2.17814	0.873944	0.442869	1.03705e-06	4.97727e-06	1.97838	1.52579	validated
NLRC3	548.278	1.23642	0.144183	8.5754	9.8744e-18	3.90418e-17	2.504	0.991546	0.277073	0.0546129	0.0895084	2.30844	2.01035	validated
APBB1IP	794.469	1.23491	0.133269	9.26629	1.92742e-20	9.11972e-20	8.49398	3.4227	0.708952	1.26339e-10	1.12516e-09	8.3609	5.19557	validated
BHLHE40	4262.3	1.23454	0.120625	10.2346	1.38826e-24	8.85259e-24	39.3003	15.6423	0.965673	3.5374e-16	6.87828e-15	36.1435	19.1385	validated
C6orf141	117.927	1.23387	0.163466	7.54818	4.41397e-14	1.3628e-13	4.03996	1.65169	-0.248704	0.0993209	0.149387	3.19446	3.96794
CEACAM3	145.485	1.23328	0.143392	8.60079	7.91695e-18	3.15242e-17	3.45937	1.41026	0.730429	7.14261e-06	2.98052e-05	3.5063	2.15345	validated
FANCA	830.621	1.23157	0.0735268	16.75	5.66254e-63	6.62895e-61	12.6372	5.10506	0.201167	0.0293723	0.0523771	14.7966	13.3584
C10orf128	509.545	1.23079	0.0922315	13.3446	1.27366e-40	2.75691e-39	11.786	4.80271	0.504473	3.17193e-11	3.07955e-10	11.1174	7.98916	validated
PDGFB	392.306	1.2286	0.135602	9.06036	1.30016e-19	5.80752e-19	3.68081	1.46685	0.474247	2.58306e-06	1.16092e-05	3.1883	2.37726	validated
FMNL3	1653.15	1.22856	0.122322	10.0437	9.79751e-24	5.85683e-23	6.70126	2.69456	0.604585	4.67368e-09	3.27321e-08	6.93926	4.69579	validated
LY6E	1304.21	1.22814	0.130981	9.37643	6.82446e-21	3.33809e-20	32.9764	13.6897	0.78995	3.9607e-06	1.72257e-05	43.1828	24.1563	validated
PSMB9	2318.75	1.22808	0.126832	9.68272	3.57097e-22	1.90669e-21	98.5385	40.2244	1.15346	2.68664e-16	5.35036e-15	111.333	50.3591	validated
MSN	8523.32	1.22805	0.108038	11.3668	6.11613e-30	5.76254e-29	67.5567	26.9273	0.899978	3.53574e-19	1.00001e-17	60.4586	33.5703	validated
LOXL3	261.189	1.22777	0.0913853	13.4351	3.76479e-41	8.50285e-40	3.19104	1.27093	0.0118025	0.885751	0.911023	3.01327	3.05079
SLC16A4	120.199	1.22764	0.167246	7.34035	2.13028e-13	6.26595e-13	1.97648	0.80661	0.687034	2.78933e-06	1.24563e-05	1.86595	1.21997	validated
CCL18	1883.08	1.22684	0.274698	4.46616	7.96375e-06	1.3759e-05	71.9722	29.3818	1.01648	2.54471e-06	1.14553e-05	79.2354	38.063	validated
SERPINF1	2311.14	1.22609	0.120361	10.1868	2.27185e-24	1.42414e-23	53.3796	22.0867	0.362063	0.00326783	0.00758575	61.976	46.39	validated
TMEM88	83.3453	1.22594	0.120476	10.1758	2.54295e-24	1.587e-23	3.7852	1.54598	0.399512	0.00383779	0.00874212	4.16113	3.18413	validated
SCARA3	878.852	1.22428	0.120983	10.1194	4.53145e-24	2.77497e-23	7.87907	3.16574	0.710522	7.0723e-12	7.42221e-11	7.4474	4.6103	validated
GPRIN1	298.78	1.22379	0.142632	8.58008	9.48078e-18	3.75489e-17	1.9176	0.763124	0.710062	1.98349e-07	1.07092e-06	1.36587	0.876135	validated
AMPH	94.9881	1.22362	0.151045	8.10106	5.44837e-16	1.91778e-15	1.1486	0.478815	NA	NA	NA	NA	NA
MARS	3154.66	1.2233	0.0726167	16.846	1.1231e-63	1.38398e-61	48.4904	19.9968	0.252716	0.0099454	0.0203115	62.2639	51.9387
HEYL	263.228	1.2233	0.122976	9.94741	2.58835e-23	1.50253e-22	2.00095	0.801351	0.489451	1.15519e-07	6.46388e-07	1.6715	1.2342	validated
ZNF692	773.835	1.22318	0.0973586	12.5636	3.34607e-36	5.15412e-35	17.5705	7.16969	-0.362778	0.00188822	0.00466969	20.1676	25.4015
VCAM1	2004.17	1.22283	0.133351	9.17003	4.7287e-20	2.17585e-19	21.9291	8.72357	0.633902	2.36413e-08	1.48821e-07	21.4778	14.3999	validated
CRIP2	957.664	1.22209	0.121008	10.0992	5.56798e-24	3.38464e-23	24.6146	10.0956	0.590571	1.11906e-05	4.48777e-05	35.4675	22.8349	validated
NKD2	74.262	1.22195	0.158304	7.71903	1.17222e-14	3.76567e-14	1.38396	0.54445	-0.368166	0.0188577	0.0355231	1.35099	1.75116
ASAP1	1432.15	1.22126	0.11296	10.8114	3.0394e-27	2.32557e-26	9.24038	3.71119	0.844222	1.13434e-09	8.70175e-09	9.08978	5.35967	validated
CD74	78498.5	1.22118	0.102756	11.8843	1.42876e-32	1.60956e-31	1806.36	740.994	0.560886	2.48007e-07	1.31718e-06	1988.81	1313.63	validated
SHCBP1	434.217	1.22114	0.116622	10.471	1.17403e-25	8.12853e-25	4.98802	2.04333	0.910994	1.2003e-11	1.22927e-10	4.72357	2.66695	validated
CYGB	1620.97	1.22107	0.104121	11.7273	9.23105e-32	9.91421e-31	23.6464	9.54501	0.274588	0.00197197	0.00485194	25.4928	20.9223	validated
CCDC40	63.4886	1.2208	0.135818	8.9885	2.50627e-19	1.10301e-18	1.12881	0.470613	0.155278	0.297879	0.380398	0.99499	0.944791
ACP5	3669.13	1.22043	0.126195	9.671	4.00449e-22	2.13249e-21	83.2493	34.5153	0.484777	0.000929782	0.0024832	108.106	74.0988	validated
AFAP1L1	234.381	1.21997	0.124613	9.79009	1.2418e-22	6.86532e-22	1.94024	0.781146	0.646577	3.72248e-11	3.59164e-10	1.66094	1.11706	validated
COL16A1	1171.81	1.21949	0.0970434	12.5664	3.23039e-36	4.99278e-35	11.8965	4.75947	-0.213971	0.0305594	0.0542107	13.5189	15.835
HOXB4	138.401	1.21813	0.103614	11.7564	6.54755e-32	7.12471e-31	1.0343	0.422637	0.174588	0.0483212	0.0804491	0.883308	0.804581
PCDH18	1740.29	1.21785	0.131153	9.28574	1.60586e-20	7.66537e-20	12.545	4.97222	0.62327	2.14591e-06	9.78911e-06	10.5898	7.14016	validated
DZIP1	339.998	1.21762	0.109436	11.1263	9.34242e-29	8.13654e-28	2.72366	1.11414	0.229513	0.0332952	0.058398	2.75334	2.4399
PTPRM	1109.71	1.21746	0.0982414	12.3925	2.86953e-35	4.08489e-34	8.87793	3.59951	0.374358	1.81412e-05	6.97357e-05	9.61307	7.7296	validated
APLNR	1190.56	1.21717	0.132537	9.18362	4.16823e-20	1.9268e-19	10.1047	4.07236	1.00888	7.73502e-18	1.82923e-16	10.5975	5.27346	validated
BLVRA	445.079	1.21714	0.114961	10.5874	3.41034e-26	2.44182e-25	13.2536	5.52596	0.689418	7.23684e-13	8.62262e-12	15.87	9.73262	validated
LAYN	173.609	1.21612	0.105458	11.5317	9.1307e-31	9.14893e-30	2.95062	1.20528	0.723918	1.38337e-15	2.44845e-14	3.01423	1.87928	validated
XBP1	20464.2	1.21599	0.107434	11.3185	1.06321e-29	9.82631e-29	339.761	143.19	1.27782	1.23227e-47	3.19478e-45	360.499	154.309	validated
CENPT	1252.59	1.21584	0.0849022	14.3205	1.63026e-46	5.35093e-45	19.2719	7.9164	-0.068913	0.471306	0.55467	21.3043	22.4455
P2RY8	798.921	1.21577	0.157786	7.70515	1.30692e-14	4.18216e-14	5.68602	2.33792	0.657423	9.14019e-07	4.41707e-06	5.78052	3.76289	validated
PTHLH	31.757	1.21563	0.276161	4.40191	1.07302e-05	1.83536e-05	0.829567	0.339791	NA	NA	NA	NA	NA
STARD9	507.754	1.21553	0.105771	11.4921	1.4462e-30	1.4257e-29	1.68994	0.67391	-0.121038	0.318776	0.401807	1.26968	1.462
NCKAP5L	436.109	1.21542	0.0835522	14.5468	6.12207e-48	2.25729e-46	2.68373	1.08168	0.396613	4.89432e-08	2.91203e-07	2.47371	1.94294	validated
LAT2	780.104	1.21538	0.146264	8.3095	9.6105e-17	3.55472e-16	13.7027	5.7467	0.561796	2.73958e-07	1.44351e-06	16.1987	10.9274	validated
STAC3	120.955	1.21532	0.0965085	12.5929	2.31031e-36	3.63848e-35	2.78365	1.15244	0.166717	0.152779	0.216314	3.16427	2.81051
WDR90	1064.72	1.21528	0.0981101	12.3869	3.07655e-35	4.35679e-34	15.0315	6.02553	-0.354842	0.000629349	0.00175411	15.0743	19.8591
CXCR6	413.563	1.21465	0.122783	9.89263	4.48116e-23	2.55277e-22	6.8209	2.75414	0.945576	2.38135e-14	3.46919e-13	7.0104	3.74085	validated
LYL1	334.709	1.21401	0.173852	6.98298	2.88985e-12	7.87519e-12	6.3161	2.65131	0.273706	0.102228	0.15315	7.63216	5.99895
MRC1	1363.33	1.21385	0.16711	7.26382	3.76304e-13	1.08974e-12	8.35971	3.34264	0.5689	8.57366e-06	3.51688e-05	6.90972	4.81369	validated
CDRT4	162.383	1.21378	0.17238	7.04132	1.9043e-12	5.25263e-12	3.79707	1.5407	-0.647824	0.00415784	0.00938426	1.95763	3.1859
CEP170	886.102	1.21297	0.100567	12.0614	1.68882e-33	2.08476e-32	7.33834	2.98883	0.383166	0.000173069	0.000541686	6.79579	5.46856	validated
GDPD5	247.209	1.21281	0.110255	11	3.82245e-28	3.16428e-27	3.28543	1.33276	0.214462	0.052845	0.0870134	3.18382	2.81534
ARHGAP11B	349.773	1.21186	0.0990909	12.2298	2.1557e-34	2.87063e-33	4.60518	1.88196	0.212146	0.0888383	0.135824	3.33216	3.0705
STS	3541.65	1.21177	0.180155	6.72626	1.74074e-11	4.4985e-11	17.064	6.94189	1.81896	1.13782e-40	2.09599e-38	14.6417	4.31019	validated
ZGLP1	49.9885	1.20957	0.1576	7.67497	1.6546e-14	5.25283e-14	1.36622	0.567679	-0.660984	0.000895917	0.00240469	1.64234	2.50031
APBA2	194.829	1.20751	0.167955	7.18946	6.50465e-13	1.84414e-12	1.75283	0.724133	0.805071	1.78073e-10	1.54462e-09	1.73692	1.02187	validated
IL18BP	794.917	1.20691	0.110936	10.8794	1.44551e-27	1.13571e-26	15.2278	6.23459	0.410823	3.35602e-05	0.000122514	16.3745	12.1725	validated
ROBO3	219.732	1.20591	0.138421	8.71191	2.98799e-18	1.22484e-17	4.68501	1.8899	-0.170825	0.221548	0.296244	4.74771	5.53172
FBXO6	524.321	1.20589	0.0957187	12.5983	2.15742e-36	3.42071e-35	10.7015	4.47926	1.05064	9.18988e-27	5.36076e-25	12.3384	6.05323	validated
RHOH	649.007	1.20569	0.175598	6.86621	6.59297e-12	1.75081e-11	12.943	5.46101	0.806882	2.38355e-07	1.27123e-06	13.8238	8.1547	validated
CD3D	502.377	1.20559	0.169528	7.11146	1.14824e-12	3.21195e-12	25.0545	10.6798	0.570461	0.00123958	0.00320896	39.1253	25.0469	validated
PDLIM4	343.533	1.20448	0.147612	8.1598	3.35591e-16	1.19533e-15	8.94526	3.72173	0.292042	0.0231264	0.0424185	8.81038	7.08424	validated
MB21D1	316.143	1.20376	0.0957549	12.5713	3.03689e-36	4.70886e-35	3.17455	1.30966	0.699741	1.60082e-17	3.65604e-16	3.09509	1.96226	validated
CD34	1156.93	1.2037	0.121384	9.91651	3.52862e-23	2.02907e-22	10.7879	4.41077	0.777746	4.82102e-15	7.77584e-14	10.7727	6.46356	validated
F5	155.288	1.20361	0.216216	5.56672	2.5958e-08	5.39354e-08	1.22919	0.525212	0.689346	0.000979752	0.0025993	1.56005	0.998906	validated
MEIS3	195.402	1.20302	0.103306	11.6451	2.4292e-31	2.53532e-30	3.41614	1.40697	0.0909118	0.321793	0.404916	3.54392	3.40409
HLA-DMB	3408.56	1.20277	0.117306	10.2533	1.14366e-24	7.31609e-24	77.7972	32.6704	0.435207	5.4242e-05	0.000189942	89.8755	66.2023	validated
CRELD2	2720.09	1.2027	0.0907784	13.2487	4.58907e-40	9.59335e-39	57.2144	23.8523	0.734695	6.17458e-10	4.93121e-09	63.445	38.5671	validated
GZMK	205.086	1.20241	0.226337	5.31247	1.08149e-07	2.1489e-07	4.98272	2.0716	0.610448	0.00113831	0.00297988	5.88077	3.86809	validated
FADS3	511.559	1.20222	0.144882	8.29795	1.05924e-16	3.90352e-16	8.02787	3.36015	0.157636	0.264614	0.34487	11.3624	9.98798
TPST1	239.035	1.20222	0.123345	9.74679	1.90395e-22	1.04154e-21	3.97849	1.67426	0.609084	1.3817e-09	1.04788e-08	3.84983	2.64266	validated
LINGO3	69.6168	1.20197	0.21844	5.5025	3.74435e-08	7.7127e-08	0.856104	0.351939	0.326609	0.118778	0.174711	0.780614	0.640174
RAMP2	371.659	1.20162	0.120307	9.98787	1.7224e-23	1.00944e-22	16.5164	6.93189	0.625226	4.65731e-07	2.37099e-06	17.5998	11.0746	validated
NBPF15	916.992	1.2002	0.0873868	13.7344	6.32117e-43	1.59425e-41	9.05316	3.68752	0.0685851	0.490172	0.572487	10.1062	10.2057
SH3TC1	748.237	1.20003	0.119287	10.06	8.2978e-24	4.98365e-23	7.39656	3.08602	0.465326	1.05406e-05	4.26128e-05	7.23153	5.28425	validated
ITGA1	3241.73	1.19899	0.142491	8.41447	3.94674e-17	1.49203e-16	13.7899	5.50085	0.611748	7.32058e-09	4.97033e-08	8.5384	5.79677	validated
CHN1	245.311	1.19771	0.150995	7.93213	2.15415e-15	7.2709e-15	5.07539	2.1316	0.582631	3.8921e-07	1.99888e-06	5.67705	3.92882	validated
HIST2H2BF	82.4759	1.1972	0.119143	10.0484	9.33807e-24	5.5917e-23	1.41191	0.580718	0.667261	2.06364e-06	9.44765e-06	1.23545	0.806292	validated
PPP1R16B	1672.17	1.19637	0.140928	8.4892	2.08069e-17	8.04555e-17	7.7914	3.22878	0.900333	2.25324e-10	1.9232e-09	7.31508	4.11933	validated
IL16	1879.32	1.1962	0.155083	7.71328	1.2262e-14	3.93191e-14	23.118	9.65298	0.498406	5.36508e-05	0.000188154	22.7434	16.5206	validated
TM4SF18	245.737	1.1958	0.12917	9.25751	2.09249e-20	9.87747e-20	3.01279	1.2418	0.879432	2.14537e-10	1.84039e-09	2.68665	1.53556	validated
PLVAP	4536.5	1.19576	0.115579	10.3458	4.37159e-25	2.87779e-24	57.1447	23.3019	0.352412	0.0151646	0.029328	62.7582	45.8664	validated
EBF1	226.002	1.19548	0.154597	7.73286	1.0516e-14	3.38671e-14	1.79045	0.740995	0.589127	2.37638e-05	8.92417e-05	1.69621	1.18635	validated
ITGA4	1568.06	1.19534	0.13029	9.17445	4.53906e-20	2.09133e-19	14.3404	5.81181	0.698037	0.000250721	0.000760089	11.0748	7.28469	validated
CHST1	86.5879	1.19516	0.126875	9.41995	4.51321e-21	2.23481e-20	0.909877	0.372178	-0.228916	0.0900399	0.137211	0.975309	1.15097
UBASH3B	462.19	1.19498	0.117884	10.1369	3.78987e-24	2.33509e-23	2.52084	1.03495	0.943061	2.564e-12	2.84663e-11	2.15253	1.18026	validated
TMEM86B	121.748	1.19447	0.114129	10.466	1.23729e-25	8.54967e-25	2.2221	0.926343	0.0206559	0.878019	0.904755	2.51818	2.4889
FAM20C	1539.36	1.1935	0.141423	8.43917	3.19609e-17	1.21809e-16	16.5645	6.93815	0.331678	0.014993	0.0290521	15.3561	11.8115	validated
GPR183	926.123	1.19344	0.15833	7.53767	4.78458e-14	1.47334e-13	18.8452	8.01902	0.570825	8.78716e-05	0.000294166	18.1842	12.5284	validated
CCL3L3	81.9979	1.19321	0.327783	3.64025	0.000272378	0.000416135	3.57872	1.39716	0.541372	0.0824312	0.127447	4.82089	3.08866
AC009977.1	1.08597	1.19309	0.5046	2.36443	0.0180579	0.0233869	1.81101	0.612455	NA	NA	NA	NA	NA
DOCK8	2149.74	1.19219	0.120912	9.85998	6.20593e-23	3.50124e-22	10.8141	4.47401	0.613698	4.47062e-08	2.67702e-07	15.6588	10.6144	validated
TNFRSF17	577.318	1.19209	0.147537	8.07996	6.47891e-16	2.26859e-15	20.4208	8.77743	0.631197	8.94303e-06	3.65661e-05	26.6881	17.3221	validated
CXorf21	178.453	1.19124	0.113002	10.5418	5.54168e-26	3.91203e-25	3.20445	1.34585	0.662247	1.11698e-07	6.25509e-07	3.1378	2.05047	validated
TAF1C	1615.07	1.19094	0.0763995	15.5883	8.74218e-55	5.58228e-53	16.1064	6.63278	-0.11741	0.15075	0.213808	14.3257	16.0512
SEMA6C	194.855	1.19071	0.118496	10.0485	9.32686e-24	5.58737e-23	1.85078	0.767031	-0.223514	0.0951408	0.144028	2.18109	2.54426
CRMP1	228.179	1.19063	0.121877	9.76908	1.52839e-22	8.41001e-22	2.3963	0.98731	0.317359	0.00147468	0.00374217	2.09052	1.733	validated
HLX	336.57	1.1897	0.115837	10.2704	9.57998e-25	6.16772e-24	5.72595	2.37944	0.644602	1.79044e-10	1.55209e-09	6.47728	4.09242	validated
SLC43A3	840.278	1.18831	0.109306	10.8714	1.57795e-27	1.23769e-26	11.6166	4.84509	0.557618	1.64357e-10	1.43454e-09	12.3528	8.49782	validated
WTIP	249.05	1.18784	0.125571	9.4595	3.09422e-21	1.55241e-20	2.12268	0.880321	0.451002	0.000332418	0.000982447	2.32518	1.75964	validated
DHX58	461.394	1.18722	0.0806644	14.718	4.93788e-49	2.03423e-47	8.008	3.33511	0.236349	0.0251809	0.0457122	9.00686	7.63802
NUDT17	51.8822	1.18718	0.124318	9.54958	1.30224e-21	6.70596e-21	1.44611	0.605809	-0.11347	0.420806	0.50582	1.24783	1.37062
ANKRD36	378.768	1.18643	0.108277	10.9574	6.12585e-28	4.96572e-27	4.00506	1.66194	-0.159306	0.239239	0.316394	2.88162	3.42784
MAD2L2	432.704	1.18637	0.108069	10.9779	4.88078e-28	3.99797e-27	11.9473	5.16325	0.705417	5.67613e-09	3.9236e-08	14.4681	8.6652	validated
ARID3A	718.912	1.186	0.10871	10.9097	1.03586e-27	8.23529e-27	5.16082	2.15369	0.985503	2.54175e-19	7.38266e-18	5.2227	2.74256	validated
FNBP4	2277.94	1.18587	0.085529	13.8651	1.0302e-43	2.73062e-42	36.4982	15.009	-0.0224947	0.845446	0.878381	26.4218	28.512
RENBP	279.469	1.18562	0.0948082	12.5054	6.97162e-36	1.043e-34	7.231	3.04813	0.119472	0.312045	0.395387	9.14605	8.31286
DENND5A	1075.55	1.18391	0.108344	10.9273	8.53356e-28	6.85417e-27	12.2253	5.08425	0.543405	1.32366e-08	8.64333e-08	12.5176	8.93209	validated
PNISR	4027.21	1.18389	0.0753426	15.7134	1.22498e-55	8.47713e-54	54.6269	22.625	-0.144147	0.0707692	0.111811	47.924	55.2772
PRKCDBP	486.801	1.18352	0.142585	8.30047	1.03697e-16	3.82546e-16	12.3325	5.20257	0.50072	0.000105305	0.000346478	13.1792	9.12767	validated
PLAT	3611.06	1.18351	0.164061	7.21383	5.44007e-13	1.55298e-12	40.816	16.7412	-0.0089761	0.949258	0.960508	39.9454	41.6542
LOX	597.716	1.18321	0.133736	8.84733	8.96371e-19	3.81698e-18	4.73701	1.94722	0.574197	1.77046e-05	6.8207e-05	3.75253	2.65992	validated
ACCS	456.295	1.1832	0.152134	7.77736	7.4054e-15	2.4154e-14	9.49246	3.98395	-0.509209	0.000251788	0.0007625	9.12607	13.2427
RBM6	3301.84	1.183	0.0888024	13.3217	1.73046e-40	3.71706e-39	40.8192	17.1791	-0.186081	0.113267	0.167537	47.587	53.6901
SGTB	350.058	1.18236	0.109023	10.845	2.10673e-27	1.6351e-26	2.27741	0.946759	0.717239	1.01454e-08	6.75397e-08	1.95767	1.25149	validated
RP11-793H13.10	85.5718	1.18222	0.121951	9.69429	3.18863e-22	1.7123e-21	1.87142	0.779191	-0.764381	3.90393e-10	3.215e-09	1.72006	2.9729
COQ10A	220.192	1.18222	0.0896729	13.1837	1.08926e-39	2.18911e-38	5.31911	2.25858	0.327445	1.54663e-05	6.04488e-05	5.63744	4.65778	validated
CXCL13	2204.9	1.18222	0.343848	3.4382	0.000585603	0.00087118	64.5649	28.6006	1.18587	1.22402e-05	4.8752e-05	75.5106	34.0886	validated
RAB38	83.4272	1.18184	0.15277	7.73607	1.02541e-14	3.31072e-14	1.91351	0.807065	0.977807	7.36419e-14	9.92288e-13	2.22586	1.20102	validated
RUNX3	1132.53	1.18183	0.127174	9.29302	1.49974e-20	7.17587e-20	8.42933	3.51278	0.784045	2.49187e-13	3.14007e-12	9.50551	5.62915	validated
KIAA0895L	726.414	1.18122	0.0826464	14.2924	2.44033e-46	7.80904e-45	8.87857	3.65908	-0.22228	0.00458524	0.0102154	8.69574	10.3416
SUGP2	2799.11	1.18018	0.0783299	15.0668	2.67778e-51	1.31071e-49	20.3518	8.58071	-0.30969	0.00895707	0.0184828	24.6868	30.325
CCDC144A	145.893	1.18	0.229799	5.13493	2.82248e-07	5.4502e-07	0.761092	0.310173	NA	NA	NA	NA	NA
MPDZ	388.654	1.17999	0.115432	10.2224	1.57457e-24	9.97723e-24	2.67847	1.10576	0.323533	0.0113523	0.0227924	2.52211	2.14408	validated
RFTN1	1762.49	1.17988	0.137454	8.58385	9.17508e-18	3.63792e-17	19.5357	8.21209	0.643552	8.76967e-09	5.89133e-08	19.497	12.8232	validated
TSHZ2	194.823	1.17957	0.171765	6.86735	6.54053e-12	1.73754e-11	1.09545	0.461598	0.230401	0.18968	0.260116	0.936726	0.824981
HSPG2	7490.33	1.17942	0.112163	10.5153	7.34563e-26	5.14157e-25	33.5327	13.6859	0.224039	0.0139735	0.027254	32.6641	29.3613
IFI16	3685.4	1.17876	0.087138	13.5275	1.07605e-41	2.54913e-40	51.1319	21.5334	0.677096	5.26952e-16	9.88917e-15	52.7964	33.7426	validated
CYTIP	1222.57	1.17816	0.137988	8.53816	1.36381e-17	5.34339e-17	18.4207	7.93278	0.967367	1.40769e-16	2.88969e-15	19.169	10.0423	validated
P2RX7	254.361	1.1779	0.115025	10.2404	1.30637e-24	8.33796e-24	1.68166	0.701544	0.365153	0.00234909	0.00567022	1.36543	1.095	validated
ZMAT1	279.868	1.17766	0.145162	8.1127	4.95064e-16	1.7474e-15	2.35452	0.969329	-0.243213	0.0807695	0.125182	2.18322	2.74363
CTC-435M10.3	136.146	1.17731	0.226649	5.19442	2.05356e-07	4.0006e-07	2.05033	0.864544	-0.121519	0.545491	0.624619	3.23855	3.5346
CYBB	3607.51	1.17715	0.118432	9.93946	2.80349e-23	1.62339e-22	27.8298	11.5642	0.795805	3.52762e-15	5.82391e-14	24.9343	14.7192	validated
CTD-2370N5.3	15.8105	1.17689	0.351933	3.34407	0.000825578	0.0012129	0.714576	0.307215	0.712353	0.115606	0.170618	1.47465	0.957457
GLDC	125.778	1.17673	0.178206	6.60319	4.0239e-11	1.01232e-10	1.19683	0.509507	0.665838	4.9794e-05	0.000176039	1.66116	1.1027	validated
FAM110D	105.09	1.17672	0.137571	8.55351	1.19405e-17	4.69466e-17	1.00032	0.423466	0.496382	6.46577e-05	0.000223067	1.17989	0.831896	validated
TBC1D3L	532.533	1.17624	0.252134	4.66514	3.08401e-06	5.49451e-06	7.40208	3.06029	-0.356942	0.140459	0.201458	6.80032	8.52085
L3HYPDH	245.535	1.17623	0.116137	10.128	4.15247e-24	2.55291e-23	10.762	4.50617	-0.165768	0.0771793	0.120472	8.38298	9.74935
ZGRF1	255.425	1.17613	0.0891149	13.1979	9.01942e-40	1.83099e-38	2.77596	1.16085	0.136553	0.179313	0.247816	2.32699	2.21974
DPP7	2402.03	1.17556	0.116313	10.1068	5.15281e-24	3.13634e-23	62.2343	26.9025	0.219162	0.111064	0.164574	84.8839	78.2915
TRAF5	1364.97	1.17541	0.0836852	14.0456	8.19758e-45	2.3359e-43	12.5899	5.24026	0.155447	0.104771	0.156458	10.4729	9.9339
KIF18B	426.703	1.17532	0.103268	11.3812	5.18583e-30	4.92553e-29	3.91162	1.62275	0.273304	0.0478049	0.0797222	2.9664	2.63007	validated
GRINA	4397.81	1.17451	0.0774815	15.1585	6.65468e-52	3.39945e-50	83.6257	35.3004	0.873642	3.24026e-28	2.1198e-26	98.3878	54.0402	validated
PPM1N	39.0848	1.17318	0.169317	6.92892	4.24072e-12	1.14323e-11	1.15061	0.49997	0.467085	0.00264426	0.00629585	1.46922	1.10493	validated
PARP14	5082.32	1.17308	0.106542	11.0105	3.40098e-28	2.83039e-27	21.4732	8.7865	0.939335	5.24689e-17	1.11806e-15	17.9468	9.72337	validated
TRPM2	424.16	1.17294	0.114425	10.2507	1.17448e-24	7.50303e-24	4.02858	1.71694	0.204891	0.133713	0.193168	4.98652	4.15727
SLC38A5	1039.4	1.17241	0.101252	11.5791	5.25838e-31	5.36065e-30	23.5135	9.99058	0.784976	1.00629e-08	6.70221e-08	33.0249	19.4955	validated
CLDN11	45.5156	1.1718	0.155083	7.55594	4.15831e-14	1.28528e-13	0.850658	0.362447	0.170398	0.209878	0.283263	0.941907	0.890995
NFATC1	494.508	1.17129	0.161373	7.25828	3.92034e-13	1.13295e-12	4.43037	1.88101	0.630966	2.83245e-06	1.26288e-05	4.67887	3.09231	validated
S1PR1	750.181	1.17112	0.129267	9.05976	1.30734e-19	5.83589e-19	8.2308	3.44736	0.836809	2.63559e-10	2.22547e-09	7.39868	4.35507	validated
RIMKLB	416.54	1.17076	0.090442	12.9449	2.51207e-38	4.56527e-37	6.2606	2.62387	-0.0943959	0.344431	0.429044	5.47867	5.99554
TIE1	500.445	1.17066	0.132261	8.85114	8.66294e-19	3.69002e-18	5.0948	2.11012	0.739903	2.16108e-12	2.42235e-11	4.85858	3.02319	validated
SLC6A16	41.1631	1.17058	0.183761	6.37014	1.88854e-10	4.52117e-10	1.04952	0.446707	0.192383	0.392867	0.47819	1.10829	0.997995
ZNF366	125.969	1.16816	0.140867	8.29267	1.10733e-16	4.07433e-16	1.03803	0.425154	NA	NA	NA	NA	NA
TNFRSF12A	615.373	1.16785	0.192909	6.05387	1.41403e-09	3.19721e-09	17.405	7.46675	0.69447	0.00100023	0.00264912	19.4983	12.4614	validated
CTGF	3540.09	1.16774	0.19593	5.95997	2.52282e-09	5.59794e-09	46.9267	20.231	0.429719	0.0283605	0.0508448	48.0508	36.9458	validated
RNF24	1064.95	1.16743	0.119797	9.74501	1.93756e-22	1.05951e-21	5.28509	2.20019	0.871951	2.23727e-19	6.52537e-18	4.26865	2.36911	validated
ELMO1	747.13	1.1674	0.117685	9.91967	3.41884e-23	1.96916e-22	9.31772	3.93453	0.730741	3.85717e-11	3.71136e-10	12.7322	7.92435	validated
SMARCD3	360.504	1.16712	0.0826675	14.1183	2.93031e-45	8.59394e-44	8.48645	3.57898	-0.0841474	0.294435	0.376549	8.35584	9.02335
P3H3	383.39	1.1654	0.103676	11.2408	2.57156e-29	2.32018e-28	4.76842	2.02394	0.263843	0.0200428	0.0374681	5.35247	4.39378	validated
SYNGAP1	725.754	1.16454	0.131504	8.85551	8.33056e-19	3.55168e-18	7.62874	3.17114	0.313324	0.0471568	0.0788388	3.51613	3.03544	validated
RASSF5	1945.74	1.16391	0.112007	10.3915	2.71184e-25	1.81582e-24	16.5027	7.03834	0.880558	6.60214e-17	1.39412e-15	16.4297	9.22082	validated
ALOX15B	98.3584	1.16364	0.209151	5.56363	2.64218e-08	5.48587e-08	1.02563	0.444333	0.873302	3.26288e-06	1.4383e-05	0.957732	0.526854	validated
RILPL2	578.26	1.16284	0.0879692	13.2188	6.83851e-40	1.40655e-38	2.6885	1.15088	0.613695	1.72512e-17	3.91437e-16	3.06109	2.02724	validated
LRRC69	29.8666	1.16204	0.152332	7.62833	2.37811e-14	7.46541e-14	1.79266	0.800331	-0.217099	0.180876	0.249754	1.26976	1.50829
IQGAP3	982.623	1.16068	0.120912	9.59935	8.04494e-22	4.19663e-21	5.15919	2.1626	0.27793	0.0460572	0.0772309	3.67914	3.23336	validated
CSF1R	2871.03	1.16046	0.100929	11.4978	1.35385e-30	1.3356e-29	22.9718	9.65551	0.435745	1.69224e-07	9.24361e-07	22.9914	17.0587	validated
ENPP2	2536.72	1.16028	0.134047	8.65581	4.89442e-18	1.97691e-17	30.674	12.8912	0.80112	2.39587e-09	1.75063e-08	28.2362	16.8474	validated
AMPD2	1285.71	1.16003	0.0674412	17.2005	2.63066e-66	4.10617e-64	17.9442	7.60165	0.205111	0.0017683	0.00440111	18.2403	16.4945
CMKLR1	1030.87	1.1595	0.10827	10.7093	9.20184e-27	6.8215e-26	6.99606	2.96153	0.72605	2.96368e-13	3.67833e-12	7.09865	4.35257	validated
ASGR1	37.1319	1.15915	0.149662	7.74515	9.54683e-15	3.09232e-14	0.92282	0.406296	0.460135	0.00284438	0.00671069	1.10427	0.801757	validated
RGL2	1361.41	1.15862	0.0742056	15.6136	5.87777e-55	3.84051e-53	19.2563	8.17451	0.0431867	0.549932	0.628703	20.5515	20.5261
XXbac-BPG32J3.22	82.1593	1.15725	0.236321	4.89694	9.73397e-07	1.80043e-06	1.22565	0.532502	-0.654906	0.000616892	0.0017211	2.43101	3.92226
PIEZO1	4724.71	1.15723	0.0984415	11.7555	6.61867e-32	7.19096e-31	34.2914	14.8273	0.114438	0.437568	0.522202	48.6586	43.3949
PXDC1	394.9	1.15716	0.106385	10.877	1.48285e-27	1.16439e-26	6.78993	2.92545	0.5273	4.46891e-08	2.67702e-07	7.73993	5.41622	validated
HECW2	225.644	1.15681	0.191218	6.04971	1.45108e-09	3.27887e-09	0.97276	0.409551	NA	NA	NA	NA	NA
PPM1M	624.799	1.15608	0.103001	11.224	3.10983e-29	2.7915e-28	9.4166	4.06083	0.524613	6.14858e-10	4.91887e-09	10.7437	7.54709	validated
PRCD	48.4424	1.15566	0.135622	8.52119	1.57929e-17	6.1593e-17	1.85322	0.794889	-0.361201	0.00729084	0.0153978	1.63318	2.11666
BNIP3	632.952	1.15533	0.13674	8.44906	2.93647e-17	1.1228e-16	8.17716	3.53409	0.890288	1.38117e-19	4.11412e-18	8.38487	4.62871	validated
GTSF1	26.2017	1.15514	0.21458	5.38325	7.31523e-08	1.47269e-07	1.1471	0.502986	0.52537	0.0064162	0.0137623	1.38288	0.956163	validated
PTPN22	518.712	1.15511	0.0949796	12.1617	4.97241e-34	6.42616e-33	6.06788	2.57713	0.370292	0.000784958	0.00214135	5.28919	4.28888	validated
FAM193B	1608.64	1.15452	0.093562	12.3396	5.54109e-35	7.67666e-34	30.8135	13.1041	-0.287423	0.0182406	0.0344905	30.486	36.8469
IRF1	6703.9	1.15373	0.11056	10.4354	1.70977e-25	1.16483e-24	105.076	43.9502	1.07939	8.26006e-24	3.73035e-22	92.6998	44.5147	validated
UNKL	476.315	1.1537	0.1135	10.1647	2.84861e-24	1.77146e-23	6.58539	2.78019	-0.0883617	0.550658	0.629272	5.59803	6.32261
MFNG	731.692	1.1532	0.101946	11.3119	1.14604e-29	1.05502e-28	12.6632	5.4335	0.468985	8.12562e-08	4.66415e-07	13.1326	9.62436	validated
FGF2	320.619	1.15288	0.1574	7.32452	2.39754e-13	7.02413e-13	1.56343	0.6565	0.411378	0.00457717	0.0102006	1.18591	0.936417	validated
TMEM26	142.046	1.15205	0.12403	9.28848	1.56513e-20	7.476e-20	1.05385	0.444458	0.535567	5.5356e-05	0.000193383	0.899734	0.650004	validated
FLRT2	459.42	1.15195	0.169169	6.80945	9.79731e-12	2.57113e-11	2.48442	1.03342	0.432413	0.0209394	0.0389406	2.11595	1.67904	validated
HYAL1	317.311	1.15193	0.173963	6.62172	3.55053e-11	8.96923e-11	4.32776	1.88011	0.47213	0.00379083	0.0086464	4.41948	3.26445	validated
TMEM256-PLSCR3	726.456	1.15173	0.0934961	12.3185	7.20106e-35	9.92743e-34	13.281	5.70475	0.582533	1.01035e-12	1.18367e-11	13.8774	9.42126	validated
CCNL1	3760.74	1.15173	0.0763462	15.0856	2.01388e-51	9.92665e-50	59.2197	25.2939	-0.0592812	0.459438	0.543162	46.7574	51.3741
FAM162B	39.8834	1.15108	0.164797	6.98481	2.85249e-12	7.77641e-12	1.2522	0.548111	0.499338	0.00120225	0.0031233	1.0698	0.775705	validated
GPX7	220.445	1.15042	0.153292	7.50475	6.1546e-14	1.88284e-13	5.81358	2.55669	0.909947	1.33767e-12	1.54389e-11	5.6704	3.10861	validated
HIC1	1038.17	1.15028	0.0981816	11.7158	1.05728e-31	1.13206e-30	7.25486	3.05645	0.290989	0.000368422	0.00107951	6.56994	5.47299	validated
C2orf74	116.376	1.15003	0.150072	7.66323	1.81315e-14	5.7458e-14	5.43253	2.40207	0.471085	0.000298314	0.00089087	7.11168	5.14281	validated
C17orf107	93.3955	1.14997	0.13628	8.43831	3.21954e-17	1.22603e-16	0.971399	0.419219	1.06524	7.90211e-18	1.86559e-16	1.03804	0.516755	validated
JMJD7-PLA2G4B	682.844	1.14993	0.0955998	12.0286	2.51423e-33	3.0587e-32	4.05776	1.72298	-0.349541	9.24742e-05	0.000308394	3.82575	4.94487
DDX11	1438.23	1.14938	0.0870495	13.2037	8.34932e-40	1.70234e-38	22.2566	9.42887	-0.00743102	0.94678	0.958626	18.1782	19.0507
FAM78A	670.631	1.14906	0.125565	9.15114	5.63333e-20	2.58112e-19	4.82555	2.06087	0.599051	1.51124e-08	9.80417e-08	5.01516	3.36758	validated
TSHZ3	312.605	1.14744	0.112626	10.188	2.24258e-24	1.40642e-23	1.83897	0.774858	0.271122	0.00401485	0.00910101	1.49572	1.29025	validated
ADARB1	668.464	1.14584	0.1159	9.88637	4.76999e-23	2.70742e-22	5.64413	2.42025	0.640674	2.09387e-11	2.0805e-10	4.27251	2.83715	validated
EML3	1673.73	1.14571	0.0820345	13.9662	2.50579e-44	6.97055e-43	24.5253	10.5434	-0.0557209	0.614933	0.68746	24.1622	24.627
PCSK1	1292.97	1.14542	0.255481	4.48336	7.34755e-06	1.27336e-05	8.62945	3.60977	1.75099	1.50296e-18	3.97008e-17	7.67501	2.39177	validated
BICC1	458.459	1.14505	0.119539	9.57887	9.81079e-22	5.08756e-21	2.71787	1.16178	0.512432	3.85947e-06	1.68169e-05	2.14057	1.57789	validated
PHACTR1	398.638	1.145	0.153352	7.46648	8.23701e-14	2.49867e-13	4.16607	1.79422	0.654355	5.54269e-06	2.36218e-05	3.84148	2.52491	validated
B3GNT9	380.18	1.14446	0.0944287	12.1198	8.29432e-34	1.05066e-32	3.57357	1.53378	0.617062	1.19793e-14	1.82096e-13	3.40903	2.26631	validated
TMC6	3673.59	1.14341	0.0728139	15.7032	1.43834e-55	9.80866e-54	52.4145	22.5219	0.208163	0.0936493	0.142108	52.18	44.0821
SYCP2	84.9179	1.14332	0.149364	7.65459	1.93937e-14	6.13195e-14	1.14016	0.492792	-0.316724	0.0967371	0.146018	0.860298	1.11787
SLC25A45	520.234	1.14274	0.0875169	13.0573	5.77049e-39	1.09546e-37	6.33568	2.73306	0.166791	0.0554814	0.0907089	6.44782	5.84058
CCDC102B	147.568	1.14262	0.126129	9.0591	1.31529e-19	5.8695e-19	3.31872	1.41542	0.530882	6.60486e-07	3.26627e-06	2.77619	1.97449	validated
ICAM2	718.732	1.14146	0.121094	9.42618	4.25312e-21	2.11198e-20	20.3113	8.99489	0.510022	3.51041e-05	0.000127585	24.2231	16.6232	validated
STARD4	1978.45	1.14127	0.096602	11.8141	3.30025e-32	3.63908e-31	21.5678	9.24678	0.675449	8.57595e-07	4.16319e-06	16.2113	10.7664	validated
CRISPLD2	1760.79	1.1411	0.153676	7.42539	1.12446e-13	3.37891e-13	12.0699	5.01613	0.300399	0.0354783	0.0617245	10.5244	8.78852	validated
CD226	256.076	1.14097	0.142953	7.98144	1.44639e-15	4.93775e-15	2.18421	0.938988	0.853204	9.67834e-06	3.93314e-05	1.86321	1.09278	validated
CHTF18	645.166	1.13983	0.107155	10.6372	2.00153e-26	1.4531e-25	8.72346	3.78693	-0.0827901	0.589296	0.664258	10.8771	11.5045
SARDH	93.6873	1.13974	0.158861	7.17445	7.25963e-13	2.05322e-12	1.03688	0.442795	-0.0740779	0.591507	0.666111	1.00265	1.05369
CDR2L	267.146	1.1393	0.11332	10.0539	8.83398e-24	5.29888e-23	2.03147	0.871916	0.677477	4.00541e-15	6.51287e-14	1.92346	1.23172	validated
MCTP1	552.368	1.13912	0.121312	9.38999	6.00058e-21	2.94536e-20	6.91799	2.95145	0.715641	5.32409e-07	2.68023e-06	5.76868	3.70579	validated
MC1R	156.924	1.13902	0.102021	11.1646	6.07978e-29	5.35143e-28	1.56824	0.665241	-0.29667	0.014176	0.0275989	1.38016	1.7498
CD83	785.43	1.13831	0.192722	5.90651	3.49436e-09	7.68093e-09	10.4202	4.59063	0.454458	0.0046802	0.010412	12.6909	9.32533	validated
ZEB1	918.891	1.13817	0.109577	10.3869	2.84305e-25	1.90096e-24	6.04994	2.57569	0.639192	6.5188e-07	3.23284e-06	5.01143	3.3641	validated
DEF6	1045.14	1.13757	0.104975	10.8365	2.31062e-27	1.78742e-26	17.4139	7.52733	0.268057	0.00618182	0.0133208	16.806	13.9791	validated
SIK1	348.808	1.13694	0.463148	2.45482	0.0140957	0.018451	2.52484	1.19463	-0.57853	0.220996	0.295647	1.75216	2.84313
PARP9	3142.96	1.13565	0.0960477	11.8238	2.94098e-32	3.25571e-31	30.8534	13.1816	1.13271	1.27986e-31	1.1486e-29	30.4643	14.3142	validated
CACNA1C	311.047	1.13553	0.164561	6.90033	5.18803e-12	1.38954e-11	1.53389	0.652013	0.881769	1.23168e-07	6.86448e-07	1.39225	0.814559	validated
AJUBA	232.865	1.13464	0.121629	9.32864	1.0724e-20	5.177e-20	2.2278	0.957507	0.84497	2.66787e-13	3.3468e-12	1.91253	1.12169	validated
ERRFI1	3275.36	1.13391	0.162717	6.96861	3.20092e-12	8.68582e-12	36.7436	16.0286	0.914216	4.67962e-08	2.79619e-07	31.68	17.5116	validated
GBP2	4215.59	1.13358	0.109688	10.3346	4.91502e-25	3.22044e-24	62.1736	26.7532	0.844672	7.04317e-14	9.52699e-13	69.4197	37.6076	validated
TCF4	2422	1.13333	0.122209	9.27376	1.7969e-20	8.51934e-20	12.8785	5.50723	0.533828	1.84299e-05	7.07094e-05	10.2623	7.43241	validated
ARGLU1	3596.32	1.13251	0.0755893	14.9825	9.55951e-51	4.52162e-49	82.3041	35.3486	-0.106847	0.281333	0.36301	77.385	88.118
HIGD1B	18.1655	1.13219	0.213297	5.30804	1.1081e-07	2.19961e-07	1.35419	0.609222	0.303013	0.115002	0.169817	1.44659	1.14957
MAN2C1	2567.72	1.13169	0.0935126	12.102	1.03041e-33	1.29358e-32	49.5246	21.2621	-0.371274	0.000174343	0.000545432	47.0615	61.0043
C1QB	5899.89	1.1315	0.13724	8.24471	1.65566e-16	6.03182e-16	169.637	74.6584	0.429775	0.00247227	0.00593378	195.427	138.097	validated
FZD2	116.467	1.13131	0.119454	9.47062	2.78193e-21	1.39973e-20	1.53639	0.664674	0.401798	0.000309353	0.000920694	1.53722	1.14452	validated
TUBB6	1155.78	1.13066	0.127694	8.8544	8.41363e-19	3.586e-18	21.443	9.34587	-0.0659721	0.707102	0.766922	26.5655	25.4192
VEGFA	3860.94	1.13006	0.108947	10.3726	3.30375e-25	2.20062e-24	47.0298	20.2292	0.429878	0.000266406	0.000803291	39.4527	30.5579	validated
TPO	64.7475	1.1289	0.238223	4.73883	2.14951e-06	3.88077e-06	1.01778	0.426467	0.361946	0.0547164	0.0896361	0.952111	0.790247	validated
XCR1	158.122	1.12885	0.173417	6.50944	7.54338e-11	1.86173e-10	1.15847	0.502206	0.654341	0.000140164	0.00044791	1.01069	0.682596	validated
RNF122	270.04	1.12813	0.109554	10.2976	7.22716e-25	4.67867e-24	4.25864	1.88518	0.524733	4.91866e-08	2.92156e-07	4.57803	3.24616	validated
TNS4	705.963	1.12782	0.24524	4.59883	4.2487e-06	7.4888e-06	6.12361	2.59772	0.616217	0.000926918	0.00247603	4.692	3.06489	validated
TMEM45A	572.536	1.12768	0.0941676	11.9752	4.79231e-33	5.68601e-32	7.38536	3.26068	0.247159	0.00427818	0.00961851	8.85992	7.90018
CTRL	29.6228	1.12764	0.168971	6.67357	2.49648e-11	6.38342e-11	0.830129	0.361803	-0.736333	0.0324912	0.057282	1.22744	1.76104
ERICH6B	20.1871	1.12758	0.164096	6.87145	6.35528e-12	1.68961e-11	1.33969	0.556528	-0.829897	0.00554076	0.0120883	0.372551	0.748024
GRAP	341.572	1.12652	0.200174	5.62772	1.8261e-08	3.8324e-08	3.9728	1.76871	0.498614	0.00235955	0.0056935	4.83541	3.45381	validated
CALCRL	629.868	1.12627	0.146403	7.69295	1.43782e-14	4.58641e-14	6.22797	2.66565	0.910589	3.55651e-09	2.54037e-08	4.99271	2.79497	validated
CCDC71L	1853.51	1.12583	0.147109	7.65309	1.96212e-14	6.1997e-14	17.2197	7.5906	1.0163	6.46469e-18	1.54624e-16	18.7278	9.16807	validated
IKZF3	1811.98	1.12577	0.153427	7.33749	2.17641e-13	6.39227e-13	6.11679	2.65085	0.623667	1.61503e-05	6.2859e-05	5.85469	3.96587	validated
IKZF1	1819.76	1.12453	0.148269	7.58437	3.341e-14	1.04067e-13	11.2943	4.88797	0.692268	1.99831e-06	9.18161e-06	10.9253	7.02351	validated
INPP4A	1456.47	1.12416	0.0943012	11.9209	9.21081e-33	1.06234e-31	9.14356	3.93541	0.382933	0.000488952	0.00139161	6.43143	5.20216	validated
NHSL2	303.411	1.12374	0.128677	8.73301	2.47981e-18	1.02219e-17	0.877912	0.375041	0.464332	0.000182154	0.000566828	0.794927	0.603523	validated
TNFAIP8L2	239.319	1.12349	0.126921	8.85188	8.6059e-19	3.66684e-18	6.29384	2.80389	0.426137	0.00129149	0.00332491	8.0104	5.68332	validated
LY9	375.567	1.12341	0.143277	7.84079	4.47733e-15	1.47577e-14	6.07029	2.66343	0.257578	0.0197522	0.0369843	5.95633	5.01987
TRPS1	353.169	1.12295	0.141713	7.92408	2.29846e-15	7.74126e-15	1.44195	0.63199	0.646098	9.45965e-06	3.8521e-05	1.07594	0.716052	validated
PRAF2	425.45	1.12271	0.090058	12.4665	1.1371e-35	1.66223e-34	10.2178	4.51443	0.470455	9.69904e-07	4.67263e-06	9.71928	6.88101	validated
GIMAP5	1063.92	1.12262	0.11502	9.76024	1.66757e-22	9.13652e-22	15.8899	6.94536	0.473793	4.98895e-05	0.000176243	17.0018	12.133	validated
PRKCB	1437.78	1.12216	0.160677	6.98393	2.87039e-12	7.82369e-12	7.13985	3.13695	1.03159	1.76862e-12	2.00329e-11	7.39425	3.7669	validated
BTLA	200.542	1.12051	0.206179	5.43463	5.49109e-08	1.11601e-07	3.17831	1.41233	0.623978	0.000116	0.000377235	3.25216	2.12364	validated
PLEKHF1	263.19	1.12045	0.100522	11.1463	7.46863e-29	6.54111e-28	3.7733	1.64998	0.823545	8.73661e-14	1.16377e-12	4.23802	2.36991	validated
S100A11	8301.27	1.11956	0.116988	9.56993	1.06979e-21	5.53534e-21	532.399	237.944	0.697535	3.26199e-07	1.69895e-06	529.546	315.064	validated
NXN	413.055	1.11879	0.126839	8.82059	1.1386e-18	4.8178e-18	4.92546	2.16265	0.330799	0.00441779	0.00988952	4.94281	3.89058	validated
TMPRSS13	87.7541	1.11879	0.129472	8.6412	5.56242e-18	2.23707e-17	0.948665	0.424832	0.877136	2.07758e-12	2.33061e-11	1.00236	0.573676	validated
FCRL6	63.205	1.11871	0.165941	6.7416	1.56653e-11	4.06026e-11	1.41356	0.598686	0.606132	4.62314e-05	0.000164441	1.09698	0.745265	validated
FYB	2009.21	1.11865	0.129803	8.61803	6.81152e-18	2.72771e-17	15.9088	6.84756	0.793523	3.85588e-10	3.17917e-09	13.0233	7.7639	validated
PDE6G	61.4794	1.11847	0.171565	6.51923	7.06687e-11	1.74873e-10	3.37797	1.51742	0.384694	0.0188367	0.0354883	3.2883	2.49585	validated
GLIPR1	1245.81	1.11744	0.116926	9.55686	1.21381e-21	6.25975e-21	16.1647	7.103	0.638767	1.78872e-07	9.72884e-07	16.0024	10.7258	validated
SRD5A3	1418.47	1.11707	0.161444	6.91921	4.5417e-12	1.22273e-11	27.6274	12.4084	1.40007	1.99037e-28	1.35927e-26	37.2112	14.0466	validated
L3MBTL1	206.271	1.11674	0.110781	10.0807	6.72537e-24	4.06882e-23	3.09342	1.32534	-0.283527	0.0335979	0.05887	2.29149	2.96472
EHD2	1991.5	1.11613	0.119439	9.34476	9.20968e-21	4.4613e-20	16.1782	6.93151	0.596641	5.88165e-15	9.34654e-14	14.5254	9.67276	validated
FUT8	1731.73	1.11567	0.0817554	13.6464	2.12108e-42	5.2552e-41	24.6589	10.8305	0.968092	1.97625e-27	1.19773e-25	22.434	11.7692	validated
GIMAP8	874.931	1.11539	0.0977228	11.4139	3.56546e-30	3.42596e-29	6.23889	2.68734	0.651753	1.20699e-13	1.57482e-12	5.8631	3.85833	validated
CARD8	1670.85	1.11534	0.0927987	12.019	2.82485e-33	3.42395e-32	22.2519	9.75759	0.36513	9.6994e-05	0.000321934	18.3647	14.721	validated
PARP10	2344.07	1.11515	0.0725942	15.3614	2.97215e-53	1.69039e-51	23.8988	10.4816	0.29271	0.000886104	0.00238108	25.5379	20.787	validated
GLRX	2737.6	1.11494	0.123999	8.99152	2.43843e-19	1.07416e-18	94.4683	42.6881	1.22961	5.16098e-36	6.17553e-34	115.547	50.013	validated
ERG	358.643	1.114	0.125166	8.90018	5.57554e-19	2.39967e-18	3.17497	1.37516	0.958661	8.64471e-14	1.15263e-12	3.09193	1.65226	validated
BTN3A3	1674.6	1.11387	0.0950521	11.7186	1.02404e-31	1.09731e-30	19.3729	8.28968	0.744395	1.00741e-11	1.03857e-10	16.7344	10.5672	validated
[truncated: 3,512 more rows]

## Sheet: DE_428_lncRNA_CD_TI
Gene	SOURCE__baseMean	SOURCE__log2FoldChange	SOURCE__lfcSE	SOURCE__stat	SOURCE__pvalue	SOURCE__padj	SOURCE__CD_averageTPM	SOURCE__Control_averageTPM	RISK_ilealCD__logFC	RISK_ilealCD__Pvalue	RISK_ilealCD__Qvalue	RISK_ilealCD__iCD_averageTPM	RISK_ilealCD__Control_averageTPM	Score
[truncated: 428 more rows]

[truncated: 5 more sheets: DE_3587_PC_CD_TI, DE_146_lncRNA_celiac_duo, DE_1053_PC_celiac_duo, 3disease_loc_DE_lncRNA, 3disease_loc_DE_PC]
