# Supplementary material for: Mucosal transcriptomics highlight lncRNAs implicated in ulcerative colitis, Crohn’s disease, and celiac disease
Source: JCI Insight. 2023 Jul 24;8(14):e170181. doi: 10.1172/jci.insight.170181 (PMC10443795; doi:10.1172/jci.insight.170181)
Supplement: Supplemental data set 2 [file jciinsight-8-170181-s241.xlsx]

## Sheet: lncRNA_TPM_control
LncRNA and protein coding genes that passed TPM>=1 in 20% in Controls
PROTECT lncRNA		PROTECT protein coding			SOURCE lncRNA		SOURCE protein coding			SEEM lncRNA		SEEM protein coding
ABHD11-AS1		A1BG			A1BG-AS1		A1BG			ABHD11-AS1		A1BG
AC000123.4		A1CF			ABC12-49244600F4.4		A1CF			AC000123.4		A1CF
AC002117.1		A2M			ABHD11-AS1		A2M			AC002310.12		A2M
AC002310.12		A4GALT			AC000123.4		A4GALT			AC002398.13		A4GALT
AC002398.12		AAAS			AC002310.12		AAAS			AC002451.3		A4GNT
AC002398.13		AACS			AC002398.13		AACS			AC002467.7		AAAS
AC002451.3		AADAT			AC002451.3		AADAC			AC002511.2		AACS
AC002467.7		AAED1			AC002467.7		AADAT			AC003075.4		AADAC
AC002511.2		AAGAB			AC002511.2		AAED1			AC003991.3		AAED1
AC002550.6		AAK1			AC002511.3		AAGAB			AC004156.3		AAGAB
AC003075.4		AAMDC			AC002550.6		AAK1			AC004538.3		AAK1
AC003991.3		AAMP			AC003075.4		AAMDC			AC004893.11		AAMDC
AC004540.4		AAR2			AC003956.1		AAMP			AC004951.6		AAMP
AC004540.5		AARS			AC003991.3		AAR2			AC005037.3		AAR2
AC004893.11		AARS2			AC004067.5		AARS			AC005062.2		AARS
AC004951.6		AARSD1			AC004160.4		AARS2			AC005083.1		AARS2
AC005076.5		AASDH			AC004237.1		AARSD1			AC005154.6		AARSD1
AC005083.1		AASDHPPT			AC004538.3		AASDH			AC005339.2		AASDH
AC005154.6		AASS			AC004791.2		AASDHPPT			AC005355.2		AASDHPPT
AC005339.2		AATF			AC004893.11		AASS			AC005523.2		AASS
AC005355.2		AATK			AC004951.6		AATF			AC005550.3		AATF
AC005523.2		ABAT			AC005037.3		AATK			AC005562.1		AATK
AC005550.3		ABCA1			AC005062.2		ABAT			AC005606.14		ABAT
AC005562.1		ABCA10			AC005076.5		ABCA1			AC005786.7		ABCA1
AC005606.14		ABCA2			AC005083.1		ABCA10			AC005944.2		ABCA10
AC005785.2		ABCA3			AC005104.3		ABCA2			AC006026.13		ABCA2
AC005944.2		ABCA5			AC005154.6		ABCA3			AC006042.6		ABCA3
AC006026.13		ABCA6			AC005253.2		ABCA4			AC006126.4		ABCA4
AC006042.6		ABCA7			AC005306.3		ABCA5			AC006129.2		ABCA5
AC006126.4		ABCA8			AC005339.2		ABCA6			AC006547.13		ABCA6
AC006129.2		ABCB1			AC005355.2		ABCA7			AC007009.1		ABCA7
AC006547.13		ABCB10			AC005363.11		ABCA8			AC007182.6		ABCA8
AC007009.1		ABCB4			AC005387.3		ABCA9			AC007192.6		ABCB1
AC007182.6		ABCB6			AC005519.4		ABCB1			AC007246.3		ABCB10
AC007246.3		ABCB7			AC005523.2		ABCB10			AC007255.8		ABCB6
AC007255.8		ABCB8			AC005537.2		ABCB4			AC007283.5		ABCB7
AC007283.5		ABCB9			AC005540.3		ABCB6			AC007292.6		ABCB8
AC007292.6		ABCC1			AC005550.3		ABCB7			AC007319.1		ABCB9
AC007292.7		ABCC10			AC005562.1		ABCB8			AC007383.3		ABCC1
AC007383.3		ABCC3			AC005606.14		ABCB9			AC007386.4		ABCC10
AC007383.4		ABCC4			AC005785.2		ABCC1			AC007566.10		ABCC2
AC007386.4		ABCC5			AC005786.7		ABCC10			AC007620.3		ABCC3
AC007405.6		ABCC6			AC005944.2		ABCC2			AC009005.2		ABCC4
AC007566.10		ABCC8			AC006026.13		ABCC3			AC009014.3		ABCC5
AC007620.3		ABCD1			AC006042.6		ABCC4			AC009120.6		ABCC6
AC007743.1		ABCD3			AC006116.20		ABCC5			AC009133.12		ABCC8
AC009005.2		ABCD4			AC006126.4		ABCC6			AC009133.15		ABCC9
AC009014.3		ABCE1			AC006129.2		ABCC8			AC009133.21		ABCD1
AC009120.6		ABCF1			AC006547.13		ABCD1			AC009299.3		ABCD3
AC009133.12		ABCF2			AC006547.8		ABCD3			AC009403.2		ABCD4
AC009133.15		ABCF3			AC006942.4		ABCD4			AC009495.2		ABCE1
AC009133.21		ABCG1			AC007009.1		ABCE1			AC009495.4		ABCF1
AC009299.3		ABCG2			AC007126.1		ABCF1			AC009506.1		ABCF2
AC009403.2		ABHD10			AC007182.6		ABCF2			AC009948.5		ABCF3
AC009495.2		ABHD11			AC007192.6		ABCF3			AC009950.2		ABCG1
AC009495.4		ABHD12			AC007246.3		ABCG1			AC009961.3		ABCG2
AC009506.1		ABHD12B			AC007255.8		ABCG2			AC010226.4		ABCG5
AC009948.5		ABHD13			AC007283.5		ABCG5			AC010761.9		ABCG8
AC009950.2		ABHD14A			AC007292.6		ABCG8			AC010894.3		ABHD10
AC009961.3		ABHD14B			AC007383.3		ABHD10			AC010976.2		ABHD11
AC010226.4		ABHD15			AC007386.4		ABHD11			AC011330.13		ABHD12
AC010761.9		ABHD16A			AC007566.10		ABHD12			AC011747.4		ABHD13
AC010976.2		ABHD17A			AC007620.3		ABHD13			AC011754.1		ABHD14A
AC011330.13		ABHD17B			AC007952.5		ABHD14A			AC011899.9		ABHD14A-ACY1
AC011523.2		ABHD17C			AC008746.12		ABHD14A-ACY1			AC012146.7		ABHD14B
AC011747.4		ABHD18			AC008982.2		ABHD14B			AC012358.8		ABHD15
AC012146.7		ABHD2			AC009005.2		ABHD15			AC013271.3		ABHD16A
AC012358.8		ABHD3			AC009014.3		ABHD16A			AC013275.2		ABHD17A
AC015849.19		ABHD4			AC009120.5		ABHD17A			AC013463.2		ABHD17B
AC016735.1		ABHD5			AC009120.6		ABHD17B			AC015849.19		ABHD17C
AC016831.7		ABHD6			AC009133.12		ABHD17C			AC015971.2		ABHD18
AC017060.1		ABHD8			AC009133.15		ABHD18			AC016735.1		ABHD2
AC017074.2		ABI1			AC009133.17		ABHD2			AC016747.3		ABHD3
AC017116.11		ABI2			AC009133.21		ABHD3			AC018766.4		ABHD4
AC018766.4		ABI3			AC009299.3		ABHD4			AC018816.3		ABHD5
AC018816.3		ABI3BP			AC009403.2		ABHD5			AC020571.3		ABHD6
AC019117.2		ABL1			AC009404.2		ABHD6			AC021218.2		ABHD8
AC019330.1		ABL2			AC009495.2		ABHD8			AC024592.9		ABI1
AC021218.2		ABLIM1			AC009495.4		ABI1			AC025335.1		ABI2
AC022007.5		ABLIM2			AC009506.1		ABI2			AC026150.8		ABI3
AC022154.7		ABLIM3			AC009948.5		ABI3			AC026202.3		ABI3BP
AC022182.1		ABO			AC009950.2		ABI3BP			AC034220.3		ABL1
AC024560.2		ABR			AC009961.3		ABL1			AC053503.4		ABL2
AC025335.1		ABRACL			AC010226.4		ABL2			AC061961.2		ABLIM1
AC026150.8		ABT1			AC010761.13		ABLIM1			AC062017.1		ABLIM2
AC034220.3		ABTB1			AC010761.8		ABLIM2			AC063980.3		ABLIM3
AC034243.1		ABTB2			AC010761.9		ABLIM3			AC067959.1		ABO
AC046143.3		AC002398.9			AC010883.5		ABO			AC068580.5		ABR
AC068580.5		AC004381.6			AC010894.3		ABR			AC068831.15		ABRACL
AC068831.15		AC004813.1			AC010976.2		ABRACL			AC069257.8		ABT1
AC069257.8		AC004824.2			AC011298.2		ABT1			AC073046.25		ABTB1
AC073046.25		AC005943.2			AC011330.13		ABTB1			AC073254.1		ABTB2
AC073254.1		AC006449.2			AC011747.4		ABTB2			AC073283.4		AC002398.9
AC073283.4		AC007326.1			AC011754.1		AC002310.11			AC073342.12		AC004381.6
AC073842.19		AC008522.1			AC011899.9		AC002310.13			AC073842.19		AC004754.3
AC074117.10		AC008810.1			AC012146.7		AC002398.9			AC074117.10		AC004813.1
AC074212.5		AC008914.1			AC012358.8		AC004076.7			AC074212.5		AC004824.2
AC074212.6		AC009022.1			AC013264.2		AC004381.6			AC074212.6		AC005943.2
AC074286.1		AC009060.2			AC013271.3		AC004754.3			AC074286.1		AC006449.2
AC074289.1		AC009060.3			AC015849.16		AC004813.1			AC074289.1		AC006486.9
AC074363.1		AC009133.22			AC015849.19		AC005943.2			AC078883.3		AC007326.1
AC079767.4		AC009950.1			AC015971.2		AC006449.2			AC079807.2		AC008522.1
AC079807.2		AC009977.1			AC016735.1		AC006486.9			AC084809.2		AC008810.1
AC083900.1		AC011513.3			AC016747.3		AC007326.1			AC090587.5		AC008914.1
AC084809.2		AC013461.1			AC017002.1		AC008522.1			AC091729.9		AC009022.1
AC087491.2		AC016142.1			AC017074.2		AC008686.1			AC092171.4		AC009060.2
AC091729.9		AC017081.1			AC017104.6		AC008810.1			AC092580.4		AC009060.3
AC092171.4		AC019206.1			AC017116.11		AC008914.1			AC092669.3		AC009133.22
AC092580.4		AC024592.12			AC018766.4		AC009060.2			AC092755.4		AC009950.1
AC092669.3		AC026248.1			AC018816.3		AC009060.3			AC093110.3		AC009977.1
AC092755.4		AC068533.7			AC020571.3		AC009133.22			AC093323.3		AC013461.1
AC093110.3		AC073333.1			AC021218.2		AC009950.1			AC093495.4		AC016142.1
AC093323.3		AC073657.1			AC022154.7		AC011513.3			AC093627.10		AC016577.1
AC093375.1		AC087350.1			AC022182.3		AC013461.1			AC093627.9		AC017081.1
AC093388.3		AC090154.1			AC022431.3		AC016142.1			AC093642.3		AC024592.12
AC093495.4		AC090498.1			AC023590.1		AC016577.1			AC093673.5		AC026248.1
AC093627.9		AC091180.1			AC024560.2		AC017081.1			AC093818.1		AC068533.7
AC093642.3		AC104981.1			AC024592.9		AC018755.18			AC096772.6		AC073333.1
AC093673.5		AC107081.1			AC025171.1		AC024592.12			AC100830.5		AC073657.1
AC093818.1		AC109486.1			AC025335.1		AC026248.1			AC104534.2		AC087350.1
AC096772.6		AC110602.1			AC026150.8		AC068533.7			AC104699.1		AC090154.1
AC097662.2		AC110615.1			AC026471.6		AC073333.1			AC106876.2		AC090498.1
AC103564.7		AC129492.1			AC034220.3		AC087350.1			AC108142.1		AC104981.1
AC104699.1		AC131263.1			AC053503.4		AC087651.1			AC108488.4		AC107081.1
AC106869.2		AC138969.4			AC061961.2		AC090498.1			AC113189.5		AC109486.1
AC106876.2		AC234582.1			AC062017.1		AC092384.1			AC113617.1		AC110602.1
AC108488.4		AC234582.2			AC067945.4		AC104981.1			AC116366.5		AC129492.1
AC113189.5		AC241585.2			AC067959.1		AC107081.1			AC116366.6		AC131263.1
AC114271.2		AC245100.1			AC068580.5		AC109486.1			AC132217.4		AC138969.4
AC114730.3		ACAA1			AC068580.6		AC110602.1			AC133528.2		AC234582.1
AC114730.5		ACAA2			AC068831.15		AC110615.1			AC135048.13		AC241585.2
AC131056.3		ACACA			AC069257.8		AC129492.1			AC137932.5		AC245100.1
AC132217.4		ACACB			AC073046.25		AC131263.1			AC137934.1		ACAA1
AC133528.2		ACAD10			AC073254.1		AC138969.4			AC138035.2		ACAA2
AC135048.13		ACAD11			AC073257.1		AC234582.1			AC138430.4		ACACA
AC137932.5		ACAD8			AC073283.4		AC241585.2			AC144831.3		ACACB
AC137934.1		ACAD9			AC073342.12		AC245100.1			AC145124.2		ACAD10
AC138035.2		ACADM			AC073842.19		ACAA1			AC147651.4		ACAD11
AC144831.1		ACADS			AC074011.2		ACAA2			AC159540.1		ACAD8
AC144831.3		ACADSB			AC074117.10		ACACA			ADIRF-AS1		ACAD9
AC145124.2		ACADVL			AC074212.5		ACACB			ADORA2A-AS1		ACADM
AC159540.1		ACAP1			AC074212.6		ACAD10			AE000661.37		ACADS
ACTA2-AS1		ACAP2			AC074286.1		ACAD11			AF001548.5		ACADSB
ADD3-AS1		ACAP3			AC074289.1		ACAD8			AF015720.3		ACADVL
ADNP-AS1		ACAT1			AC078883.3		ACAD9			AF127936.5		ACAP1
AF001548.5		ACAT2			AC079742.4		ACADM			AF127936.7		ACAP2
AF064858.6		ACBD3			AC079767.4		ACADS			AF131215.2		ACAP3
AF064860.7		ACBD4			AC079779.4		ACADSB			AF131215.9		ACAT1
AF127577.10		ACBD5			AC079807.2		ACADVL			AGAP1-IT1		ACAT2
AF127936.9		ACBD6			AC083843.1		ACAP1			AGAP11		ACBD3
AF131215.2		ACCS			AC083884.8		ACAP2			AGAP2-AS1		ACBD4
AF131215.9		ACD			AC083949.1		ACAP3			AL035610.1		ACBD5
AGAP1-IT1		ACE			AC084809.2		ACAT1			AL122127.25		ACBD6
AGAP2-AS1		ACE2			AC084809.3		ACAT2			AL450992.2		ACCS
AL122127.25		ACER2			AC091729.9		ACBD3			AL928768.3		ACD
AL161668.5		ACER3			AC092171.4		ACBD4			ALOX12-AS1		ACE
AL163953.3		ACHE			AC092316.1		ACBD5			ANKRD10-IT1		ACE2
AL450992.2		ACIN1			AC092580.4		ACBD6			AP000254.8		ACER2
AL928768.3		ACKR1			AC092669.3		ACCS			AP000439.3		ACER3
ALG13-AS1		ACKR2			AC093110.3		ACD			AP000442.1		ACHE
ALOX12-AS1		ACKR3			AC093323.3		ACE			AP000640.10		ACIN1
ANKRD10-IT1		ACLY			AC093375.1		ACE2			AP000640.2		ACKR1
AP000254.8		ACO1			AC093388.3		ACER2			AP001258.4		ACKR2
AP000344.3		ACO2			AC093495.4		ACER3			AP001372.2		ACKR3
AP000432.1		ACOT1			AC093627.10		ACHE			AP001505.10		ACKR4
AP000439.3		ACOT11			AC093627.9		ACIN1			AP003068.23		ACLY
AP000472.2		ACOT13			AC093642.3		ACKR1			AP006621.5		ACO1
AP000640.2		ACOT2			AC093642.4		ACKR3			AP006621.6		ACO2
AP001062.7		ACOT4			AC093673.5		ACKR4			APOA1-AS		ACOT1
AP001258.4		ACOT7			AC093818.1		ACLY			APTR		ACOT11
AP001372.2		ACOT8			AC096579.13		ACO1			ARAP1-AS1		ACOT13
AP001505.10		ACOT9			AC096772.6		ACO2			ARHGAP5-AS1		ACOT2
AP001610.9		ACOX1			AC098820.3		ACOT1			ARMCX5-GPRASP2		ACOT4
AP001627.1		ACOX2			AC099668.5		ACOT11			ARRDC1-AS1		ACOT7
AP003068.23		ACOX3			AC104534.2		ACOT12			ARSD-AS1		ACOT8
AP003068.9		ACP1			AC104699.1		ACOT13			ASB16-AS1		ACOT9
AP003774.1		ACP2			AC104820.2		ACOT2			ASH1L-AS1		ACOX1
AP006621.5		ACP5			AC106876.2		ACOT4			ASMTL-AS1		ACOX2
AP006621.6		ACP6			AC107072.2		ACOT7			ATP1A1-AS1		ACOX3
AP006748.1		ACPP			AC108004.3		ACOT8			ATP1B3-AS1		ACP1
APTR		ACRBP			AC108488.4		ACOT9			AZIN1-AS1		ACP2
ARAP1-AS1		ACSF2			AC109333.10		ACOX1			B4GALT1-AS1		ACP5
ARHGAP5-AS1		ACSF3			AC109826.1		ACOX2			BAALC-AS1		ACP6
ARMCX5-GPRASP2		ACSL1			AC113189.5		ACOX3			BACE1-AS		ACRBP
ARRDC1-AS1		ACSL3			AC113617.1		ACP1			BAIAP2-AS1		ACSF2
ARRDC3-AS1		ACSL4			AC114271.2		ACP2			BDNF-AS		ACSF3
ASB16-AS1		ACSL5			AC114730.11		ACP5			BISPR		ACSL1
ASH1L-AS1		ACSM1			AC116366.6		ACP6			BMS1P20		ACSL3
ASMTL-AS1		ACSM2B			AC116614.1		ACPP			BMS1P4		ACSL4
ATP1A1-AS1		ACSM3			AC124057.5		ACRBP			BOLA3-AS1		ACSL5
ATP1B3-AS1		ACSS1			AC132217.4		ACRC			bP-21264C1.2		ACSL6
AZIN1-AS1		ACSS2			AC133528.2		ACSF2			BRD2-IT1		ACSM1
B3GALT5-AS1		ACTA2			AC133644.2		ACSF3			BX322557.10		ACSM2B
B4GALT1-AS1		ACTB			AC135048.13		ACSL1			BX470102.3		ACSM3
BAALC-AS1		ACTG1			AC137932.5		ACSL3			BZRAP1-AS1		ACSS1
BACE1-AS		ACTG2			AC137934.1		ACSL4			C11orf72		ACSS2
BAIAP2-AS1		ACTL10			AC138035.2		ACSL5			C14orf132		ACTA2
BBOX1-AS1		ACTL6A			AC138430.4		ACSL6			C17orf100		ACTB
BDNF-AS		ACTN1			AC139887.4		ACSM2A			C1orf220		ACTG1
BISPR		ACTN4			AC144831.3		ACSM2B			C1QTNF9B-AS1		ACTG2
BMS1P20		ACTR10			AC144835.1		ACSM3			C1RL-AS1		ACTL6A
BMS1P4		ACTR1A			AC145124.2		ACSS1			C5orf66		ACTN1
bP-21264C1.2		ACTR1B			AC147651.4		ACSS2			C8orf49		ACTN4
BRD2-IT1		ACTR2			AC156455.1		ACSS3			C9orf173-AS1		ACTR10
BX322557.10		ACTR3			AC159540.1		ACTA2			CA3-AS1		ACTR1A
BX470102.3		ACTR3B			AC159540.2		ACTB			CARD8-AS1		ACTR1B
BZRAP1-AS1		ACTR3C			AD001527.7		ACTG1			CBR3-AS1		ACTR2
C10orf95		ACTR5			ADD3-AS1		ACTG2			CCNT2-AS1		ACTR3
C14orf132		ACTR6			ADIRF-AS1		ACTL10			CD27-AS1		ACTR3B
C17orf100		ACTR8			ADNP-AS1		ACTL6A			CDC37L1-AS1		ACTR3C
C1QTNF1-AS1		ACVR1			AE000661.37		ACTN1			CDKN2B-AS1		ACTR5
C1QTNF9B-AS1		ACVR1B			AF001548.5		ACTN4			CEBPA-AS1		ACTR6
C1RL-AS1		ACVR1C			AF064858.6		ACTR10			CECR7		ACTR8
C21orf62-AS1		ACVR2A			AF127577.10		ACTR1A			CERS6-AS1		ACVR1
C5orf66		ACVR2B			AF127936.5		ACTR1B			CFLAR-AS1		ACVR1B
C5orf66-AS1		ACVRL1			AF127936.7		ACTR2			CH17-189H20.1		ACVR1C
CA3-AS1		ACY1			AF131215.2		ACTR3			CH17-340M24.3		ACVR2A
CARD8-AS1		ACY3			AF131215.9		ACTR3B			CH507-145C22.1		ACVRL1
CASC2		ACYP1			AGAP1-IT1		ACTR3C			CH507-145C22.3		ACY1
CASC9		ACYP2			AGAP11		ACTR5			CH507-154B10.1		ACY3
CBR3-AS1		ADA			AGAP2-AS1		ACTR6			CH507-154B10.2		ACYP1
CCDC183-AS1		ADAL			AGBL5-IT1		ACTR8			CH507-24F1.1		ACYP2
CCNT2-AS1		ADAM10			AL022341.3		ACVR1			CH507-24F1.2		ADA
CD27-AS1		ADAM15			AL035610.1		ACVR1B			CH507-254M2.1		ADAL
CDC37L1-AS1		ADAM17			AL122127.25		ACVR1C			CH507-254M2.2		ADAM10
CDKN2B-AS1		ADAM19			AL163953.2		ACVR2A			CH507-338C24.1		ADAM15
CEBPA-AS1		ADAM22			AL450992.2		ACVRL1			CH507-39O4.2		ADAM17
CECR7		ADAM28			AL928768.3		ACY1			CH507-513H4.1		ADAM19
CERS6-AS1		ADAM32			ALG13-AS1		ACY3			CH507-513H4.3		ADAM28
CFLAR-AS1		ADAM33			ALOX12-AS1		ACYP1			CH507-513H4.4		ADAM33
CH17-189H20.1		ADAM8			ANKRD10-IT1		ACYP2			CH507-513H4.5		ADAM8
CH17-340M24.3		ADAM9			AP000254.8		AD000671.6			CH507-513H4.6		ADAM9
CH17-360D5.1		ADAMDEC1			AP000344.3		ADA			CH507-528H12.1		ADAMDEC1
CH17-360D5.3		ADAMTS1			AP000439.3		ADAL			CHRM3-AS2		ADAMTS1
CH507-145C22.1		ADAMTS10			AP000442.1		ADAM10			CITF22-1A6.3		ADAMTS10
CH507-145C22.3		ADAMTS13			AP000487.5		ADAM15			CITF22-92A6.1		ADAMTS13
CH507-154B10.1		ADAMTS15			AP000640.2		ADAM17			CKMT2-AS1		ADAMTS17
CH507-154B10.2		ADAMTS2			AP001055.6		ADAM19			CMB9-22P13.1		ADAMTS2
CH507-24F1.1		ADAMTS9			AP001056.1		ADAM22			COLCA1		ADAMTS5
CH507-24F1.2		ADAMTSL1			AP001059.6		ADAM23			COX10-AS1		ADAMTS7
CH507-254M2.1		ADAMTSL3			AP001059.7		ADAM28			CRHR1-IT1		ADAMTS9
CH507-254M2.2		ADAMTSL4			AP001062.7		ADAM32			CTA-14H9.5		ADAMTSL1
CH507-513H4.1		ADAMTSL5			AP001258.4		ADAM33			CTA-228A9.3		ADAMTSL3
CH507-513H4.3		ADAP1			AP001372.2		ADAM8			CTA-292E10.6		ADAMTSL4
CH507-513H4.4		ADAP2			AP001469.7		ADAM9			CTA-293F17.1		ADAMTSL5
CH507-513H4.5		ADAR			AP001505.10		ADAMDEC1			CTA-29F11.1		ADAP1
CH507-513H4.6		ADARB1			AP001595.1		ADAMTS1			CTA-384D8.34		ADAP2
CH507-528H12.1		ADAT1			AP001625.6		ADAMTS10			CTA-384D8.36		ADAR
CHRM3-AS2		ADAT2			AP003068.23		ADAMTS13			CTA-398F10.1		ADARB1
CITF22-1A6.3		ADAT3			AP003068.9		ADAMTS14			CTA-398F10.2		ADAT1
CITF22-92A6.1		ADCK1			AP003774.1		ADAMTS17			CTB-113I20.2		ADAT2
CKMT2-AS1		ADCK2			AP006216.5		ADAMTS2			CTB-113P19.5		ADAT3
CMB9-22P13.1		ADCK3			AP006222.2		ADAMTS7			CTB-129O4.1		ADCK1
COLCA1		ADCK4			AP006621.5		ADAMTS9			CTB-131K11.1		ADCK2
COX10-AS1		ADCK5			AP006621.6		ADAMTSL1			CTB-13F3.1		ADCK3
CRHR1-IT1		ADCY2			AP006621.9		ADAMTSL3			CTB-171A8.1		ADCK4
CTA-14H9.5		ADCY3			APOA1-AS		ADAMTSL4			CTB-179K24.3		ADCK5
CTA-150C2.13		ADCY4			APTR		ADAMTSL5			CTB-191K22.5		ADCY2
CTA-221G9.12		ADCY5			ARAP1-AS1		ADAP1			CTB-193M12.5		ADCY3
CTA-228A9.3		ADCY6			ARF4-AS1		ADAP2			CTB-25B13.12		ADCY4
CTA-292E10.6		ADCY7			ARHGAP5-AS1		ADAR			CTB-31O20.2		ADCY5
CTA-293F17.1		ADCY9			ARMCX5-GPRASP2		ADARB1			CTB-31O20.3		ADCY6
CTA-29F11.1		ADD1			ARRDC1-AS1		ADAT1			CTB-31O20.6		ADCY7
CTA-363E6.2		ADD3			ASB16-AS1		ADAT2			CTB-39G8.3		ADCY9
CTA-384D8.31		ADGRA2			ASH1L-AS1		ADAT3			CTB-43P18.1		ADD1
CTA-384D8.36		ADGRA3			ASMTL-AS1		ADCK1			CTB-55O6.12		ADD3
CTA-398F10.1		ADGRE5			ATP1A1-AS1		ADCK2			CTB-58E17.1		ADGRA2
CTA-398F10.2		ADGRF1			ATP2A1-AS1		ADCK3			CTB-5E10.3		ADGRA3
CTA-481E9.4		ADGRF4			AZIN1-AS1		ADCK4			CTB-79E8.2		ADGRB2
CTB-113I20.2		ADGRF5			B3GALT5-AS1		ADCK5			CTB-89H12.4		ADGRE1
CTB-113P19.5		ADGRG1			B4GALT1-AS1		ADCY2			CTBP1-AS2		ADGRE5
CTB-118N6.2		ADGRG5			BAALC-AS1		ADCY3			CTC-246B18.10		ADGRF5
CTB-129O4.1		ADGRG6			BACE1-AS		ADCY4			CTC-250I14.3		ADGRG1
CTB-131K11.1		ADGRG7			BAIAP2-AS1		ADCY5			CTC-260E6.6		ADGRG4
CTB-13F3.1		ADGRL1			BBOX1-AS1		ADCY6			CTC-297N7.9		ADGRG5
CTB-147N14.6		ADGRL2			BDNF-AS		ADCY7			CTC-321K16.1		ADGRG6
CTB-171A8.1		ADGRL3			BISPR		ADCY9			CTC-325H20.4		ADGRG7
CTB-175E5.7		ADGRL4			BMS1P20		ADD1			CTC-329D1.2		ADGRL1
CTB-193M12.5		ADGRV1			BMS1P4		ADD3			CTC-332L22.1		ADGRL2
CTB-25B13.12		ADH1B			bP-21264C1.2		ADGRA2			CTC-338M12.4		ADGRL3
CTB-31O20.2		ADH1C			BRD2-IT1		ADGRA3			CTC-338M12.5		ADGRL4
CTB-31O20.4		ADH5			BX322557.10		ADGRB2			CTC-339F2.2		ADH1A
CTB-31O20.6		ADH6			BX470102.3		ADGRD1			CTC-340A15.2		ADH1B
CTB-36H16.2		ADHFE1			BZRAP1-AS1		ADGRE1			CTC-429P9.1		ADH1C
CTB-39G8.3		ADI1			C10orf95		ADGRE2			CTC-429P9.2		ADH4
CTB-43P18.1		ADIPOR1			C11orf72		ADGRE3			CTC-429P9.3		ADH5
CTB-51J22.1		ADIPOR2			C14orf132		ADGRE5			CTC-444N24.11		ADH6
CTB-55O6.12		ADIRF			C17orf100		ADGRF5			CTC-444N24.8		ADHFE1
CTB-58E17.1		ADK			C1orf220		ADGRG1			CTC-455F18.1		ADI1
CTB-5E10.3		ADM			C1RL-AS1		ADGRG3			CTC-459F4.3		ADIPOR1
CTB-89H12.4		ADM2			C21orf62-AS1		ADGRG5			CTC-510F12.6		ADIPOR2
CTBP1-AS2		ADNP			C22orf34		ADGRG6			CTC-518B2.12		ADIRF
CTC-246B18.10		ADNP2			C5orf66		ADGRG7			CTC-518P12.6		ADK
CTC-260E6.6		ADO			C9orf147		ADGRL1			CTC-523E23.11		ADM
CTC-296K1.3		ADORA2A			C9orf173-AS1		ADGRL2			CTC-524C5.2		ADM2
CTC-296K1.4		ADORA2B			CACNA1C-AS2		ADGRL3			CTC-529I10.1		ADNP
CTC-297N7.9		ADORA3			CARD8-AS1		ADGRL4			CTC-529I10.2		ADNP2
CTC-325H20.4		ADPGK			CASC16		ADH1B			CTC-548K16.1		ADO
CTC-329D1.2		ADPRH			CASC9		ADH1C			CTC-550B14.7		ADORA2A
CTC-336P14.1		ADPRHL1			CBR3-AS1		ADH4			CTC-558O2.1		ADORA3
CTC-338M12.4		ADPRHL2			CCDC144NL-AS1		ADH5			CTC-559E9.1		ADPGK
CTC-338M12.5		ADPRM			CCNT2-AS1		ADH6			CTC-559E9.5		ADPRH
CTC-339F2.2		ADRA2A			CD27-AS1		ADHFE1			CTC-559E9.8		ADPRHL1
CTC-428G20.6		ADRBK1			CDC37L1-AS1		ADI1			CTC-564N23.2		ADPRHL2
CTC-429P9.1		ADRBK2			CDKN2B-AS1		ADIPOR1			CTD-2003C8.2		ADPRM
CTC-429P9.2		ADRM1			CEBPA-AS1		ADIPOR2			CTD-2006C1.12		ADRA2A
CTC-429P9.3		ADSL			CECR7		ADIRF			CTD-2006C1.2		ADRBK1
CTC-429P9.5		ADSS			CERS6-AS1		ADK			CTD-2013N24.2		ADRBK2
CTC-436P18.3		ADSSL1			CFLAR-AS1		ADM			CTD-2015H6.3		ADRM1
CTC-441N14.2		ADTRP			CH17-125A10.2		ADM2			CTD-2017F17.2		ADSL
CTC-444N24.11		AEBP1			CH17-189H20.1		ADNP			CTD-2020K17.1		ADSS
CTC-444N24.8		AEBP2			CH17-264L24.1		ADNP2			CTD-2020K17.4		ADSSL1
CTC-459F4.3		AEN			CH17-340M24.3		ADO			CTD-2105E13.14		ADTRP
CTC-459F4.9		AES			CH17-360D5.1		ADORA2A			CTD-2134A5.3		AEBP1
CTC-471J1.2		AF011889.5			CH17-360D5.3		ADORA2B			CTD-2134A5.4		AEBP2
CTC-490E21.10		AF111168.2			CH507-145C22.1		ADORA3			CTD-2186M15.3		AEN
CTC-490G23.2		AFAP1			CH507-145C22.3		ADPGK			CTD-2201E18.3		AES
CTC-510F12.6		AFAP1L1			CH507-154B10.1		ADPRH			CTD-2203K17.1		AF011889.5
CTC-518B2.12		AFAP1L2			CH507-154B10.2		ADPRHL1			CTD-2227E11.1		AF111168.2
CTC-523E23.11		AFF1			CH507-24F1.1		ADPRHL2			CTD-2228K2.7		AFAP1
CTC-524C5.2		AFF3			CH507-24F1.2		ADPRM			CTD-2231E14.8		AFAP1L1
CTC-529I10.1		AFF4			CH507-254M2.1		ADRA2A			CTD-2245F17.3		AFAP1L2
CTC-529I10.2		AFG3L2			CH507-254M2.2		ADRB1			CTD-2256P15.2		AFF1
CTC-537E7.2		AFMID			CH507-338C24.1		ADRBK1			CTD-2260A17.1		AFF3
CTC-548K16.1		AFTPH			CH507-39O4.2		ADRBK2			CTD-2267D19.3		AFF4
CTC-550B14.7		AGA			CH507-513H4.1		ADRM1			CTD-2269F5.1		AFG3L2
CTC-552D5.1		AGAP1			CH507-513H4.3		ADSL			CTD-2270L9.4		AFMID
CTC-559E9.1		AGAP2			CH507-513H4.4		ADSS			CTD-2270P14.1		AFTPH
CTC-559E9.5		AGAP3			CH507-513H4.5		ADSSL1			CTD-2303H24.2		AGA
CTC-559E9.8		AGAP4			CH507-513H4.6		ADTRP			CTD-2323K18.1		AGAP1
CTC-564N23.2		AGAP5			CH507-528H12.1		AEBP1			CTD-2325M2.1		AGAP2
CTD-2006C1.12		AGAP6			CHKB-AS1		AEBP2			CTD-2330K9.3		AGAP3
CTD-2006C1.2		AGAP9			CHRM3-AS2		AEN			CTD-2336O2.1		AGAP4
CTD-2006H14.2		AGBL2			CIRBP-AS1		AES			CTD-2349P21.9		AGAP5
CTD-2011F17.2		AGBL3			CITF22-1A6.3		AF011889.5			CTD-2350C19.2		AGAP6
CTD-2013N24.2		AGBL5			CITF22-92A6.1		AF111168.2			CTD-2353F22.1		AGAP9
CTD-2015H6.3		AGER			CKMT2-AS1		AFAP1			CTD-2366F13.1		AGBL2
CTD-2017D11.1		AGFG1			CMB9-22P13.1		AFAP1L1			CTD-2368P22.1		AGBL3
CTD-2017F17.2		AGFG2			COLCA1		AFAP1L2			CTD-2376I4.2		AGBL5
CTD-2020K17.1		AGGF1			COX10-AS1		AFF1			CTD-2396E7.11		AGER
CTD-2020K17.4		AGK			CRHR1-IT1		AFF3			CTD-2510F5.4		AGFG1
CTD-2033D15.1		AGL			CTA-14H9.5		AFF4			CTD-2516F10.2		AGFG2
CTD-2033D15.2		AGMAT			CTA-204B4.2		AFG3L2			CTD-2517M22.14		AGGF1
CTD-2033D15.3		AGO1			CTA-223H9.9		AFMID			CTD-2517M22.17		AGK
CTD-2054N24.2		AGO2			CTA-228A9.3		AFTPH			CTD-2527I21.4		AGL
CTD-2129N1.1		AGO3			CTA-292E10.6		AGA			CTD-2537I9.12		AGMAT
CTD-2132N18.2		AGO4			CTA-293F17.1		AGAP1			CTD-2538C1.2		AGMO
CTD-2132N18.4		AGPAT1			CTA-29F11.1		AGAP2			CTD-2540B15.11		AGO1
CTD-2134A5.3		AGPAT2			CTA-363E19.2		AGAP3			CTD-2540B15.13		AGO2
CTD-2134A5.4		AGPAT3			CTA-363E6.2		AGAP4			CTD-2540B15.9		AGO3
CTD-2186M15.3		AGPAT4			CTA-363E6.7		AGAP5			CTD-2545H1.2		AGO4
CTD-2196E14.5		AGPAT5			CTA-384D8.34		AGAP6			CTD-2545M3.2		AGPAT1
CTD-2201E18.3		AGPS			CTA-384D8.35		AGAP9			CTD-2547H18.1		AGPAT2
CTD-2203K17.1		AGR2			CTA-384D8.36		AGBL2			CTD-2553L13.10		AGPAT3
CTD-2227E11.1		AGR3			CTA-398F10.1		AGBL3			CTD-2555C10.3		AGPAT5
CTD-2228K2.7		AGRN			CTA-398F10.2		AGBL5			CTD-2555O16.2		AGPS
CTD-2231E14.8		AGT			CTA-481E9.4		AGER			CTD-2561J22.5		AGR2
CTD-2245F17.3		AGTPBP1			CTA-984G1.5		AGFG1			CTD-2566J3.1		AGR3
CTD-2251F13.1		AGTR1			CTB-113I20.2		AGFG2			CTD-2583A14.8		AGRN
CTD-2260A17.1		AGTRAP			CTB-113P19.5		AGGF1			CTD-2589M5.4		AGT
CTD-2267D19.3		AGXT			CTB-127C13.1		AGK			CTD-2619J13.14		AGTPBP1
CTD-2269F5.1		AHCTF1			CTB-129O4.1		AGL			CTD-2626G11.2		AGTRAP
CTD-2270L9.4		AHCY			CTB-129P6.11		AGMAT			CTD-2647L4.4		AGXT
CTD-2270P14.1		AHCYL1			CTB-131K11.1		AGMO			CTD-2651B20.3		AHCTF1
CTD-2284J15.1		AHCYL2			CTB-133G6.2		AGO1			CTD-3010D24.3		AHCY
CTD-2288F12.1		AHDC1			CTB-13F3.1		AGO2			CTD-3074O7.5		AHCYL1
CTD-2291D10.4		AHI1			CTB-171A8.1		AGO3			CTD-3080P12.3		AHCYL2
CTD-2303H24.2		AHNAK			CTB-179K24.3		AGO4			CTD-3092A11.2		AHDC1
CTD-2323K18.1		AHNAK2			CTB-186G2.4		AGPAT1			CTD-3094K11.1		AHI1
CTD-2325A15.5		AHR			CTB-191K22.5		AGPAT2			CTD-3099C6.11		AHNAK
CTD-2330K9.3		AHSA1			CTB-191K22.6		AGPAT3			CTD-3113P16.11		AHR
CTD-2331H12.7		AHSA2			CTB-193M12.5		AGPAT5			CTD-3131K8.2		AHSA1
CTD-2336O2.1		AIDA			CTB-25B13.12		AGPS			CTD-3157E16.1		AHSA2
CTD-2349P21.9		AIF1			CTB-31O20.2		AGR2			CTD-3157E16.2		AIDA
CTD-2366F13.1		AIF1L			CTB-31O20.3		AGR3			CTD-3184A7.4		AIF1
CTD-2368P22.1		AIFM1			CTB-31O20.4		AGRN			CTD-3187F8.14		AIF1L
CTD-2377D24.4		AIFM2			CTB-31O20.6		AGT			CTD-3193O13.1		AIFM1
CTD-2377D24.6		AIFM3			CTB-39G8.3		AGTPBP1			CTD-3252C9.4		AIFM2
CTD-2385L22.1		AIG1			CTB-43P18.1		AGTRAP			CYP1B1-AS1		AIFM3
CTD-2396E7.11		AIM1			CTB-46B19.2		AGXT2			CYP4A22-AS1		AIG1
CTD-2510F5.4		AIM1L			CTB-55O6.12		AHCTF1			D21S2088E		AIM1
CTD-2514K5.4		AIM2			CTB-58E17.1		AHCY			DANCR		AIM1L
CTD-2516F10.2		AIMP1			CTB-5E10.3		AHCYL1			DARS-AS1		AIM2
CTD-2517M22.17		AIMP2			CTB-79E8.2		AHCYL2			DGUOK-AS1		AIMP1
CTD-2523D13.2		AIP			CTB-89H12.4		AHDC1			DHRS4-AS1		AIMP2
CTD-2528L19.6		AJUBA			CTB-91J4.1		AHI1			DICER1-AS1		AIP
CTD-2537I9.12		AK1			CTBP1-AS2		AHNAK			DLEU2		AJUBA
CTD-2538C1.2		AK2			CTC-241F20.4		AHNAK2			DLGAP1-AS1		AK1
CTD-2538G9.6		AK3			CTC-242N15.1		AHR			DNAJC27-AS1		AK2
CTD-2540B15.11		AK4			CTC-246B18.10		AHRR			DNAJC3-AS1		AK3
CTD-2540B15.13		AK5			CTC-250I14.3		AHSA1			DNMBP-AS1		AK4
CTD-2540B15.9		AK6			CTC-260E6.6		AHSA2			DPP10-AS1		AK5
CTD-2544N14.3		AK7			CTC-297N7.9		AICDA			DRAIC		AK6
CTD-2547H18.1		AK9			CTC-301O7.4		AIDA			DTX2P1-UPK3BP1-PMS2P11		AK7
CTD-2553L13.10		AKAP1			CTC-325H20.4		AIF1			EBLN3		AK9
CTD-2561J22.5		AKAP10			CTC-329D1.2		AIF1L			EGFR-AS1		AKAP1
CTD-2566J3.1		AKAP11			CTC-338M12.4		AIFM1			EIF1B-AS1		AKAP10
CTD-2574D22.4		AKAP12			CTC-338M12.5		AIFM2			EIF3J-AS1		AKAP11
CTD-2576D5.4		AKAP13			CTC-339F2.2		AIFM3			ENTPD1-AS1		AKAP12
CTD-2583A14.8		AKAP17A			CTC-340A15.2		AIG1			ENTPD3-AS1		AKAP13
CTD-2589M5.4		AKAP2			CTC-425F1.4		AIM1			EPB41L4A-AS1		AKAP17A
CTD-2619J13.14		AKAP5			CTC-429P9.1		AIM1L			ERVK-28		AKAP2
CTD-2626G11.2		AKAP6			CTC-429P9.2		AIM2			ESRG		AKAP6
CTD-2647L4.4		AKAP7			CTC-429P9.3		AIMP1			EXOC3-AS1		AKAP7
CTD-3010D24.3		AKAP8			CTC-429P9.5		AIMP2			F11-AS1		AKAP8
CTD-3025N20.3		AKAP8L			CTC-435M10.12		AIP			FAM13A-AS1		AKAP8L
CTD-3074O7.5		AKAP9			CTC-441N14.2		AJUBA			FAM157C		AKAP9
CTD-3092A11.2		AKIP1			CTC-444N24.11		AK1			FAM215B		AKIP1
CTD-3094K11.1		AKIRIN1			CTC-444N24.6		AK2			FAM27C		AKIRIN1
CTD-3099C6.11		AKIRIN2			CTC-444N24.8		AK3			FAM83H-AS1		AKIRIN2
CTD-3113P16.11		AKNA			CTC-450M9.1		AK4			FAM95B1		AKNA
CTD-3128G10.6		AKR1A1			CTC-459F4.3		AK5			FENDRR		AKR1A1
CTD-3131K8.2		AKR1B1			CTC-471J1.8		AK6			FGD5-AS1		AKR1B1
CTD-3157E16.1		AKR1B10			CTC-487M23.5		AK7			FLJ20021		AKR1B10
CTD-3157E16.2		AKR1B15			CTC-490E21.14		AK8			FLJ22447		AKR1B15
CTD-3184A7.4		AKR1C1			CTC-510F12.2		AK9			FLJ22763		AKR1C1
CTD-3203P2.3		AKR1C2			CTC-510F12.6		AKAP1			FLJ37035		AKR1C2
CTD-3252C9.4		AKR1C3			CTC-523E23.11		AKAP10			FLJ37453		AKR1C3
CYP1B1-AS1		AKR1E2			CTC-524C5.2		AKAP11			FLVCR1-AS1		AKR1C4
CYP4A22-AS1		AKR7A2			CTC-529I10.1		AKAP12			FOXN3-AS1		AKR7A2
D21S2088E		AKR7A3			CTC-529I10.2		AKAP13			FOXP4-AS1		AKR7A3
DANCR		AKT1			CTC-542B22.2		AKAP17A			FTX		AKT1
DARS-AS1		AKT1S1			CTC-550B14.7		AKAP2			GABPB1-AS1		AKT1S1
DDR1-AS1		AKT2			CTC-552D5.1		AKAP3			GAPLINC		AKT2
DGUOK-AS1		AKT3			CTC-559E9.1		AKAP5			GAS5		AKT3
DHRS4-AS1		AKTIP			CTC-559E9.5		AKAP6			GAS5-AS1		AKTIP
DICER1-AS1		AL023875.1			CTC-559E9.8		AKAP7			GATA6-AS1		AL023875.1
DIO3OS		AL133335.1			CTC-564N23.2		AKAP8			GATM-AS1		AL109927.1
DKFZP434I0714		AL135745.1			CTD-2003C8.2		AKAP8L			GHRLOS		AL133335.1
DLEU2		AL136097.1			CTD-2006C1.12		AKAP9			GIMD1		AL135745.1
DLG3-AS1		AL138706.2			CTD-2006C1.2		AKIP1			GK-AS1		AL136097.1
DLGAP1-AS1		AL365202.1			CTD-2006H14.2		AKIRIN1			GLIDR		AL137860.1
DLGAP1-AS2		AL365273.1			CTD-2007H13.3		AKIRIN2			GMDS-AS1		AL138706.2
DNAJC27-AS1		AL513523.2			CTD-2007L18.5		AKNA			GS1-114I9.1		AL365202.1
DNAJC3-AS1		AL590235.1			CTD-2011F17.2		AKR1A1			GS1-124K5.4		AL365273.1
DNMBP-AS1		AL591806.1			CTD-2013N24.2		AKR1B1			GS1-293C5.1		AL513523.2
DOCK9-AS2		AL596220.1			CTD-2015H6.3		AKR1B10			GS1-358P8.4		AL590235.1
DPP10-AS1		ALAD			CTD-2017D11.1		AKR1B15			GS1-393G12.12		AL591806.1
DRAIC		ALAS1			CTD-2017F17.2		AKR1C1			GS1-393G12.14		AL596220.1
DTX2P1-UPK3BP1-PMS2P11		ALCAM			CTD-2020K17.1		AKR1C2			GUSBP11		ALAD
EBLN3		ALDH16A1			CTD-2020K17.4		AKR1C3			H19		ALAS1
EGLN3-AS1		ALDH18A1			CTD-2021H9.3		AKR1E2			HAGLR		ALCAM
EHMT2-AS1		ALDH1A1			CTD-2026G6.3		AKR7A2			HAND2-AS1		ALDH16A1
EIF3J-AS1		ALDH1A2			CTD-2026K11.5		AKR7A3			HCG11		ALDH18A1
ENTPD1-AS1		ALDH1A3			CTD-2033C11.1		AKT1			HCG18		ALDH1A1
ENTPD3-AS1		ALDH1B1			CTD-2054N24.2		AKT1S1			HCG25		ALDH1A3
EP300-AS1		ALDH1L1			CTD-2085J24.3		AKT2			HCG9		ALDH1B1
EPB41L4A-AS1		ALDH2			CTD-2095E4.5		AKT3			HCP5		ALDH1L2
EPB41L4A-AS2		ALDH3A1			CTD-2105E13.14		AKTIP			HHIP-AS1		ALDH2
ERVH-1		ALDH3A2			CTD-2132N18.2		AL023875.1			HLA-DQB1-AS1		ALDH3A1
ERVK-28		ALDH3B1			CTD-2132N18.4		AL109927.1			HLA-F-AS1		ALDH3A2
EXOC3-AS1		ALDH4A1			CTD-2134A5.3		AL133335.1			HNF1A-AS1		ALDH3B1
FAM13A-AS1		ALDH5A1			CTD-2134A5.4		AL135745.1			HNF4A-AS1		ALDH4A1
FAM157C		ALDH6A1			CTD-2184C24.2		AL136097.1			HNRNPU-AS1		ALDH5A1
FAM201A		ALDH7A1			CTD-2184D3.3		AL137860.1			HOTAIRM1		ALDH6A1
FAM215B		ALDH9A1			CTD-2186M15.3		AL138706.2			HOXA-AS2		ALDH7A1
FAM27C		ALDOA			CTD-2201E18.3		AL365202.1			HOXB-AS1		ALDH9A1
FAM83H-AS1		ALDOB			CTD-2203K17.1		AL365273.1			HOXB-AS3		ALDOA
FAM95B1		ALDOC			CTD-2227E11.1		AL513523.2			ID2-AS1		ALDOB
FAM95C		ALG1			CTD-2228K2.7		AL590235.1			IFNG-AS1		ALDOC
FENDRR		ALG10			CTD-2231E14.8		AL591806.1			IL10RB-AS1		ALG1
FGD5-AS1		ALG10B			CTD-2245F17.3		AL596220.1			ILF3-AS1		ALG10
FLJ20021		ALG11			CTD-2251F13.1		AL928654.7			INAFM2		ALG10B
FLJ22447		ALG12			CTD-2256P15.4		ALAD			INTS6-AS1		ALG11
FLJ22763		ALG13			CTD-2256P15.5		ALAS1			IQCH-AS1		ALG12
FLJ37035		ALG14			CTD-2260A17.1		ALB			ITGA9-AS1		ALG13
FLJ37453		ALG2			CTD-2260A17.3		ALCAM			JHDM1D-AS1		ALG14
FLVCR1-AS1		ALG3			CTD-2267D19.3		ALDH16A1			JPX		ALG2
FOXD2-AS1		ALG5			CTD-2270L9.4		ALDH18A1			KANSL1-AS1		ALG3
FOXN3-AS1		ALG6			CTD-2270P14.1		ALDH1A1			KANTR		ALG5
FOXP4-AS1		ALG8			CTD-2288F12.1		ALDH1A3			KB-1572G7.2		ALG6
FTX		ALG9			CTD-2302E22.6		ALDH1B1			KB-1732A1.1		ALG8
GABPB1-AS1		ALKBH1			CTD-2303H24.2		ALDH1L1			KBTBD11-OT1		ALG9
GAPLINC		ALKBH2			CTD-2313F11.1		ALDH2			KCNMB2-AS1		ALKBH1
GAS5		ALKBH3			CTD-2315E11.1		ALDH3A1			KCTD21-AS1		ALKBH2
GAS5-AS1		ALKBH4			CTD-2323K18.1		ALDH3A2			KDM4A-AS1		ALKBH3
GATA6-AS1		ALKBH5			CTD-2336O2.1		ALDH3B1			KIAA0125		ALKBH4
GLIDR		ALKBH6			CTD-2341M24.1		ALDH4A1			KLF3-AS1		ALKBH5
GLYCTK-AS1		ALKBH7			CTD-2349P21.10		ALDH5A1			KMT2E-AS1		ALKBH6
GMDS-AS1		ALKBH8			CTD-2349P21.12		ALDH6A1			KRTAP5-AS1		ALKBH7
GNG12-AS1		ALMS1			CTD-2349P21.9		ALDH7A1			LA16c-380H5.5		ALKBH8
GS1-114I9.1		ALOX5			CTD-2353F22.1		ALDH9A1			LA16c-429E7.1		ALMS1
GS1-124K5.11		ALOX5AP			CTD-2366F13.1		ALDOA			LA16c-OS12.2		ALOX5
GS1-124K5.4		ALPI			CTD-2368P22.1		ALDOB			LAMTOR5-AS1		ALOX5AP
GS1-166A23.1		ALPK1			CTD-2371O3.3		ALDOC			LBX2-AS1		ALPI
GS1-358P8.4		ALS2			CTD-2377D24.6		ALG1			LENG8-AS1		ALPK1
GS1-393G12.14		ALS2CL			CTD-2396E7.11		ALG10			LHFPL3-AS2		ALPL
GUSBP11		ALYREF			CTD-2509G16.5		ALG10B			LIMD1-AS1		ALS2
H19		AMACR			CTD-2510F5.4		ALG11			LINC-PINT		ALS2CL
HAGLR		AMBRA1			CTD-2514K5.4		ALG12			LINC00094		ALYREF
HAGLROS		AMD1			CTD-2515A14.1		ALG13			LINC00106		AMACR
HAS2-AS1		AMDHD2			CTD-2516F10.2		ALG14			LINC00152		AMBP
HCG11		AMFR			CTD-2517M22.14		ALG2			LINC00159		AMBRA1
HCG18		AMICA1			CTD-2517M22.17		ALG3			LINC00174		AMD1
HCG25		AMIGO1			CTD-2530N21.4		ALG5			LINC00205		AMDHD1
HCG9		AMIGO2			CTD-2531D15.5		ALG6			LINC00238		AMDHD2
HCP5		AMMECR1			CTD-2537I9.12		ALG8			LINC00239		AMER1
HHIP-AS1		AMMECR1L			CTD-2538C1.2		ALG9			LINC00261		AMFR
HLA-F-AS1		AMN			CTD-2538C1.3		ALKBH1			LINC00265		AMICA1
HMGA1P4		AMN1			CTD-2538G9.6		ALKBH2			LINC00278		AMIGO1
HNF1A-AS1		AMOT			CTD-2540B15.11		ALKBH3			LINC00294		AMIGO2
HNRNPU-AS1		AMOTL1			CTD-2540B15.13		ALKBH4			LINC00313		AMMECR1
HOTAIRM1		AMOTL2			CTD-2540B15.9		ALKBH5			LINC00324		AMMECR1L
HOTTIP		AMPD1			CTD-2545M3.2		ALKBH6			LINC00330		AMN
HOXA-AS2		AMPD2			CTD-2547G23.4		ALKBH7			LINC00339		AMN1
HOXA-AS3		AMPD3			CTD-2547H18.1		ALKBH8			LINC00342		AMOT
HOXA10-AS		AMT			CTD-2553L13.10		ALMS1			LINC00345		AMOTL1
HOXA11-AS		AMY2B			CTD-2555C10.3		ALOX12			LINC00365		AMOTL2
HOXB-AS3		AMZ2			CTD-2555O16.2		ALOX15			LINC00390		AMPD1
HOXB-AS4		ANAPC1			CTD-2561B21.7		ALOX5			LINC00426		AMPD2
HOXD-AS2		ANAPC10			CTD-2561J22.5		ALOX5AP			LINC00467		AMPD3
ID2-AS1		ANAPC11			CTD-2566J3.1		ALPI			LINC00476		AMT
IDH1-AS1		ANAPC13			CTD-2576D5.4		ALPK1			LINC00479		AMY2B
IL10RB-AS1		ANAPC15			CTD-2583A14.8		ALPK2			LINC00482		AMZ2
ILF3-AS1		ANAPC16			CTD-2600O9.2		ALPL			LINC00483		ANAPC1
INAFM2		ANAPC2			CTD-2619J13.14		ALS2			LINC00504		ANAPC10
INE1		ANAPC4			CTD-2626G11.2		ALS2CL			LINC00506		ANAPC11
INTS6-AS1		ANAPC5			CTD-2647L4.4		ALS2CR12			LINC00511		ANAPC13
IQCH-AS1		ANAPC7			CTD-2647L4.5		ALYREF			LINC00526		ANAPC15
ITGA9-AS1		ANG			CTD-2649C14.2		AMACR			LINC00543		ANAPC16
JHDM1D-AS1		ANGEL1			CTD-2651B20.3		AMBRA1			LINC00570		ANAPC2
JPX		ANGEL2			CTD-3001H11.2		AMD1			LINC00582		ANAPC4
KANSL1-AS1		ANGPT1			CTD-3010D24.3		AMDHD1			LINC00623		ANAPC5
KANTR		ANGPTL1			CTD-3032J10.4		AMDHD2			LINC00630		ANAPC7
KB-1410C5.5		ANGPTL2			CTD-3074O7.5		AMER1			LINC00641		ANG
KB-1572G7.2		ANGPTL4			CTD-3080P12.3		AMFR			LINC00649		ANGEL1
KB-1732A1.1		ANK2			CTD-3092A11.2		AMICA1			LINC00654		ANGEL2
KBTBD11-OT1		ANK3			CTD-3094K11.1		AMIGO1			LINC00657		ANGPT1
KCNJ2-AS1		ANKAR			CTD-3099C6.11		AMIGO2			LINC00659		ANGPTL1
KCTD21-AS1		ANKDD1B			CTD-3113P16.11		AMMECR1			LINC00662		ANGPTL2
KDM4A-AS1		ANKEF1			CTD-3128G10.6		AMMECR1L			LINC00665		ANGPTL4
KIAA0125		ANKFY1			CTD-3131K8.2		AMN			LINC00667		ANGPTL6
KLF3-AS1		ANKH			CTD-3157E16.1		AMN1			LINC00668		ANK2
KMT2E-AS1		ANKHD1			CTD-3157E16.2		AMOT			LINC00675		ANK3
KRTAP5-AS1		ANKHD1-EIF4EBP3			CTD-3184A7.4		AMOTL1			LINC00680		ANKAR
KTN1-AS1		ANKIB1			CTD-3187F8.14		AMOTL2			LINC00685		ANKEF1
LA16c-306A4.1		ANKLE2			CTD-3193O13.1		AMPD1			LINC00847		ANKFY1
LA16c-321D4.2		ANKMY1			CTD-3195I5.3		AMPD2			LINC00854		ANKH
LA16c-325D7.1		ANKMY2			CTD-3220F14.3		AMPD3			LINC00857		ANKHD1
LA16c-380H5.5		ANKRA2			CTD-3222D19.12		AMT			LINC00863		ANKHD1-EIF4EBP3
LA16c-429E7.1		ANKRD10			CTD-3222D19.8		AMY2B			LINC00864		ANKIB1
LA16c-OS12.2		ANKRD11			CTD-3252C9.4		AMZ2			LINC00869		ANKLE2
LAMTOR5-AS1		ANKRD12			CYP1B1-AS1		ANAPC1			LINC00886		ANKMY1
LBX2-AS1		ANKRD13A			CYP4A22-AS1		ANAPC10			LINC00893		ANKMY2
LENG8-AS1		ANKRD13C			D21S2088E		ANAPC11			LINC00894		ANKRA2
LHFPL3-AS2		ANKRD13D			DANCR		ANAPC13			LINC00909		ANKRD10
LIMD1-AS1		ANKRD16			DARS-AS1		ANAPC15			LINC00910		ANKRD11
LINC-PINT		ANKRD17			DBH-AS1		ANAPC16			LINC00926		ANKRD12
LINC00094		ANKRD18A			DCUN1D2-AS		ANAPC2			LINC00937		ANKRD13A
LINC00106		ANKRD22			DDR1-AS1		ANAPC4			LINC00955		ANKRD13C
LINC00152		ANKRD26			DGUOK-AS1		ANAPC5			LINC00957		ANKRD13D
LINC00174		ANKRD27			DHRS4-AS1		ANAPC7			LINC00960		ANKRD16
LINC00205		ANKRD28			DICER1-AS1		ANG			LINC00963		ANKRD17
LINC00238		ANKRD29			DIO3OS		ANGEL1			LINC00969		ANKRD18A
LINC00239		ANKRD36			DKFZP434I0714		ANGEL2			LINC00976		ANKRD22
LINC00261		ANKRD36B			DLEU2		ANGPT1			LINC00982		ANKRD26
LINC00265		ANKRD37			DLGAP1-AS1		ANGPTL1			LINC00992		ANKRD27
LINC00271		ANKRD39			DNAJC27-AS1		ANGPTL2			LINC00996		ANKRD28
LINC00278		ANKRD40			DNMBP-AS1		ANGPTL4			LINC00997		ANKRD29
LINC00294		ANKRD42			DOCK9-AS1		ANGPTL6			LINC00998		ANKRD36
LINC00324		ANKRD44			DOCK9-AS2		ANK2			LINC01001		ANKRD36B
LINC00339		ANKRD46			DPP10-AS1		ANK3			LINC01002		ANKRD36C
LINC00342		ANKRD49			DRAIC		ANKAR			LINC01003		ANKRD37
LINC00345		ANKRD50			DTX2P1-UPK3BP1-PMS2P11		ANKDD1A			LINC01004		ANKRD39
LINC00390		ANKRD52			DUXAP8		ANKEF1			LINC01006		ANKRD40
LINC00426		ANKRD54			EBLN3		ANKFY1			LINC01011		ANKRD42
LINC00467		ANKRD6			EDRF1-AS1		ANKH			LINC01023		ANKRD44
LINC00476		ANKRD65			EGFR-AS1		ANKHD1			LINC01024		ANKRD46
LINC00482		ANKRD9			EHMT2-AS1		ANKHD1-EIF4EBP3			LINC01082		ANKRD49
LINC00483		ANKS1A			EIF1B-AS1		ANKIB1			LINC01088		ANKRD50
LINC00504		ANKS3			EIF3J-AS1		ANKLE2			LINC01089		ANKRD52
LINC00506		ANKS4B			EML2-AS1		ANKMY1			LINC01091		ANKRD54
LINC00511		ANKS6			ENTPD1-AS1		ANKMY2			LINC01106		ANKRD6
LINC00526		ANKZF1			ENTPD3-AS1		ANKRA2			LINC01123		ANKRD65
LINC00543		ANLN			EPB41L4A-AS1		ANKRD10			LINC01125		ANKRD9
LINC00598		ANO1			ERICH6-AS1		ANKRD11			LINC01128		ANKS1A
LINC00623		ANO10			ERVH-1		ANKRD12			LINC01133		ANKS3
LINC00630		ANO5			ERVK-28		ANKRD13A			LINC01134		ANKS4B
LINC00641		ANO6			ESRG		ANKRD13B			LINC01137		ANKS6
LINC00649		ANO7			EXOC3-AS1		ANKRD13C			LINC01138		ANKZF1
LINC00654		ANO8			EZR-AS1		ANKRD13D			LINC01140		ANLN
LINC00657		ANO9			FAM13A-AS1		ANKRD16			LINC01160		ANO10
LINC00662		ANP32A			FAM157C		ANKRD17			LINC01176		ANO5
LINC00665		ANP32B			FAM215A		ANKRD18A			LINC01184		ANO6
LINC00667		ANP32E			FAM215B		ANKRD20A1			LINC01186		ANO7
LINC00668		ANPEP			FAM27C		ANKRD22			LINC01207		ANO8
LINC00675		ANTXR1			FAM66C		ANKRD23			LINC01220		ANO9
LINC00680		ANTXR2			FAM83H-AS1		ANKRD26			LINC01224		ANP32A
LINC00685		ANXA1			FAM95B1		ANKRD27			LINC01232		ANP32B
LINC00704		ANXA11			FAM95C		ANKRD28			LINC01260		ANP32E
LINC00847		ANXA13			FENDRR		ANKRD29			LINC01268		ANPEP
LINC00854		ANXA2			FGD5-AS1		ANKRD33B			LINC01278		ANTXR1
LINC00857		ANXA2R			FLJ20021		ANKRD36			LINC01291		ANTXR2
LINC00863		ANXA3			FLJ21408		ANKRD36B			LINC01336		ANXA1
LINC00865		ANXA4			FLJ22447		ANKRD36C			LINC01358		ANXA10
LINC00869		ANXA5			FLJ22763		ANKRD37			LINC01410		ANXA11
LINC00893		ANXA6			FLJ27354		ANKRD39			LINC01431		ANXA13
LINC00894		ANXA7			FLJ37035		ANKRD40			LINC01475		ANXA2
LINC00899		ANXA9			FLJ37453		ANKRD42			LINC01480		ANXA2R
LINC00909		AOAH			FLVCR1-AS1		ANKRD44			LINC01481		ANXA3
LINC00910		AOC1			FOXD1-AS1		ANKRD46			LINC01504		ANXA4
LINC00920		AOC3			FOXD2-AS1		ANKRD49			LINC01515		ANXA5
LINC00923		AP000275.65			FOXN3-AS1		ANKRD50			LINC01534		ANXA6
LINC00926		AP003419.11			FOXP4-AS1		ANKRD52			LINC01549		ANXA7
LINC00937		AP1AR			FTX		ANKRD54			LINC01550		ANXA9
LINC00940		AP1B1			FUT8-AS1		ANKRD6			LINC01558		AOAH
LINC00957		AP1G1			FZD10-AS1		ANKRD65			LINC01559		AOC1
LINC00960		AP1G2			GABPB1-AS1		ANKRD9			LINC01560		AOC3
LINC00963		AP1M1			GAPLINC		ANKS1A			LINC01569		AOX1
LINC00967		AP1M2			GAS5		ANKS3			LINC01578		AP000275.65
LINC00969		AP1S1			GAS5-AS1		ANKS4B			LINC01588		AP003419.11
LINC00976		AP1S2			GAS6-AS1		ANKS6			LINC01595		AP1AR
LINC00992		AP1S3			GATA6-AS1		ANKZF1			LINC01609		AP1B1
LINC00996		AP2A1			GATM-AS1		ANLN			LIPE-AS1		AP1G1
LINC00997		AP2A2			GHRLOS		ANO1			LL22NC03-2H8.5		AP1G2
LINC00998		AP2B1			GIMD1		ANO10			LL22NC03-N95F10.1		AP1M1
LINC01001		AP2M1			GK-AS1		ANO5			LLNLR-245B6.1		AP1M2
LINC01002		AP2S1			GLIDR		ANO6			LLNLR-284B4.1		AP1S1
LINC01003		AP3B1			GLIS3-AS1		ANO7			LLPH-AS1		AP1S2
LINC01004		AP3B2			GLYCTK-AS1		ANO8			LNX1-AS2		AP1S3
LINC01006		AP3D1			GMDS-AS1		ANO9			LOXL1-AS1		AP2A1
LINC01011		AP3M1			GRTP1-AS1		ANP32A			LRRC75A-AS1		AP2A2
LINC01023		AP3M2			GS1-114I9.1		ANP32B			MAFTRR		AP2B1
LINC01024		AP3S1			GS1-124K5.11		ANP32E			MAGI2-AS3		AP2M1
LINC01082		AP3S2			GS1-124K5.4		ANPEP			MALAT1		AP2S1
LINC01088		AP4B1			GS1-358P8.4		ANTXR1			MAP3K14-AS1		AP3B1
LINC01089		AP4E1			GS1-393G12.12		ANTXR2			MAPKAPK5-AS1		AP3D1
LINC01091		AP4M1			GS1-393G12.14		ANXA1			MCCC1-AS1		AP3M1
LINC01106		AP4S1			GS1-594A7.3		ANXA11			MCF2L-AS1		AP3M2
LINC01123		AP5B1			GTF3C2-AS1		ANXA13			MCM3AP-AS1		AP3S1
LINC01125		AP5M1			GUSBP11		ANXA2			MED14OS		AP3S2
LINC01128		AP5S1			H19		ANXA2R			MEF2C-AS1		AP4B1
LINC01133		AP5Z1			H1FX-AS1		ANXA3			MEG3		AP4E1
LINC01134		APAF1			HAGLR		ANXA4			MFI2-AS1		AP4M1
LINC01137		APBA1			HCG11		ANXA5			MGAT3-AS1		AP4S1
LINC01138		APBA2			HCG18		ANXA6			MGC32805		AP5B1
LINC01140		APBA3			HCG23		ANXA7			MIAT		AP5M1
LINC01176		APBB1			HCG25		ANXA9			MIATNB		AP5S1
LINC01184		APBB1IP			HCG9		AOAH			MID1IP1-AS1		AP5Z1
LINC01197		APBB2			HCP5		AOC1			MINCR		APAF1
LINC01207		APBB3			HHIP-AS1		AOC3			MIR194-2HG		APBA1
LINC01213		APC			HLA-DQB1-AS1		AP000275.65			MIR210HG		APBA3
LINC01214		APC2			HLA-F-AS1		AP002884.2			MIR222HG		APBB1
LINC01220		APCDD1			HM13-IT1		AP003419.11			MIR22HG		APBB1IP
LINC01224		APEH			HMGA1P4		AP1AR			MIR31HG		APBB2
LINC01232		APEX1			HNF1A-AS1		AP1B1			MIR4435-2HG		APBB3
LINC01268		APEX2			HNF4A-AS1		AP1G1			MIR4458HG		APC
LINC01272		APH1A			HNRNPU-AS1		AP1G2			MIR503HG		APCDD1
LINC01278		APH1B			HOTAIRM1		AP1M1			MIR600HG		APEH
LINC01291		API5			HOXA-AS2		AP1M2			MIR663AHG		APEX1
LINC01315		APIP			HOXA-AS3		AP1S1			MIR762HG		APEX2
LINC01351		APITD1			HOXA10-AS		AP1S2			MKLN1-AS		APH1A
LINC01358		APITD1-CORT			HOXB-AS1		AP1S3			MLLT4-AS1		APH1B
LINC01389		APLNR			HOXB-AS3		AP2A1			MME-AS1		API5
LINC01410		APLP1			HOXB-AS4		AP2A2			MMP25-AS1		APIP
LINC01475		APLP2			HOXC-AS1		AP2B1			MNX1-AS1		APITD1
LINC01480		APMAP			HOXD-AS2		AP2M1			MNX1-AS2		APITD1-CORT
LINC01481		APOA1			HRAT17		AP2S1			MRVI1-AS1		APLNR
LINC01504		APOA1BP			ID2-AS1		AP3B1			MSC-AS1		APLP1
LINC01515		APOBEC1			IGBP1-AS1		AP3B2			MUC2		APLP2
LINC01549		APOBEC3B			IL10RB-AS1		AP3D1			NAPA-AS1		APMAP
LINC01550		APOBEC3C			ILF3-AS1		AP3M1			NCK1-AS1		APOA1
LINC01558		APOBEC3D			INAFM2		AP3M2			NDUFA6-AS1		APOA1BP
LINC01559		APOBEC3F			INE1		AP3S1			NDUFV2-AS1		APOA4
LINC01560		APOBEC3G			INTS6-AS1		AP3S2			NEAT1		APOB
LINC01569		APOBR			IQCH-AS1		AP4B1			NIFK-AS1		APOBEC1
LINC01578		APOC1			ITGA9-AS1		AP4E1			NNT-AS1		APOBEC2
LINC01588		APOC4-APOC2			ITGB2-AS1		AP4M1			NOP14-AS1		APOBEC3B
LINC01605		APOD			JHDM1D-AS1		AP4S1			NPPA-AS1		APOBEC3C
LINC01609		APOE			JPX		AP5B1			NR2F1-AS1		APOBEC3D
LINC01612		APOH			KANSL1-AS1		AP5M1			NRAV		APOBEC3F
LIPE-AS1		APOL1			KANTR		AP5S1			NRSN2-AS1		APOBEC3G
LL22NC03-2H8.5		APOL2			KB-1460A1.5		AP5Z1			NUP50-AS1		APOBR
LLNLR-245B6.1		APOL3			KB-1507C5.4		APAF1			NUTM2A-AS1		APOC1
LLNLR-470E3.1		APOL4			KB-1572G7.2		APBA1			NUTM2B-AS1		APOC2
LNX1-AS2		APOL6			KB-1732A1.1		APBA2			OGFRP1		APOC3
LOXL1-AS1		APOLD1			KB-226F1.2		APBA3			OIP5-AS1		APOC4-APOC2
LPP-AS2		APOM			KB-318B8.7		APBB1			OLMALINC		APOD
LRRC75A-AS1		APOO			KB-51A8.1		APBB1IP			OR2A1-AS1		APOE
MAGI2-AS3		APOOL			KBTBD11-OT1		APBB2			OSER1-AS1		APOH
MALAT1		APOPT1			KCNMA1-AS1		APBB3			OTUD6B-AS1		APOL1
MAP3K14-AS1		APP			KCTD21-AS1		APC			OVOL1-AS1		APOL2
MAPKAPK5-AS1		APPBP2			KDM4A-AS1		APC2			PAX8-AS1		APOL3
MATN1-AS1		APPL1			KIAA0125		APCDD1			PAXIP1-AS1		APOL4
MBNL1-AS1		APPL2			KLF3-AS1		APEH			PAXIP1-AS2		APOL6
MCF2L-AS1		APRT			KLHL6-AS1		APEX1			PCAT14		APOLD1
MCM3AP-AS1		APTX			KMT2E-AS1		APEX2			PCAT19		APOM
MCPH1-AS1		AQP1			KRTAP5-AS1		APH1A			PCBP1-AS1		APOO
MED14OS		AQP11			LA16c-358B7.3		APH1B			PCED1B-AS1		APOOL
MEG3		AQP12A			LA16c-380H5.5		API5			PDCD4-AS1		APOPT1
MFI2-AS1		AQP12B			LA16c-380H5.6		APIP			PDX1-AS1		APP
MGAT3-AS1		AQP3			LA16c-390E6.4		APITD1			PDXDC2P		APPBP2
MGC32805		AQP7			LA16c-390E6.5		APITD1-CORT			PINK1-AS		APPL1
MIATNB		AQP8			LA16c-390H2.4		APLNR			PITPNA-AS1		APPL2
MID1IP1-AS1		AQR			LA16c-429E7.1		APLP1			PKD1P6		APRT
MIF-AS1		ARAF			LA16c-444G7.2		APLP2			PKI55		APTX
MINCR		ARAP1			LA16c-OS12.2		APMAP			PLBD1-AS1		AQP1
MIR17HG		ARAP2			LACTB2-AS1		APOA1			POLR2J4		AQP10
MIR194-2HG		ARAP3			LAMTOR5-AS1		APOA1BP			PP7080		AQP11
MIR210HG		ARCN1			LBX2-AS1		APOA2			PPP3CB-AS1		AQP3
MIR222HG		AREG			LCMT1-AS1		APOA4			PRCAT47		AQP5
MIR22HG		AREL1			LENG8-AS1		APOB			PRKAG2-AS1		AQP7
MIR4435-2HG		ARF1			LHFPL3-AS2		APOBEC1			PRKCQ-AS1		AQR
MIR4458HG		ARF3			LIMD1-AS1		APOBEC2			PRR34-AS1		ARAF
MIR497HG		ARF4			LINC-PINT		APOBEC3A			PRRT3-AS1		ARAP1
MIR600HG		ARF5			LINC00094		APOBEC3B			PSMA3-AS1		ARAP2
MIR663AHG		ARF6			LINC00106		APOBEC3C			PSMB8-AS1		ARAP3
MIR762HG		ARFGAP1			LINC00115		APOBEC3D			PSMD5-AS1		ARCN1
MKLN1-AS		ARFGAP2			LINC00152		APOBEC3F			PSMG3-AS1		AREG
MLLT4-AS1		ARFGAP3			LINC00173		APOBEC3G			PSORS1C3		AREL1
MMP25-AS1		ARFGEF1			LINC00174		APOBEC3H			PTCSC3		ARF1
MNX1-AS1		ARFGEF2			LINC00205		APOBR			PTOV1-AS1		ARF3
MNX1-AS2		ARFGEF3			LINC00238		APOC1			PTOV1-AS2		ARF4
MSC-AS1		ARFIP1			LINC00239		APOC2			PTPRD-AS1		ARF5
MUC2		ARFIP2			LINC00243		APOC3			PVT1		ARF6
MZF1-AS1		ARFRP1			LINC00261		APOC4-APOC2			PXN-AS1		ARFGAP1
NAPA-AS1		ARG2			LINC00265		APOD			PYCARD-AS1		ARFGAP2
NCK1-AS1		ARGLU1			LINC00273		APOE			RAB11B-AS1		ARFGAP3
NDUFA6-AS1		ARHGAP1			LINC00278		APOL1			RAB30-AS1		ARFGEF1
NDUFV2-AS1		ARHGAP10			LINC00294		APOL2			RABGAP1L-IT1		ARFGEF2
NEAT1		ARHGAP11A			LINC00324		APOL3			RAD51-AS1		ARFGEF3
NIFK-AS1		ARHGAP11B			LINC00330		APOL4			RAET1E-AS1		ARFIP1
NNT-AS1		ARHGAP12			LINC00339		APOL6			RALY-AS1		ARFIP2
NOP14-AS1		ARHGAP15			LINC00342		APOLD1			RARA-AS1		ARFRP1
NOVA1-AS1		ARHGAP17			LINC00345		APOM			RGMB-AS1		ARG2
NPPA-AS1		ARHGAP18			LINC00390		APOO			RGPD4-AS1		ARGLU1
NR2F1-AS1		ARHGAP19			LINC00426		APOOL			RMRP		ARHGAP1
NRAV		ARHGAP21			LINC00467		APOPT1			RNASEH1-AS1		ARHGAP10
NRSN2-AS1		ARHGAP22			LINC00476		APP			RNF185-AS1		ARHGAP11A
NUP50-AS1		ARHGAP23			LINC00479		APPBP2			RNU11		ARHGAP11B
NUTM2A-AS1		ARHGAP24			LINC00482		APPL1			RORA-AS1		ARHGAP12
NUTM2B-AS1		ARHGAP25			LINC00483		APPL2			RP1-101K10.6		ARHGAP15
OCIAD1-AS1		ARHGAP26			LINC00494		APRT			RP1-102E24.10		ARHGAP17
OGFRP1		ARHGAP27			LINC00504		APTX			RP1-120G22.11		ARHGAP18
OIP5-AS1		ARHGAP28			LINC00506		AQP1			RP1-122P22.2		ARHGAP19
OLMALINC		ARHGAP29			LINC00511		AQP11			RP1-122P22.4		ARHGAP21
OR2A1-AS1		ARHGAP30			LINC00526		AQP12A			RP1-12G14.7		ARHGAP22
OSER1-AS1		ARHGAP31			LINC00539		AQP12B			RP1-151F17.1		ARHGAP23
OTUD6B-AS1		ARHGAP32			LINC00543		AQP3			RP1-153P14.8		ARHGAP24
OVOL1-AS1		ARHGAP33			LINC00570		AQP7			RP1-159A19.4		ARHGAP25
PARD6G-AS1		ARHGAP35			LINC00623		AQP8			RP1-178F15.4		ARHGAP26
PAX8-AS1		ARHGAP39			LINC00630		AQR			RP1-178F15.5		ARHGAP27
PAXIP1-AS1		ARHGAP4			LINC00635		ARAF			RP1-17K7.2		ARHGAP28
PAXIP1-AS2		ARHGAP42			LINC00641		ARAP1			RP1-193H18.2		ARHGAP29
PCAT14		ARHGAP44			LINC00649		ARAP2			RP1-197B17.3		ARHGAP30
PCAT6		ARHGAP5			LINC00654		ARAP3			RP1-197B17.4		ARHGAP31
PCAT7		ARHGAP6			LINC00657		ARCN1			RP1-225E12.2		ARHGAP32
PCBP1-AS1		ARHGAP8			LINC00662		AREG			RP1-239B22.5		ARHGAP33
PCED1B-AS1		ARHGAP9			LINC00665		AREL1			RP1-240K6.3		ARHGAP35
PDCD4-AS1		ARHGDIA			LINC00667		ARF1			RP1-257A7.5		ARHGAP4
PDXDC2P		ARHGDIB			LINC00668		ARF3			RP1-257I20.14		ARHGAP42
PGM5-AS1		ARHGEF1			LINC00675		ARF4			RP1-261G23.7		ARHGAP44
PINK1-AS		ARHGEF10			LINC00680		ARF5			RP1-266L20.2		ARHGAP5
PITPNA-AS1		ARHGEF10L			LINC00685		ARF6			RP1-266L20.4		ARHGAP6
PKD1P6		ARHGEF11			LINC00704		ARFGAP1			RP1-278O22.1		ARHGAP8
PKI55		ARHGEF12			LINC00847		ARFGAP2			RP1-283E3.8		ARHGAP9
PLBD1-AS1		ARHGEF15			LINC00854		ARFGAP3			RP1-286D6.5		ARHGDIA
POLR2J4		ARHGEF16			LINC00857		ARFGEF1			RP1-30M3.5		ARHGDIB
PP14571		ARHGEF17			LINC00861		ARFGEF2			RP1-313I6.12		ARHGDIG
PP7080		ARHGEF18			LINC00863		ARFGEF3			RP1-317E23.3		ARHGEF1
PPP1R26-AS1		ARHGEF19			LINC00865		ARFIP1			RP1-35C21.1		ARHGEF10
PPP3CB-AS1		ARHGEF2			LINC00869		ARFIP2			RP1-39G22.7		ARHGEF10L
PRKAG2-AS1		ARHGEF25			LINC00877		ARFRP1			RP1-43E13.2		ARHGEF11
PRKCQ-AS1		ARHGEF26			LINC00884		ARG2			RP1-45I4.3		ARHGEF12
PRR34-AS1		ARHGEF28			LINC00886		ARGLU1			RP1-81D8.3		ARHGEF15
PRRT3-AS1		ARHGEF3			LINC00892		ARHGAP1			RP1-90J20.8		ARHGEF16
PSMA3-AS1		ARHGEF35			LINC00893		ARHGAP10			RP1-92O14.3		ARHGEF17
PSMB8-AS1		ARHGEF37			LINC00894		ARHGAP11A			RP11-1000B6.3		ARHGEF18
PSMD5-AS1		ARHGEF38			LINC00899		ARHGAP11B			RP11-1000B6.7		ARHGEF19
PSMG3-AS1		ARHGEF39			LINC00909		ARHGAP12			RP11-1008C21.2		ARHGEF2
PSORS1C3		ARHGEF40			LINC00910		ARHGAP15			RP11-1017G21.5		ARHGEF25
PTCSC3		ARHGEF5			LINC00921		ARHGAP17			RP11-1018N14.5		ARHGEF26
PTOV1-AS1		ARHGEF6			LINC00923		ARHGAP18			RP11-101E13.5		ARHGEF28
PTOV1-AS2		ARHGEF7			LINC00926		ARHGAP19			RP11-1028N23.2		ARHGEF3
PTPRD-AS1		ARHGEF9			LINC00937		ARHGAP21			RP11-102C16.3		ARHGEF35
PVT1		ARID1A			LINC00944		ARHGAP22			RP11-104N10.1		ARHGEF37
PXN-AS1		ARID1B			LINC00955		ARHGAP23			RP11-104N10.2		ARHGEF38
RAB11B-AS1		ARID2			LINC00957		ARHGAP24			RP11-1055B8.4		ARHGEF39
RAB30-AS1		ARID3A			LINC00960		ARHGAP25			RP11-1060J15.4		ARHGEF40
RABGAP1L-IT1		ARID3B			LINC00963		ARHGAP26			RP11-108L7.15		ARHGEF5
RAD51-AS1		ARID4A			LINC00967		ARHGAP27			RP11-108M9.4		ARHGEF6
RAET1E-AS1		ARID4B			LINC00969		ARHGAP28			RP11-1094M14.11		ARHGEF7
RALY-AS1		ARID5A			LINC00974		ARHGAP29			RP11-10C24.1		ARHGEF9
RARA-AS1		ARID5B			LINC00976		ARHGAP30			RP11-10C24.3		ARID1A
RGMB-AS1		ARIH1			LINC00982		ARHGAP31			RP11-10K16.1		ARID1B
RMRP		ARIH2			LINC00992		ARHGAP32			RP11-10L12.4		ARID2
RNASEH1-AS1		ARL1			LINC00996		ARHGAP33			RP11-1100L3.7		ARID3A
RNF185-AS1		ARL10			LINC00997		ARHGAP35			RP11-110G21.1		ARID3B
RORA-AS1		ARL11			LINC00998		ARHGAP39			RP11-111F5.4		ARID4A
RP1-102E24.10		ARL13B			LINC01001		ARHGAP4			RP11-111M22.3		ARID4B
RP1-117B12.4		ARL14			LINC01002		ARHGAP42			RP11-1143G9.4		ARID5A
RP1-120G22.11		ARL14EP			LINC01003		ARHGAP44			RP11-1148L6.5		ARID5B
RP1-122P22.2		ARL15			LINC01004		ARHGAP5			RP11-1149O23.2		ARIH1
RP1-12G14.7		ARL16			LINC01006		ARHGAP6			RP11-1149O23.3		ARIH2
RP1-159A19.4		ARL17A			LINC01011		ARHGAP8			RP11-115C21.2		ARL1
RP1-170O19.14		ARL17B			LINC01013		ARHGAP9			RP11-115J16.2		ARL10
RP1-170O19.23		ARL2			LINC01023		ARHGDIA			RP11-116D2.1		ARL11
RP1-178F15.5		ARL2BP			LINC01024		ARHGDIB			RP11-116O18.1		ARL13B
RP1-193H18.2		ARL3			LINC01082		ARHGDIG			RP11-119D9.1		ARL14
RP1-197B17.3		ARL4A			LINC01088		ARHGEF1			RP11-119J18.1		ARL14EP
RP1-221C16.8		ARL4C			LINC01089		ARHGEF10			RP11-11M20.4		ARL15
RP1-225E12.2		ARL4D			LINC01091		ARHGEF10L			RP11-11N5.1		ARL16
RP1-239B22.5		ARL5A			LINC01106		ARHGEF11			RP11-11N9.4		ARL17A
RP1-240K6.3		ARL5B			LINC01116		ARHGEF12			RP11-120E11.2		ARL17B
RP1-257A7.5		ARL6			LINC01123		ARHGEF15			RP11-1223D19.1		ARL2
RP1-257I20.14		ARL6IP1			LINC01125		ARHGEF16			RP11-1223D19.3		ARL2BP
RP1-261D10.2		ARL6IP4			LINC01128		ARHGEF17			RP11-122K13.12		ARL3
RP1-261G23.7		ARL6IP5			LINC01133		ARHGEF18			RP11-122K13.7		ARL4A
RP1-266L20.2		ARL6IP6			LINC01134		ARHGEF19			RP11-124N2.1		ARL4C
RP1-266L20.4		ARL8A			LINC01137		ARHGEF2			RP11-1260E13.2		ARL4D
RP1-267D11.6		ARL8B			LINC01138		ARHGEF25			RP11-126K1.2		ARL5A
RP1-278O22.1		ARMC1			LINC01140		ARHGEF26			RP11-128A17.1		ARL5B
RP1-283E3.8		ARMC10			LINC01150		ARHGEF28			RP11-1293J14.1		ARL6
RP1-286D6.5		ARMC2			LINC01160		ARHGEF3			RP11-129M16.4		ARL6IP1
RP1-30M3.5		ARMC5			LINC01176		ARHGEF35			RP11-12G12.7		ARL6IP4
RP1-30M3.6		ARMC6			LINC01184		ARHGEF37			RP11-131H24.4		ARL6IP5
RP1-313I6.12		ARMC7			LINC01203		ARHGEF38			RP11-132A1.4		ARL6IP6
RP1-317E23.3		ARMC8			LINC01207		ARHGEF39			RP11-134G8.7		ARL8A
RP1-32B1.4		ARMC9			LINC01215		ARHGEF40			RP11-134L10.1		ARL8B
RP1-35C21.1		ARMCX1			LINC01224		ARHGEF5			RP11-135A1.2		ARMC1
RP1-39G22.7		ARMCX2			LINC01232		ARHGEF6			RP11-136L23.2		ARMC10
RP1-43E13.2		ARMCX3			LINC01237		ARHGEF7			RP11-1376P16.2		ARMC2
RP1-60O19.1		ARMCX4			LINC01268		ARHGEF9			RP11-138C9.1		ARMC5
RP1-81D8.3		ARMCX5			LINC01272		ARID1A			RP11-138I1.3		ARMC6
RP1-8B1.4		ARMCX6			LINC01278		ARID1B			RP11-138I1.4		ARMC7
RP1-92O14.3		ARMT1			LINC01291		ARID2			RP11-1399P15.1		ARMC8
RP11-1000B6.3		ARNT			LINC01336		ARID3A			RP11-13N13.5		ARMC9
RP11-1000B6.7		ARNT2			LINC01341		ARID3B			RP11-140K17.3		ARMCX1
RP11-1008C21.2		ARNTL			LINC01351		ARID4A			RP11-141M1.3		ARMCX2
RP11-1017G21.5		ARNTL2			LINC01353		ARID4B			RP11-144G6.12		ARMCX3
RP11-101E13.5		ARPC1A			LINC01355		ARID5A			RP11-145M9.6		ARMCX4
RP11-1028N23.2		ARPC1B			LINC01358		ARID5B			RP11-146F11.1		ARMCX5
RP11-102C16.3		ARPC2			LINC01372		ARIH1			RP11-147L13.11		ARMCX6
RP11-1055B8.4		ARPC3			LINC01410		ARIH2			RP11-147L13.12		ARMT1
RP11-1060J15.4		ARPC4			LINC01431		ARIH2OS			RP11-14N7.2		ARNT
RP11-1060J15.9		ARPC4-TTLL3			LINC01475		ARL1			RP11-150O12.3		ARNT2
RP11-108K3.4		ARPC5			LINC01480		ARL10			RP11-152H18.3		ARNTL
RP11-108M9.4		ARPC5L			LINC01481		ARL11			RP11-152N13.5		ARNTL2
RP11-1094M14.11		ARPIN			LINC01504		ARL13B			RP11-156E6.1		ARPC1A
RP11-1094M14.14		ARPP19			LINC01506		ARL14			RP11-156K23.3		ARPC1B
RP11-10C24.1		ARRB1			LINC01515		ARL14EP			RP11-156P1.3		ARPC2
RP11-10C24.2		ARRB2			LINC01534		ARL15			RP11-157P1.4		ARPC3
RP11-10C24.3		ARRDC1			LINC01547		ARL16			RP11-158K1.3		ARPC4
RP11-10K16.1		ARRDC2			LINC01549		ARL17A			RP11-159D12.2		ARPC4-TTLL3
RP11-10L12.4		ARRDC3			LINC01550		ARL17B			RP11-159F24.6		ARPC5
RP11-1100L3.7		ARRDC4			LINC01558		ARL2			RP11-159G9.5		ARPC5L
RP11-1100L3.8		ARSA			LINC01559		ARL2BP			RP11-159N11.4		ARPIN
RP11-110G21.1		ARSB			LINC01560		ARL3			RP11-15H20.6		ARPP19
RP11-110I1.12		ARSD			LINC01569		ARL4A			RP11-160H22.5		ARRB1
RP11-111M22.3		ARSE			LINC01572		ARL4C			RP11-160N1.10		ARRB2
RP11-112J3.16		ARSG			LINC01578		ARL4D			RP11-160O5.1		ARRDC1
RP11-1148L6.5		ARSJ			LINC01588		ARL5A			RP11-161H23.5		ARRDC2
RP11-1149O23.2		ARSK			LINC01595		ARL5B			RP11-161M6.2		ARRDC3
RP11-1149O23.3		ARTN			LINC01609		ARL6			RP11-162J8.3		ARRDC4
RP11-115C21.2		ARV1			LINC01619		ARL6IP1			RP11-164P12.4		ARSA
RP11-116D17.2		ARVCF			LINCR-0001		ARL6IP4			RP11-165A20.3		ARSB
RP11-118B18.2		AS3MT			LIPE-AS1		ARL6IP5			RP11-166D19.1		ARSD
RP11-119B16.2		ASAH1			LL21NC02-1C16.2		ARL6IP6			RP11-166P13.3		ARSE
RP11-119D9.1		ASAH2			LL22NC03-2H8.5		ARL8A			RP11-167J8.3		ARSG
RP11-11N5.1		ASAH2B			LL22NC03-32F9.1		ARL8B			RP11-16E12.2		ARSK
RP11-11N5.3		ASAP1			LL22NC03-N95F10.1		ARMC1			RP11-172H24.4		ART3
RP11-120E11.2		ASAP2			LLNLR-245B6.1		ARMC10			RP11-175O19.4		ARV1
RP11-120K24.3		ASAP3			LLNLR-284B4.1		ARMC2			RP11-178L8.7		ARVCF
RP11-122K13.12		ASB1			LLNLR-470E3.1		ARMC5			RP11-17M16.2		AS3MT
RP11-123O10.4		ASB13			LLPH-AS1		ARMC6			RP11-180M15.7		ASAH1
RP11-1246C19.1		ASB2			LNX1-AS2		ARMC7			RP11-181C3.1		ASAH2
RP11-124B13.1		ASB3			LOXL1-AS1		ARMC8			RP11-181G12.2		ASAH2B
RP11-124N2.1		ASB6			LRRC75A-AS1		ARMC9			RP11-182J1.12		ASAP1
RP11-1260E13.2		ASB7			MAFTRR		ARMCX1			RP11-182J1.3		ASAP2
RP11-1260E13.3		ASB8			MAGI2-AS3		ARMCX2			RP11-182L21.6		ASAP3
RP11-126K1.2		ASB9			MALAT1		ARMCX3			RP11-187E13.1		ASB1
RP11-126L15.4		ASCC1			MAP3K14-AS1		ARMCX4			RP11-188P20.3		ASB13
RP11-1277A3.1		ASCC2			MAPKAPK5-AS1		ARMCX5			RP11-18H7.1		ASB2
RP11-127I20.5		ASCC3			MATN1-AS1		ARMCX6			RP11-191G24.1		ASB3
RP11-1293J14.1		ASCL2			MCCC1-AS1		ARMT1			RP11-195F19.9		ASB6
RP11-129M16.4		ASF1A			MCF2L-AS1		ARNT			RP11-196G11.2		ASB7
RP11-12G12.7		ASF1B			MCM3AP-AS1		ARNT2			RP11-196G11.4		ASB8
RP11-1334A24.6		ASH1L			MED14OS		ARNTL			RP11-196G11.5		ASB9
RP11-134G8.5		ASH2L			MEF2C-AS1		ARNTL2			RP11-196G18.22		ASCC1
RP11-134G8.7		ASL			MEG3		ARPC1A			RP11-196G18.23		ASCC2
RP11-138I1.3		ASMTL			MFI2-AS1		ARPC1B			RP11-196G18.24		ASCC3
RP11-138I1.4		ASNA1			MGAT3-AS1		ARPC2			RP11-202A13.1		ASCL2
RP11-1398P2.1		ASNS			MGC32805		ARPC3			RP11-203M5.7		ASF1A
RP11-1399P15.1		ASNSD1			MIAT		ARPC4			RP11-206L10.9		ASF1B
RP11-13K12.1		ASPA			MIATNB		ARPC4-TTLL3			RP11-209E8.1		ASGR1
RP11-13K12.5		ASPG			MID1IP1-AS1		ARPC5			RP11-20B24.4		ASH1L
RP11-13N13.5		ASPH			MIF-AS1		ARPC5L			RP11-20D14.6		ASH2L
RP11-140I16.3		ASPHD1			MINCR		ARPIN			RP11-20I20.4		ASIC5
RP11-140K17.3		ASPHD2			MIR155HG		ARPP19			RP11-20I23.13		ASL
RP11-141M1.3		ASPM			MIR194-2HG		ARRB1			RP11-20I23.6		ASMTL
RP11-145M9.6		ASPN			MIR210HG		ARRB2			RP11-212P7.2		ASNA1
RP11-146D12.2		ASPSCR1			MIR222HG		ARRDC1			RP11-212P7.3		ASNS
RP11-146F11.1		ASRGL1			MIR22HG		ARRDC2			RP11-214K3.19		ASNSD1
RP11-147L13.11		ASS1			MIR3142HG		ARRDC3			RP11-215E13.1		ASPA
RP11-147L13.12		ASTE1			MIR31HG		ARRDC4			RP11-218M22.1		ASPDH
RP11-147L13.13		ASTN2			MIR4435-2HG		ARSA			RP11-219E7.1		ASPG
RP11-14N7.2		ASUN			MIR4458HG		ARSB			RP11-21L23.3		ASPH
RP11-150O12.3		ASXL1			MIR497HG		ARSD			RP11-222K16.1		ASPHD1
RP11-150O12.6		ASXL2			MIR503HG		ARSE			RP11-225B17.2		ASPHD2
RP11-152H18.3		ATAD1			MIR600HG		ARSG			RP11-226L15.5		ASPM
RP11-152N13.5		ATAD2			MIR663AHG		ARSK			RP11-227G15.10		ASPN
RP11-156E6.1		ATAD2B			MIR762HG		ARV1			RP11-229E13.4		ASPRV1
RP11-156K23.3		ATAD3A			MIRLET7BHG		ARVCF			RP11-22C11.2		ASPSCR1
RP11-156P1.3		ATAD3B			MKLN1-AS		AS3MT			RP11-234B24.2		ASRGL1
RP11-158K1.3		ATAD5			MLLT4-AS1		ASAH1			RP11-242C19.2		ASS1
RP11-159D12.2		ATAT1			MMP25-AS1		ASAH2			RP11-242D8.1		ASTE1
RP11-159F24.6		ATE1			MNX1-AS1		ASAH2B			RP11-244F12.3		ASTN2
RP11-159G9.5		ATF1			MNX1-AS2		ASAP1			RP11-245G13.2		ASUN
RP11-159N11.4		ATF2			MRVI1-AS1		ASAP2			RP11-245J9.5		ASXL1
RP11-15A1.8		ATF3			MSC-AS1		ASAP3			RP11-248J18.2		ASXL2
RP11-15H20.6		ATF4			MUC2		ASB1			RP11-24F11.2		ATAD1
RP11-160E2.21		ATF5			MZF1-AS1		ASB13			RP11-24N18.1		ATAD2
RP11-160O5.1		ATF6			NALT1		ASB2			RP11-252K23.2		ATAD2B
RP11-161H23.5		ATF6B			NAPA-AS1		ASB3			RP11-254F7.2		ATAD3A
RP11-162J8.3		ATF7			NCK1-AS1		ASB6			RP11-254F7.3		ATAD3B
RP11-164J13.1		ATF7IP			NDUFA6-AS1		ASB7			RP11-255P5.3		ATAT1
RP11-164P12.4		ATF7IP2			NDUFV2-AS1		ASB8			RP11-257O5.4		ATE1
RP11-165A20.3		ATG10			NEAT1		ASCC1			RP11-258C19.7		ATF1
RP11-165J3.6		ATG101			NIFK-AS1		ASCC2			RP11-259K5.2		ATF2
RP11-166D19.1		ATG12			NNT-AS1		ASCC3			RP11-259O2.3		ATF3
RP11-166P13.3		ATG13			NOP14-AS1		ASCL2			RP11-25K19.1		ATF4
RP11-167J8.3		ATG14			NPPA-AS1		ASF1A			RP11-262H14.4		ATF5
RP11-168F9.2		ATG16L1			NR2F1-AS1		ASF1B			RP11-264B17.2		ATF6
RP11-16E12.1		ATG16L2			NRAV		ASGR1			RP11-264I13.2		ATF6B
RP11-16E12.2		ATG2A			NRIR		ASGR2			RP11-266K4.9		ATF7
RP11-173D3.1		ATG2B			NRSN2-AS1		ASH1L			RP11-266L9.8		ATF7IP
RP11-173P15.9		ATG3			NUP50-AS1		ASH2L			RP11-268J15.5		ATF7IP2
RP11-175O19.4		ATG4A			NUTM2A-AS1		ASIC3			RP11-26J3.3		ATG10
RP11-178C3.2		ATG4B			NUTM2B-AS1		ASL			RP11-273B20.1		ATG101
RP11-17M16.2		ATG4C			OGFRP1		ASMTL			RP11-274B21.14		ATG12
RP11-180M15.7		ATG4D			OIP5-AS1		ASNA1			RP11-274H2.2		ATG13
RP11-181C3.1		ATG5			OLMALINC		ASNS			RP11-276H7.2		ATG14
RP11-181G12.2		ATG7			OR2A1-AS1		ASNSD1			RP11-276H7.3		ATG16L1
RP11-182J1.12		ATG9A			OSER1-AS1		ASPA			RP11-277A4.4		ATG16L2
RP11-182J1.3		ATHL1			OSTN-AS1		ASPDH			RP11-278C7.5		ATG2A
RP11-182J23.1		ATIC			OTUD6B-AS1		ASPH			RP11-279O9.4		ATG2B
RP11-182L21.6		ATL1			OVOL1-AS1		ASPHD1			RP11-27G14.4		ATG3
RP11-187E13.1		ATL2			PAN3-AS1		ASPHD2			RP11-282O18.3		ATG4A
RP11-18H7.1		ATL3			PAX8-AS1		ASPM			RP11-283G6.3		ATG4B
RP11-191G24.1		ATM			PAXIP1-AS1		ASPN			RP11-283I3.6		ATG4C
RP11-192H23.8		ATMIN			PAXIP1-AS2		ASPRV1			RP11-284F21.10		ATG4D
RP11-195B17.1		ATN1			PCAT14		ASPSCR1			RP11-284F21.11		ATG5
RP11-195F19.9		ATOH1			PCAT19		ASRGL1			RP11-284F21.7		ATG7
RP11-196G11.4		ATOH8			PCAT6		ASS1			RP11-284F21.9		ATG9A
RP11-196G11.5		ATOX1			PCBP1-AS1		ASTE1			RP11-284N8.3		ATHL1
RP11-196G18.22		ATP10B			PCED1B-AS1		ASTN2			RP11-285F7.2		ATIC
RP11-196G18.23		ATP10D			PDCD4-AS1		ASUN			RP11-290F24.6		ATL1
RP11-196G18.24		ATP11A			PDXDC2P		ASXL1			RP11-290F5.1		ATL2
RP11-19P22.8		ATP11B			PHKA2-AS1		ASXL2			RP11-290F5.2		ATL3
RP11-202A13.1		ATP11C			PIK3CD-AS2		ATAD1			RP11-293A21.1		ATM
RP11-203J24.9		ATP12A			PIK3IP1-AS1		ATAD2			RP11-293M10.6		ATMIN
RP11-203M5.7		ATP13A1			PINK1-AS		ATAD2B			RP11-295G20.2		ATN1
RP11-206L10.9		ATP13A2			PITPNA-AS1		ATAD3A			RP11-295H24.4		ATOH1
RP11-209E8.1		ATP13A3			PKD1P6		ATAD3B			RP11-295P9.3		ATOH8
RP11-20B24.4		ATP13A4			PKI55		ATAD3C			RP11-297A16.4		ATOX1
RP11-20D14.6		ATP1A1			PLA2G4C-AS1		ATAD5			RP11-297D21.4		ATP10B
RP11-20I23.13		ATP1A2			PLBD1-AS1		ATAT1			RP11-297L17.2		ATP10D
RP11-20I23.6		ATP1B1			POLR2J4		ATE1			RP11-298E9.6		ATP11A
RP11-20I23.8		ATP1B3			POT1-AS1		ATF1			RP11-298I3.1		ATP11B
RP11-212P7.2		ATP2A2			PP7080		ATF2			RP11-298J20.4		ATP11C
RP11-212P7.3		ATP2A3			PPP1R26-AS1		ATF3			RP11-299G20.2		ATP13A1
RP11-216L13.19		ATP2B1			PPP3CB-AS1		ATF4			RP11-299J3.8		ATP13A2
RP11-218L14.4		ATP2B4			PRCAT47		ATF5			RP11-29H23.4		ATP13A3
RP11-218M22.1		ATP2C1			PRKAG2-AS1		ATF6			RP11-2B6.3		ATP1A1
RP11-219E7.1		ATP2C2			PRKCQ-AS1		ATF6B			RP11-301O19.1		ATP1A2
RP11-21L23.3		ATP5A1			PRR34-AS1		ATF7			RP11-303E16.2		ATP1B1
RP11-223I10.1		ATP5B			PRR7-AS1		ATF7IP			RP11-304C12.5		ATP1B3
RP11-225B17.2		ATP5C1			PRRT3-AS1		ATF7IP2			RP11-304L19.1		ATP2A1
RP11-226L15.5		ATP5D			PSMA3-AS1		ATG10			RP11-304L19.11		ATP2A2
RP11-227G15.10		ATP5E			PSMB8-AS1		ATG101			RP11-304L19.13		ATP2A3
RP11-229P13.22		ATP5F1			PSMD5-AS1		ATG12			RP11-304L19.3		ATP2B1
RP11-22C11.2		ATP5G1			PSMG3-AS1		ATG13			RP11-305K5.1		ATP2B4
RP11-231E6.1		ATP5G2			PSORS1C3		ATG14			RP11-306O13.1		ATP2C1
RP11-231G3.1		ATP5G3			PTCSC3		ATG16L1			RP11-307C12.11		ATP2C2
RP11-234B24.2		ATP5H			PTOV1-AS1		ATG16L2			RP11-307C12.12		ATP5A1
RP11-23N2.4		ATP5I			PTOV1-AS2		ATG2A			RP11-30K9.5		ATP5B
RP11-242D8.1		ATP5J			PTPRD-AS1		ATG2B			RP11-30K9.6		ATP5C1
RP11-244F12.2		ATP5J2			PVT1		ATG3			RP11-30P6.6		ATP5D
RP11-244F12.3		ATP5J2-PTCD1			PXN-AS1		ATG4A			RP11-311C24.1		ATP5E
RP11-245G13.2		ATP5L			PYCARD-AS1		ATG4B			RP11-316M1.12		ATP5F1
RP11-245J9.4		ATP5O			RAB11B-AS1		ATG4C			RP11-317N12.1		ATP5G1
RP11-245P10.4		ATP5S			RAB30-AS1		ATG4D			RP11-318E3.9		ATP5G2
RP11-247L20.4		ATP5SL			RABGAP1L-IT1		ATG5			RP11-319G6.1		ATP5G3
RP11-248J18.3		ATP6AP1			RAD51-AS1		ATG7			RP11-319G6.3		ATP5H
RP11-24N18.1		ATP6AP2			RAET1E-AS1		ATG9A			RP11-31F19.1		ATP5I
RP11-252K23.2		ATP6V0A1			RALY-AS1		ATHL1			RP11-320N7.2		ATP5J
RP11-254F7.2		ATP6V0A2			RARA-AS1		ATIC			RP11-323N12.5		ATP5J2
RP11-254F7.3		ATP6V0B			RASSF1-AS1		ATL1			RP11-324I22.4		ATP5J2-PTCD1
RP11-257O5.4		ATP6V0C			RBM5-AS1		ATL2			RP11-324O2.3		ATP5L
RP11-258C19.7		ATP6V0D1			REV3L-IT1		ATL3			RP11-325F22.2		ATP5O
RP11-259N19.1		ATP6V0D2			RFX3-AS1		ATM			RP11-325K4.2		ATP5S
RP11-259O2.3		ATP6V0E1			RGMB-AS1		ATMIN			RP11-325K4.3		ATP5SL
RP11-25K19.1		ATP6V0E2			RGPD4-AS1		ATN1			RP11-326C3.11		ATP6AP1
RP11-260M19.2		ATP6V1A			RMRP		ATOH1			RP11-326C3.2		ATP6AP1L
RP11-260M2.1		ATP6V1B2			RNASEH1-AS1		ATOH8			RP11-326C3.7		ATP6AP2
RP11-262H14.3		ATP6V1C1			RNF139-AS1		ATOX1			RP11-326I11.3		ATP6V0A1
RP11-262H14.4		ATP6V1C2			RNF185-AS1		ATP10A			RP11-326K13.4		ATP6V0A2
RP11-264B17.2		ATP6V1D			RNU11		ATP10B			RP11-326L2.1		ATP6V0B
RP11-264I13.2		ATP6V1E1			RORA-AS1		ATP10D			RP11-326N17.2		ATP6V0C
RP11-265D17.2		ATP6V1E2			RP1-101A2.1		ATP11A			RP11-327L3.3		ATP6V0D1
RP11-265N6.1		ATP6V1F			RP1-101K10.6		ATP11B			RP11-327P2.5		ATP6V0D2
RP11-266K4.9		ATP6V1G1			RP1-102E24.10		ATP11C			RP11-330A16.1		ATP6V0E1
RP11-266L9.8		ATP6V1G2-DDX39B			RP1-102E24.8		ATP13A1			RP11-332M2.1		ATP6V0E2
RP11-26J3.3		ATP6V1H			RP1-111C20.4		ATP13A2			RP11-334C17.5		ATP6V1A
RP11-274B21.14		ATP7A			RP1-117B12.4		ATP13A3			RP11-334C17.6		ATP6V1B2
RP11-274H2.2		ATP7B			RP1-120G22.11		ATP1A1			RP11-334E6.12		ATP6V1C1
RP11-276H7.2		ATP8A1			RP1-122P22.2		ATP1A2			RP11-335O4.3		ATP6V1D
RP11-276H7.3		ATP8B1			RP1-122P22.4		ATP1B1			RP11-337C18.10		ATP6V1E1
RP11-277A4.4		ATP8B2			RP1-12G14.7		ATP1B3			RP11-337C18.8		ATP6V1E2
RP11-278C7.5		ATP8B4			RP1-151F17.1		ATP2A1			RP11-33O4.1		ATP6V1F
RP11-27G14.4		ATP9A			RP1-159A19.4		ATP2A2			RP11-342K6.1		ATP6V1G1
RP11-281P23.2		ATP9B			RP1-167A14.2		ATP2A3			RP11-342K6.2		ATP6V1G2-DDX39B
RP11-282O18.3		ATPAF1			RP1-170O19.23		ATP2B1			RP11-344P13.1		ATP6V1H
RP11-283G6.3		ATPAF2			RP1-178F15.4		ATP2B4			RP11-345P4.10		ATP7A
RP11-283I3.6		ATPIF1			RP1-178F15.5		ATP2C1			RP11-345P4.9		ATP7B
RP11-284F21.10		ATR			RP1-179N16.6		ATP2C2			RP11-346D14.1		ATP8A1
RP11-284F21.7		ATRAID			RP1-17K7.2		ATP5A1			RP11-347C12.10		ATP8B1
RP11-284F21.9		ATRIP			RP1-182D15.2		ATP5B			RP11-347I19.8		ATP8B2
RP11-284N8.3		ATRN			RP1-193H18.2		ATP5C1			RP11-34P13.13		ATP8B4
RP11-285E9.6		ATRX			RP1-197B17.3		ATP5D			RP11-352M15.2		ATP9A
RP11-285F7.2		ATXN1			RP1-197B17.4		ATP5E			RP11-353K11.1		ATP9B
RP11-285G1.9		ATXN10			RP1-20B21.4		ATP5F1			RP11-353N14.4		ATPAF1
RP11-290F24.6		ATXN1L			RP1-20C7.6		ATP5G1			RP11-355B11.2		ATPAF2
RP11-290F5.1		ATXN2			RP1-221C16.8		ATP5G2			RP11-355O1.11		ATPIF1
RP11-291B21.2		ATXN2L			RP1-225E12.2		ATP5G3			RP11-356I2.4		ATR
RP11-292E2.2		ATXN3			RP1-239B22.5		ATP5H			RP11-356J5.12		ATRAID
RP11-293A21.1		ATXN7			RP1-240K6.3		ATP5I			RP11-359B12.2		ATRIP
RP11-295G20.2		ATXN7L1			RP1-257A7.4		ATP5J			RP11-35P15.1		ATRN
RP11-295H24.4		ATXN7L2			RP1-257A7.5		ATP5J2			RP11-360L9.8		ATRX
RP11-295M3.4		ATXN7L3			RP1-257I20.14		ATP5J2-PTCD1			RP11-363E7.4		ATXN1
RP11-295P9.3		ATXN7L3B			RP1-261G23.7		ATP5L			RP11-365O16.3		ATXN10
RP11-296O14.3		AUH			RP1-266L20.2		ATP5O			RP11-365O16.6		ATXN1L
RP11-297A16.4		AUNIP			RP1-267L14.6		ATP5S			RP11-368P15.3		ATXN2
RP11-297D21.2		AUP1			RP1-278O22.1		ATP5SL			RP11-373L24.1		ATXN2L
RP11-297D21.4		AURKA			RP1-283E3.8		ATP6AP1			RP11-374M1.5		ATXN3
RP11-297L17.2		AURKAIP1			RP1-286D6.5		ATP6AP1L			RP11-378A13.2		ATXN7
RP11-298H24.1		AURKB			RP1-28O10.1		ATP6AP2			RP11-378J18.9		ATXN7L1
RP11-298J20.4		AUTS2			RP1-292L20.3		ATP6V0A1			RP11-379B18.5		ATXN7L2
RP11-299G20.2		AVEN			RP1-29C18.9		ATP6V0A2			RP11-379B8.1		ATXN7L3
RP11-299J3.8		AVIL			RP1-30M3.5		ATP6V0B			RP11-379F4.7		ATXN7L3B
RP11-2B6.2		AVL9			RP1-30M3.6		ATP6V0C			RP11-379H18.1		AUH
RP11-2B6.3		AVPI1			RP1-313I6.12		ATP6V0D1			RP11-379K17.12		AUNIP
RP11-2I17.4		AXDND1			RP1-317E23.3		ATP6V0D2			RP11-37B2.1		AUP1
RP11-301O19.1		AXIN1			RP1-35C21.1		ATP6V0E1			RP11-37L2.1		AURKA
RP11-303E16.2		AXIN2			RP1-39G22.7		ATP6V0E2			RP11-380P13.1		AURKAIP1
RP11-304L19.1		AXL			RP1-40E16.12		ATP6V1A			RP11-381K20.2		AURKB
RP11-304L19.13		AZGP1			RP1-43E13.2		ATP6V1B2			RP11-384M15.3		AUTS2
RP11-304L19.3		AZI2			RP1-45C12.1		ATP6V1C1			RP11-385D13.3		AVEN
RP11-305K5.1		AZIN1			RP1-45I4.3		ATP6V1D			RP11-385F5.4		AVIL
RP11-305L7.6		AZIN2			RP1-59D14.5		ATP6V1E1			RP11-385F7.1		AVL9
RP11-306O13.1		B2M			RP1-68D18.4		ATP6V1E2			RP11-386G11.10		AVPI1
RP11-307C12.11		B3GALNT1			RP1-81D8.3		ATP6V1F			RP11-387H17.4		AXDND1
RP11-307L14.1		B3GALNT2			RP1-8B1.4		ATP6V1G1			RP11-388P9.2		AXIN1
RP11-30P6.6		B3GALT1			RP1-90J20.8		ATP6V1G2-DDX39B			RP11-389C8.2		AXIN2
RP11-311C24.1		B3GALT2			RP1-92C8.3		ATP6V1H			RP11-38G5.4		AXL
RP11-312B8.1		B3GALT4			RP1-92O14.3		ATP7A			RP11-38L15.2		AZGP1
RP11-314N14.1		B3GALT5			RP11-1000B6.3		ATP7B			RP11-38M8.1		AZI2
RP11-317N12.1		B3GALT6			RP11-1000B6.7		ATP8A1			RP11-390E23.6		AZIN1
RP11-318E3.9		B3GAT3			RP11-1000B6.8		ATP8B1			RP11-390F4.3		B2M
RP11-319G6.1		B3GLCT			RP11-1007O24.3		ATP8B2			RP11-390P2.4		B3GALNT1
RP11-320N21.1		B3GNT2			RP11-1008C21.2		ATP8B4			RP11-390P24.1		B3GALNT2
RP11-321A17.6		B3GNT3			RP11-1017G21.5		ATP9A			RP11-391H12.8		B3GALT2
RP11-321G12.1		B3GNT5			RP11-1018N14.5		ATP9B			RP11-392P7.6		B3GALT4
RP11-322E11.2		B3GNT6			RP11-101E13.5		ATPAF1			RP11-394O4.5		B3GALT5
RP11-324I22.4		B3GNT7			RP11-1028N23.2		ATPAF2			RP11-395A13.2		B3GALT6
RP11-324O2.3		B3GNT8			RP11-102C16.3		ATPIF1			RP11-395B7.2		B3GAT3
RP11-325F22.2		B3GNT9			RP11-102N12.3		ATR			RP11-395B7.4		B3GLCT
RP11-325K4.2		B3GNTL1			RP11-1042B17.3		ATRAID			RP11-395I14.2		B3GNT2
RP11-326C3.11		B4GALNT2			RP11-104N10.1		ATRIP			RP11-396N11.1		B3GNT3
RP11-326C3.2		B4GALNT3			RP11-104N10.2		ATRN			RP11-396O20.1		B3GNT5
RP11-326C3.7		B4GALNT4			RP11-1055B8.4		ATRX			RP11-398H6.1		B3GNT6
RP11-326G21.1		B4GALT1			RP11-1055B8.9		ATXN1			RP11-400F19.6		B3GNT7
RP11-326K13.4		B4GALT2			RP11-1060J15.4		ATXN10			RP11-403I13.8		B3GNT8
RP11-327L3.3		B4GALT3			RP11-108L7.15		ATXN1L			RP11-403P17.6		B3GNT9
RP11-327P2.5		B4GALT4			RP11-108L7.4		ATXN2			RP11-404F10.2		B3GNTL1
RP11-330A16.1		B4GALT5			RP11-108M9.4		ATXN2L			RP11-404P21.3		B4GALNT3
RP11-332M2.1		B4GALT6			RP11-1094M14.11		ATXN3			RP11-406D1.2		B4GALT1
RP11-333E1.1		B4GALT7			RP11-1094M14.14		ATXN7			RP11-407N17.5		B4GALT2
RP11-333E1.2		B4GAT1			RP11-1094M14.5		ATXN7L1			RP11-410L14.2		B4GALT3
RP11-334C17.5		B9D1			RP11-109P14.10		ATXN7L2			RP11-411H5.1		B4GALT4
RP11-334C17.6		B9D2			RP11-10A14.5		ATXN7L3			RP11-415F23.3		B4GALT5
RP11-334E6.12		BAALC			RP11-10C24.1		ATXN7L3B			RP11-415J8.3		B4GALT6
RP11-336K24.5		BABAM1			RP11-10C24.2		AUH			RP11-417F21.2		B4GALT7
RP11-337C18.10		BACE1			RP11-10C24.3		AUP1			RP11-417L19.6		B4GAT1
RP11-337C18.8		BACE2			RP11-10K16.1		AURKA			RP11-418I22.2		B9D1
RP11-33N14.5		BACH1			RP11-10L12.4		AURKAIP1			RP11-418J17.1		B9D2
RP11-33O4.1		BAD			RP11-1100L3.7		AURKB			RP11-420A23.1		BAALC
RP11-341G23.3		BAG1			RP11-1100L3.8		AURKC			RP11-420L9.5		BABAM1
RP11-341G23.4		BAG2			RP11-110G21.1		AUTS2			RP11-420N3.3		BACE1
RP11-342K6.1		BAG3			RP11-110I1.11		AVEN			RP11-421F16.3		BACE2
RP11-342K6.2		BAG4			RP11-110I1.12		AVIL			RP11-421L21.3		BACH1
RP11-345P4.9		BAG5			RP11-110I1.6		AVL9			RP11-425M5.7		BAD
RP11-346D14.1		BAG6			RP11-111F5.4		AVPI1			RP11-426C22.5		BAG1
RP11-347C12.10		BAHCC1			RP11-111M22.3		AXDND1			RP11-426L16.3		BAG3
RP11-347C12.11		BAHD1			RP11-111M22.4		AXIN1			RP11-429G19.3		BAG4
RP11-347C18.5		BAIAP2			RP11-112J3.16		AXIN2			RP11-42O15.3		BAG5
RP11-347I19.8		BAIAP2L1			RP11-113K21.4		AXL			RP11-432J22.2		BAG6
RP11-349K16.1		BAIAP2L2			RP11-1143G9.4		AZGP1			RP11-434H14.1		BAHCC1
RP11-34P13.13		BAIAP3			RP11-1148L6.5		AZI2			RP11-439C15.4		BAHD1
RP11-351I21.11		BAK1			RP11-1149O23.2		AZIN1			RP11-439C15.5		BAIAP2
RP11-352M15.2		BAMBI			RP11-1149O23.3		AZIN2			RP11-439E19.7		BAIAP2L1
RP11-353K11.1		BANF1			RP11-114H24.6		B2M			RP11-440D17.3		BAIAP2L2
RP11-355B11.2		BANK1			RP11-115C21.2		B3GALNT1			RP11-440D17.4		BAIAP3
RP11-355O1.11		BANP			RP11-115J16.2		B3GALNT2			RP11-440I14.3		BAK1
RP11-356J5.12		BAP1			RP11-116D2.1		B3GALT2			RP11-440L14.1		BAMBI
RP11-356O9.2		BARD1			RP11-116O18.1		B3GALT4			RP11-442H21.2		BANF1
RP11-357H14.17		BARX2			RP11-117D22.2		B3GALT5			RP11-443B7.1		BANK1
RP11-359B12.2		BASP1			RP11-118B18.2		B3GALT6			RP11-446N19.1		BANP
RP11-359K18.4		BATF			RP11-119D9.1		B3GAT3			RP11-44F14.2		BAP1
RP11-35G9.3		BATF2			RP11-119J18.1		B3GLCT			RP11-44M6.7		BARD1
RP11-35G9.5		BAX			RP11-11N9.4		B3GNT2			RP11-44N21.1		BARX2
RP11-35P15.1		BAZ1A			RP11-120E11.2		B3GNT3			RP11-451G4.2		BASP1
RP11-360L9.8		BAZ1B			RP11-121A14.2		B3GNT5			RP11-451G4.3		BATF
RP11-363E7.4		BAZ2A			RP11-1223D19.1		B3GNT6			RP11-452C8.1		BATF2
RP11-365O16.3		BAZ2B			RP11-1223D19.3		B3GNT7			RP11-452F19.3		BATF3
RP11-367G18.1		BBC3			RP11-122K13.12		B3GNT8			RP11-452I5.2		BAX
RP11-368P15.3		BBIP1			RP11-122K13.15		B3GNT9			RP11-452L6.1		BAZ1A
RP11-373L24.1		BBOF1			RP11-122K13.7		B3GNTL1			RP11-452L6.5		BAZ1B
RP11-378A13.1		BBS1			RP11-122M14.1		B4GALNT2			RP11-454K7.1		BAZ2A
RP11-378A13.2		BBS10			RP11-124N2.1		B4GALNT3			RP11-455F5.5		BAZ2B
RP11-378J18.9		BBS12			RP11-1260E13.2		B4GALNT4			RP11-458D21.1		BBC3
RP11-379B18.5		BBS2			RP11-1260E13.3		B4GALT1			RP11-458J1.1		BBIP1
RP11-379B18.6		BBS4			RP11-126K1.2		B4GALT2			RP11-459I19.1		BBOF1
RP11-379F4.6		BBS5			RP11-126O1.6		B4GALT3			RP11-45A17.2		BBS1
RP11-379F4.7		BBS7			RP11-1275H24.2		B4GALT4			RP11-462G2.1		BBS10
RP11-379H18.1		BBS9			RP11-1277A3.1		B4GALT5			RP11-465B22.8		BBS12
RP11-379K17.12		BBX			RP11-127B20.3		B4GALT6			RP11-465N4.4		BBS2
RP11-37B2.1		BCAM			RP11-127I20.5		B4GALT7			RP11-465N4.5		BBS4
RP11-37L2.1		BCAN			RP11-129M16.4		B4GAT1			RP11-467L13.7		BBS5
RP11-380O24.1		BCAP29			RP11-12G12.7		B9D1			RP11-468E2.10		BBS7
RP11-380P13.1		BCAP31			RP11-12J10.4		B9D2			RP11-468E2.11		BBS9
RP11-384L8.1		BCAR1			RP11-12M5.3		BAALC			RP11-468E2.5		BBX
RP11-385D13.3		BCAR3			RP11-12M5.4		BABAM1			RP11-468N14.13		BCAM
RP11-385F7.1		BCAS1			RP11-131H24.4		BACE1			RP11-46C24.7		BCAN
RP11-386G11.10		BCAS2			RP11-131K5.2		BACE2			RP11-46D6.1		BCAP29
RP11-389C8.2		BCAS3			RP11-131L23.1		BACH1			RP11-471B22.2		BCAP31
RP11-38L15.2		BCAS4			RP11-132E11.2		BACH2			RP11-473M20.9		BCAR1
RP11-390E23.6		BCAT2			RP11-1334A24.6		BAD			RP11-474G23.2		BCAR3
RP11-390F4.3		BCCIP			RP11-133K1.12		BAG1			RP11-474O21.5		BCAS1
RP11-390P2.4		BCDIN3D			RP11-1348G14.8		BAG3			RP11-475O23.2		BCAS2
RP11-390P24.1		BCHE			RP11-134G8.5		BAG4			RP11-477H21.2		BCAS3
RP11-392P7.6		BCKDHA			RP11-134G8.7		BAG5			RP11-47A8.5		BCAS4
RP11-394O4.5		BCKDHB			RP11-134L10.1		BAG6			RP11-47L3.1		BCAT2
RP11-395A13.2		BCKDK			RP11-135A1.2		BAHCC1			RP11-480A16.1		BCCIP
RP11-395B7.2		BCL10			RP11-136H19.1		BAHD1			RP11-482M8.1		BCDIN3D
RP11-395B7.4		BCL11A			RP11-136L23.2		BAIAP2			RP11-483P21.2		BCHE
RP11-395G23.3		BCL11B			RP11-1376P16.2		BAIAP2L1			RP11-484D2.4		BCKDHA
RP11-395I14.2		BCL2			RP11-1379J22.5		BAIAP2L2			RP11-484O2.1		BCKDHB
RP11-396C23.2		BCL2A1			RP11-138C9.1		BAIAP3			RP11-488C13.5		BCKDK
RP11-396F22.1		BCL2L1			RP11-138I1.3		BAK1			RP11-488C13.7		BCL10
RP11-396N11.1		BCL2L10			RP11-138I1.4		BAMBI			RP11-488L18.10		BCL11A
RP11-396O20.2		BCL2L11			RP11-1398P2.1		BANF1			RP11-490M8.1		BCL11B
RP11-398H6.1		BCL2L12			RP11-1399P15.1		BANK1			RP11-493L12.4		BCL2
RP11-399O19.9		BCL2L13			RP11-139H15.6		BANP			RP11-497H16.9		BCL2A1
RP11-3P17.5		BCL2L14			RP11-13N13.5		BAP1			RP11-498C9.13		BCL2L1
RP11-400F19.6		BCL2L15			RP11-140I16.3		BARD1			RP11-498E2.9		BCL2L10
RP11-403I13.8		BCL2L2			RP11-140K17.3		BARX2			RP11-499O7.7		BCL2L11
RP11-403P17.6		BCL2L2-PABPN1			RP11-143K11.7		BASP1			RP11-499P20.2		BCL2L12
RP11-405A12.2		BCL3			RP11-144G6.12		BATF			RP11-49I11.1		BCL2L13
RP11-410L14.2		BCL6			RP11-145M9.6		BATF2			RP11-49I11.4		BCL2L14
RP11-411H5.1		BCL6B			RP11-146D12.2		BATF3			RP11-4C20.4		BCL2L15
RP11-415F23.3		BCL7A			RP11-146F11.1		BAX			RP11-4O1.2		BCL2L2
RP11-415J8.3		BCL7B			RP11-147L13.11		BAZ1A			RP11-502I4.3		BCL2L2-PABPN1
RP11-417F21.2		BCL7C			RP11-147L13.12		BAZ1B			RP11-503C24.6		BCL3
RP11-417L19.6		BCL9			RP11-147L13.13		BAZ2A			RP11-505K9.1		BCL6
RP11-418J17.1		BCL9L			RP11-147L13.15		BAZ2B			RP11-506M13.3		BCL6B
RP11-41O4.1		BCLAF1			RP11-148O21.2		BBC3			RP11-507J18.2		BCL7A
RP11-420N3.3		BCO1			RP11-148O21.4		BBIP1			RP11-50C13.1		BCL7B
RP11-421F16.3		BCO2			RP11-14N7.2		BBOF1			RP11-50I19.2		BCL7C
RP11-421L21.3		BCOR			RP11-14N9.2		BBS1			RP11-513I15.6		BCL9
RP11-422P24.10		BCORL1			RP11-150O12.3		BBS10			RP11-513M16.7		BCL9L
RP11-423H2.3		BCR			RP11-152H18.3		BBS12			RP11-513M16.8		BCLAF1
RP11-425D10.10		BCS1L			RP11-152N13.16		BBS2			RP11-515O17.2		BCO1
RP11-425M5.7		BDH1			RP11-152N13.5		BBS4			RP11-517P14.2		BCO2
RP11-426C22.5		BDH2			RP11-153K11.3		BBS5			RP11-519G16.5		BCOR
RP11-428J1.5		BDKRB1			RP11-154B12.3		BBS7			RP11-521B24.5		BCORL1
RP11-429G19.3		BDKRB2			RP11-156E6.1		BBS9			RP11-521L9.1		BCR
RP11-42O15.3		BDP1			RP11-156K23.3		BBX			RP11-522I20.3		BCS1L
RP11-432J22.2		BECN1			RP11-156P1.3		BCAM			RP11-523H20.3		BDH1
RP11-434H14.1		BEND3			RP11-157P1.4		BCAN			RP11-524H19.2		BDH2
RP11-439C15.4		BEND5			RP11-158K1.3		BCAP29			RP11-528A4.2		BDKRB1
RP11-440D17.3		BEND7			RP11-159D12.2		BCAP31			RP11-529H2.2		BDKRB2
RP11-440I14.3		BEST1			RP11-159F24.3		BCAR1			RP11-530C5.1		BDP1
RP11-440L14.1		BEST2			RP11-159F24.6		BCAR3			RP11-532F12.5		BECN1
RP11-443B7.1		BEST4			RP11-159G9.5		BCAS1			RP11-532F6.3		BEGAIN
RP11-446N19.1		BET1			RP11-159K7.2		BCAS2			RP11-534C12.1		BEND3
RP11-448G15.1		BET1L			RP11-159N11.4		BCAS3			RP11-538I12.2		BEND5
RP11-449P15.2		BEX1			RP11-15F12.1		BCAS4			RP11-539L10.3		BEND7
RP11-44F14.2		BEX2			RP11-15H20.6		BCAT1			RP11-53I6.2		BEST4
RP11-44F14.8		BEX4			RP11-160E2.19		BCAT2			RP11-53O19.1		BET1
RP11-44F21.5		BEX5			RP11-160E2.21		BCCIP			RP11-53O19.3		BET1L
RP11-44M6.7		BFAR			RP11-160H22.5		BCDIN3D			RP11-540B6.6		BEX1
RP11-44N21.1		BGN			RP11-160O5.1		BCHE			RP11-541N10.3		BEX2
RP11-452C8.1		BHLHA15			RP11-161H23.5		BCKDHA			RP11-544M22.1		BEX4
RP11-452F19.3		BHLHB9			RP11-161M6.2		BCKDHB			RP11-545A16.4		BEX5
RP11-452I5.2		BHLHE40			RP11-162A12.2		BCKDK			RP11-545E17.3		BFAR
RP11-452L6.1		BHLHE41			RP11-162J8.3		BCL10			RP11-545I5.3		BGN
RP11-452L6.5		BICC1			RP11-164J13.1		BCL11A			RP11-546K22.3		BHLHA15
RP11-454K7.1		BICD1			RP11-164P12.4		BCL11B			RP11-549B18.1		BHLHB9
RP11-455F5.5		BICD2			RP11-165A20.3		BCL2			RP11-54C4.3		BHLHE40
RP11-458D21.1		BID			RP11-165F24.3		BCL2A1			RP11-550I24.2		BHLHE41
RP11-458J1.1		BIK			RP11-166D19.1		BCL2L1			RP11-552F3.13		BICD1
RP11-45A17.2		BIN1			RP11-166O4.6		BCL2L10			RP11-552M11.4		BICD2
RP11-462G2.1		BIN2			RP11-166P13.3		BCL2L11			RP11-553L6.5		BID
RP11-465B22.8		BIN3			RP11-167J8.3		BCL2L12			RP11-554J4.1		BIK
RP11-465N4.4		BIRC2			RP11-168F9.2		BCL2L13			RP11-555J4.3		BIN1
RP11-465N4.5		BIRC3			RP11-169E6.1		BCL2L14			RP11-555M1.3		BIN2
RP11-467J12.4		BIRC5			RP11-16E12.1		BCL2L15			RP11-55L3.1		BIN3
RP11-467L13.7		BIRC6			RP11-16E12.2		BCL2L2			RP11-567C2.1		BIRC2
RP11-468E2.10		BIVM			RP11-171I2.4		BCL2L2-PABPN1			RP11-567G11.1		BIRC3
RP11-468E2.11		BIVM-ERCC5			RP11-173D3.1		BCL3			RP11-567M16.6		BIRC5
RP11-46C24.7		BLCAP			RP11-173P15.5		BCL6			RP11-568A7.2		BIRC6
RP11-46D6.1		BLK			RP11-175O19.4		BCL6B			RP11-56G10.2		BIVM
RP11-471B22.2		BLM			RP11-178C3.2		BCL7A			RP11-571M6.17		BIVM-ERCC5
RP11-473M20.5		BLMH			RP11-178L8.7		BCL7B			RP11-573D15.2		BLCAP
RP11-473M20.9		BLNK			RP11-178L8.8		BCL7C			RP11-573D15.8		BLK
RP11-474G23.2		BLOC1S1			RP11-17M16.2		BCL9			RP11-574F21.2		BLM
RP11-474O21.5		BLOC1S2			RP11-180C16.1		BCL9L			RP11-574K11.29		BLMH
RP11-477H21.2		BLOC1S3			RP11-180M15.6		BCLAF1			RP11-574K11.5		BLNK
RP11-47A8.5		BLOC1S4			RP11-180M15.7		BCO1			RP11-575F12.2		BLOC1S1
RP11-480A16.1		BLOC1S5			RP11-181C3.1		BCO2			RP11-575F12.3		BLOC1S2
RP11-483P21.2		BLOC1S5-TXNDC5			RP11-181G12.2		BCOR			RP11-575L7.2		BLOC1S3
RP11-484O2.1		BLOC1S6			RP11-182J1.12		BCORL1			RP11-575L7.8		BLOC1S4
RP11-486O13.2		BLVRA			RP11-182J1.3		BCR			RP11-579D7.4		BLOC1S5
RP11-488C13.5		BLVRB			RP11-182J23.1		BCS1L			RP11-57H14.4		BLOC1S5-TXNDC5
RP11-488C13.7		BLZF1			RP11-182L21.6		BDH1			RP11-580I16.2		BLOC1S6
RP11-488L18.10		BMF			RP11-182L7.1		BDH2			RP11-582E3.6		BLVRA
RP11-48B3.5		BMI1			RP11-186B7.4		BDKRB1			RP11-587P21.2		BLVRB
RP11-490M8.1		BMP1			RP11-187E13.1		BDKRB2			RP11-588H23.3		BLZF1
RP11-493L12.4		BMP2			RP11-188P20.3		BDP1			RP11-588K22.2		BMF
RP11-496H1.2		BMP2K			RP11-18H21.1		BECN1			RP11-589M4.1		BMI1
RP11-497H16.9		BMP3			RP11-18H21.2		BEGAIN			RP11-589N15.2		BMP1
RP11-498E2.9		BMP4			RP11-18H7.1		BEND3			RP11-589P10.5		BMP2
RP11-499E18.1		BMP5			RP11-190A12.8		BEND5			RP11-595B24.2		BMP2K
RP11-499P20.2		BMP6			RP11-191G24.1		BEND7			RP11-597D13.9		BMP3
RP11-49I11.1		BMP7			RP11-192H23.5		BEST1			RP11-5C23.1		BMP4
RP11-4C20.4		BMP8A			RP11-192H23.8		BEST2			RP11-603J24.17		BMP5
RP11-4O1.2		BMP8B			RP11-195F19.9		BEST4			RP11-610P16.1		BMP6
RP11-4O3.1		BMPR1A			RP11-196G11.2		BET1			RP11-611E13.3		BMP7
RP11-500C11.3		BMPR2			RP11-196G11.4		BET1L			RP11-611O2.5		BMP8A
RP11-502I4.3		BMS1			RP11-196G11.5		BEX1			RP11-612B6.2		BMP8B
RP11-504P24.9		BMX			RP11-196G18.22		BEX2			RP11-613M10.6		BMPER
RP11-506M13.3		BNIP1			RP11-196G18.23		BEX4			RP11-615J4.3		BMPR1A
RP11-507K2.3		BNIP2			RP11-196G18.24		BEX5			RP11-617F23.1		BMPR2
RP11-50C13.1		BNIP3			RP11-199F11.2		BFAR			RP11-619A14.3		BMS1
RP11-511B23.2		BNIP3L			RP11-199H2.2		BFSP2			RP11-61A14.1		BMX
RP11-513I15.6		BOC			RP11-19N8.4		BGLAP			RP11-61K9.3		BNIP1
RP11-513M16.7		BOD1			RP11-19P22.8		BGN			RP11-620J15.3		BNIP2
RP11-513M16.8		BOD1L1			RP11-202A13.1		BHLHA15			RP11-624C23.1		BNIP3
RP11-514F3.5		BOK			RP11-203B9.4		BHLHB9			RP11-624L4.1		BNIP3L
RP11-514P8.8		BOLA1			RP11-203J24.9		BHLHE40			RP11-626G11.3		BOC
RP11-517C16.2		BOLA2			RP11-203M5.7		BHLHE41			RP11-627G18.1		BOD1
RP11-517P14.2		BOLA2B			RP11-206L10.9		BICD1			RP11-627G18.2		BOD1L1
RP11-519G16.3		BOLA3			RP11-209D14.4		BICD2			RP11-627G23.1		BOK
RP11-519G16.5		BOP1			RP11-209E8.1		BID			RP11-631N16.4		BOLA1
RP11-521B24.5		BORA			RP11-20B24.4		BIK			RP11-634B22.4		BOLA2
RP11-522I20.3		BORCS5			RP11-20D14.6		BIN1			RP11-635N19.1		BOLA2B
RP11-524H19.2		BORCS6			RP11-20I20.4		BIN2			RP11-638I2.6		BOLA3
RP11-525K10.3		BORCS7			RP11-20I23.13		BIN3			RP11-63P12.7		BOP1
RP11-526A4.1		BORCS8			RP11-20I23.6		BIRC2			RP11-644F5.11		BORA
RP11-528A4.2		BORCS8-MEF2B			RP11-20I23.7		BIRC3			RP11-64D22.5		BORCS5
RP11-529E10.6		BPGM			RP11-20I23.8		BIRC5			RP11-650L12.2		BORCS6
RP11-530C5.1		BPHL			RP11-211N11.5		BIRC6			RP11-651P23.5		BORCS7
RP11-531F16.4		BPNT1			RP11-212P7.2		BIVM			RP11-654D12.2		BORCS8
RP11-532F12.5		BPTF			RP11-212P7.3		BIVM-ERCC5			RP11-658F2.8		BORCS8-MEF2B
RP11-532F6.3		BRAF			RP11-214K3.18		BLCAP			RP11-65I12.1		BPGM
RP11-534C12.1		BRAP			RP11-214K3.19		BLK			RP11-65L3.4		BPHL
RP11-538I12.2		BRAT1			RP11-214K3.21		BLM			RP11-660L16.2		BPIFB1
RP11-539I5.1		BRCA1			RP11-214K3.23		BLMH			RP11-661A12.5		BPNT1
RP11-539L10.3		BRCA2			RP11-215E13.1		BLNK			RP11-662M24.2		BPTF
RP11-53I6.2		BRCC3			RP11-216B9.6		BLOC1S1			RP11-667K14.3		BRAF
RP11-53O19.1		BRD1			RP11-216L13.19		BLOC1S2			RP11-667K14.4		BRAP
RP11-53O19.3		BRD2			RP11-218L14.4		BLOC1S3			RP11-667M19.10		BRAT1
RP11-540B6.6		BRD3			RP11-218M22.1		BLOC1S4			RP11-669E14.6		BRCA1
RP11-541N10.3		BRD4			RP11-219B4.5		BLOC1S5			RP11-66B24.4		BRCA2
RP11-542M13.2		BRD7			RP11-219E7.1		BLOC1S5-TXNDC5			RP11-66N24.3		BRCC3
RP11-545E17.3		BRD8			RP11-21L19.1		BLOC1S6			RP11-670E13.6		BRD1
RP11-545I5.3		BRD9			RP11-21L23.3		BLVRA			RP11-672L10.6		BRD2
RP11-546K22.3		BRE			RP11-222K16.1		BLVRB			RP11-677M14.3		BRD3
RP11-549B18.1		BRF1			RP11-223I10.1		BLZF1			RP11-680F8.1		BRD4
RP11-54C4.3		BRF2			RP11-225B17.2		BMF			RP11-681H18.2		BRD7
RP11-550I24.2		BRI3			RP11-226L15.5		BMI1			RP11-686D22.4		BRD8
RP11-552M11.4		BRI3BP			RP11-227G15.10		BMP1			RP11-686D22.8		BRD9
RP11-553L6.5		BRICD5			RP11-227G15.2		BMP2			RP11-688G15.3		BRE
RP11-555J4.3		BRINP3			RP11-227G15.9		BMP2K			RP11-689B22.2		BRF1
RP11-55L3.1		BRIP1			RP11-227H15.5		BMP3			RP11-696N14.1		BRF2
RP11-567C2.1		BRIX1			RP11-228B15.4		BMP4			RP11-69E11.4		BRI3
RP11-567G11.1		BRK1			RP11-229P13.22		BMP5			RP11-6N17.3		BRI3BP
RP11-567M16.6		BRMS1			RP11-22C11.2		BMP6			RP11-6N17.4		BRICD5
RP11-568N6.1		BRMS1L			RP11-230F18.6		BMP7			RP11-6N17.6		BRINP3
RP11-56G10.2		BROX			RP11-231C14.7		BMP8A			RP11-703G6.1		BRIP1
RP11-571L19.8		BRPF1			RP11-234B24.2		BMP8B			RP11-703I16.1		BRIX1
RP11-571M6.17		BRPF3			RP11-235E17.6		BMPER			RP11-706O15.1		BRK1
RP11-573D15.2		BRWD1			RP11-23E10.3		BMPR1A			RP11-706O15.3		BRMS1
RP11-573D15.8		BRWD3			RP11-23N2.4		BMPR2			RP11-706O15.5		BRMS1L
RP11-574K11.5		BSCL2			RP11-242C19.2		BMS1			RP11-707M3.3		BROX
RP11-575A19.2		BSDC1			RP11-242D8.1		BMX			RP11-707P17.2		BRPF1
RP11-575F12.2		BSG			RP11-243J16.7		BNC2			RP11-70C1.1		BRPF3
RP11-575F12.3		BSPRY			RP11-244F12.3		BNIP1			RP11-70C1.3		BRSK1
RP11-575L7.2		BST1			RP11-244H3.1		BNIP2			RP11-70D24.2		BRWD1
RP11-575L7.8		BST2			RP11-245D16.4		BNIP3			RP11-710F7.2		BRWD3
RP11-576I22.2		BTAF1			RP11-245G13.2		BNIP3L			RP11-712L6.5		BSCL2
RP11-579D7.4		BTBD1			RP11-245J9.5		BOC			RP11-714M23.2		BSDC1
RP11-57H14.4		BTBD10			RP11-245J9.6		BOD1			RP11-717F1.2		BSG
RP11-580I16.2		BTBD2			RP11-245P10.4		BOD1L1			RP11-719K4.6		BSPRY
RP11-582E3.6		BTBD3			RP11-247A12.1		BOK			RP11-722E23.2		BST1
RP11-582J16.5		BTBD6			RP11-248J18.3		BOLA1			RP11-727A23.5		BST2
RP11-588K22.2		BTBD7			RP11-249C24.11		BOLA2			RP11-727F15.12		BTAF1
RP11-589M4.1		BTBD9			RP11-24F11.2		BOLA2B			RP11-72I8.1		BTBD1
RP11-589M4.3		BTC			RP11-24N18.1		BOLA3			RP11-731F5.2		BTBD10
RP11-589N15.2		BTD			RP11-250B2.3		BOP1			RP11-736N17.8		BTBD2
RP11-589P10.5		BTF3			RP11-252K23.2		BORA			RP11-738E22.3		BTBD3
RP11-595B24.2		BTF3L4			RP11-254F7.2		BORCS5			RP11-739N20.2		BTBD6
RP11-597D13.9		BTG1			RP11-254F7.3		BORCS6			RP11-73E17.2		BTBD7
RP11-5C23.1		BTG2			RP11-256P1.1		BORCS7			RP11-73M18.10		BTBD9
RP11-603J24.17		BTG3			RP11-258C19.7		BORCS8			RP11-73M18.7		BTC
RP11-610P16.1		BTK			RP11-259K5.2		BORCS8-MEF2B			RP11-73M18.8		BTD
RP11-611O2.5		BTLA			RP11-259O2.3		BPGM			RP11-73M7.1		BTF3
RP11-612B6.2		BTN2A1			RP11-25K19.1		BPHL			RP11-745L13.2		BTF3L4
RP11-613M10.6		BTN2A2			RP11-261P9.4		BPNT1			RP11-74E22.3		BTG1
RP11-615J4.3		BTN3A1			RP11-262H14.3		BPTF			RP11-74J13.8		BTG2
RP11-616M22.12		BTN3A2			RP11-262H14.4		BRAF			RP11-74J13.9		BTG3
RP11-617F23.1		BTN3A3			RP11-264B17.2		BRAP			RP11-755F10.1		BTK
RP11-61A14.1		BTNL3			RP11-264I13.2		BRAT1			RP11-757A13.1		BTLA
RP11-61J19.5		BTNL8			RP11-265D17.2		BRCA1			RP11-760H22.2		BTN2A1
RP11-61K9.3		BTNL9			RP11-266K4.14		BRCA2			RP11-766F14.1		BTN2A2
RP11-61L19.3		BTRC			RP11-266K4.9		BRCC3			RP11-767N6.7		BTN3A1
RP11-620J15.3		BUB1			RP11-266L9.8		BRD1			RP11-770J1.3		BTN3A2
RP11-624C23.1		BUB1B			RP11-268J15.5		BRD2			RP11-775C24.5		BTN3A3
RP11-624L4.1		BUB3			RP11-269F21.1		BRD3			RP11-77H9.2		BTNL2
RP11-626G11.3		BUD13			RP11-269G24.6		BRD4			RP11-77K12.10		BTNL3
RP11-627G18.1		BUD31			RP11-26J3.3		BRD7			RP11-783K16.13		BTNL8
RP11-627G23.1		BYSL			RP11-273B20.1		BRD8			RP11-783K16.5		BTNL9
RP11-627K11.6		BZRAP1			RP11-274B21.14		BRD9			RP11-78A19.3		BTRC
RP11-631N16.4		BZW1			RP11-274H2.2		BRE			RP11-78O7.2		BUB1
RP11-635N19.1		BZW2			RP11-276H7.2		BRF1			RP11-791G15.2		BUB1B
RP11-638I2.6		C10orf10			RP11-276H7.3		BRF2			RP11-792A8.4		BUB3
RP11-63P12.7		C10orf11			RP11-277A4.4		BRI3			RP11-793H13.8		BUD13
RP11-644F5.11		C10orf12			RP11-278A23.2		BRI3BP			RP11-797A18.6		BUD31
RP11-649G15.2		C10orf128			RP11-278C7.4		BRICD5			RP11-798G7.6		BYSL
RP11-64K12.4		C10orf2			RP11-278C7.5		BRINP3			RP11-798K3.2		BZRAP1
RP11-650L12.2		C10orf35			RP11-27G14.4		BRIP1			RP11-798M19.3		BZW1
RP11-654D12.2		C10orf54			RP11-282O18.3		BRIX1			RP11-798M19.6		BZW2
RP11-656D10.6		C10orf76			RP11-283G6.3		BRK1			RP11-800A3.4		C10orf10
RP11-658F2.8		C10orf88			RP11-283I3.6		BRMS1			RP11-801F7.1		C10orf11
RP11-65G9.1		C10orf99			RP11-284F21.10		BRMS1L			RP11-802E16.3		C10orf12
RP11-65I12.1		C11orf1			RP11-284F21.11		BROX			RP11-805J14.5		C10orf128
RP11-660L16.2		C11orf24			RP11-284F21.7		BRPF1			RP11-809O17.1		C10orf2
RP11-661A12.5		C11orf30			RP11-284F21.9		BRPF3			RP11-810M2.2		C10orf35
RP11-662M24.2		C11orf31			RP11-284G10.1		BRSK1			RP11-817O13.8		C10orf54
RP11-667K14.3		C11orf49			RP11-284N8.3		BRWD1			RP11-817O13.9		C10orf76
RP11-667K14.4		C11orf52			RP11-285F7.2		BRWD3			RP11-81A1.6		C10orf88
RP11-667M19.10		C11orf53			RP11-286E11.1		BSCL2			RP11-81H14.2		C11orf1
RP11-66B24.4		C11orf54			RP11-286H15.1		BSDC1			RP11-820I16.3		C11orf24
RP11-66N24.3		C11orf57			RP11-288I21.1		BSG			RP11-82O18.2		C11orf30
RP11-66N24.4		C11orf58			RP11-288L9.4		BSPRY			RP11-834C11.4		C11orf31
RP11-670E13.6		C11orf63			RP11-290D2.6		BST1			RP11-83A24.2		C11orf49
RP11-672L10.6		C11orf68			RP11-290F24.6		BST2			RP11-83N9.5		C11orf52
RP11-677M14.3		C11orf71			RP11-290F5.1		BTAF1			RP11-844P9.2		C11orf53
RP11-678G14.3		C11orf73			RP11-290F5.2		BTBD1			RP11-846F4.12		C11orf54
RP11-67L2.2		C11orf74			RP11-291B21.2		BTBD10			RP11-848P1.3		C11orf57
RP11-680F8.1		C11orf80			RP11-293A21.1		BTBD19			RP11-848P1.4		C11orf58
RP11-681H18.2		C11orf84			RP11-293P20.2		BTBD2			RP11-849F2.5		C11orf63
RP11-686O6.2		C11orf86			RP11-294J22.6		BTBD3			RP11-84A14.4		C11orf68
RP11-693J15.4		C11orf95			RP11-295G20.2		BTBD6			RP11-854K16.3		C11orf71
RP11-696N14.1		C11orf96			RP11-295H24.4		BTBD7			RP11-864I4.3		C11orf73
RP11-69E11.4		C11orf98			RP11-295P9.3		BTBD9			RP11-867G23.8		C11orf74
RP11-69I8.2		C12orf10			RP11-297A16.4		BTC			RP11-867O8.5		C11orf80
RP11-6N17.3		C12orf29			RP11-297C4.3		BTD			RP11-872J21.5		C11orf84
RP11-6N17.4		C12orf4			RP11-297D21.2		BTF3			RP11-876N24.5		C11orf86
RP11-6N17.6		C12orf43			RP11-297D21.4		BTF3L4			RP11-87N24.3		C11orf95
RP11-701H24.7		C12orf45			RP11-297L17.2		BTG1			RP11-884K10.7		C11orf96
RP11-703G6.1		C12orf49			RP11-298H24.1		BTG2			RP11-88I18.2		C11orf98
RP11-703I16.1		C12orf57			RP11-298I3.1		BTG3			RP11-890B15.3		C12orf10
RP11-705C15.3		C12orf65			RP11-298J20.4		BTK			RP11-894P9.1		C12orf29
RP11-706O15.1		C12orf66			RP11-299J3.8		BTLA			RP11-89H19.2		C12orf4
RP11-706O15.3		C12orf73			RP11-29H23.4		BTN2A1			RP11-90D4.3		C12orf43
RP11-706O15.5		C12orf75			RP11-2B6.2		BTN2A2			RP11-91G21.1		C12orf45
RP11-707P17.2		C12orf76			RP11-2B6.3		BTN3A1			RP11-92C4.3		C12orf49
RP11-70C1.3		C14orf1			RP11-2C24.7		BTN3A2			RP11-92C4.6		C12orf57
RP11-712B9.2		C14orf119			RP11-301O19.1		BTN3A3			RP11-92K15.3		C12orf65
RP11-712L6.5		C14orf142			RP11-303E16.2		BTNL2			RP11-93B14.10		C12orf66
RP11-717F1.2		C14orf159			RP11-304C12.5		BTNL3			RP11-93B14.9		C12orf73
RP11-719K4.6		C14orf166			RP11-304L19.1		BTNL8			RP11-944C7.1		C12orf75
RP11-722E23.2		C14orf169			RP11-304L19.11		BTNL9			RP11-968O1.5		C12orf76
RP11-727A23.5		C14orf2			RP11-304L19.13		BTRC			RP11-96D1.11		C14orf1
RP11-727F15.12		C14orf28			RP11-304L19.3		BUB1			RP11-96H19.1		C14orf119
RP11-728E14.3		C14orf37			RP11-304L19.4		BUB1B			RP11-973H7.3		C14orf142
RP11-728F11.4		C14orf79			RP11-305K5.1		BUB3			RP11-977G19.11		C14orf159
RP11-72I8.1		C14orf80			RP11-306O13.1		BUD13			RP11-977G19.5		C14orf166
RP11-731D1.4		C14orf93			RP11-307C12.11		BUD31			RP11-97C16.1		C14orf169
RP11-731F5.2		C15orf38-AP3S2			RP11-307C12.12		BYSL			RP11-97O12.7		C14orf2
RP11-732A19.5		C15orf39			RP11-307E17.8		BZRAP1			RP11-982M15.2		C14orf28
RP11-734K23.9		C15orf40			RP11-308B16.2		BZW1			RP11-983P16.4		C14orf37
RP11-736N17.8		C15orf41			RP11-309L24.4		BZW2			RP11-98F14.11		C14orf79
RP11-739N20.2		C15orf48			RP11-30K9.5		C10orf10			RP11-98I9.4		C14orf80
RP11-73E17.2		C15orf52			RP11-30K9.6		C10orf11			RP11-996F15.6		C14orf93
RP11-73M18.10		C15orf57			RP11-30P6.6		C10orf12			RP11-9E17.1		C15orf38-AP3S2
RP11-73M18.7		C15orf59			RP11-311C24.1		C10orf128			RP11-9M16.2		C15orf39
RP11-73M18.8		C15orf61			RP11-312B8.1		C10orf2			RP13-1032I1.7		C15orf40
RP11-73M7.1		C15orf65			RP11-313D6.3		C10orf35			RP13-1039J1.4		C15orf41
RP11-745L13.2		C16orf13			RP11-315I20.1		C10orf54			RP13-104F24.2		C15orf48
RP11-747D18.1		C16orf45			RP11-316M1.12		C10orf76			RP13-122B23.8		C15orf52
RP11-74E22.3		C16orf52			RP11-318E3.9		C10orf88			RP13-152O15.5		C15orf57
RP11-74J13.8		C16orf54			RP11-319G6.1		C10orf99			RP13-20L14.6		C15orf59
RP11-74J13.9		C16orf58			RP11-319G6.3		C11orf1			RP13-225O21.2		C15orf61
RP11-755F10.1		C16orf59			RP11-31F19.1		C11orf21			RP13-270P17.2		C15orf65
RP11-756J15.3		C16orf62			RP11-321A17.6		C11orf24			RP13-270P17.3		C16orf13
RP11-757F18.5		C16orf70			RP11-322E11.2		C11orf30			RP13-36G14.4		C16orf45
RP11-760H22.2		C16orf72			RP11-322E11.5		C11orf31			RP13-39P12.3		C16orf52
RP11-763B22.4		C16orf74			RP11-323N12.5		C11orf49			RP13-401N8.1		C16orf54
RP11-767N6.7		C16orf87			RP11-323P17.2		C11orf52			RP13-452N2.1		C16orf58
RP11-770J1.5		C16orf89			RP11-324C10.1		C11orf53			RP13-497K6.1		C16orf59
RP11-775C24.5		C16orf91			RP11-324I22.4		C11orf54			RP13-516M14.1		C16orf62
RP11-77H9.2		C16orf95			RP11-324O2.3		C11orf57			RP13-516M14.10		C16orf70
RP11-77K12.10		C17orf100			RP11-325F22.2		C11orf58			RP13-580F15.2		C16orf72
RP11-77P16.4		C17orf49			RP11-325K4.2		C11orf63			RP13-582O9.7		C16orf74
RP11-783K16.14		C17orf51			RP11-325K4.3		C11orf68			RP13-726E6.2		C16orf87
RP11-783K16.5		C17orf53			RP11-326C3.11		C11orf71			RP13-753N3.3		C16orf89
RP11-784B15.1		C17orf58			RP11-326C3.14		C11orf73			RP13-870H17.3		C16orf91
RP11-78A19.3		C17orf62			RP11-326C3.2		C11orf74			RP3-325F22.5		C16orf95
RP11-78F17.1		C17orf75			RP11-326C3.7		C11orf80			RP3-335E1.1		C17orf100
RP11-78J21.7		C17orf80			RP11-326G21.1		C11orf84			RP3-368A4.5		C17orf49
RP11-78O7.2		C17orf89			RP11-326I11.3		C11orf86			RP3-368B9.2		C17orf58
RP11-791G15.2		C17orf97			RP11-326I11.5		C11orf95			RP3-395M20.8		C17orf62
RP11-792A8.4		C18orf21			RP11-326K13.4		C11orf96			RP3-395M20.9		C17orf67
RP11-793H13.11		C18orf25			RP11-326L2.1		C11orf98			RP3-402G11.28		C17orf75
RP11-793H13.8		C18orf32			RP11-327F22.2		C12orf10			RP3-406A7.7		C17orf78
RP11-797A18.6		C18orf8			RP11-327L3.3		C12orf29			RP3-446N13.5		C17orf80
RP11-798G7.6		C19orf12			RP11-327P2.5		C12orf4			RP3-462C17.1		C17orf89
RP11-798M19.3		C19orf24			RP11-330A16.1		C12orf42			RP3-467D16.3		C17orf97
RP11-798M19.6		C19orf25			RP11-332J15.4		C12orf43			RP3-467L1.6		C18orf21
RP11-800A3.4		C19orf33			RP11-332M2.1		C12orf45			RP3-467N11.1		C18orf25
RP11-801F7.1		C19orf43			RP11-333E1.1		C12orf49			RP3-475N16.1		C18orf32
RP11-802E16.3		C19orf44			RP11-333E1.2		C12orf50			RP3-508I15.18		C18orf8
RP11-803B1.8		C19orf45			RP11-334C17.5		C12orf57			RP3-508I15.19		C19orf12
RP11-805J14.5		C19orf47			RP11-334C17.6		C12orf65			RP3-508I15.20		C19orf24
RP11-809O17.1		C19orf48			RP11-334E6.12		C12orf66			RP3-508I15.21		C19orf25
RP11-810M2.2		C19orf52			RP11-334J6.7		C12orf73			RP3-512B11.3		C19orf33
RP11-817O13.8		C19orf53			RP11-335O4.3		C12orf75			RP3-522D1.1		C19orf38
RP11-817O13.9		C19orf54			RP11-336A10.5		C12orf76			RP3-523E19.2		C19orf43
RP11-81A1.6		C19orf57			RP11-336K24.5		C14orf1			RP3-523K23.2		C19orf45
RP11-81H14.2		C19orf60			RP11-337C18.10		C14orf119			RP4-539M6.20		C19orf47
RP11-82O18.2		C19orf66			RP11-337C18.8		C14orf142			RP4-545C24.1		C19orf48
RP11-83A24.2		C19orf68			RP11-33O4.1		C14orf159			RP4-545L17.11		C19orf52
RP11-841O20.2		C19orf70			RP11-342K6.1		C14orf166			RP4-568C11.4		C19orf53
RP11-844P9.2		C19orf71			RP11-344B5.2		C14orf169			RP4-584D14.5		C19orf54
RP11-846F4.12		C19orf73			RP11-344P13.1		C14orf2			RP4-591C20.9		C19orf57
RP11-848P1.3		C1D			RP11-345P4.10		C14orf28			RP4-594I10.3		C19orf60
RP11-848P1.4		C1GALT1			RP11-345P4.7		C14orf37			RP4-598P13.1		C19orf66
RP11-849F2.5		C1GALT1C1			RP11-345P4.9		C14orf79			RP4-605O3.4		C19orf68
RP11-84A14.4		C1orf106			RP11-346D14.1		C14orf80			RP4-612B15.3		C19orf70
RP11-854K16.3		C1orf109			RP11-347C12.10		C14orf93			RP4-635E18.8		C19orf71
RP11-867G23.8		C1orf112			RP11-347C12.11		C15orf38-AP3S2			RP4-639F20.1		C19orf73
RP11-872J21.5		C1orf115			RP11-347E10.1		C15orf39			RP4-669B10.3		C1D
RP11-87N24.3		C1orf116			RP11-347I19.7		C15orf40			RP4-669L17.10		C1GALT1
RP11-881L2.1		C1orf122			RP11-347I19.8		C15orf41			RP4-669P10.16		C1GALT1C1
RP11-884K10.6		C1orf123			RP11-349K16.1		C15orf48			RP4-680D5.8		C1orf105
RP11-884K10.7		C1orf131			RP11-34P13.13		C15orf52			RP4-717I23.3		C1orf106
RP11-888D10.3		C1orf159			RP11-350J20.5		C15orf57			RP4-756H11.3		C1orf109
RP11-88I18.2		C1orf162			RP11-351I21.11		C15orf59			RP4-758J18.13		C1orf112
RP11-890B15.3		C1orf174			RP11-352M15.2		C15orf61			RP4-758J18.2		C1orf115
RP11-89H19.2		C1orf186			RP11-353K11.1		C15orf62			RP4-761J14.8		C1orf116
RP11-8P13.5		C1orf198			RP11-353N14.4		C15orf65			RP4-773N10.4		C1orf122
RP11-900F13.3		C1orf21			RP11-354E11.2		C16orf13			RP4-781K5.2		C1orf123
RP11-90D4.3		C1orf210			RP11-354P11.4		C16orf45			RP4-791M13.3		C1orf131
RP11-91G21.1		C1orf216			RP11-355B11.2		C16orf52			RP4-794H19.1		C1orf159
RP11-91K11.2		C1orf226			RP11-355O1.11		C16orf54			RP4-798P15.3		C1orf162
RP11-927P21.1		C1orf228			RP11-356I2.4		C16orf58			RP4-816N1.6		C1orf174
RP11-92C4.3		C1orf233			RP11-356J5.12		C16orf59			RP5-1021I20.1		C1orf186
RP11-92K15.3		C1orf27			RP11-357H14.17		C16orf62			RP5-1031J8.1		C1orf198
RP11-932O9.9		C1orf35			RP11-357K6.1		C16orf70			RP5-1033H22.2		C1orf21
RP11-93B14.10		C1orf43			RP11-358L22.3		C16orf72			RP5-1056H1.2		C1orf210
RP11-93B14.9		C1orf50			RP11-359J14.2		C16orf74			RP5-1057J7.7		C1orf216
RP11-93K22.13		C1orf52			RP11-35G9.3		C16orf86			RP5-1061H20.4		C1orf226
RP11-95I16.6		C1orf53			RP11-35G9.5		C16orf87			RP5-1074L1.4		C1orf228
RP11-963H4.3		C1orf54			RP11-35P15.1		C16orf89			RP5-1086K13.1		C1orf233
RP11-968O1.5		C1orf56			RP11-360L9.7		C16orf91			RP5-1091N2.9		C1orf27
RP11-96D1.11		C1orf74			RP11-360L9.8		C16orf95			RP5-1092A3.4		C1orf35
RP11-96D1.6		C1QA			RP11-361L15.4		C17orf100			RP5-1112D6.4		C1orf43
RP11-96H19.1		C1QB			RP11-363E7.4		C17orf49			RP5-1125A11.6		C1orf50
RP11-973H7.3		C1QBP			RP11-365N19.2		C17orf58			RP5-1148A21.3		C1orf52
RP11-977G19.11		C1QC			RP11-365O16.3		C17orf62			RP5-1159O4.1		C1orf53
RP11-977G19.5		C1QL1			RP11-367G18.1		C17orf67			RP5-1180E21.5		C1orf54
RP11-97C16.1		C1QTNF1			RP11-367J11.3		C17orf75			RP5-1198O20.4		C1orf56
RP11-982M15.2		C1QTNF3			RP11-368I7.4		C17orf78			RP5-827C21.4		C1orf74
RP11-983P16.4		C1QTNF5			RP11-368L12.1		C17orf80			RP5-855D21.1		C1QA
RP11-98F14.11		C1QTNF6			RP11-368P15.3		C17orf89			RP5-858L17.1		C1QB
RP11-98I9.4		C1QTNF7			RP11-369C8.1		C17orf97			RP5-864K19.4		C1QBP
RP11-996F15.6		C1QTNF9B-AS1			RP11-370A5.1		C18orf21			RP5-875H18.10		C1QC
RP11-9M16.2		C1R			RP11-373L24.1		C18orf25			RP5-875H18.4		C1QL1
RP13-1032I1.7		C1RL			RP11-378A13.1		C18orf32			RP5-881L22.5		C1QTNF1
RP13-104F24.2		C1S			RP11-378A13.2		C18orf54			RP5-881L22.6		C1QTNF2
RP13-122B23.8		C2			RP11-378J18.9		C18orf8			RP5-884G6.2		C1QTNF3
RP13-188A5.1		C20orf194			RP11-379B18.5		C19orf12			RP5-887A10.1		C1QTNF5
RP13-20L14.6		C20orf196			RP11-379B18.6		C19orf24			RP5-890O3.9		C1QTNF6
RP13-225O21.2		C20orf24			RP11-379B8.1		C19orf25			RP5-894A10.2		C1QTNF9B-AS1
RP13-270P17.3		C20orf27			RP11-379F4.6		C19orf33			RP5-894A10.6		C1R
RP13-36G14.4		C20orf96			RP11-379F4.7		C19orf38			RP5-902P8.10		C1RL
RP13-39P12.3		C21orf2			RP11-379H18.1		C19orf43			RP5-903G2.2		C1S
RP13-401N8.1		C21orf33			RP11-379K17.12		C19orf44			RP5-908M14.9		C2
RP13-497K6.1		C21orf58			RP11-37B2.1		C19orf45			RP5-967N21.11		C20orf194
RP13-516M14.1		C21orf59			RP11-37L2.1		C19orf47			RP5-994D16.9		C20orf196
RP13-516M14.10		C21orf91			RP11-380D23.2		C19orf48			RP5-997D16.2		C20orf24
RP13-580F15.2		C22orf23			RP11-380O24.1		C19orf52			RP6-65G23.3		C20orf27
RP13-582O9.7		C22orf29			RP11-380P13.1		C19orf53			RP6-65G23.5		C20orf96
RP13-616I3.1		C22orf39			RP11-384M15.3		C19orf54			RPARP-AS1		C21orf2
RP13-638C3.3		C22orf46			RP11-385D13.3		C19orf57			RPPH1		C21orf33
RP13-726E6.2		C2CD2			RP11-385F5.4		C19orf60			RTCA-AS1		C21orf58
RP13-753N3.3		C2CD2L			RP11-385F5.5		C19orf66			RUSC1-AS1		C21orf59
RP13-870H17.3		C2CD3			RP11-385F7.1		C19orf68			SAP30L-AS1		C21orf91
RP3-325F22.5		C2CD4B			RP11-386G11.10		C19orf70			SAPCD1-AS1		C22orf23
RP3-339A18.6		C2CD5			RP11-386G11.3		C19orf71			SATB1-AS1		C22orf29
RP3-368A4.5		C2orf15			RP11-387H17.4		C19orf73			SBF2-AS1		C22orf39
RP3-395M20.12		C2orf40			RP11-388C12.5		C1D			SCAMP1-AS1		C22orf46
RP3-395M20.8		C2orf42			RP11-388C12.8		C1GALT1			SCARNA9		C2CD2
RP3-395M20.9		C2orf44			RP11-389C8.2		C1GALT1C1			SCOC-AS1		C2CD2L
RP3-399L15.3		C2orf47			RP11-38L15.2		C1orf105			SDCBP2-AS1		C2CD3
RP3-402G11.28		C2orf49			RP11-38L15.3		C1orf106			SEC62-AS1		C2CD4B
RP3-406A7.7		C2orf54			RP11-38M8.1		C1orf109			SEMA3B-AS1		C2CD5
RP3-467D16.3		C2orf68			RP11-390E23.6		C1orf112			SEMA6A-AS1		C2orf15
RP3-467L1.6		C2orf69			RP11-390F4.3		C1orf115			SEPSECS-AS1		C2orf40
RP3-467N11.1		C2orf72			RP11-390P2.4		C1orf116			SEPT4-AS1		C2orf42
RP3-475N16.1		C2orf74			RP11-390P24.1		C1orf122			SERTAD4-AS1		C2orf44
RP3-508I15.19		C2orf76			RP11-391H12.8		C1orf123			SFTA1P		C2orf47
RP3-508I15.20		C2orf81			RP11-392P7.6		C1orf131			SH3BP5-AS1		C2orf49
RP3-508I15.21		C2orf82			RP11-394O4.5		C1orf159			SLC25A25-AS1		C2orf54
RP3-512B11.3		C2orf88			RP11-395A13.2		C1orf162			SLC8A1-AS1		C2orf68
RP3-523E19.2		C3			RP11-395B7.2		C1orf168			SLCO4A1-AS1		C2orf69
RP3-523K23.2		C3AR1			RP11-395B7.4		C1orf174			SLX1A-SULT1A3		C2orf72
RP4-545C24.1		C3orf14			RP11-395I14.2		C1orf186			SLX1B-SULT1A4		C2orf74
RP4-545L17.11		C3orf17			RP11-396N11.1		C1orf198			SMIM2-AS1		C2orf76
RP4-565E6.1		C3orf18			RP11-396O20.1		C1orf21			SNAI3-AS1		C2orf81
RP4-568C11.4		C3orf33			RP11-398H6.1		C1orf210			SNHG1		C2orf82
RP4-584D14.5		C3orf38			RP11-398K22.12		C1orf216			SNHG10		C2orf88
RP4-591C20.9		C3orf52			RP11-400F19.6		C1orf226			SNHG11		C3
RP4-598P13.1		C3orf58			RP11-403I13.8		C1orf228			SNHG12		C3AR1
RP4-605O3.4		C3orf62			RP11-403P17.6		C1orf233			SNHG14		C3orf14
RP4-612B15.3		C3orf67			RP11-404F10.2		C1orf27			SNHG15		C3orf17
RP4-616B8.4		C3orf70			RP11-405M12.4		C1orf35			SNHG16		C3orf18
RP4-635E18.8		C4A			RP11-406D1.2		C1orf43			SNHG17		C3orf33
RP4-639F20.1		C4B			RP11-407G23.4		C1orf50			SNHG18		C3orf38
RP4-657D16.3		C4BPB			RP11-407N17.5		C1orf52			SNHG19		C3orf52
RP4-669L17.10		C4orf19			RP11-408A13.4		C1orf53			SNHG20		C3orf58
RP4-669P10.16		C4orf27			RP11-410L14.2		C1orf54			SNHG21		C3orf62
RP4-669P10.20		C4orf3			RP11-411H5.1		C1orf56			SNHG22		C3orf70
RP4-680D5.8		C4orf32			RP11-415F23.2		C1orf74			SNHG25		C4A
RP4-714D9.5		C4orf33			RP11-415F23.3		C1QA			SNHG3		C4B
RP4-717I23.3		C4orf36			RP11-415F23.4		C1QB			SNHG4		C4BPB
RP4-756H11.3		C4orf46			RP11-415I12.3		C1QBP			SNHG5		C4orf19
RP4-758J18.13		C4orf48			RP11-415J8.3		C1QC			SNHG6		C4orf27
RP4-758J18.2		C5AR1			RP11-417F21.2		C1QL1			SNHG7		C4orf3
RP4-761J14.8		C5orf15			RP11-417L19.6		C1QTNF1			SNHG8		C4orf32
RP4-773N10.4		C5orf22			RP11-418I22.2		C1QTNF2			SNHG9		C4orf33
RP4-781K5.2		C5orf24			RP11-418J17.1		C1QTNF3			SOCS2-AS1		C4orf36
RP4-791M13.3		C5orf28			RP11-41O4.1		C1QTNF5			SOS1-IT1		C4orf46
RP4-794H19.1		C5orf30			RP11-420A23.1		C1QTNF6			SOX9-AS1		C4orf48
RP4-798A10.7		C5orf34			RP11-420N3.3		C1R			SP2-AS1		C5
RP4-816N1.6		C5orf42			RP11-421F16.3		C1RL			SPACA6P		C5AR1
RP5-1021I20.1		C5orf45			RP11-421L21.3		C1S			SRD5A3-AS1		C5orf15
RP5-1033H22.2		C5orf51			RP11-423H2.3		C2			SRP14-AS1		C5orf22
RP5-1050D4.5		C5orf52			RP11-425M5.7		C20orf194			SRP54-AS1		C5orf24
RP5-1056H1.2		C5orf56			RP11-426C22.5		C20orf196			SSSCA1-AS1		C5orf28
RP5-1057J7.7		C5orf63			RP11-426C22.8		C20orf202			SSTR5-AS1		C5orf30
RP5-1061H20.4		C6orf1			RP11-428G5.5		C20orf24			ST20-AS1		C5orf42
RP5-1074L1.4		C6orf106			RP11-429G19.3		C20orf27			STAG3L5P-PVRIG2P-PILRB		C5orf45
RP5-1085F17.3		C6orf120			RP11-42O15.3		C20orf96			STARD7-AS1		C5orf51
RP5-1092A3.4		C6orf132			RP11-432I5.2		C21orf2			STX17-AS1		C5orf52
RP5-1112D6.4		C6orf136			RP11-432I5.8		C21orf33			STX18-AS1		C5orf56
RP5-1125A11.6		C6orf141			RP11-432J22.2		C21orf58			STXBP5-AS1		C5orf63
RP5-1136G13.2		C6orf203			RP11-434H14.1		C21orf59			SUCLA2-AS1		C5orf67
RP5-1148A21.3		C6orf222			RP11-434H6.7		C21orf91			SUCLG2-AS1		C6orf1
RP5-1159O4.1		C6orf226			RP11-439C15.4		C22orf23			SVIL-AS1		C6orf106
RP5-1171I10.5		C6orf47			RP11-439C15.5		C22orf29			TAF1A-AS1		C6orf120
RP5-1180E21.5		C6orf48			RP11-439E19.7		C22orf39			TAPT1-AS1		C6orf132
RP5-1185I7.1		C6orf62			RP11-439L18.2		C22orf46			TARID		C6orf136
RP5-1186P10.2		C6orf89			RP11-440D17.3		C2CD2			TBX2-AS1		C6orf141
RP5-1198O20.4		C7			RP11-440I14.3		C2CD2L			TCEB3-AS1		C6orf203
RP5-827C21.4		C7orf25			RP11-440L14.1		C2CD3			TEX41		C6orf222
RP5-855D21.1		C7orf26			RP11-442H21.2		C2CD4B			THAP7-AS1		C6orf226
RP5-864K19.4		C7orf31			RP11-443B7.1		C2CD5			THAP9-AS1		C6orf47
RP5-875H18.10		C7orf43			RP11-445F6.2		C2orf15			THUMPD3-AS1		C6orf48
RP5-875H18.4		C7orf49			RP11-446N19.1		C2orf40			TIPARP-AS1		C6orf52
RP5-881L22.5		C7orf50			RP11-448G15.3		C2orf42			TMC3-AS1		C6orf58
RP5-882C2.2		C7orf55			RP11-449D8.5		C2orf44			TMCC1-AS1		C6orf62
RP5-884G6.2		C7orf55-LUC7L2			RP11-449P15.2		C2orf47			TMEM147-AS1		C6orf89
RP5-887A10.1		C7orf60			RP11-44F14.2		C2orf49			TMEM161B-AS1		C7
RP5-890O3.9		C7orf73			RP11-44F21.5		C2orf54			TMEM191A		C7orf25
RP5-894A10.2		C8G			RP11-44M6.7		C2orf68			TMEM220-AS1		C7orf26
RP5-894A10.6		C8orf33			RP11-44N11.1		C2orf69			TMEM44-AS1		C7orf31
RP5-903G2.2		C8orf4			RP11-44N12.5		C2orf72			TMEM92-AS1		C7orf43
RP5-908M14.9		C8orf44			RP11-44N21.1		C2orf74			TMEM9B-AS1		C7orf49
RP5-940J5.9		C8orf58			RP11-452C8.1		C2orf76			TMLHE-AS1		C7orf50
RP5-943J3.2		C8orf59			RP11-452F19.3		C2orf81			TNRC6C-AS1		C7orf55
RP5-965G21.3		C8orf76			RP11-452I5.2		C2orf82			TOB1-AS1		C7orf55-LUC7L2
RP5-965G21.4		C8orf82			RP11-452L6.1		C2orf88			TOLLIP-AS1		C7orf60
RP5-965G21.6		C8orf88			RP11-452L6.5		C3			TOPORS-AS1		C7orf73
RP5-967N21.11		C9orf114			RP11-454E5.4		C3AR1			TP53TG1		C8A
RP5-991G20.1		C9orf142			RP11-454K7.1		C3orf14			TP73-AS1		C8G
RP5-994D16.9		C9orf152			RP11-455F5.5		C3orf17			TPT1-AS1		C8orf33
RP5-997D16.2		C9orf16			RP11-455F5.6		C3orf18			TPTEP1		C8orf4
RP5-999L4.2		C9orf172			RP11-457M11.5		C3orf33			TRAF3IP2-AS1		C8orf44
RP6-65G23.3		C9orf24			RP11-458D21.1		C3orf38			TRAM2-AS1		C8orf58
RPARP-AS1		C9orf3			RP11-458F8.4		C3orf52			TRG-AS1		C8orf59
RPPH1		C9orf40			RP11-458J1.1		C3orf58			TRIM31-AS1		C8orf76
RTCA-AS1		C9orf64			RP11-459I19.1		C3orf62			TRIM52-AS1		C8orf82
RUSC1-AS1		C9orf69			RP11-45A17.2		C3orf70			TRPC7-AS1		C9orf114
SAPCD1-AS1		C9orf72			RP11-462G2.1		C4A			TSTD3		C9orf142
SATB1-AS1		C9orf78			RP11-465B22.8		C4B			TTC28-AS1		C9orf152
SATB2-AS1		C9orf85			RP11-465N4.4		C4BPB			TTN-AS1		C9orf16
SBF2-AS1		C9orf9			RP11-465N4.5		C4orf19			TTTY14		C9orf172
SCAANT1		C9orf91			RP11-468E2.10		C4orf27			TTTY15		C9orf173
SCAMP1-AS1		CA1			RP11-468E2.11		C4orf3			TUG1		C9orf24
SCARNA9		CA11			RP11-468E2.5		C4orf32			TUSC8		C9orf3
SCOC-AS1		CA12			RP11-46C24.7		C4orf33			TYMSOS		C9orf40
SDCBP2-AS1		CA13			RP11-46D6.1		C4orf36			U47924.27		C9orf64
SEMA3B-AS1		CA2			RP11-46F15.2		C4orf46			U91328.19		C9orf69
SEMA6A-AS1		CA4			RP11-46O21.2		C4orf48			U91328.21		C9orf72
SEPSECS-AS1		CA5B			RP11-471B22.2		C5			UBA6-AS1		C9orf78
SERPINB9P1		CA7			RP11-472N13.3		C5AR1			UBL7-AS1		C9orf85
SERTAD4-AS1		CA8			RP11-473I1.9		C5orf15			UBR5-AS1		C9orf91
SFTA1P		CAAP1			RP11-473M20.11		C5orf22			UCA1		CA11
SH3BP5-AS1		CAB39			RP11-473M20.9		C5orf24			UGDH-AS1		CA13
SH3PXD2A-AS1		CAB39L			RP11-474O21.5		C5orf28			UMAD1		CA2
SLC25A21-AS1		CABIN1			RP11-475O23.2		C5orf30			URB1-AS1		CA3
SLC25A25-AS1		CABLES1			RP11-477H21.2		C5orf34			USP2-AS1		CA4
SLC8A1-AS1		CABLES2			RP11-47A8.5		C5orf42			USP3-AS1		CA5B
SLCO4A1-AS1		CACFD1			RP11-47G4.2		C5orf45			USP30-AS1		CA7
SLX1A-SULT1A3		CACHD1			RP11-47L3.1		C5orf51			USP46-AS1		CA8
SLX1B-SULT1A4		CACNA1A			RP11-480A16.1		C5orf56			VIM-AS1		CA9
SMIM2-AS1		CACNA1D			RP11-481J2.4		C5orf63			VIPR1-AS1		CAAP1
SNAI3-AS1		CACNA1H			RP11-482M8.1		C5orf67			VPS9D1-AS1		CAB39
SNHG1		CACNA2D1			RP11-483P21.2		C6			WAC-AS1		CAB39L
SNHG10		CACNA2D2			RP11-484D2.4		C6orf1			WFDC21P		CABIN1
SNHG11		CACNA2D4			RP11-484O2.1		C6orf106			WNT5A-AS1		CABLES1
SNHG12		CACNB1			RP11-488C13.5		C6orf120			XIST		CABLES2
SNHG14		CACNB2			RP11-488C13.7		C6orf132			XXbac-B135H6.15		CACFD1
SNHG15		CACNB3			RP11-488L18.10		C6orf136			XXbac-B444P24.8		CACHD1
SNHG16		CACTIN			RP11-490B18.6		C6orf141			XXbac-B461K10.4		CACNA1A
SNHG17		CACUL1			RP11-490M8.1		C6orf203			XXbac-B476C20.9		CACNA1D
SNHG18		CACYBP			RP11-491F9.1		C6orf222			XXbac-BPG181B23.7		CACNA1H
SNHG19		CAD			RP11-493L12.4		C6orf226			XXbac-BPG252P9.10		CACNA2D1
SNHG20		CADM1			RP11-495P10.1		C6orf47			XXbac-BPG252P9.9		CACNA2D4
SNHG21		CADM3			RP11-496H1.2		C6orf48			XXbac-BPG299F13.14		CACNB2
SNHG22		CADM4			RP11-496I9.1		C6orf52			XXbac-BPG299F13.17		CACNB3
SNHG25		CADPS			RP11-497H16.9		C6orf62			XXyac-YM21GA2.4		CACTIN
SNHG3		CADPS2			RP11-498C9.13		C6orf89			XXyac-YM21GA2.7		CACUL1
SNHG4		CALB2			RP11-498C9.2		C7			YTHDF3-AS1		CACYBP
SNHG5		CALCOCO1			RP11-498E2.9		C7orf25			Z83851.4		CAD
SNHG6		CALCOCO2			RP11-498P14.3		C7orf26			ZBED5-AS1		CADM1
SNHG7		CALCRL			RP11-499O7.7		C7orf31			ZFAS1		CADM3
SNHG8		CALD1			RP11-499P20.2		C7orf43			ZNF213-AS1		CADM4
SNHG9		CALHM2			RP11-49I11.1		C7orf49			ZNF337-AS1		CADPS
SOCS2-AS1		CALM1			RP11-49I11.4		C7orf50			ZNF436-AS1		CADPS2
SOS1-IT1		CALM2			RP11-49K24.4		C7orf55			ZNF503-AS1		CALCOCO1
SOX9-AS1		CALM3			RP11-4C20.4		C7orf55-LUC7L2			ZNF503-AS2		CALCOCO2
SP2-AS1		CALML4			RP11-4O1.2		C7orf60			ZNF528-AS1		CALCRL
SPACA6P		CALR			RP11-4O3.1		C7orf73			ZNF529-AS1		CALD1
SRD5A3-AS1		CALU			RP11-500C11.3		C8G			ZNF561-AS1		CALHM2
SRP14-AS1		CAMK1			RP11-503C24.6		C8orf33			ZNF667-AS1		CALM1
SRP54-AS1		CAMK1D			RP11-504P24.9		C8orf4			ZNF790-AS1		CALM2
ST20-AS1		CAMK2D			RP11-505K9.1		C8orf44			ZNF793-AS1		CALM3
STAG3L5P-PVRIG2P-PILRB		CAMK2G			RP11-506M13.3		C8orf58			ZNRD1-AS1		CALML4
STARD7-AS1		CAMK2N1			RP11-508N22.9		C8orf59			ZSCAN16-AS1		CALR
STX18-AS1		CAMK4			RP11-50C13.1		C8orf76					CALU
STXBP5-AS1		CAMKK1			RP11-50I19.2		C8orf82					CAMK1
SUCLA2-AS1		CAMKK2			RP11-510N19.5		C9orf114					CAMK1D
SUCLG2-AS1		CAMKMT			RP11-511B23.2		C9orf142					CAMK2D
SVIL-AS1		CAMLG			RP11-513I15.6		C9orf152					CAMK2G
SYNPR-AS1		CAMSAP1			RP11-513M16.7		C9orf16					CAMK2N1
TAF1A-AS1		CAMSAP2			RP11-513M16.8		C9orf172					CAMK4
TAPT1-AS1		CAMSAP3			RP11-514D23.3		C9orf173					CAMKK1
TBX2-AS1		CAMTA1			RP11-514F3.5		C9orf24					CAMKK2
TCEB3-AS1		CAMTA2			RP11-514P8.8		C9orf3					CAMKMT
TCL6		CAND1			RP11-517C16.2		C9orf40					CAMLG
THAP7-AS1		CANT1			RP11-517I3.1		C9orf64					CAMSAP1
THAP9-AS1		CANX			RP11-517P14.2		C9orf69					CAMSAP2
THRB-AS1		CAP1			RP11-519G16.3		C9orf72					CAMSAP3
THUMPD3-AS1		CAP2			RP11-519G16.5		C9orf78					CAMTA1
TINCR		CAPG			RP11-51J9.5		C9orf85					CAMTA2
TIPARP-AS1		CAPN1			RP11-521B24.3		C9orf91					CAND1
TMC3-AS1		CAPN10			RP11-521B24.5		CA1					CANT1
TMEM147-AS1		CAPN12			RP11-522I20.3		CA11					CANX
TMEM161B-AS1		CAPN13			RP11-523H20.3		CA12					CAP1
TMEM191A		CAPN15			RP11-523O18.5		CA13					CAP2
TMEM191C		CAPN2			RP11-524H19.2		CA2					CAPG
TMEM220-AS1		CAPN3			RP11-526A4.1		CA3					CAPN1
TMEM44-AS1		CAPN5			RP11-526I2.5		CA4					CAPN10
TMEM9B-AS1		CAPN6			RP11-527J8.1		CA5B					CAPN12
TMLHE-AS1		CAPN7			RP11-528A4.2		CA7					CAPN13
TMPO-AS1		CAPN8			RP11-529E10.6		CA8					CAPN15
TMPRSS4-AS1		CAPN9			RP11-530C5.1		CA9					CAPN2
TNRC6C-AS1		CAPNS1			RP11-531F16.4		CAAP1					CAPN3
TONSL-AS1		CAPRIN1			RP11-532F12.5		CAB39					CAPN5
TOPORS-AS1		CAPRIN2			RP11-533O20.2		CAB39L					CAPN6
TP53TG1		CAPS			RP11-534C12.1		CABIN1					CAPN7
TP73-AS1		CAPS2			RP11-536K7.3		CABLES1					CAPN8
TPT1-AS1		CAPZA1			RP11-538I12.2		CABLES2					CAPN9
TPTEP1		CAPZA2			RP11-539I5.1		CACFD1					CAPNS1
TRAF3IP2-AS1		CAPZB			RP11-539L10.3		CACNA1A					CAPRIN1
TRAM2-AS1		CARD10			RP11-53B2.5		CACNA1C					CAPRIN2
TRBV11-2		CARD11			RP11-53I6.2		CACNA1D					CAPS
TRG-AS1		CARD16			RP11-53O19.1		CACNA1H					CAPS2
TRIM31-AS1		CARD19			RP11-53O19.3		CACNA2D1					CAPZA1
TRIM52-AS1		CARD8			RP11-540B6.6		CACNA2D2					CAPZA2
TRPC7-AS1		CARD9			RP11-541N10.3		CACNA2D4					CAPZB
TSTD3		CARF			RP11-542M13.2		CACNB1					CARD10
TTC28-AS1		CARHSP1			RP11-544A12.4		CACNB2					CARD11
TTC39A-AS1		CARKD			RP11-544M22.1		CACNB3					CARD16
TTN-AS1		CARM1			RP11-545A16.4		CACTIN					CARD19
TTTY14		CARNMT1			RP11-545E17.3		CACUL1					CARD6
TTTY15		CARS			RP11-545I5.3		CACYBP					CARD8
TUG1		CARS2			RP11-548H3.1		CAD					CARF
TUSC8		CASC3			RP11-549B18.1		CADM1					CARHSP1
TYMSOS		CASC4			RP11-54C4.3		CADM3					CARKD
U47924.27		CASC5			RP11-550I24.2		CADM4					CARM1
U47924.31		CASD1			RP11-551L14.4		CADPS					CARNMT1
U91328.19		CASK			RP11-551L14.6		CADPS2					CARS
U91328.21		CASKIN2			RP11-552M11.4		CALCOCO1					CARS2
UBA6-AS1		CASP1			RP11-553L6.5		CALCOCO2					CASC3
UBL7-AS1		CASP10			RP11-554J4.1		CALCRL					CASC4
UBR5-AS1		CASP2			RP11-555J4.3		CALD1					CASC5
UCA1		CASP3			RP11-55L3.1		CALHM2					CASD1
UGDH-AS1		CASP4			RP11-55L4.2		CALM1					CASK
UMAD1		CASP5			RP11-561B11.6		CALM2					CASKIN2
URB1-AS1		CASP6			RP11-562A8.5		CALM3					CASP1
USP2-AS1		CASP7			RP11-567G11.1		CALML4					CASP10
USP3-AS1		CASP8			RP11-567M16.6		CALR					CASP2
USP30-AS1		CASP8AP2			RP11-568A7.2		CALU					CASP3
USP46-AS1		CASP9			RP11-569A11.1		CALY					CASP4
VIM-AS1		CASQ2			RP11-56G10.2		CAMK1					CASP5
VIPR1-AS1		CAST			RP11-571I18.4		CAMK1D					CASP6
VLDLR-AS1		CASZ1			RP11-571M6.17		CAMK2B					CASP7
VPS9D1-AS1		CAT			RP11-572O17.1		CAMK2D					CASP8
WAC-AS1		CATSPER2			RP11-573D15.2		CAMK2G					CASP8AP2
WFDC21P		CATSPERB			RP11-573D15.8		CAMK2N1					CASP9
WNT5A-AS1		CATSPERG			RP11-574F21.2		CAMK4					CASS4
XIST		CAV1			RP11-574K11.29		CAMKK1					CAST
XXbac-B135H6.15		CAV2			RP11-574K11.5		CAMKK2					CASZ1
XXbac-B461K10.4		CBFA2T2			RP11-575F12.2		CAMKMT					CAT
XXbac-B476C20.9		CBFA2T3			RP11-575F12.3		CAMLG					CATSPER2
XXbac-BPG181B23.7		CBFB			RP11-575L7.4		CAMP					CATSPERG
XXbac-BPG299F13.17		CBL			RP11-575L7.8		CAMSAP1					CAV1
YTHDF3-AS1		CBLB			RP11-579D7.2		CAMSAP2					CAV2
Z83851.4		CBLC			RP11-579D7.4		CAMSAP3					CBFA2T2
ZBED5-AS1		CBLL1			RP11-57A19.5		CAMTA1					CBFA2T3
ZEB1-AS1		CBLN2			RP11-57H12.5		CAMTA2					CBFB
ZFAS1		CBR1			RP11-57H14.4		CAND1					CBL
ZIM2-AS1		CBR3			RP11-580I16.2		CANT1					CBLB
ZNF213-AS1		CBR4			RP11-582E3.6		CANX					CBLC
ZNF337-AS1		CBS			RP11-582J16.5		CAP1					CBLL1
ZNF436-AS1		CBSL			RP11-588H23.3		CAP2					CBLN2
ZNF503-AS1		CBWD1			RP11-588K22.2		CAPG					CBR1
ZNF528-AS1		CBWD2			RP11-589M4.1		CAPN1					CBR3
ZNF529-AS1		CBWD3			RP11-589M4.3		CAPN10					CBR4
ZNF561-AS1		CBWD5			RP11-589N15.2		CAPN12					CBS
ZNF571-AS1		CBWD7			RP11-589P10.5		CAPN13					CBSL
ZNF667-AS1		CBX1			RP11-592N21.2		CAPN15					CBWD1
ZNF674-AS1		CBX3			RP11-595B24.2		CAPN2					CBWD2
ZNF790-AS1		CBX4			RP11-597D13.9		CAPN3					CBWD3
ZNF793-AS1		CBX5			RP11-59H7.4		CAPN5					CBWD5
ZNF888		CBX6			RP11-5C23.1		CAPN7					CBWD7
ZNRD1-AS1		CBX7			RP11-5C23.2		CAPN8					CBX1
ZRANB2-AS2		CBX8			RP11-603J24.17		CAPN9					CBX3
ZSCAN16-AS1		CBY1			RP11-608B3.1		CAPNS1					CBX4
		CC2D1A			RP11-610P16.1		CAPRIN1					CBX5
		CC2D1B			RP11-611E13.3		CAPRIN2					CBX6
		CC2D2A			RP11-611O2.5		CAPS					CBX7
		CCAR1			RP11-612B6.2		CAPS2					CBX8
		CCAR2			RP11-613M10.6		CAPZA1					CBY1
		CCBL1			RP11-615J4.3		CAPZA2					CC2D1A
		CCBL2			RP11-616M22.12		CAPZB					CC2D1B
		CCDC102A			RP11-616M22.3		CARD10					CC2D2A
		CCDC102B			RP11-616M22.5		CARD11					CCAR1
		CCDC106			RP11-617F23.1		CARD14					CCAR2
		CCDC107			RP11-618K13.2		CARD16					CCBL1
		CCDC109B			RP11-619A14.3		CARD19					CCBL2
		CCDC110			RP11-61A14.1		CARD6					CCDC102A
		CCDC112			RP11-61I13.3		CARD8					CCDC102B
		CCDC113			RP11-61K9.3		CARD9					CCDC106
		CCDC115			RP11-620J15.3		CARF					CCDC107
		CCDC117			RP11-624C23.1		CARHSP1					CCDC109B
		CCDC12			RP11-624L4.1		CARKD					CCDC112
		CCDC120			RP11-626G11.3		CARM1					CCDC115
		CCDC121			RP11-627G18.1		CARNMT1					CCDC117
		CCDC122			RP11-627G18.2		CARS					CCDC12
		CCDC124			RP11-627G23.1		CARS2					CCDC120
		CCDC125			RP11-62H20.1		CASC3					CCDC121
		CCDC126			RP11-631N16.4		CASC4					CCDC122
		CCDC127			RP11-634B22.4		CASC5					CCDC124
		CCDC13			RP11-635N19.1		CASD1					CCDC125
		CCDC130			RP11-638I2.2		CASK					CCDC126
		CCDC134			RP11-638I2.6		CASKIN2					CCDC127
		CCDC137			RP11-63M22.2		CASP1					CCDC130
		CCDC138			RP11-63P12.7		CASP10					CCDC134
		CCDC14			RP11-644F5.11		CASP2					CCDC137
		CCDC142			RP11-64D22.5		CASP3					CCDC138
		CCDC146			RP11-651P23.5		CASP4					CCDC14
		CCDC149			RP11-658F2.8		CASP5					CCDC142
		CCDC15			RP11-65G9.1		CASP6					CCDC146
		CCDC150			RP11-65I12.1		CASP7					CCDC149
		CCDC152			RP11-660L16.2		CASP8					CCDC150
		CCDC153			RP11-661A12.5		CASP8AP2					CCDC152
		CCDC159			RP11-662M24.2		CASP9					CCDC154
		CCDC163P			RP11-664D1.1		CASS4					CCDC159
		CCDC167			RP11-666O2.2		CAST					CCDC163P
		CCDC171			RP11-667K14.3		CASZ1					CCDC167
		CCDC174			RP11-667K14.4		CAT					CCDC170
		CCDC18			RP11-667K14.5		CATSPER2					CCDC174
		CCDC183			RP11-667M19.10		CATSPERB					CCDC18
		CCDC186			RP11-669E14.6		CATSPERG					CCDC183
		CCDC189			RP11-66B24.4		CAV1					CCDC186
		CCDC191			RP11-66N11.8		CAV2					CCDC189
		CCDC22			RP11-66N24.3		CBFA2T2					CCDC191
		CCDC24			RP11-66N24.4		CBFA2T3					CCDC22
		CCDC25			RP11-670E13.6		CBFB					CCDC24
		CCDC28A			RP11-672L10.6		CBL					CCDC25
		CCDC28B			RP11-677M14.2		CBLB					CCDC28A
		CCDC3			RP11-677M14.3		CBLC					CCDC28B
		CCDC30			RP11-678G14.2		CBLL1					CCDC3
		CCDC34			RP11-67C2.2		CBLN2					CCDC30
		CCDC39			RP11-67L2.2		CBLN3					CCDC34
		CCDC43			RP11-67L3.2		CBR1					CCDC39
		CCDC47			RP11-680A11.5		CBR3					CCDC43
		CCDC50			RP11-680F8.1		CBR4					CCDC47
		CCDC51			RP11-680G24.6		CBS					CCDC50
		CCDC53			RP11-681H18.2		CBSL					CCDC51
		CCDC57			RP11-686D22.4		CBWD1					CCDC53
		CCDC58			RP11-686O6.2		CBWD2					CCDC57
		CCDC59			RP11-688G15.3		CBWD3					CCDC58
		CCDC6			RP11-689B22.2		CBWD5					CCDC59
		CCDC60			RP11-689K5.3		CBWD7					CCDC6
		CCDC61			RP11-68I3.4		CBX1					CCDC61
		CCDC64			RP11-693J15.4		CBX3					CCDC64
		CCDC64B			RP11-696N14.1		CBX4					CCDC64B
		CCDC66			RP11-697E22.1		CBX5					CCDC65
		CCDC68			RP11-69E11.4		CBX6					CCDC66
		CCDC69			RP11-6N17.3		CBX7					CCDC68
		CCDC7			RP11-6N17.4		CBX8					CCDC69
		CCDC71			RP11-6N17.6		CBY1					CCDC7
		CCDC71L			RP11-700J17.1		CC2D1A					CCDC71
		CCDC74A			RP11-701H24.7		CC2D1B					CCDC71L
		CCDC77			RP11-702H23.4		CC2D2A					CCDC77
		CCDC8			RP11-702H23.6		CCAR1					CCDC80
		CCDC80			RP11-703G6.1		CCAR2					CCDC82
		CCDC82			RP11-703I16.1		CCBL1					CCDC84
		CCDC84			RP11-705C15.3		CCBL2					CCDC85B
		CCDC85A			RP11-706O15.1		CCDC102A					CCDC85C
		CCDC85B			RP11-706O15.3		CCDC102B					CCDC86
		CCDC85C			RP11-706O15.5		CCDC106					CCDC88A
		CCDC86			RP11-707M3.3		CCDC107					CCDC88B
		CCDC88A			RP11-707P17.2		CCDC109B					CCDC88C
		CCDC88B			RP11-70C1.3		CCDC112					CCDC9
		CCDC88C			RP11-70D24.2		CCDC115					CCDC90B
		CCDC9			RP11-712B9.2		CCDC117					CCDC91
		CCDC90B			RP11-712L6.5		CCDC12					CCDC92
		CCDC91			RP11-713N11.6		CCDC120					CCDC93
		CCDC92			RP11-717F1.1		CCDC121					CCDC94
		CCDC93			RP11-717F1.2		CCDC122					CCDC97
		CCDC94			RP11-719K4.6		CCDC124					CCHCR1
		CCDC96			RP11-722E23.2		CCDC125					CCK
		CCDC97			RP11-727A23.5		CCDC126					CCKAR
		CCHCR1			RP11-727F15.12		CCDC127					CCL11
		CCL11			RP11-727F15.9		CCDC130					CCL13
		CCL13			RP11-72I8.1		CCDC134					CCL14
		CCL14			RP11-731D1.4		CCDC136					CCL15
		CCL15			RP11-731F5.2		CCDC137					CCL15-CCL14
		CCL15-CCL14			RP11-732A19.5		CCDC138					CCL18
		CCL18			RP11-734K23.9		CCDC14					CCL19
		CCL19			RP11-735B13.2		CCDC142					CCL2
		CCL2			RP11-736N17.8		CCDC146					CCL20
		CCL20			RP11-739N20.2		CCDC149					CCL21
		CCL21			RP11-73E17.2		CCDC150					CCL22
		CCL22			RP11-73M18.10		CCDC152					CCL24
		CCL23			RP11-73M18.6		CCDC153					CCL25
		CCL24			RP11-73M18.7		CCDC154					CCL28
		CCL28			RP11-73M18.8		CCDC159					CCL3
		CCL3			RP11-73M7.1		CCDC163P					CCL4
		CCL3L3			RP11-745L13.2		CCDC167					CCL4L2
		CCL4			RP11-746M1.1		CCDC17					CCL5
		CCL4L2			RP11-74E22.3		CCDC170					CCL8
		CCL5			RP11-74E22.6		CCDC171					CCM2
		CCL8			RP11-74J13.8		CCDC174					CCM2L
		CCM2			RP11-750H9.5		CCDC18					CCNA2
		CCM2L			RP11-755F10.1		CCDC180					CCNB1
		CCNA2			RP11-756J15.3		CCDC183					CCNB1IP1
		CCNB1			RP11-757F18.5		CCDC186					CCNB2
		CCNB1IP1			RP11-760H22.2		CCDC188					CCNC
		CCNB2			RP11-763B22.4		CCDC189					CCND1
		CCNC			RP11-766F14.1		CCDC191					CCND2
		CCND1			RP11-767N6.7		CCDC22					CCND3
		CCND2			RP11-770J1.3		CCDC24					CCNDBP1
		CCND3			RP11-770J1.5		CCDC25					CCNE1
		CCNDBP1			RP11-774O3.3		CCDC28A					CCNE2
		CCNE1			RP11-775C24.5		CCDC28B					CCNF
		CCNE2			RP11-775D22.2		CCDC3					CCNG1
		CCNF			RP11-778D9.12		CCDC30					CCNG2
		CCNG1			RP11-77H9.2		CCDC34					CCNH
		CCNG2			RP11-77H9.5		CCDC39					CCNI
		CCNH			RP11-77K12.10		CCDC40					CCNI2
		CCNI			RP11-77P16.4		CCDC43					CCNJ
		CCNI2			RP11-783K16.13		CCDC47					CCNJL
		CCNJ			RP11-783K16.14		CCDC50					CCNK
		CCNJL			RP11-783K16.5		CCDC51					CCNL1
		CCNK			RP11-788M5.4		CCDC53					CCNL2
		CCNL1			RP11-78F17.1		CCDC57					CCNT1
		CCNL2			RP11-78J21.7		CCDC58					CCNT2
		CCNT1			RP11-78O7.2		CCDC59					CCNY
		CCNT2			RP11-792A8.4		CCDC6					CCNYL1
		CCNY			RP11-793H13.8		CCDC61					CCP110
		CCNYL1			RP11-796E2.4		CCDC64					CCPG1
		CCP110			RP11-797A18.6		CCDC64B					CCR1
		CCPG1			RP11-798G7.5		CCDC65					CCR10
		CCR1			RP11-798G7.6		CCDC66					CCR2
		CCR10			RP11-798G7.8		CCDC68					CCR5
		CCR2			RP11-798K3.2		CCDC69					CCR6
		CCR5			RP11-798M19.3		CCDC7					CCR7
		CCR6			RP11-798M19.6		CCDC71					CCR9
		CCR7			RP11-799B12.4		CCDC71L					CCRL2
		CCRL2			RP11-799D4.4		CCDC74A					CCS
		CCS			RP11-800A3.4		CCDC77					CCSAP
		CCSAP			RP11-801F7.1		CCDC78					CCSER1
		CCSER1			RP11-802E16.3		CCDC8					CCSER2
		CCSER2			RP11-802O23.3		CCDC80					CCT2
		CCT2			RP11-803B1.8		CCDC82					CCT3
		CCT3			RP11-805J14.5		CCDC84					CCT4
		CCT4			RP11-809N8.4		CCDC85B					CCT5
		CCT5			RP11-809O17.1		CCDC85C					CCT6A
		CCT6A			RP11-810M2.2		CCDC86					CCT6B
		CCT6B			RP11-817J15.3		CCDC88A					CCT7
		CCT7			RP11-817O13.8		CCDC88B					CCT8
		CCT8			RP11-817O13.9		CCDC88C					CCZ1
		CCZ1			RP11-81A1.6		CCDC9					CCZ1B
		CCZ1B			RP11-81H14.2		CCDC90B					CD101
		CD101			RP11-820I16.3		CCDC91					CD14
		CD14			RP11-82O18.2		CCDC92					CD151
		CD151			RP11-834C11.4		CCDC93					CD160
		CD160			RP11-837J7.4		CCDC94					CD163
		CD163			RP11-83A24.2		CCDC97					CD163L1
		CD163L1			RP11-843P14.1		CCHCR1					CD164
		CD164			RP11-844P9.2		CCK					CD180
		CD177			RP11-846F4.12		CCL11					CD19
		CD180			RP11-848P1.3		CCL13					CD1C
		CD19			RP11-848P1.4		CCL14					CD1D
		CD1C			RP11-848P1.5		CCL15					CD1E
		CD1D			RP11-849F2.5		CCL15-CCL14					CD2
		CD1E			RP11-84A14.4		CCL17					CD200
		CD2			RP11-84C13.2		CCL18					CD200R1
		CD200			RP11-854K16.3		CCL19					CD207
		CD200R1			RP11-864I4.3		CCL2					CD209
		CD207			RP11-867G23.4		CCL20					CD22
		CD209			RP11-867G23.8		CCL21					CD226
		CD22			RP11-867O8.5		CCL22					CD24
		CD226			RP11-872J21.5		CCL23					CD244
		CD24			RP11-875O11.1		CCL24					CD247
		CD244			RP11-875O11.3		CCL25					CD248
		CD247			RP11-876N24.4		CCL28					CD27
		CD248			RP11-876N24.5		CCL3					CD274
		CD27			RP11-879F14.1		CCL3L3					CD276
		CD274			RP11-87N24.3		CCL4					CD28
		CD276			RP11-881L2.1		CCL4L2					CD2AP
		CD28			RP11-884K10.6		CCL5					CD2BP2
		CD2AP			RP11-884K10.7		CCL8					CD300A
		CD2BP2			RP11-88I18.2		CCM2					CD300LF
		CD300A			RP11-890B15.3		CCM2L					CD302
		CD300LF			RP11-894P9.1		CCNA2					CD320
		CD302			RP11-89F3.2		CCNB1					CD33
		CD320			RP11-89H19.2		CCNB1IP1					CD34
		CD33			RP11-89K11.1		CCNB2					CD36
		CD34			RP11-902B17.1		CCNC					CD37
		CD36			RP11-90C4.1		CCND1					CD38
		CD37			RP11-90D4.3		CCND2					CD3D
		CD38			RP11-90M2.5		CCND3					CD3E
		CD3D			RP11-91G21.1		CCNDBP1					CD3EAP
		CD3E			RP11-91P17.1		CCNE1					CD3G
		CD3EAP			RP11-927P21.1		CCNE2					CD4
		CD3G			RP11-92C4.3		CCNF					CD40
		CD4			RP11-92C4.6		CCNG1					CD40LG
		CD40			RP11-92K15.3		CCNG2					CD44
		CD40LG			RP11-932O9.9		CCNH					CD46
		CD44			RP11-93B14.10		CCNI					CD47
		CD46			RP11-93B14.9		CCNI2					CD48
		CD47			RP11-93H24.3		CCNJ					CD5
		CD48			RP11-944C7.1		CCNJL					CD52
		CD5			RP11-95I16.6		CCNK					CD53
		CD52			RP11-95P2.3		CCNL1					CD55
		CD53			RP11-960L18.1		CCNL2					CD58
		CD55			RP11-963H4.3		CCNT1					CD59
		CD58			RP11-968O1.5		CCNT2					CD6
		CD59			RP11-96D1.11		CCNY					CD63
		CD6			RP11-96D1.5		CCNYL1					CD68
		CD63			RP11-96D1.6		CCP110					CD69
		CD68			RP11-96H19.1		CCPG1					CD7
		CD69			RP11-973H7.3		CCR1					CD72
		CD7			RP11-977G19.11		CCR10					CD74
		CD72			RP11-977G19.5		CCR2					CD79A
		CD74			RP11-97C16.1		CCR3					CD79B
		CD79A			RP11-97O12.7		CCR4					CD81
[truncated: 11,812 more rows]
