# Supplementary material for: Mucosal transcriptomics highlight lncRNAs implicated in ulcerative colitis, Crohn’s disease, and celiac disease
Source: JCI Insight. 2023 Jul 24;8(14):e170181. doi: 10.1172/jci.insight.170181 (PMC10443795; doi:10.1172/jci.insight.170181)
Supplement: Supplemental data set 3 [file jciinsight-8-170181-s242.xlsx]

## Sheet: WGCNA_lncRNA_ALL
Gene	module_name	kTotal	kWithin	kOut	kDiff	GS.weight	p.GS.weight	MM_M1	MM_M2	MM_M3	MM_M4	MM_M5	MM_M6	MM_M7	p.MM_M1	p.MM_M2	p.MM_M3	p.MM_M4	p.MM_M5	p.MM_M6	p.MM_M7
ABHD11-AS1	M1	7.10584	3.92764	3.1782	0.749434	0.096657	0.147502	0.489402	-0.521163	-0.208055	0.100095	-0.367649	0.112196	0.0503306	5.1638e-15	3.88215e-17	0.00166144	0.133566	1.21858e-08	0.0924439	0.4515
AC002467.7	M1	10.9396	9.31737	1.62219	7.69518	-0.0582834	0.383167	0.633659	-0.376243	-0.158296	-0.0821896	-0.383385	0.314204	0.0691581	8.93138e-27	5.19386e-09	0.01724	0.218393	2.5083e-09	1.43585e-06	0.300599
AC004540.4	M1	0.651343	0.383944	0.267399	0.116546	-0.105129	0.115016	0.322488	-0.0155476	0.126531	0.0148053	-0.0230564	0.341192	-0.032628	7.26399e-07	0.816189	0.0575291	0.82482	0.730292	1.44472e-07	0.625609
AC005083.1	M1	4.18078	3.65729	0.523491	3.1338	0.0202182	0.762429	0.539483	-0.215526	-0.0301859	-0.131256	-0.359282	0.293102	0.0993524	1.81678e-18	0.00111213	0.651716	0.0487468	2.72974e-08	7.44176e-06	0.136488
AC005355.2	M1	22.3453	16.4455	5.89978	10.5457	0.0176658	0.791685	0.71618	-0.5832	-0.128026	0.125175	-0.38657	0.378432	-0.0179749	7.6102e-37	5.45429e-22	0.054618	0.0602775	1.80269e-09	4.16309e-09	0.788125
AC005550.3	M1	28.3091	24.5218	3.7873	20.7345	0.0568625	0.394892	0.748611	-0.399761	-0.168693	-0.252041	-0.496242	0.440581	-0.1339	7.4302e-42	4.41881e-10	0.0110798	0.000128133	1.87939e-15	3.7796e-12	0.0443403
AC006026.13	M1	3.92493	3.32217	0.602753	2.71942	-0.00892025	0.893909	0.540632	-0.26592	0.0384998	-0.0600177	-0.322084	0.331962	-0.0905246	1.49001e-18	5.15199e-05	0.564762	0.369148	7.51284e-07	3.24874e-07	0.17506
AC007009.1	M1	4.35961	2.88544	1.47416	1.41128	0.113861	0.0876793	0.477865	-0.401052	-0.165924	0.0237786	-0.369792	0.127818	0.139269	2.70115e-14	3.83799e-10	0.0124937	0.722186	9.87462e-09	0.0550153	0.0364144
AC007246.3	M1	25.822	22.1967	3.6253	18.5714	-0.0444194	0.506438	0.77244	-0.386928	0.0330206	-0.0277468	-0.300407	0.581878	-0.170974	4.69791e-46	1.73671e-09	0.621454	0.67822	4.27187e-06	7.09844e-22	0.0100228
AC007255.8	M1	28.6296	22.5055	6.12406	16.3814	-0.114004	0.0872781	0.787126	-0.320718	0.253298	0.0260741	-0.387414	0.592112	-0.140166	6.61114e-49	8.41713e-07	0.00011823	0.696631	1.65073e-09	8.95539e-23	0.0352142
AC009005.2	M1	1.04908	0.699947	0.349134	0.350813	-0.00875071	0.895914	0.373521	-0.15612	0.0930969	0.0406062	-0.151467	0.232868	0.201628	6.82291e-09	0.0188538	0.163069	0.543645	0.0227517	0.00041554	0.00232166
AC009014.3	M1	36.6537	27.5878	9.06584	18.522	0.0431553	0.518623	0.791317	-0.55398	-0.239768	-0.307012	-0.633867	0.364173	-0.0261111	9.22105e-50	1.4066e-19	0.000275063	2.55233e-06	8.49826e-27	1.70836e-08	0.696222
AC009133.12	M1	20.1859	6.13046	14.0554	-7.92495	-0.136211	0.0407672	0.509514	-0.0923493	0.506055	0.452203	0.0410493	0.56033	-0.00513351	2.47634e-16	0.166489	4.23508e-16	8.6353e-13	0.539253	4.40769e-20	0.938825
AC009299.3	M1	6.58082	4.05929	2.52152	1.53777	-0.0576431	0.388425	0.54354	-0.115741	0.226185	0.112394	-0.183585	0.58234	-0.170336	8.98961e-19	0.0825352	0.000612635	0.0918681	0.00563744	6.47432e-22	0.0103091
AC009495.2	M1	18.0767	10.4402	7.63651	2.80365	-0.0649573	0.330983	0.656528	-0.152797	0.354352	0.235231	-0.1145	0.682076	-0.261671	2.9967e-29	0.0215724	4.34378e-08	0.00036127	0.0859017	2.78755e-32	6.84665e-05
AC009495.4	M1	19.3246	15.9371	3.38752	12.5496	-0.0183239	0.784112	0.722634	-0.336429	0.0460897	-0.0212652	-0.345466	0.585781	-0.262125	8.73525e-38	2.20203e-07	0.490569	0.750523	9.83772e-08	3.25051e-22	6.64327e-05
AC009506.1	M1	22.4205	18.8359	3.58463	15.2512	0.0443867	0.506751	0.76885	-0.324051	0.118736	0.0579094	-0.323509	0.587417	-0.110561	2.17074e-45	6.37264e-07	0.0748457	0.386233	6.66934e-07	2.33582e-22	0.0973256
AC011523.2	M1	6.08404	4.80119	1.28285	3.51834	-0.041773	0.532118	0.569157	-0.36887	-0.0682608	-0.0565864	-0.438883	0.260836	0.0652578	8.42443e-21	1.0811e-08	0.306929	0.397195	4.66792e-12	7.23562e-05	0.328747
AC011747.4	M1	4.53134	3.0853	1.44604	1.63926	-0.0427565	0.522498	0.523838	-0.109748	0.25998	0.153262	-0.207811	0.431892	0.0106624	2.51122e-17	0.0998248	7.65662e-05	0.0211724	0.00168298	1.0994e-11	0.873348
AC012146.7	M1	7.63932	3.71045	3.92888	-0.218431	0.0377884	0.571981	-0.51966	0.520067	-5.70083e-05	-0.123245	0.257659	-0.337357	0.293009	4.95011e-17	4.63568e-17	0.99932	0.0643759	8.91555e-05	2.02949e-07	7.49372e-06
AC016735.1	M1	2.02307	1.33489	0.688178	0.646712	-0.0685151	0.305126	0.429007	-0.227782	0.145237	0.230575	-0.127511	0.386781	-0.00428354	1.5568e-11	0.000558919	0.0290457	0.000475334	0.055608	1.76349e-09	0.948939
AC016831.7	M1	12.712	9.0223	3.68971	5.33259	-0.0656949	0.32551	0.63505	-0.27566	0.268788	0.280937	-0.197517	0.525039	-0.0905649	6.40285e-27	2.63611e-05	4.24074e-05	1.814e-05	0.00286089	2.06243e-17	0.174867
AC017074.2	M1	4.95732	3.80778	1.14954	2.65824	-0.0912154	0.171777	0.534782	-0.266304	0.124175	0.160138	-0.190966	0.448089	-0.130516	4.05724e-18	5.02024e-05	0.0623742	0.015969	0.00395797	1.46565e-12	0.0500424
AC022007.5	M1	6.44441	3.233	3.21141	0.0215968	0.0869674	0.192703	0.501788	0.0668001	0.361463	0.0374593	-0.13814	0.450246	0.134079	8.14389e-16	0.31742	2.21715e-08	0.575336	0.0379733	1.11168e-12	0.0440539
AC034220.3	M1	34.5964	21.6778	12.9186	8.75925	-0.0656725	0.325676	0.76196	-0.0667979	0.431926	-0.0220387	-0.254086	0.68239	-0.114067	3.79672e-44	0.317436	1.09493e-11	0.741765	0.000112395	2.54719e-32	0.0871038
AC046143.3	M1	9.12522	7.15969	1.96553	5.19415	0.0676544	0.311256	0.613624	-0.424522	-0.0105248	0.159366	-0.280809	0.340675	0.0903252	9.00159e-25	2.6562e-11	0.87497	0.0164911	1.83071e-05	1.51287e-07	0.176016
AC073254.1	M1	23.2127	18.964	4.24871	14.7153	-0.010697	0.872941	0.759165	-0.274028	0.117497	-0.0603628	-0.329634	0.637801	-0.161231	1.17896e-43	2.95473e-05	0.0779534	0.366397	3.96907e-07	3.29761e-27	0.0152543
AC073283.4	M1	41.408	35.0106	6.39736	28.6133	0.0246863	0.712042	0.840474	-0.50326	-0.159114	-0.229857	-0.584387	0.408317	-0.00400001	1.5493e-61	6.50649e-16	0.0166654	0.000495645	4.30164e-22	1.71651e-10	0.952315
AC074363.1	M1	19.4027	14.7862	4.61655	10.1696	-0.0736465	0.270241	0.698602	-0.435135	0.0238574	0.052194	-0.341805	0.577333	-0.283011	2.06105e-34	7.40652e-12	0.721304	0.434903	1.36766e-07	1.73947e-21	1.56285e-05
AC083900.1	M1	17.3978	14.4255	2.97231	11.4532	0.156866	0.0182862	0.681169	-0.451678	-0.210451	-0.160852	-0.469267	0.311129	-0.0615166	3.61508e-32	9.24162e-13	0.0014629	0.0154989	8.90722e-14	1.83967e-06	0.35729
AC087491.2	M1	27.4784	21.4311	6.04733	15.3838	0.0520712	0.435986	0.771621	-0.508995	-0.169086	-0.173508	-0.575361	0.364796	0.0696827	6.67874e-46	2.68505e-16	0.010891	0.00895427	2.55522e-21	1.60854e-08	0.296939
AC093323.3	M1	17.4141	10.6774	6.73669	3.94071	-0.126918	0.056764	0.67184	0.00909294	0.335979	0.016734	-0.234723	0.626871	0.243155	4.96742e-31	0.891867	2.29075e-07	0.802441	0.000372353	4.42586e-26	0.000223638
AC106869.2	M1	16.4469	12.5618	3.88512	8.67668	0.0361369	0.588907	0.658508	-0.477964	-0.226478	-0.217736	-0.512999	0.286056	-0.12694	1.78765e-29	2.66352e-14	0.000602454	0.000985038	1.43298e-16	1.25311e-05	0.0567207
AC106876.2	M1	47.084	35.172	11.9119	23.2601	-0.0127745	0.848537	0.835895	-0.628992	-0.247361	-0.190431	-0.617407	0.340549	0.027603	2.80455e-60	2.69579e-26	0.000172251	0.00406246	3.8636e-25	1.52996e-07	0.679796
AC114730.3	M1	34.5705	29.3165	5.25398	24.0626	-0.0415994	0.533825	0.840376	-0.405055	0.0280003	-0.192042	-0.52201	0.5304	0.0978388	1.65014e-61	2.46937e-10	0.675446	0.00375512	3.38312e-17	8.48451e-18	0.142593
AC114730.5	M1	18.9465	11.8631	7.08338	4.77974	-0.116587	0.0803013	0.665684	-0.125226	0.370255	0.00768158	-0.25254	0.619852	-0.108736	2.65894e-30	0.0601736	9.43387e-09	0.908571	0.00012412	2.2229e-25	0.10301
AC133528.2	M1	11.8452	8.05003	3.7952	4.25483	-0.0763708	0.252869	0.634856	-0.0271332	0.284464	0.0827317	-0.185635	0.56978	0.214637	6.70672e-27	0.684953	1.40694e-05	0.215361	0.0051166	7.48116e-21	0.00116738
AC133644.2	M1	15.3475	6.06706	9.28046	-3.21341	0.0203874	0.760502	-0.56477	0.643817	0.241619	0.102786	0.548956	-0.213281	0.289425	1.92946e-20	7.54834e-28	0.000245735	0.123382	3.4624e-19	0.00125652	9.78373e-06
AC144831.3	M1	16.566	13.7879	2.77808	11.0099	-0.00140552	0.983236	0.649898	-0.337057	-0.188843	-0.371658	-0.428816	0.377996	-0.0357135	1.64398e-28	2.0838e-07	0.00438759	8.21168e-09	1.59288e-11	4.35108e-09	0.593283
AF064858.6	M1	10.4893	6.7365	3.75279	2.9837	-0.0566162	0.396946	0.583274	-0.0804937	0.336612	0.113028	-0.209616	0.49481	0.110609	5.37447e-22	0.228075	2.16687e-07	0.0900374	0.0015295	2.32668e-15	0.0971788
AGAP1-IT1	M1	4.6848	3.54688	1.13792	2.40896	0.0344163	0.606781	0.533418	-0.390021	-0.0414987	0.118219	-0.296675	0.261949	0.0756496	5.11023e-18	1.25536e-09	0.534817	0.0761298	5.68293e-06	6.72121e-05	0.25739
AL163953.3	M1	4.73659	2.91105	1.82554	1.08551	-0.0658196	0.324591	0.509508	-0.0546177	0.225377	-0.00126401	-0.125127	0.535487	-0.183065	2.47848e-16	0.413847	0.000641578	0.984923	0.0603776	3.59968e-18	0.00577699
AP000344.3	M1	13.9435	11.88	2.0635	9.81647	-0.117293	0.0784753	0.674625	-0.277614	-0.0190321	-0.27794	-0.442288	0.459868	-0.102307	2.29493e-31	2.29738e-05	0.775986	2.24515e-05	3.0533e-12	3.16159e-13	0.125152
AP000439.3	M1	50.3147	41.53	8.78465	32.7454	0.0348712	0.602032	0.84989	-0.539275	-0.216081	-0.297672	-0.600735	0.458843	-0.163439	2.98175e-64	1.88296e-18	0.00107888	5.26758e-06	1.47688e-23	3.62169e-13	0.0138952
AP001372.2	M1	19.5851	15.7975	3.78755	12.01	0.0291786	0.662612	0.730771	-0.17818	0.121864	-0.151507	-0.318963	0.622965	-0.10468	5.21703e-39	0.0072463	0.0674467	0.0227157	9.73144e-07	1.09207e-25	0.116585
AP001610.9	M1	3.92728	2.48421	1.44307	1.04113	-0.0664575	0.319913	0.422514	-0.240484	0.190388	0.323818	-0.182585	0.257697	0.0386623	3.36553e-11	0.000263346	0.00407089	6.49877e-07	0.00590846	8.89351e-05	0.563119
AP003774.1	M1	14.7163	12.6275	2.08879	10.5387	0.17479	0.00845327	0.686626	-0.315211	-0.0457157	-0.173159	-0.461111	0.38221	0.0365975	7.45861e-33	1.32315e-06	0.494099	0.00909523	2.67989e-13	2.83067e-09	0.584163
AP006748.1	M1	6.5851	3.9457	2.6394	1.3063	-0.0496189	0.457931	0.495286	-0.152429	0.305512	0.324693	-0.139746	0.359852	0.0682872	2.16737e-15	0.0218934	2.87217e-06	6.03809e-07	0.035772	2.58571e-08	0.306742
APTR	M1	31.9853	27.8424	4.14296	23.6994	-0.0273896	0.682136	0.836918	-0.379835	0.0935573	-0.00483302	-0.408962	0.542938	0.0664325	1.48065e-60	3.60967e-09	0.160989	0.9424	1.59669e-10	9.98441e-19	0.320096
ARHGAP5-AS1	M1	22.5168	19.4227	3.09406	16.3287	0.0182648	0.784791	0.754557	-0.42078	-0.0589015	-0.0654573	-0.379232	0.493026	-0.0872926	7.3872e-43	4.12347e-11	0.378135	0.327267	3.83828e-09	3.03104e-15	0.191038
ATP1A1-AS1	M1	15.8177	11.3297	4.48798	6.84173	-0.035308	0.597488	0.686075	-0.0473471	0.278275	-0.0822994	-0.264128	0.622646	-0.0818373	8.76021e-33	0.4788	2.19253e-05	0.217776	5.81188e-05	1.17497e-25	0.22038
B3GALT5-AS1	M1	22.9121	18.3747	4.53745	13.8373	-0.0170789	0.798455	0.727119	-0.450137	-0.168945	-0.333744	-0.562103	0.367558	-0.0545533	1.87135e-38	1.12733e-12	0.0109581	2.78395e-07	3.17389e-20	1.2294e-08	0.414399
B4GALT1-AS1	M1	39.7089	29.6854	10.0235	19.6618	0.0263537	0.693541	0.773925	-0.53935	-0.311779	-0.358884	-0.646608	0.294656	0.0235514	2.47384e-46	1.85885e-18	1.74611e-06	2.83512e-08	3.76581e-28	6.62107e-06	0.724733
BAIAP2-AS1	M1	20.2407	15.3166	4.92407	10.3925	0.0679813	0.308918	0.730575	-0.229455	0.182676	0.0277407	-0.279405	0.665761	-0.128827	5.58986e-39	0.000507364	0.00588336	0.678287	2.02344e-05	2.6041e-30	0.0531098
BDNF-AS	M1	16.8948	12.8285	4.06629	8.76224	0.0277956	0.677686	0.696396	-0.0326793	0.224694	-0.164982	-0.346382	0.587162	-0.0358479	4.04581e-34	0.625066	0.000667058	0.0130096	9.0532e-08	2.45971e-22	0.591893
bP-21264C1.2	M1	1.20363	0.889095	0.314532	0.574563	0.099661	0.135268	0.386573	-0.0648687	0.0953996	-0.0866594	-0.131272	0.342871	-0.137729	1.80217e-09	0.331645	0.152866	0.194289	0.0487178	1.24312e-07	0.0385542
C10orf95	M1	9.34177	4.98781	4.35396	0.633855	-0.00870994	0.896396	0.555728	-0.103053	0.3497	0.231423	-0.0999721	0.587237	-0.106653	1.02453e-19	0.122406	6.68502e-08	0.000452352	0.134047	2.42284e-22	0.109817
CA3-AS1	M1	41.967	35.6512	6.31583	29.3354	-0.0412643	0.537128	0.847883	-0.482531	-0.126157	-0.303877	-0.59255	0.439833	-0.03628	1.17163e-63	1.39358e-14	0.0582764	3.26427e-06	8.1819e-23	4.14843e-12	0.587431
CASC9	M1	0.44461	0.333935	0.110675	0.22326	0.0378613	0.571239	0.314579	-0.124795	0.0615107	0.0782551	-0.0873321	0.279882	-0.0912773	1.39285e-06	0.0610675	0.357336	0.241315	0.190836	1.95596e-05	0.171486
CBR3-AS1	M1	21.1277	14.0942	7.03349	7.06074	-0.095168	0.15387	0.710449	-0.212435	0.36174	0.195726	-0.219386	0.605086	0.00687355	4.94827e-36	0.00131521	2.15902e-08	0.00312955	0.000899046	5.82564e-24	0.918153
CDKN2B-AS1	M1	43.4172	32.3513	11.0659	21.2855	0.0210971	0.752431	0.76492	-0.543661	-0.346277	-0.467707	-0.640799	0.273429	-0.0635279	1.12385e-44	8.80105e-19	9.13962e-08	1.10218e-13	1.58814e-27	3.08044e-05	0.341758
CEBPA-AS1	M1	52.9942	45.179	7.8152	37.3638	-0.0197815	0.767412	0.912391	-0.496265	-0.0484546	-0.1787	-0.584001	0.550552	-0.0171673	7.37468e-89	1.87293e-15	0.468563	0.00707558	4.64737e-22	2.60488e-19	0.797434
CH17-360D5.1	M1	10.6968	9.10109	1.5957	7.50538	0.113378	0.0890414	0.653758	-0.247823	0.104335	-0.114169	-0.333447	0.479759	-0.127412	6.13503e-29	0.000167341	0.117799	0.0868198	2.85669e-07	2.06735e-14	0.0557997
CITF22-92A6.1	M1	19.26	16.8146	2.44542	14.3692	0.0366828	0.583287	0.748244	-0.253703	0.0324893	-0.201882	-0.422028	0.494321	0.0192636	8.55068e-42	0.000115202	0.627079	0.00229154	3.56281e-11	2.50195e-15	0.773334
COLCA1	M1	5.15389	3.92069	1.2332	2.68748	0.0981953	0.141136	0.54712	-0.0401257	0.170779	-0.118633	-0.326296	0.424471	0.0499301	4.79336e-19	0.548427	0.0101095	0.0751019	5.27403e-07	2.67211e-11	0.455113
CTA-293F17.1	M1	13.9549	12.0288	1.92603	10.1028	0.0461538	0.489965	0.690234	-0.259034	0.00320515	-0.171771	-0.46464	0.412897	0.132924	2.57666e-33	8.1483e-05	0.961782	0.00967534	1.66996e-13	1.02324e-10	0.0459254
CTA-363E6.2	M1	1.21766	0.901487	0.316177	0.58531	0.0337987	0.613255	0.40217	-0.276405	-0.0550306	-0.00196455	-0.282137	0.193434	0.0394708	3.395e-10	2.50171e-05	0.410322	0.97657	1.66436e-05	0.00350655	0.554979
CTA-384D8.34	M1	4.96331	3.16305	1.80025	1.3628	0.0212714	0.750453	-0.511762	0.403132	0.0382458	0.0944368	0.339781	-0.326591	0.305948	1.74148e-16	3.05411e-10	0.567335	0.157072	1.63811e-07	5.14398e-07	2.77543e-06
CTA-384D8.35	M1	15.561	7.5195	8.04153	-0.522037	0.0656148	0.326102	-0.599286	0.597106	0.239039	0.23206	0.601058	-0.202792	0.142788	2.00709e-23	3.17404e-23	0.000287485	0.000435756	1.3789e-23	0.00218678	0.0318992
CTA-398F10.2	M1	17.5569	15.2585	2.29835	12.9602	0.0088621	0.894596	0.66911	-0.366601	-0.155896	-0.272157	-0.424457	0.364272	-0.0574296	1.05044e-30	1.34978e-08	0.0190275	3.3644e-05	2.67648e-11	1.69215e-08	0.390187
CTB-113I20.2	M1	0.696848	0.566649	0.130199	0.436449	0.106966	0.108772	0.354561	-0.109511	-0.0340146	-0.0659153	-0.238712	0.153837	0.0946339	4.26e-08	0.100565	0.610988	0.323886	0.000293217	0.0206877	0.156204
CTB-171A8.1	M1	3.71988	2.88036	0.839521	2.04084	0.00936112	0.888699	0.508811	-0.201998	0.15363	0.2092	-0.14927	0.357253	0.116197	2.76293e-16	0.002278	0.0208612	0.00156372	0.0248221	3.3081e-08	0.0813244
CTB-25B13.12	M1	23.5191	20.4205	3.09864	17.3218	0.0368446	0.581626	0.762563	-0.256421	-0.0122044	-0.222245	-0.411572	0.526418	0.113393	2.96748e-44	9.66441e-05	0.85522	0.000766196	1.18937e-10	1.64375e-17	0.0889974
CTC-297N7.9	M1	16.1586	13.2775	2.88118	10.3963	0.100674	0.131324	0.670016	-0.388805	-0.157948	-0.317817	-0.518508	0.331024	-0.0531464	8.2003e-31	1.42682e-09	0.0174897	1.06943e-06	5.95959e-17	3.52256e-07	0.426557
CTC-329D1.2	M1	3.32783	2.68385	0.643973	2.03988	-0.00571012	0.93197	0.516447	-0.102564	0.119771	-0.0325128	-0.234581	0.422465	-0.0439532	8.28964e-17	0.124201	0.0723297	0.62683	0.000375509	3.38491e-11	0.510914
CTC-338M12.5	M1	5.80386	4.13281	1.67105	2.46176	0.0638459	0.339342	0.507366	-0.242153	-0.182018	-0.336236	-0.472713	0.149287	0.227463	3.45804e-16	0.000237836	0.00606742	2.23958e-07	5.54386e-14	0.0248055	0.000569295
CTC-429P9.1	M1	16.88	8.01559	8.86439	-0.848805	-0.00650851	0.922486	0.620846	0.141732	0.423402	-0.0350865	-0.146555	0.642608	0.198499	1.77332e-25	0.0332011	3.03139e-11	0.59979	0.0276019	1.01795e-27	0.00272259
CTC-436P18.3	M1	4.81185	3.45549	1.35635	2.09914	0.0152745	0.819361	0.508362	-0.16356	0.159649	0.10354	-0.133518	0.464935	-0.274163	2.96287e-16	0.0138237	0.0162979	0.120639	0.0449548	1.60487e-13	2.92707e-05
CTC-441N14.2	M1	8.46452	6.57132	1.8932	4.67812	-0.00227829	0.972829	0.582359	-0.159462	0.195219	-0.0951171	-0.346332	0.398623	0.00091228	6.44985e-22	0.0164256	0.00320958	0.154091	9.09421e-08	5.00087e-10	0.989118
CTC-490G23.2	M1	0.529841	0.463581	0.0662596	0.397321	0.0868337	0.19339	0.325571	-0.164869	-0.00371926	-0.0334924	-0.0708559	0.173725	-0.0234785	5.60713e-07	0.0130727	0.955658	0.616477	0.288861	0.00886779	0.725551
CTC-518B2.12	M1	1.00571	0.661995	0.343714	0.318281	-0.00765181	0.908924	0.357885	-0.0805787	0.179709	0.114458	-0.153269	0.293007	-0.0370351	3.11626e-08	0.227582	0.00675409	0.0860191	0.0211664	7.49456e-06	0.579673
CTC-548K16.1	M1	1.27781	0.978207	0.299602	0.678605	-0.0711992	0.286525	0.403483	-0.243579	-0.00312502	0.00851818	-0.271019	0.276509	-0.106955	2.93835e-10	0.000217871	0.962737	0.898665	3.63919e-05	2.48354e-05	0.108808
CTC-564N23.2	M1	2.64826	1.89165	0.756607	1.13504	-0.0142939	0.830778	0.468908	-0.0965251	0.128696	-0.0176449	-0.193438	0.379445	0.188683	9.35597e-14	0.148058	0.0533555	0.791926	0.00350585	3.75594e-09	0.00442155
CTD-2015H6.3	M1	16.8399	8.98096	7.85898	1.12198	-0.146527	0.0276321	0.608917	-0.239416	0.322842	0.447806	-0.0750896	0.666173	-0.190938	2.53803e-24	0.000280998	7.05249e-07	1.51965e-12	0.26094	2.33019e-30	0.00396334
CTD-2020K17.4	M1	1.07178	0.843033	0.228751	0.614282	-0.01471	0.825929	0.393413	-0.0315769	0.0979556	-0.0319791	-0.232875	0.232638	0.139849	8.76068e-10	0.636791	0.142114	0.632503	0.000415372	0.00042119	0.0356348
CTD-2026G6.3	M1	0.66478	0.363867	0.300913	0.0629544	-0.139027	0.0367444	0.304123	-0.108303	0.181782	0.20481	-0.101559	0.225749	0.0789006	3.20217e-06	0.104397	0.00613448	0.0019697	0.127951	0.000628102	0.237443
CTD-2186M15.3	M1	29.9603	26.7137	3.24658	23.4671	0.0201333	0.763397	0.825424	-0.337275	0.0193002	-0.103894	-0.462277	0.52877	0.00393302	1.52652e-57	2.04424e-07	0.772915	0.119369	2.29348e-13	1.11334e-17	0.953112
CTD-2196E14.5	M1	3.97027	2.21659	1.75369	0.462897	-0.180518	0.00650611	0.434136	-0.142593	0.269373	0.246517	-0.162762	0.295622	0.247057	8.3688e-12	0.0321363	4.07451e-05	0.000181579	0.0143002	6.15516e-06	0.000175563
CTD-2203K17.1	M1	4.28846	2.25969	2.02877	0.230914	-0.0309002	0.644034	0.483999	-0.017855	0.308528	0.0832041	-0.075317	0.495625	-0.155535	1.12939e-14	0.789506	2.26372e-06	0.212743	0.259495	2.06058e-15	0.0193101
CTD-2269F5.1	M1	3.6189	3.05664	0.562257	2.49439	0.108497	0.103773	0.490163	-0.204097	0.0466884	-0.0162822	-0.0935988	0.413987	-0.134777	4.6193e-15	0.00204399	0.484946	0.807669	0.160803	9.03627e-11	0.0429545
CTD-2270L9.4	M1	9.34666	7.91728	1.42938	6.4879	0.0520261	0.436384	0.633042	-0.343156	0.00350498	0.0910452	-0.267329	0.423817	0.0570329	1.03478e-26	1.21173e-07	0.958211	0.172582	4.68332e-05	2.88666e-11	0.393475
CTD-2284J15.1	M1	15.8699	11.4359	4.43403	7.00183	-0.0291476	0.662947	0.689223	-0.166366	0.274278	0.0984896	-0.190429	0.619907	-0.197539	3.47597e-33	0.0122575	2.90365e-05	0.139943	0.00406288	2.19527e-25	0.00285775
CTD-2377D24.4	M1	37.9704	32.0409	5.92958	26.1113	-0.0538563	0.420397	0.85004	-0.405079	0.048816	-0.0603605	-0.456401	0.627191	-0.208997	2.6904e-64	2.46267e-10	0.465248	0.366415	4.99612e-13	4.10755e-26	0.0015806
CTD-2377D24.6	M1	15.2602	6.83595	8.42424	-1.58829	0.00661845	0.921181	0.570779	-0.170118	0.429016	0.428149	-0.0147939	0.614581	-0.163702	6.18259e-21	0.0104085	1.55512e-11	1.72544e-11	0.824952	7.27532e-25	0.0137403
CTD-2396E7.11	M1	51.8998	42.8757	9.02404	33.8517	-0.024176	0.717739	0.88609	-0.556688	-0.156444	-0.194096	-0.591096	0.462901	0.0706775	9.47135e-77	8.60202e-20	0.0186056	0.00339362	1.1035e-22	2.10976e-13	0.290079
CTD-2538C1.2	M1	1.3384	1.03906	0.299348	0.739708	0.0198222	0.766948	0.401356	-0.123853	0.0143856	0.00160438	-0.179132	0.235601	0.257638	3.71227e-10	0.0630612	0.829709	0.980864	0.00693628	0.000353387	8.92791e-05
CTD-2540B15.9	M1	11.2719	8.51831	2.7536	5.76471	-0.060591	0.364584	0.644959	-0.225438	0.210121	-0.0521052	-0.272565	0.548423	-0.145549	5.68438e-28	0.000639356	0.00148891	0.435686	3.27077e-05	3.80557e-19	0.0286979
CTD-2547H18.1	M1	8.39735	6.85901	1.53833	5.32068	0.0265687	0.691168	0.607329	-0.307498	0.10124	0.159944	-0.340762	0.333962	0.107179	3.58588e-24	2.4561e-06	0.129157	0.0160988	1.50112e-07	2.7316e-07	0.108066
CTD-2555C10.3	M1	4.98645	2.46425	2.52219	-0.0579419	-0.0881431	0.186733	-0.45762	0.155027	0.104188	0.460942	0.535592	-0.201231	-0.00773366	4.25602e-13	0.0197131	0.118321	2.74092e-13	3.53601e-18	0.00236933	0.907954
CTD-2566J3.1	M1	10.3893	8.99962	1.38972	7.6099	0.104099	0.118639	0.574092	-0.260691	-0.145729	-0.334522	-0.442966	0.293074	-0.0606008	3.26771e-21	7.30567e-05	0.0284995	2.60163e-07	2.80451e-12	7.45723e-06	0.364506
CTD-2626G11.2	M1	43.3729	17.6339	25.739	-8.1051	-0.138137	0.0379776	0.686781	0.0159663	0.596265	0.251285	-0.137337	0.730612	-0.0760074	7.1283e-33	0.81133	3.78507e-23	0.000134459	0.0391155	5.51639e-39	0.25514
CTD-3010D24.3	M1	9.71293	8.16552	1.5474	6.61812	-0.00495521	0.940946	0.640989	-0.363446	-0.0020693	0.00258768	-0.38609	0.384366	0.0231805	1.51577e-27	1.83254e-08	0.975321	0.969141	1.89528e-09	2.26655e-09	0.728896
CTD-3074O7.5	M1	7.30085	6.32062	0.980234	5.34039	-0.0123483	0.853532	0.608836	-0.195485	0.0410589	-0.11043	-0.348912	0.371305	0.169017	2.58335e-24	0.00316737	0.539158	0.0977224	7.1864e-08	8.50353e-09	0.0109235
CTD-3094K11.1	M1	14.4352	12.4847	1.95047	10.5342	0.0819269	0.219873	0.69125	-0.35128	-0.0843892	-0.141415	-0.460662	0.346196	0.0701054	1.90511e-33	5.77897e-08	0.206277	0.0336001	2.84515e-13	9.20739e-08	0.294011
DANCR	M1	2.1053	1.07895	1.02635	0.0525937	-0.080269	0.22938	0.307814	-0.00296035	0.199723	0.281777	-0.025055	0.253331	0.202563	2.39561e-06	0.964699	0.00255889	1.70793e-05	0.707936	0.000117981	0.0022127
DDR1-AS1	M1	9.45032	8.1252	1.32512	6.80009	-0.0810315	0.224972	0.640221	-0.255272	0.0731677	-0.09766	-0.386535	0.361669	0.134251	1.82938e-27	0.000104119	0.273376	0.143327	1.80927e-09	2.17388e-08	0.0437819
DGUOK-AS1	M1	30.7923	25.614	5.17831	20.4357	-0.0687279	0.303624	0.805828	-0.486627	-0.0816248	-0.145971	-0.491478	0.441653	0.0606156	6.97789e-53	7.73211e-15	0.221584	0.0282342	3.80884e-15	3.30596e-12	0.364389
DHRS4-AS1	M1	29.4837	17.5992	11.8845	5.71476	-0.0390519	0.559189	0.737268	-0.0711104	0.310941	-0.0219322	-0.194808	0.8069	-0.261864	5.10133e-40	0.287128	1.86759e-06	0.742968	0.0032758	4.00692e-53	6.75911e-05
DIO3OS	M1	13.0402	11.3215	1.71873	9.60274	0.0308138	0.644961	0.640031	-0.098127	0.00705974	-0.406765	-0.420528	0.33843	0.166044	1.91667e-27	0.141415	0.915944	2.04168e-10	4.24643e-11	1.84621e-07	0.0124291
DNMBP-AS1	M1	42.5343	34.6497	7.88462	26.7651	-0.00925804	0.889916	0.848897	-0.449804	0.0546999	0.0653766	-0.354725	0.685654	-0.304583	5.88093e-64	1.17665e-12	0.413144	0.327865	4.19486e-08	9.90485e-33	3.08911e-06
DPP10-AS1	M1	33.1635	23.5714	9.59206	13.9794	0.0171213	0.797965	0.715305	-0.540026	-0.350652	-0.412415	-0.580393	0.273247	-0.067602	1.0158e-36	1.65443e-18	6.12406e-08	1.08093e-10	9.52683e-22	3.11958e-05	0.311632
DRAIC	M1	22.3949	17.2956	5.09936	12.1962	-0.0369688	0.580353	0.737835	-0.47256	-0.112221	-0.211099	-0.550838	0.428479	-0.0678161	4.15081e-40	5.66259e-14	0.0923728	0.00141307	2.47493e-19	1.65857e-11	0.310099
EHMT2-AS1	M1	14.0752	5.04413	9.03106	-3.98693	-0.0945193	0.156708	0.473524	-0.0825722	0.462568	0.383218	-0.0295251	0.482579	-0.0733516	4.95434e-14	0.21625	2.20603e-13	2.55186e-09	0.658855	1.38422e-14	0.272169
EIF3J-AS1	M1	25.7189	11.5248	14.1941	-2.66924	-0.0576222	0.388597	0.66527	0.14738	0.47913	0.017854	-0.132649	0.732613	-0.101896	2.97214e-30	0.0267303	2.25954e-14	0.789518	0.0463821	2.71702e-39	0.126683
EML2-AS1	M1	1.59074	0.839521	0.751218	0.0883025	-0.0371268	0.578734	-0.380195	0.342223	0.121221	0.151957	0.246709	-0.194635	0.160052	3.47957e-09	1.31751e-07	0.0689166	0.0223113	0.000179426	0.00330415	0.0160265
ENTPD3-AS1	M1	10.1493	8.44113	1.70815	6.73298	-0.000351891	0.995803	0.623171	-0.255014	-0.109325	-0.285657	-0.461563	0.254098	0.326404	1.04153e-25	0.000105866	0.101146	1.29008e-05	2.5232e-13	0.000112307	5.22608e-07
EPB41L4A-AS1	M1	4.57392	2.67574	1.89818	0.777567	0.100105	0.133527	0.394881	0.0930724	-0.0107993	-0.415251	-0.349441	0.216492	0.40282	7.48773e-10	0.16318	0.871736	7.81959e-11	6.84599e-08	0.00105487	3.16091e-10
ERVH-1	M1	1.73013	1.37631	0.353816	1.0225	-0.00577068	0.93125	0.432258	-0.141148	0.0405833	-0.209913	-0.300793	0.269632	-0.00599736	1.05164e-11	0.0339401	0.543872	0.00150549	4.14655e-06	4.00307e-05	0.928557
EXOC3-AS1	M1	1.69902	1.42115	0.277868	1.14328	-0.0158124	0.813115	0.433865	-0.0534107	0.0701113	-0.0623057	-0.168249	0.309211	0.0312373	8.64946e-12	0.424257	0.293971	0.351144	0.0112961	2.14412e-06	0.640422
FAM201A	M1	21.9899	13.6507	8.33917	5.31154	-0.072335	0.278887	0.685339	-0.164846	0.386699	0.248784	-0.220376	0.639288	-0.0655522	1.08568e-32	0.0130853	1.77861e-09	0.000157529	0.0008508	2.29761e-27	0.326565
FAM3D-AS1	M1	8.71241	5.07381	3.6386	1.43521	-0.109461	0.10072	0.484239	-0.159455	0.303157	0.229683	-0.197739	0.288758	0.2125	1.09113e-14	0.0164307	3.45248e-06	0.000500667	0.00282913	1.02777e-05	0.00131065
FAM95B1	M1	6.97081	4.46125	2.50956	1.95168	0.0456705	0.494526	0.514866	-0.157145	0.281559	0.129013	-0.224745	0.341897	0.185618	1.06629e-16	0.0180783	1.73492e-05	0.0527656	0.000665129	1.35649e-07	0.00512065
FGD5-AS1	M1	39.7537	25.3143	14.4394	10.8749	-0.020093	0.763857	0.789689	-0.188239	0.280194	0.107471	-0.146966	0.853909	-0.317486	1.99248e-49	0.00451718	1.91286e-05	0.107103	0.0271651	1.81081e-65	1.0988e-06
FLJ22763	M1	24.8033	20.2437	4.55957	15.6841	0.0583202	0.382867	0.690218	-0.451354	-0.264868	-0.379178	-0.545913	0.276497	-0.0876419	2.58913e-33	9.63695e-13	5.53017e-05	3.85917e-09	5.93005e-19	2.48569e-05	0.189261
FLJ37035	M1	5.73193	4.76943	0.962496	3.80693	0.160258	0.0158891	0.548141	-0.113613	-0.0307896	-0.286506	-0.422258	0.302596	0.226268	4.00118e-19	0.0883758	0.645221	1.21254e-05	3.46788e-11	3.60658e-06	0.000609738
FLJ37453	M1	14.6143	9.68539	4.92886	4.75653	0.0235303	0.724969	0.665965	0.0859952	0.309643	-0.0423472	-0.19721	0.617909	0.0643853	2.46471e-30	0.197742	2.07163e-06	0.526491	0.00290546	3.4502e-25	0.335268
FOXD2-AS1	M1	47.1621	40.8926	6.26943	34.6232	-0.0377774	0.572093	0.894516	-0.411582	0.074047	-0.134092	-0.483277	0.601788	-0.0299699	2.82544e-80	1.18801e-10	0.267637	0.0440334	1.25256e-14	1.18068e-23	0.654046
FOXP4-AS1	M1	1.61012	1.28471	0.325406	0.959308	0.120021	0.071731	0.435267	-0.155385	0.0887254	-0.057005	-0.280947	0.250393	0.0899492	7.288e-12	0.0194284	0.183828	0.393706	1.81275e-05	0.000142299	0.17783
GAS5	M1	2.94383	1.30472	1.63911	-0.334392	0.0888751	0.183086	0.328297	0.225424	0.151956	-0.250022	-0.22311	0.246425	0.316376	4.44944e-07	0.000639875	0.0223114	0.000145685	0.000729712	0.00018263	1.20328e-06
GATA6-AS1	M1	37.2183	32.0466	5.17169	26.8749	-0.0654673	0.327193	0.847212	-0.318823	0.117586	-0.205504	-0.535928	0.505974	0.052527	1.84248e-63	9.84495e-07	0.0777277	0.00189965	3.33939e-18	4.28866e-16	0.431975
GNG12-AS1	M1	14.9633	10.2504	4.71288	5.53751	-0.0787618	0.238272	0.661668	-0.139293	0.304687	0.020832	-0.135986	0.616901	-0.212042	7.77483e-30	0.0363822	3.06391e-06	0.755443	0.0411035	4.32935e-25	0.00134337
H19	M1	3.08921	1.59732	1.49188	0.10544	0.0118826	0.858998	-0.440166	0.342067	0.120455	0.231875	0.484284	-0.116728	-0.00395994	3.97998e-12	1.33605e-07	0.0707018	0.000440522	1.08411e-14	0.0799335	0.952792
HAGLR	M1	41.9948	34.81	7.18482	27.6252	-0.0397915	0.551766	0.856777	-0.480847	0.0470537	0.031176	-0.380885	0.64139	-0.200296	2.32923e-66	1.77156e-14	0.481532	0.641078	3.24273e-09	1.37372e-27	0.00248529
HAS2-AS1	M1	13.812	12.1503	1.66177	10.4885	0.0227584	0.733645	0.657013	-0.271063	-0.0457923	-0.267068	-0.285499	0.442944	-0.135579	2.64183e-29	3.62828e-05	0.493375	4.76694e-05	1.30504e-05	2.81232e-12	0.0417189
HHIP-AS1	M1	3.46051	2.39799	1.06252	1.33547	-0.0737095	0.26983	0.477987	-0.251275	0.130258	0.0125389	-0.273806	0.326602	0.0669831	2.65491e-14	0.000134549	0.0505011	0.851298	3.00066e-05	5.1388e-07	0.316093
HNF1A-AS1	M1	46.6538	38.1173	8.53645	29.5809	-0.0372955	0.577009	0.882082	-0.30874	0.237324	-0.0378664	-0.387653	0.693789	-0.125537	3.60462e-75	2.2259e-06	0.000318777	0.571188	1.60994e-09	8.90615e-34	0.0595338
HOTTIP	M1	42.4244	34.9005	7.52387	27.3766	-0.0554136	0.407067	0.867383	-0.310344	0.203002	-0.0141244	-0.401975	0.691017	-0.168677	7.887e-70	1.95894e-06	0.00216313	0.832755	3.46862e-10	2.04174e-33	0.0110871
HOXA10-AS	M1	18.1437	10.8266	7.31704	3.5096	-0.0354789	0.595714	0.660669	-0.144345	0.373372	0.167208	-0.157007	0.652951	-0.142387	1.01273e-29	0.0300585	6.92499e-09	0.0118192	0.0181808	7.54809e-29	0.0323878
HOXA11-AS	M1	36.3055	30.4335	5.87204	24.5614	-0.0542242	0.417225	0.83988	-0.294666	0.183032	-0.123793	-0.479904	0.563077	0.0314414	2.26738e-61	6.61599e-06	0.00578601	0.0631901	2.02522e-14	2.64748e-20	0.638239
HOXA-AS3	M1	9.97699	6.58163	3.39537	3.18626	0.0137927	0.836627	0.595546	-0.176631	0.288661	0.142722	-0.130364	0.549204	-0.144832	4.39753e-23	0.00777728	1.03515e-05	0.0319793	0.0503129	3.31246e-19	0.0295021
HOXB-AS4	M1	37.0193	20.3021	16.7171	3.585	-0.0519182	0.437337	0.745426	-0.121819	0.451915	0.182112	-0.19532	0.783357	-0.212537	2.49232e-41	0.0675487	8.96314e-13	0.00604071	0.0031935	3.74321e-48	0.00130802
HOXD-AS2	M1	6.94165	4.5245	2.41715	2.10735	-0.0531369	0.42664	0.524389	-0.0809624	0.297098	0.0183225	-0.181062	0.434904	0.0149585	2.29448e-17	0.225369	5.50331e-06	0.784129	0.00634368	7.61943e-12	0.823036
ID2-AS1	M1	9.3457	8.3613	0.984404	7.37689	0.0581417	0.384327	0.624455	-0.264432	-0.0089552	-0.156472	-0.321623	0.43335	-0.115752	7.74968e-26	5.69442e-05	0.893496	0.0185843	7.80685e-07	9.21018e-12	0.0825068
ILF3-AS1	M1	12.7116	6.39947	6.31213	0.0873454	0.00286438	0.965843	0.582721	0.184931	0.386992	0.00470876	-0.154935	0.573672	0.241693	6.00142e-22	0.00529046	1.72509e-09	0.943878	0.0197874	3.54463e-21	0.000244626
INAFM2	M1	3.61966	2.07972	1.53994	0.539784	-0.0579201	0.386145	0.450143	-0.0569696	0.137922	0.0356751	-0.0145065	0.444591	0.221581	1.12638e-12	0.394	0.0382807	0.593681	0.8283	2.28545e-12	0.000795304
ITGA9-AS1	M1	38.7578	32.1139	6.64385	25.4701	-0.017195	0.797114	0.850548	-0.254856	0.143794	-0.198831	-0.429374	0.664007	-0.116625	1.89544e-64	0.000106954	0.0306995	0.00267725	1.48967e-11	4.16971e-30	0.0802037
JHDM1D-AS1	M1	19.9692	15.7207	4.24845	11.4723	0.00240579	0.971309	0.721495	-0.443086	0.0726284	0.325599	-0.158775	0.549859	-0.0681866	1.28543e-37	2.76254e-12	0.276937	5.59409e-07	0.0169013	2.9478e-19	0.307456
KB-1732A1.1	M1	3.24383	1.80497	1.43886	0.3661	-0.0403557	0.546135	0.412204	-0.196945	0.119216	0.274387	0.116756	0.465669	-0.273086	1.10711e-10	0.00294427	0.0736706	2.88167e-05	0.0798614	1.45321e-13	3.15476e-05
KBTBD11-OT1	M1	24.6074	21.1389	3.4685	17.6704	-0.0420852	0.529054	0.764339	-0.438287	-0.0569419	-0.197133	-0.498859	0.415689	-0.00781984	1.42944e-44	5.02523e-12	0.394231	0.00291671	1.26901e-15	7.43592e-11	0.906933
KRTAP5-AS1	M1	22.3282	12.2494	10.0789	2.17049	-0.106069	0.111787	0.658978	-0.224821	0.379226	0.334732	-0.123201	0.685496	-0.267534	1.5804e-29	0.000662254	3.84046e-09	2.55439e-07	0.064473	1.03708e-32	4.61868e-05
LA16c-321D4.2	M1	3.55721	2.1033	1.45391	0.649394	-0.0999698	0.134056	0.414815	-0.213729	0.198807	0.404782	-0.0541905	0.354194	0.021265	8.22046e-11	0.00122638	0.00268062	2.54508e-10	0.417515	4.40826e-08	0.750525
LA16c-380H5.5	M1	44.2047	36.0312	8.17342	27.8578	0.0429274	0.520836	0.856569	-0.54637	-0.1674	-0.260965	-0.609717	0.406933	0.0866181	2.70681e-66	5.4722e-19	0.0117211	7.17414e-05	2.13055e-24	2.00373e-10	0.194502
LBX2-AS1	M1	27.9319	24.8385	3.09347	21.745	-0.000787644	0.990605	0.791825	-0.370015	-0.00617298	-0.118599	-0.351642	0.530446	-0.088981	7.23881e-50	9.65917e-09	0.92647	0.0751848	5.58866e-08	8.41975e-18	0.182563
LINC00152	M1	20.3134	13.0231	7.29035	5.73274	0.0169877	0.799508	-0.686555	0.519391	0.0863807	0.179341	0.586715	-0.408442	0.36524	7.61516e-33	5.16945e-17	0.195732	0.00687001	2.69232e-22	1.69264e-10	1.54074e-08
LINC00238	M1	15.8891	10.0361	5.853	4.18306	0.0105434	0.874751	0.625402	-0.482091	-0.285368	-0.315077	-0.5719	0.200975	0.0659961	6.2251e-26	1.48409e-14	1.31751e-05	1.33766e-06	4.98657e-21	0.00240058	0.323292
LINC00261	M1	3.43746	1.3075	2.12996	-0.822465	-0.0429449	0.520666	0.300256	-0.1316	0.268785	0.468991	-0.0137651	0.362476	0.0295461	4.32153e-06	0.0481535	4.24147e-05	9.2499e-14	0.83695	2.01189e-08	0.658628
LINC00294	M1	31.3858	21.5915	9.79427	11.7973	-0.0175591	0.792915	0.770956	-0.0595075	0.320765	-0.0422574	-0.177643	0.750608	-0.106566	8.87443e-46	0.373239	8.38389e-07	0.527369	0.00742665	3.44731e-42	0.110109
LINC00476	M1	6.29374	3.34429	2.94944	0.394854	0.00209346	0.975033	0.527496	0.104603	0.329979	-0.0387405	-0.129451	0.531622	-0.013658	1.37551e-17	0.116853	3.85331e-07	0.562329	0.0519592	6.91499e-18	0.8382
LINC00482	M1	8.16678	4.39613	3.77064	0.625492	-0.0975704	0.143697	0.510832	-0.18999	0.325388	0.31762	-0.0505415	0.447237	-0.0490431	2.01496e-16	0.00415043	5.69455e-07	1.0868e-06	0.449604	1.63385e-12	0.463173
LINC00483	M1	24.3643	19.6787	4.68565	14.993	0.0152323	0.819852	0.743602	-0.529453	-0.134107	-0.0801646	-0.473965	0.35477	-0.0983989	4.94383e-41	9.93713e-18	0.0440104	0.229989	4.6602e-14	4.17729e-08	0.14031
LINC00511	M1	19.8354	15.8988	3.93659	11.9622	-0.0658426	0.324422	0.728542	-0.383077	0.176455	0.22703	-0.302288	0.524732	-0.113019	1.14021e-38	2.58922e-09	0.00783977	0.000583641	3.6936e-06	2.16918e-17	0.0900639
LINC00526	M1	43.902	37.5941	6.30796	31.2861	0.000610942	0.992713	0.870612	-0.494957	-0.0813459	-0.0844748	-0.496466	0.541145	-0.0586925	6.02802e-71	2.27639e-15	0.223173	0.205815	1.81746e-15	1.36335e-18	0.379832
LINC00543	M1	20.0589	15.8809	4.17803	11.7028	0.0141636	0.832297	0.714088	-0.52091	-0.0943313	0.019641	-0.43028	0.371297	-0.00108354	1.5155e-36	4.0443e-17	0.157538	0.769018	1.33585e-11	8.51046e-09	0.987076
LINC00582	M1	12.4601	8.9923	3.46778	5.52452	0.0810366	0.224943	-0.651218	0.433851	0.0348201	0.0739203	0.363702	-0.39372	0.130405	1.17535e-28	8.66483e-12	0.602565	0.268459	1.78783e-08	8.47761e-10	0.0502407
LINC00654	M1	22.4056	16.7328	5.67287	11.0599	-0.081444	0.222613	0.727656	-0.189819	0.227147	-0.0999099	-0.269419	0.67891	-0.232267	1.55299e-38	0.00418507	0.000579735	0.13429	4.06182e-05	6.87903e-32	0.000430483
LINC00668	M1	0.512786	0.389798	0.122987	0.266811	0.0118609	0.859252	0.329786	-0.118331	0.0491259	-0.100283	-0.218139	0.25136	-0.0420476	3.91757e-07	0.0758513	0.462417	0.132833	0.00096339	0.000133821	0.529423
LINC00675	M1	41.5911	32.0627	9.52841	22.5343	0.00158516	0.981093	0.839699	-0.606748	-0.117126	-0.0382806	-0.534124	0.450962	-0.0626375	2.54694e-61	4.06836e-24	0.0789054	0.566981	4.53578e-18	1.01367e-12	0.34858
LINC00865	M1	11.2718	6.45159	4.8202	1.63139	-0.0162477	0.808069	0.58744	0.0212165	0.330346	-0.0363665	-0.175029	0.596773	-0.08285	2.32521e-22	0.751076	3.73393e-07	0.58654	0.0083628	3.40311e-23	0.214703
LINC00923	M1	6.52562	4.16798	2.35764	1.81034	0.00893412	0.893745	0.549557	-0.0153397	0.301242	-0.00863762	-0.236926	0.472188	-0.00200865	3.11092e-19	0.818603	4.00516e-06	0.897251	0.000326485	5.96097e-14	0.976044
LINC00992	M1	33.8337	27.0334	6.80028	20.2331	0.0778709	0.24364	0.792516	-0.5206	-0.205569	-0.263435	-0.591059	0.382317	-0.0351672	5.20271e-50	4.25283e-17	0.0018932	6.0877e-05	1.11186e-22	2.79993e-09	0.59895
LINC00998	M1	2.36965	1.28101	1.08865	0.192361	-0.00863096	0.89733	0.365497	-0.0578429	0.171293	0.279844	0.0930275	0.413355	0.0418043	1.50276e-08	0.386779	0.00988266	1.96121e-05	0.163384	9.7123e-11	0.53181
LINC01003	M1	10.0125	8.35077	1.66172	6.68906	0.0416212	0.533611	0.657734	-0.157676	0.158406	-0.0259415	-0.339289	0.471677	0.00568749	2.18853e-29	0.0176868	0.0171614	0.698098	1.71116e-07	6.39658e-14	0.932239
LINC01006	M1	17.6368	14.8496	2.78718	12.0624	0.109711	0.0999405	0.734243	-0.265356	0.115424	0.0356311	-0.381513	0.536907	0.0948193	1.51886e-39	5.35162e-05	0.0833863	0.594136	3.04056e-09	2.82594e-18	0.155391
LINC01091	M1	2.47003	1.58216	0.887872	0.694284	0.0640425	0.337853	0.439872	-0.201875	0.173559	0.253079	-0.0695219	0.421537	-0.172927	4.1283e-12	0.00229236	0.00893398	0.000119905	0.298058	3.77399e-11	0.00919
LINC01106	M1	28.0282	23.0202	5.00798	18.0122	-0.128142	0.0543974	0.793294	-0.360512	0.172624	0.051789	-0.372786	0.575953	-0.0093703	3.58335e-50	2.42802e-08	0.00931531	0.43848	7.34085e-09	2.2769e-21	0.88859
LINC01123	M1	20.1513	17.0683	3.08303	13.9853	-0.0262585	0.694592	0.752296	-0.401274	0.0142006	-0.112799	-0.437082	0.483476	0.0242017	1.79078e-42	3.74574e-10	0.831866	0.0906953	5.83143e-12	1.21738e-14	0.717451
LINC01133	M1	30.7743	22.6777	8.09659	14.5811	0.0547486	0.412728	0.717858	-0.577237	-0.317447	-0.230645	-0.541818	0.246342	0.024837	4.36002e-37	1.77228e-21	1.10236e-06	0.000473388	1.21329e-18	0.000183573	0.710363
LINC01224	M1	36.3064	30.3021	6.00438	24.2977	-0.122599	0.0657978	0.843603	-0.358277	0.126115	-0.0955356	-0.454053	0.631427	-0.146945	2.03181e-62	3.00285e-08	0.0583605	0.152279	6.79094e-13	1.51835e-26	0.0271867
LINC01235	M1	1.1472	0.66076	0.486436	0.174324	0.0446309	0.504413	-0.363334	0.165093	0.0705001	0.216677	0.436784	-0.101352	-0.136098	1.85255e-08	0.0129475	0.291295	0.00104419	6.04925e-12	0.128733	0.0409355
LINC01268	M1	34.2971	26.0001	8.29697	17.7032	-0.0733333	0.272289	0.804252	-0.185132	0.346922	0.0151579	-0.344752	0.607338	-0.0441259	1.56816e-52	0.00524029	8.61932e-08	0.820717	1.04938e-07	3.57922e-24	0.509253
LINC01351	M1	10.9258	8.67497	2.25086	6.42412	-0.00368819	0.956028	0.644611	-0.461608	-0.0628918	-0.00709681	-0.383293	0.329324	-0.039643	6.19898e-28	2.5081e-13	0.346623	0.915504	2.53222e-09	4.07585e-07	0.553253
LINC01389	M1	22.9198	19.8597	3.06008	16.7997	-0.0672427	0.314216	0.756778	-0.420859	-0.0545161	-0.197676	-0.477025	0.406049	-0.0457886	3.06588e-43	4.08533e-11	0.414718	0.00283808	3.03949e-14	2.2112e-10	0.493409
LINC01503	M1	12.3196	6.17368	6.14595	0.0277375	0.0358801	0.591559	-0.558738	0.461196	0.258372	0.46252	0.618932	-0.172989	0.0760204	5.90964e-20	2.64986e-13	8.50937e-05	2.22024e-13	2.73849e-25	0.00916465	0.255059
LINC01504	M1	1.60256	1.27726	0.325305	0.951951	0.0017069	0.979642	0.417703	-0.238772	0.0322249	0.152099	-0.0819087	0.324323	-0.0510049	5.89568e-11	0.000292151	0.629888	0.0221847	0.219976	6.22875e-07	0.445453
LINC01558	M1	22.3482	19.3349	3.01329	16.3216	-0.033465	0.616766	0.762766	-0.256942	0.0849651	-0.220032	-0.42163	0.528855	-0.0415567	2.72968e-44	9.34267e-05	0.203187	0.000867295	3.73286e-11	1.09772e-17	0.534246
LINC01559	M1	11.7223	10.2706	1.45172	8.81884	-0.0124105	0.852803	0.580699	-0.332242	-0.169855	-0.295101	-0.369519	0.308357	-0.137546	8.96725e-22	3.17117e-07	0.0105294	6.4027e-06	1.01429e-08	2.2947e-06	0.0388156
LINC01578	M1	16.5274	13.02	3.50741	9.51259	-0.0200529	0.764315	0.715271	-0.119668	0.177501	-0.0262693	-0.313738	0.510443	0.325329	1.0271e-36	0.0725754	0.00747523	0.694473	1.49108e-06	2.14165e-16	5.72299e-07
LINC01588	M1	14.4105	9.1157	5.29478	3.82092	-0.0188759	0.777776	0.64701	0.120768	0.307759	-0.169698	-0.240924	0.578897	0.174987	3.40508e-28	0.0699687	2.40601e-06	0.0106026	0.000256386	1.27962e-21	0.00837873
LINC01612	M1	7.32949	5.89873	1.43077	4.46796	0.0568534	0.394968	0.573851	-0.36254	-0.158676	-0.196351	-0.441956	0.244392	-0.0203794	3.42407e-21	1.99952e-08	0.0169709	0.00303329	3.18306e-12	0.000207215	0.760593
LRRC75A-AS1	M1	23.1222	17.712	5.41019	12.3019	0.0745944	0.264106	0.714177	-0.39134	-0.220725	-0.326781	-0.595577	0.335879	0.148678	1.47152e-36	1.09206e-09	0.000834382	5.06176e-07	4.36928e-23	2.31076e-07	0.0254061
MAPKAPK5-AS1	M1	18.6792	15.8031	2.87605	12.9271	0.0168406	0.801208	0.727764	-0.166704	0.0475954	-0.268233	-0.484433	0.344262	0.345213	1.49541e-38	0.0120801	0.476495	4.40424e-05	1.06104e-14	1.09684e-07	1.0066e-07
MBNL1-AS1	M1	1.22465	0.982118	0.242529	0.739589	-0.176355	0.00787575	0.408724	-0.183983	0.00611955	-0.070495	-0.183406	0.322059	-0.0213287	1.63992e-10	0.00553284	0.927105	0.29133	0.00568529	7.52835e-07	0.749803
MCF2L-AS1	M1	31.1012	26.5445	4.55677	21.9877	-0.0564945	0.397964	0.820906	-0.456937	-0.0223065	-0.0826097	-0.464408	0.484572	-0.0376035	2.03452e-56	4.65651e-13	0.73874	0.21604	1.72299e-13	1.04004e-14	0.573864
MGC32805	M1	6.06958	4.04295	2.02664	2.01631	-0.00409221	0.951217	0.532894	-0.235363	0.205591	0.156357	-0.140866	0.522456	-0.202522	5.58296e-18	0.000358433	0.0018911	0.0186722	0.0343018	3.14639e-17	0.00221736
MIR194-2HG	M1	13.785	5.31681	8.46818	-3.15137	-0.0802276	0.229622	0.425971	-0.109454	0.420099	0.292563	-0.103331	0.283637	0.122327	2.23691e-11	0.100744	4.46434e-11	7.74816e-06	0.121397	1.49376e-05	0.0664043
MIR4458HG	M1	7.1647	5.89832	1.26638	4.63194	-0.17796	0.00731995	0.595824	-0.32183	-0.040753	-0.0584384	-0.382072	0.287921	0.172633	4.1495e-23	7.67345e-07	0.542188	0.381902	2.87135e-09	1.09306e-05	0.00931129
MLLT4-AS1	M1	1.30272	0.609868	0.692851	-0.082983	-0.00197816	0.976407	0.32086	-0.0371453	0.253295	0.191703	-0.0389674	0.283371	-0.0348633	8.31834e-07	0.578545	0.000118253	0.00381797	0.56004	1.52282e-05	0.602114
MNX1-AS2	M1	17.4576	12.9839	4.47366	8.51024	-0.150598	0.0235519	0.678275	-0.24542	0.290718	0.0356787	-0.327369	0.487905	0.0154137	8.2342e-32	0.000194419	8.88995e-06	0.593643	4.81526e-07	6.42257e-15	0.817744
NOVA1-AS1	M1	5.2671	4.51615	0.750956	3.76519	0.0135818	0.839091	0.534506	-0.244183	-0.110076	-0.221857	-0.35578	0.324986	-0.0285068	4.25146e-18	0.000209901	0.0988105	0.000783111	3.79991e-08	5.89061e-07	0.669917
NRSN2-AS1	M1	32.1234	25.9287	6.19471	19.734	-0.027292	0.683208	0.821814	-0.330014	0.175428	0.0243412	-0.352169	0.676794	-0.155313	1.21578e-56	3.84187e-07	0.00821354	0.715893	5.32242e-08	1.25047e-31	0.0194854
OSER1-AS1	M1	5.44618	3.174	2.27219	0.901807	0.136448	0.0404147	0.457686	0.197399	0.137721	-0.354346	-0.196376	0.435081	0.0666891	4.21946e-13	0.00287796	0.0385659	4.34612e-08	0.00302945	7.45603e-12	0.318226
OTUD6B-AS1	M1	27.4945	14.3621	13.1325	1.22956	-0.073733	0.269677	0.697336	-0.0739386	0.352825	0.166924	-0.066051	0.820047	-0.279007	3.03694e-34	0.26834	5.00785e-08	0.0119657	0.322889	3.30106e-56	2.08154e-05
OVOL1-AS1	M1	7.8127	4.28928	3.52341	0.765869	-0.17055	0.0102123	0.531884	-0.205448	0.310892	0.240972	-0.105247	0.504334	-0.116128	6.61658e-18	0.0019052	1.87486e-06	0.000255639	0.114607	5.51969e-16	0.0815081
PAXIP1-AS1	M1	17.881	7.93324	9.94777	-2.01453	-0.017662	0.791729	0.60663	0.163633	0.469933	0.0328917	-0.161612	0.579148	0.0863641	4.17329e-24	0.013781	8.1307e-14	0.622817	0.0150119	1.21794e-21	0.195819
PCAT14	M1	18.6942	6.93179	11.7624	-4.83059	-0.113853	0.0877009	0.563435	0.0929745	0.501025	0.0308958	-0.0926383	0.586347	-0.0121801	2.47655e-20	0.163625	9.14522e-16	0.644081	0.16516	2.90045e-22	0.855505
PDCD4-AS1	M1	9.60055	7.49979	2.10077	5.39902	0.0171437	0.797707	0.610568	0.0535322	0.136874	-0.25553	-0.308437	0.444924	0.192605	1.76785e-24	0.423202	0.0397886	0.000102391	2.28008e-06	2.19139e-12	0.00365272
PLBD1-AS1	M1	36.9613	30.6354	6.32593	24.3095	-0.00892576	0.893844	0.826373	-0.35861	0.0487342	-0.170991	-0.42348	0.659805	-0.251907	8.77723e-58	2.90964e-08	0.465998	0.0100153	3.00384e-11	1.27152e-29	0.000129235
POLR2J4	M1	10.3173	5.0382	5.27914	-0.240941	0.064367	0.335406	0.574348	0.100409	0.393616	0.113336	-0.0844114	0.532025	0.246377	3.1099e-21	0.132348	8.57251e-10	0.0891586	0.206157	6.46231e-18	0.000183176
PP14571	M1	18.7312	16.2499	2.48128	13.7687	0.00372649	0.955572	0.729392	-0.395456	-0.0543093	-0.197297	-0.479052	0.353238	-0.017592	8.46937e-39	7.03994e-10	0.416493	0.00289267	2.28487e-14	4.8192e-08	0.792536
PPP1R26-AS1	M1	40.7283	22.341	18.3873	3.95376	-0.102996	0.122615	0.77036	-0.0852532	0.489432	0.16589	-0.174076	0.787043	-0.15588	1.14416e-45	0.201653	5.14087e-15	0.0125119	0.00872926	6.8698e-49	0.0190403
PRKAG2-AS1	M1	22.9564	19.5143	3.44212	16.0722	0.0413758	0.536028	0.767089	-0.218085	0.0694415	-0.223366	-0.499754	0.52969	0.04025	4.55465e-45	0.000966262	0.298618	0.000719218	1.10863e-15	9.55355e-18	0.547188
PRRT3-AS1	M1	0.661029	0.464958	0.196071	0.268887	-0.00464142	0.94468	0.308083	-0.166982	0.0373671	0.0759074	-0.12939	0.177388	0.194187	2.34498e-06	0.0119355	0.576277	0.255768	0.0520703	0.00751373	0.00337833
PTPRD-AS1	M1	8.63455	7.37282	1.26173	6.11109	-0.0441202	0.509308	0.630777	-0.265998	0.00954436	-0.159552	-0.367613	0.419606	-0.0395575	1.77066e-26	5.12511e-05	0.886534	0.0163642	1.22288e-08	4.72808e-11	0.554109
RAB11B-AS1	M1	1.61546	0.90828	0.707175	0.201105	0.0295201	0.658909	0.3816	0.0137894	0.174694	0.0479703	-0.188591	0.239803	0.339184	3.01363e-09	0.836666	0.0084902	0.473025	0.00444124	0.000274481	1.7271e-07
RALY-AS1	M1	0.784229	0.542783	0.241446	0.301337	-0.0205226	0.758962	0.352518	-0.048422	0.139835	0.0970596	-0.101701	0.278855	0.0409586	5.15264e-08	0.468863	0.0356532	0.145816	0.127414	2.10417e-05	0.540151
RARA-AS1	M1	1.19248	0.827774	0.364704	0.46307	0.021116	0.752216	0.33871	-0.2048	0.014725	0.224832	0.159958	0.245871	0.0185817	1.8011e-07	0.00197073	0.825755	0.000661834	0.0160897	0.000189044	0.781152
RGMB-AS1	M1	23.0577	8.28295	14.7748	-6.49182	-0.0446511	0.504221	0.549519	-0.0169509	0.526357	0.259582	-0.0929088	0.636161	-0.126549	3.13193e-19	0.799933	1.66031e-17	7.85976e-05	0.163924	4.90105e-27	0.0574925
RP11-1017G21.5	M1	5.2622	3.84407	1.41813	2.42594	0.000813304	0.990299	0.550882	-0.0629521	0.204142	-0.0156346	-0.193992	0.476935	0.0164341	2.45551e-19	0.34616	0.00203925	0.815178	0.00341115	3.07812e-14	0.80591
RP11-1028N23.2	M1	11.035	7.17967	3.85534	3.32433	-0.0487009	0.466303	0.615809	-0.160752	0.310676	0.0816356	-0.208655	0.576934	-0.136175	5.53073e-25	0.0155638	1.90755e-06	0.221523	0.00160952	1.88058e-21	0.0408203
RP11-102C16.3	M1	30.5131	24.8269	5.68612	19.1408	-0.0655672	0.326454	0.800546	-0.31922	0.158566	-0.0335866	-0.328635	0.665979	-0.243905	1.02224e-51	9.52778e-07	0.0170483	0.615486	4.32289e-07	2.45537e-30	0.000213537
RP11-1060J15.4	M1	27.5972	23.7481	3.84916	19.8989	0.0595853	0.372614	0.804642	-0.401965	0.0123492	-0.119752	-0.514072	0.492656	-0.0980817	1.28391e-52	3.47247e-10	0.853521	0.0723754	1.20937e-16	3.20155e-15	0.141599
RP11-1060J15.9	M1	8.29306	5.92387	2.36919	3.55467	0.0400731	0.548952	0.569242	-0.0919189	0.277715	-0.0107906	-0.270691	0.405794	0.0824653	8.28995e-21	0.168482	2.28103e-05	0.871838	3.72236e-05	2.27477e-10	0.216847
RP11-108M9.4	M1	2.30293	1.72773	0.575207	1.15252	0.0448753	0.50208	0.428756	-0.235371	-0.139352	-0.0994006	-0.32417	0.104826	0.250426	1.6043e-11	0.000358275	0.0363016	0.136297	6.30933e-07	0.116072	0.000142
RP11-1094M14.11	M1	9.59834	7.36979	2.22855	5.14124	-0.0373869	0.576075	0.619713	-0.0957864	0.214547	0.113231	-0.183515	0.487322	0.186202	2.29455e-25	0.151201	0.00117313	0.0894574	0.00565617	6.99022e-15	0.00498021
RP11-10C24.1	M1	6.96473	3.16603	3.79869	-0.63266	-0.100834	0.130707	0.460955	-0.251574	0.211645	0.441707	0.0672621	0.54541	-0.307141	2.73612e-13	0.00013201	0.00137229	3.28406e-12	0.314077	6.47845e-19	2.52643e-06
RP11-10C24.2	M1	3.02379	2.2005	0.823292	1.37721	-0.0633921	0.342792	0.474297	-0.283857	0.100513	0.216604	-0.140338	0.303076	0.16285	4.44969e-14	1.47017e-05	0.131945	0.00104838	0.0349891	3.47427e-06	0.0142469
RP11-10L12.4	M1	1.62473	0.936839	0.68789	0.248949	0.000989475	0.988198	0.396156	-0.0493535	0.191464	0.154102	-0.02093	0.42747	-0.110273	6.52915e-10	0.460343	0.00386274	0.0204673	0.754329	1.87114e-11	0.0982042
RP11-111M22.3	M1	16.3423	13.9197	2.42263	11.4971	0.0392228	0.55747	0.705609	-0.290268	-0.0506617	-0.207625	-0.484383	0.366226	0.282333	2.32185e-35	9.19174e-06	0.448526	0.00169958	1.0688e-14	1.40006e-08	1.64106e-05
RP11-115C21.2	M1	3.03434	1.86267	1.17166	0.691008	-0.0804577	0.228284	0.45183	0.0303847	0.24084	0.130087	-0.0945746	0.403481	0.045818	9.06258e-13	0.649574	0.000257703	0.0508075	0.156465	2.93882e-10	0.493132
RP11-118B18.2	M1	20.2675	17.4995	2.76798	14.7316	-0.0304987	0.648347	0.755951	-0.357745	0.0334704	-0.136192	-0.466593	0.440575	0.0351953	4.25819e-43	3.15782e-08	0.616708	0.0407954	1.28226e-13	3.78267e-12	0.598659
RP11-119D9.1	M1	26.3618	11.6765	14.6853	-3.0088	-0.0863884	0.195693	0.645977	-0.0213465	0.515899	0.191373	-0.150557	0.6438	-0.0162464	4.41061e-28	0.749601	9.04746e-17	0.00388014	0.0235904	7.58118e-28	0.808083
RP11-11N5.1	M1	1.37473	1.22312	0.15161	1.07151	0.0182142	0.785373	0.359502	-0.17356	-0.00789547	-0.101683	-0.21774	0.228148	-0.0720867	2.67348e-08	0.00893377	0.906037	0.127481	0.000984868	0.000547254	0.280545
RP11-11N5.3	M1	1.02703	0.925156	0.101877	0.823279	0.0324024	0.628002	0.311575	-0.175577	-0.0622604	-0.160777	-0.255399	0.10854	0.0360573	1.77505e-06	0.0081584	0.351495	0.0155478	0.000103263	0.103635	0.589728
RP11-120E11.2	M1	3.45535	2.90151	0.553844	2.34766	0.0184886	0.78222	0.521679	-0.13028	0.10803	-0.0179854	-0.230961	0.383772	0.104829	3.57007e-17	0.0504629	0.10528	0.788005	0.000464752	2.41018e-09	0.116062
RP11-124B13.1	M1	9.57718	8.15161	1.42557	6.72603	0.0525014	0.432199	0.626265	-0.23865	0.0805613	-0.177905	-0.379074	0.441916	-0.0955832	5.0958e-26	0.000294323	0.227683	0.00733816	3.90044e-09	3.1993e-12	0.152074
RP11-124N2.1	M1	1.93658	1.53051	0.406064	1.12445	0.0247685	0.711126	0.436677	-0.145045	0.0264009	-0.11008	-0.212013	0.374214	-0.14402	6.12948e-12	0.0292604	0.693019	0.0987984	0.00134546	6.36668e-09	0.0304346
RP11-1260E13.2	M1	15.5386	13.2461	2.29259	10.9535	0.0346258	0.604591	0.711496	-0.39161	0.0234009	-0.0568688	-0.409287	0.426917	-0.0457246	3.5265e-36	1.06122e-09	0.726422	0.39484	1.53939e-10	1.99876e-11	0.494015
RP11-126L15.4	M1	1.25497	0.771424	0.483543	0.287881	-0.0425631	0.524383	0.377711	-0.0695608	0.210258	0.094448	-0.123545	0.356534	0.0172567	4.47854e-09	0.297787	0.00147806	0.157022	0.0637252	3.53989e-08	0.796403
RP11-129M16.4	M1	2.47617	1.52416	0.952011	0.572151	-0.144995	0.0293175	0.423706	-0.160158	0.192802	0.169918	-0.121287	0.341631	0.184096	2.92479e-11	0.0159558	0.00361745	0.0105004	0.0687657	1.3891e-07	0.00550332
RP11-12G12.7	M1	11.9929	9.7191	2.27379	7.44531	-0.031438	0.638274	0.653293	-0.409898	0.0247747	0.0633923	-0.313989	0.398906	0.0586269	6.9132e-29	1.43707e-10	0.711056	0.342791	1.46114e-06	4.8495e-10	0.380366
RP11-134G8.7	M1	22.7743	18.4125	4.36182	14.0507	0.0252299	0.705992	0.756114	-0.124992	0.168711	-0.239883	-0.397743	0.559995	0.164566	3.99219e-43	0.0606563	0.0110707	0.000273147	5.50121e-10	4.68926e-20	0.0132432
RP11-13K12.1	M1	15.6798	12.905	2.77482	10.1302	-0.0437612	0.512763	0.67743	-0.321959	-0.0373229	-0.302332	-0.47488	0.429491	-0.0832174	1.04542e-31	7.59178e-07	0.576729	3.6811e-06	4.10275e-14	1.46891e-11	0.21267
RP11-140K17.3	M1	7.08971	5.50761	1.5821	3.92552	0.202976	0.0021661	0.540704	-0.246603	-0.199564	-0.291618	-0.454481	0.163575	0.218904	1.4714e-18	0.000180614	0.00257966	8.31419e-06	6.4232e-13	0.0138148	0.000923441
RP11-150O12.3	M1	39.9442	33.7475	6.19672	27.5507	-0.0195091	0.770525	0.839251	-0.456754	-0.0763078	-0.246269	-0.509292	0.555208	-0.118288	3.3878e-61	4.77005e-13	0.253261	0.000184412	2.56349e-16	1.12594e-19	0.0759577
RP11-150O12.6	M1	0.529303	0.216726	0.312577	-0.0958511	0.0244892	0.71424	0.231752	-0.0452164	0.105434	0.0325146	-0.119376	0.0906991	0.277581	0.000443701	0.498832	0.113959	0.626812	0.073281	0.174227	2.30279e-05
RP11-156K23.3	M1	6.33854	5.07248	1.26606	3.80642	-0.043826	0.512139	0.575147	-0.309751	0.0648803	0.246987	-0.114596	0.428759	0.0713889	2.66365e-21	2.05378e-06	0.331559	0.00017633	0.0856378	1.60374e-11	0.285239
RP11-15H20.6	M1	37.003	28.6962	8.30676	20.3894	0.0341711	0.609347	0.824428	-0.161184	0.205883	-0.196971	-0.39423	0.723648	-0.193722	2.71883e-57	0.015284	0.00186245	0.00294052	8.0282e-10	6.18161e-38	0.00345691
RP11-160O5.1	M1	15.8597	12.4796	3.38005	9.09956	-0.0202205	0.762403	0.65492	-0.33329	-0.186097	-0.41535	-0.567803	0.267185	0.101761	4.54665e-29	2.89583e-07	0.0050051	7.73136e-11	1.08945e-20	4.72946e-05	0.127189
RP11-164P12.4	M1	30.455	24.3626	6.09239	18.2703	-0.0757849	0.256538	0.801601	-0.422905	0.126085	0.0645208	-0.357801	0.638083	-0.21523	6.01754e-52	3.214e-11	0.0584206	0.334251	3.14119e-08	3.07963e-27	0.00113028
RP11-166P13.3	M1	5.52502	4.7068	0.818216	3.88859	0.0383129	0.566654	0.571505	-0.129751	0.119905	-0.088609	-0.293496	0.392165	-0.102206	5.37894e-21	0.0514128	0.0720068	0.184406	7.22492e-06	1.00054e-09	0.125526
RP11-167J8.3	M1	3.79494	2.22654	1.5684	0.658142	-0.0933055	0.162124	0.443362	-0.244067	0.203203	0.32503	-0.0904124	0.435438	-0.118773	2.66844e-12	0.000211417	0.00214088	5.86923e-07	0.175598	7.13689e-12	0.0747543
RP11-168F9.2	M1	4.80087	3.90913	0.891739	3.01739	-0.0960185	0.150208	0.54987	-0.239297	0.110392	0.0307925	-0.297642	0.310984	0.192195	2.94198e-19	0.000283016	0.0978415	0.64519	5.27976e-06	1.86109e-06	0.00372694
RP11-175O19.4	M1	14.9745	8.23699	6.73755	1.49944	-0.0472802	0.479422	0.620005	-0.0793201	0.345536	0.184367	-0.116211	0.578091	0.239209	2.14723e-25	0.234951	9.77596e-08	0.00543331	0.0812893	1.49919e-21	0.000284544
RP11-181C3.1	M1	4.81059	3.524	1.28659	2.23741	-0.0333869	0.617588	0.519849	-0.328503	-0.146213	-0.231282	-0.449025	0.233167	0.109651	4.80159e-17	4.3719e-07	0.0279707	0.0004561	1.30029e-12	0.000408285	0.100126
RP11-182J1.3	M1	1.06851	0.685808	0.382706	0.303103	0.111428	0.0947127	0.362422	0.0325441	0.101603	-0.193727	-0.19756	0.291481	0.14744	2.02232e-08	0.626499	0.127783	0.0034562	0.00285469	8.39991e-06	0.0266674
RP11-187E13.1	M1	13.792	9.87556	3.91643	5.95913	0.0180229	0.787573	0.623213	-0.489646	-0.248776	-0.167422	-0.466648	0.240404	0.0408289	1.03164e-25	4.98301e-15	0.000157606	0.0117101	1.27274e-13	0.000264636	0.541435
RP11-191G24.1	M1	16.2769	13.9	2.37685	11.5232	-0.0728098	0.275736	0.730128	-0.2734	0.150984	0.0202296	-0.3008	0.51078	-0.0512141	6.54241e-39	3.08658e-05	0.0231937	0.7623	4.14414e-06	2.03159e-16	0.443587
RP11-196G11.5	M1	33.976	20.6108	13.3652	7.24555	-0.103015	0.122546	0.774247	-0.0541174	0.427857	0.162893	-0.134035	0.762737	0.119123	2.15101e-46	0.418144	1.78676e-11	0.0142211	0.0441241	2.76301e-44	0.073896
RP11-203J24.9	M1	10.5024	6.66418	3.83822	2.82595	-0.145346	0.0289234	0.526073	-0.151134	0.294041	0.131915	-0.244964	0.325776	0.211524	1.73976e-17	0.0230557	6.93515e-06	0.0476146	0.000199997	5.51097e-07	0.00138128
RP11-20D14.6	M1	22.9527	17.527	5.42571	12.1013	-0.107519	0.106945	0.729569	-0.199412	0.218952	-0.035445	-0.267907	0.649223	-0.276083	7.96205e-39	0.00259966	0.000920972	0.596066	4.50318e-05	1.95037e-28	2.55898e-05
RP1-120G22.11	M1	2.23608	1.94783	0.288249	1.65958	-0.0863266	0.196014	0.473361	-0.217024	0.0116907	-0.0567363	-0.293397	0.283486	0.0146078	5.06765e-14	0.0010245	0.861252	0.395943	7.2787e-06	1.51019e-05	0.82712
RP11-20I23.13	M1	10.5714	5.14914	5.42228	-0.273147	-0.0656039	0.326183	0.562117	0.0298421	0.385339	0.0375262	-0.117143	0.587193	0.0541579	3.16558e-20	0.655426	2.04912e-09	0.574653	0.0788608	2.44421e-22	0.417795
RP11-211G23.2	M1	5.52811	2.45565	3.07246	-0.616808	-0.129499	0.051872	-0.450224	0.242171	0.204706	0.472929	0.557348	-0.174362	0.109094	1.11469e-12	0.000237569	0.00198034	5.38024e-14	7.62546e-20	0.00861803	0.101873
RP11-212P7.2	M1	30.7226	18.1241	12.5985	5.52555	-0.0799624	0.23117	0.754524	-0.0510916	0.42622	0.0989276	-0.188019	0.76722	-0.0976237	7.48335e-43	0.444679	2.17164e-11	0.138181	0.00456533	4.31037e-45	0.143477
RP11-216L13.19	M1	10.8594	7.64459	3.21483	4.42976	-0.132073	0.0473482	0.58923	-0.0752558	0.271084	-0.143956	-0.304708	0.401319	0.139543	1.61606e-22	0.259883	3.62293e-05	0.0305088	3.059e-06	3.72731e-10	0.0360448
RP11-21L23.3	M1	1.81494	1.38386	0.431086	0.952769	0.00294636	0.964866	0.437	-0.155019	0.136199	0.071943	-0.146346	0.322905	-0.0707085	5.89028e-12	0.0197199	0.0407847	0.281508	0.0278264	7.01498e-07	0.289867
RP11-223I10.1	M1	10.6967	9.09632	1.60036	7.49596	-0.0211696	0.751608	0.661608	-0.249072	0.06035	-0.150114	-0.398797	0.39912	0.197354	7.89915e-30	0.000154692	0.366498	0.0240086	4.9073e-10	4.73795e-10	0.00288446
RP11-229P13.22	M1	1.92097	0.972775	0.948194	0.0245809	0.0834201	0.211554	0.373425	0.111712	0.212383	-0.100345	-0.106257	0.419699	-0.0794517	6.88871e-09	0.093867	0.00131891	0.132594	0.111148	4.67714e-11	0.234172
RP11-22C11.2	M1	44.8394	37.6211	7.21837	30.4027	-0.121076	0.069253	0.888286	-0.471866	0.104365	0.0603401	-0.468693	0.598832	-0.0597593	1.2164e-77	6.23171e-14	0.117695	0.366577	9.6342e-14	2.20865e-23	0.371216
RP11-231G3.1	M1	2.17473	1.42721	0.747524	0.679682	0.0285879	0.669033	0.433365	-0.0202695	0.120996	-0.0647163	-0.183504	0.322019	0.320865	9.19323e-12	0.761845	0.069438	0.332785	0.00565905	7.55346e-07	8.31493e-07
RP11-234B24.2	M1	34.2049	28.7442	5.46073	23.2834	-0.035417	0.596356	0.834698	-0.487452	-0.000589468	0.0488256	-0.451386	0.519335	0.00878744	5.89178e-60	6.85939e-15	0.992969	0.465161	9.59739e-13	5.21662e-17	0.895479
RP11-257O5.4	M1	1.23815	0.92637	0.311783	0.614587	-0.0928423	0.164228	0.410414	-0.26684	0.00342829	-0.0226756	-0.233164	0.264935	-0.0830475	1.35575e-10	4.84117e-05	0.959124	0.734578	0.000408339	5.50553e-05	0.213608
RP11-266L9.8	M1	1.71939	1.0296	0.689798	0.339798	0.0297793	0.656105	0.356116	-0.0915035	-0.110422	-0.237098	-0.365418	0.0739397	0.338748	3.68184e-08	0.170422	0.0977486	0.000323139	1.5144e-08	0.268333	1.79514e-07
RP11-275I4.2	M1	9.05876	4.85847	4.20028	0.65819	0.0860635	0.197385	-0.560593	0.533572	0.16268	0.0612677	0.390865	-0.237415	-0.036455	4.19916e-20	4.97955e-18	0.0143496	0.359242	1.1483e-09	0.000317043	0.585629
RP11-276H7.2	M1	11.0778	7.2005	3.87732	3.32319	-0.124123	0.0624837	0.59249	-0.407739	0.157471	0.411747	-0.0809344	0.486612	-0.255128	8.28351e-23	1.8313e-10	0.0178371	1.16605e-10	0.22553	7.74802e-15	0.000105092
RP11-27G14.4	M1	5.71031	4.28296	1.42735	2.85561	-0.0961293	0.149736	0.497248	-0.301206	0.0386455	0.0948349	-0.103389	0.456377	-0.200514	1.6167e-15	4.0164e-06	0.563289	0.155323	0.121187	5.01211e-13	0.00245782
RP11-283G6.3	M1	6.81832	4.52646	2.29185	2.23461	-0.0594232	0.373917	0.519715	-0.0557792	0.196947	-0.0621084	-0.164866	0.553456	-0.289948	4.90609e-17	0.403974	0.00294402	0.352674	0.0130741	1.54639e-19	9.41269e-06
RP11-284F21.10	M1	14.7736	11.9173	2.85632	9.061	-0.010738	0.872458	0.674578	-0.29218	0.129585	0.103929	-0.159596	0.589792	-0.150751	2.325e-31	7.97278e-06	0.0517147	0.119244	0.0163341	1.44092e-22	0.0234093
RP11-284F21.7	M1	15.7522	11.092	4.66018	6.43179	-0.0436187	0.514138	0.643897	-0.263732	0.18331	0.160321	-0.0914709	0.64362	-0.369145	7.40121e-28	5.96786e-05	0.00571083	0.015847	0.170575	7.92632e-28	1.05237e-08
RP11-290F24.6	M1	17.2644	8.79298	8.47142	0.321564	-0.122304	0.0664557	0.574977	-0.1219	0.403144	0.205406	-0.175233	0.429484	0.278051	2.75287e-21	0.0673662	3.04998e-10	0.00190945	0.00828628	1.47008e-11	2.22757e-05
RP11-292E2.2	M1	28.8733	24.2037	4.66963	19.5341	-0.0631073	0.34497	0.755836	-0.446372	-0.164217	-0.322822	-0.534632	0.393854	-0.135348	4.4568e-43	1.82402e-12	0.0134419	7.06412e-07	4.1621e-18	8.35773e-10	0.0420725
RP11-295M3.4	M1	3.50026	2.45704	1.04322	1.41382	-0.108026	0.105293	0.465207	-0.366688	-0.13308	-0.120301	-0.338263	0.21316	0.0337592	1.54703e-13	1.33846e-08	0.0456699	0.0710663	1.87377e-07	0.00126474	0.61367
RP11-297D21.2	M1	24.0049	16.2552	7.74975	8.50541	-0.0709319	0.288343	0.693911	-0.169511	0.363711	0.0372849	-0.322702	0.559169	-0.104162	8.58253e-34	0.0106899	1.78642e-08	0.577117	7.13508e-07	5.46014e-20	0.118414
RP11-297L17.2	M1	21.786	15.2032	6.58284	8.62031	0.00621739	0.925943	0.650981	-0.542773	-0.330719	-0.26794	-0.519091	0.214737	-0.0315594	1.24848e-28	1.02769e-18	3.616e-07	4.49295e-05	5.42561e-17	0.00116107	0.636978
RP11-299G20.2	M1	8.74871	6.34481	2.4039	3.94091	-0.142275	0.0325256	0.595198	-0.28893	0.153375	0.11753	-0.282088	0.393908	0.35017	4.72726e-23	1.0148e-05	0.0210761	0.07787	1.67027e-05	8.30985e-10	6.40222e-08
RP11-301O19.1	M1	0.701747	0.583175	0.118572	0.464603	-0.0177298	0.790948	0.37256	-0.203592	0.0048056	-0.0387659	-0.208189	0.196459	0.00575593	7.5077e-09	0.00209818	0.942726	0.562073	0.00164972	0.00301695	0.931425
RP11-304L19.1	M1	5.95651	3.7678	2.1887	1.5791	-0.106199	0.111344	0.438758	-0.383045	0.0809604	0.376957	-0.106162	0.278534	0.0845495	4.74069e-12	2.59769e-09	0.225381	4.83297e-09	0.111471	2.15261e-05	0.205413
RP11-304L19.3	M1	5.01746	3.04748	1.96998	1.0775	-0.133452	0.045062	0.401069	-0.353852	0.0929662	0.385101	-0.0878183	0.255087	0.142329	3.83078e-10	4.5513e-08	0.163663	2.10037e-09	0.188368	0.000105367	0.0324591
RP11-307C12.11	M1	6.54425	5.02377	1.52048	3.50329	-0.0837141	0.209943	0.559548	-0.264352	0.144203	0.194115	-0.211825	0.373071	0.15183	5.09146e-20	5.72505e-05	0.0302227	0.00339043	0.0013591	7.13589e-09	0.0224245
RP11-30P6.6	M1	9.26186	7.6288	1.63305	5.99575	0.0452355	0.498651	0.583502	-0.410093	-0.173279	-0.216877	-0.380923	0.277163	-0.120084	5.13571e-22	1.40573e-10	0.0090467	0.00103277	3.22987e-09	2.37181e-05	0.0715811
RP11-312B8.1	M1	0.901873	0.328716	0.573157	-0.24444	0.00983292	0.883128	0.269704	0.047868	0.155665	-0.0279729	-0.209299	0.118853	0.302745	3.9832e-05	0.47397	0.0192077	0.675747	0.0015555	0.0745577	3.56508e-06
RP11-319G6.1	M1	7.14963	3.89214	3.25749	0.634654	-0.0369283	0.580767	0.542884	-0.01036	0.33313	0.132248	-0.0992599	0.558583	-0.151214	1.00789e-18	0.876912	2.93647e-07	0.0470522	0.136855	6.08101e-20	0.0229822
RP11-321A17.6	M1	2.792	1.26683	1.52516	-0.258332	-0.106166	0.111456	0.387304	0.00146578	0.241658	0.0701401	-0.12603	0.283377	0.334747	1.66976e-09	0.982517	0.000245149	0.293771	0.0585328	1.52207e-05	2.5511e-07
RP11-321G12.1	M1	18.6423	16.5201	2.1222	14.3979	0.0627392	0.347797	0.704923	-0.35575	-0.0662432	-0.242387	-0.44383	0.405989	-0.0942974	2.88413e-35	3.81096e-08	0.32148	0.00023445	2.51566e-12	2.22589e-10	0.157688
RP11-327L3.3	M1	1.57305	0.969813	0.603237	0.366576	0.0259266	0.698263	0.410017	0.00796336	0.188971	0.0359517	-0.0929182	0.421029	-0.0799155	1.41786e-10	0.905233	0.00436048	0.590819	0.163882	4.00502e-11	0.231444
RP11-327P2.5	M1	17.4249	14.3619	3.06305	11.2988	-0.0272832	0.683305	0.73217	-0.117778	0.167815	-0.0660314	-0.288459	0.566076	0.0746001	3.18036e-39	0.0772392	0.0115119	0.323033	1.05068e-05	1.50948e-20	0.264069
RP11-332M2.1	M1	2.84552	1.48179	1.36373	0.118068	-0.0559453	0.402574	0.382744	-0.0879802	0.182482	0.383198	0.114747	0.433381	0.129475	2.67958e-09	0.187552	0.00593714	2.55725e-09	0.085224	9.17576e-12	0.051916
RP11-33O4.1	M1	38.5546	32.9009	5.65375	27.2471	0.0382649	0.567141	0.817451	-0.402492	-0.155665	-0.399853	-0.598559	0.415881	0.080442	1.40369e-55	3.27722e-10	0.0192081	4.37487e-10	2.33957e-23	7.27391e-11	0.228375
RP11-341G23.4	M1	7.51074	3.37821	4.13253	-0.754312	-0.0669767	0.316139	0.457618	0.023082	0.389401	0.0896804	-0.129592	0.37903	0.214097	4.25741e-13	0.730004	1.34014e-09	0.179134	0.0517023	3.91762e-09	0.00120216
RP11-345P4.9	M1	31.3048	25.7254	5.5794	20.146	0.00663812	0.920947	0.829154	-0.281594	0.208215	0.138081	-0.335632	0.642108	0.0356851	1.7004e-58	1.73056e-05	0.00164749	0.0380562	2.36126e-07	1.15143e-27	0.593576
RP11-347C12.10	M1	21.0113	18.3489	2.66233	15.6866	-0.0131979	0.84358	0.745533	-0.272987	-0.0432096	-0.260544	-0.463697	0.5062	-0.0173829	2.39317e-41	3.17636e-05	0.518096	7.3768e-05	1.89598e-13	4.14149e-16	0.794947
RP11-349K16.1	M1	33.5918	27.0268	6.56502	20.4618	-0.0183744	0.783532	0.771585	-0.556557	-0.231666	-0.16213	-0.518248	0.360904	-0.0735361	6.78319e-46	8.81039e-20	0.000445946	0.0146871	6.21386e-17	2.33892e-08	0.270962
RP1-134E15.3	M1	5.90174	2.55212	3.34961	-0.797492	-0.0569435	0.394218	-0.483694	0.37002	0.221863	0.354111	0.540456	-0.100944	-0.107115	1.1799e-14	9.65491e-09	0.000782824	4.44266e-08	1.53607e-18	0.130288	0.108278
RP11-350J20.12	M1	6.2722	4.34179	1.93041	2.41138	0.0289889	0.664671	-0.529817	0.161883	0.0619643	0.426811	0.512766	-0.25703	-0.0477821	9.35289e-18	0.0148414	0.353795	2.02418e-11	1.48674e-16	9.28914e-05	0.474765
RP11-356J5.12	M1	0.913868	0.430014	0.483854	-0.0538405	-0.0355779	0.594688	0.315964	0.0144313	0.148957	-0.0625888	-0.18465	0.225432	0.295491	1.2445e-06	0.829177	0.0251299	0.348956	0.00536128	0.000639585	6.21634e-06
RP11-356O9.2	M1	25.1293	21.9564	3.17289	18.7835	0.0469382	0.482611	0.773721	-0.374353	-0.01366	-0.132439	-0.423308	0.530207	-0.107213	2.70256e-46	6.2784e-09	0.838177	0.0467317	3.06537e-11	8.76249e-18	0.107954
RP11-357H14.17	M1	24.3294	20.7464	3.58295	17.1635	0.00625517	0.925494	0.779658	-0.394727	-0.0240556	-0.106288	-0.47487	0.463493	0.13339	1.98516e-47	7.61236e-10	0.719085	0.111046	4.10883e-14	1.94866e-13	0.0451635
RP11-35P15.1	M1	23.1873	16.0324	7.15486	8.87758	0.0930006	0.163506	0.683882	-0.547493	-0.295969	-0.23866	-0.592822	0.201876	0.0165043	1.65672e-32	4.48753e-19	5.99545e-06	0.000294133	7.73504e-23	0.00229226	0.805098
RP11-363E7.4	M1	23.4845	19.8305	3.65398	16.1765	0.0392438	0.557258	0.69179	-0.395709	-0.215534	-0.392741	-0.474545	0.361876	-0.0679225	1.62158e-33	6.85117e-10	0.00111168	9.41077e-10	4.29866e-14	2.13124e-08	0.309339
RP11-367G18.1	M1	15.2558	13.2692	1.98659	11.2827	-0.102336	0.125041	0.683777	-0.292598	-0.0249536	-0.268197	-0.455364	0.423705	-0.0903222	1.7076e-32	7.72791e-06	0.709065	4.41502e-05	5.72317e-13	2.92525e-11	0.176031
RP11-378A13.1	M1	3.04372	1.74194	1.30178	0.440153	-0.0178678	0.789358	0.432807	0.122422	0.169222	-0.0887902	-0.0898685	0.466186	0.0812738	9.8392e-12	0.0661919	0.0108263	0.183507	0.178221	1.35497e-13	0.223584
RP11-379B18.5	M1	36.2504	10.9091	25.3413	-14.4322	-0.105537	0.113604	0.604794	0.0943741	0.621364	0.209505	-0.0660062	0.660315	-0.00487876	6.20322e-24	0.157349	1.57566e-25	0.00153858	0.323218	1.11181e-29	0.941856
RP11-379B18.6	M1	1.28308	1.00519	0.277892	0.727297	-0.0755862	0.257791	0.415583	-0.123553	0.107503	0.0324051	-0.213742	0.303416	0.0441409	7.52694e-11	0.0637083	0.106996	0.627973	0.00122551	3.38366e-06	0.509109
RP11-379F4.7	M1	2.9487	1.88532	1.06338	0.821931	-0.0875701	0.189625	0.437894	-0.224379	0.0868822	0.0957008	-0.0767727	0.44244	-0.0835621	5.27538e-12	0.000679084	0.193141	0.151568	0.250373	2.99572e-12	0.210775
RP11-380P13.1	M1	8.75892	6.90325	1.85567	5.04759	-0.144709	0.0296417	0.585578	-0.218345	0.182471	-0.0990168	-0.332801	0.387986	-0.0262457	3.38658e-22	0.000952472	0.00594026	0.137824	3.02134e-07	1.55477e-09	0.694734
RP11-384L8.1	M1	36.0731	29.3009	6.77221	22.5287	-0.0564419	0.398404	0.837273	-0.462626	0.119695	0.151802	-0.415517	0.598558	-0.0383064	1.18441e-60	2.18885e-13	0.0725104	0.0224497	7.58457e-11	2.33968e-23	0.56672
RP11-385F7.1	M1	5.27583	4.412	0.863823	3.54818	0.0424199	0.52578	0.550158	-0.308771	-0.0432688	0.0338925	-0.326045	0.271693	0.11937	2.79479e-19	2.22041e-06	0.517523	0.612269	5.38695e-07	3.47407e-05	0.073295
RP11-390E23.6	M1	50.9609	44.3149	6.64607	37.6688	0.0109104	0.870429	0.894118	-0.484962	-0.0788688	-0.181073	-0.547481	0.539648	-0.0970045	4.20914e-80	9.83331e-15	0.237633	0.00634042	4.4973e-19	1.76582e-18	0.146046
RP11-395A13.2	M1	6.48063	5.27396	1.20667	4.06728	0.00327715	0.960925	0.584613	-0.187533	0.107087	0.174877	-0.125048	0.465928	0.123566	4.1115e-22	0.00467318	0.108369	0.00842017	0.0605406	1.4032e-13	0.0636796
RP11-395B7.2	M1	21.0865	15.4272	5.65922	9.76803	-0.130673	0.049765	0.699578	-0.343847	0.256407	0.243237	-0.309587	0.452898	0.0644743	1.52657e-34	1.13867e-07	9.67306e-05	0.00022252	2.08086e-06	7.89104e-13	0.3346
RP11-395G23.3	M1	3.12283	2.41333	0.709498	1.70383	-0.0219191	0.743117	0.461956	-0.280683	-0.0557755	-0.106992	-0.258972	0.181694	0.224117	2.39423e-13	1.84717e-05	0.404005	0.108687	8.18143e-05	0.00615975	0.000689258
RP11-396O20.2	M1	31.5713	24.9629	6.60844	18.3544	0.0451299	0.499654	0.703243	-0.464081	-0.305669	-0.450268	-0.551729	0.297381	-0.116475	4.88825e-35	1.80059e-13	2.83695e-06	1.10853e-12	2.10983e-19	5.38577e-06	0.0805955
RP11-399O19.9	M1	4.92109	3.63627	1.28482	2.35145	-0.0642869	0.336009	0.544562	-0.0428242	0.195305	-0.0404795	-0.160408	0.488097	0.0796364	7.51766e-19	0.52184	0.00319586	0.544904	0.0157896	6.24587e-15	0.233083
RP11-405A12.2	M1	42.866	37.1541	5.71183	31.4423	-0.00916533	0.891012	0.844127	-0.418287	-0.0731974	-0.310848	-0.57356	0.496291	-0.148429	1.4391e-62	5.51032e-11	0.27318	1.8815e-06	3.62173e-21	1.8657e-15	0.0256559
RP11-420N3.3	M1	4.54647	3.24245	1.30402	1.93843	-0.00226465	0.972992	0.512855	-0.406106	-0.0867098	0.065626	-0.355247	0.213173	0.0842445	1.46606e-16	2.19729e-10	0.194029	0.326019	3.99485e-08	0.00126385	0.207059
RP11-42O15.3	M1	5.63446	4.61504	1.01942	3.59562	-0.0823693	0.217385	0.578819	-0.171059	0.118832	-0.0886323	-0.262541	0.406322	0.111558	1.29948e-21	0.00998535	0.0746095	0.18429	6.46183e-05	2.14495e-10	0.0943256
RP11-439C15.4	M1	5.87798	3.64078	2.2372	1.40358	-0.0784933	0.239881	0.51263	-0.0583208	0.308639	-0.00728086	-0.183011	0.377875	0.0480106	1.51886e-16	0.382862	2.24383e-06	0.913322	0.00579172	4.40457e-09	0.472653
RP11-440D17.3	M1	13.5892	9.79322	3.796	5.99723	0.0495638	0.458432	0.662513	-0.200678	0.195608	0.0947433	-0.229385	0.63439	-0.172842	6.21148e-30	0.00243737	0.00314804	0.155724	0.000509412	7.49975e-27	0.00922482
RP11-440I14.3	M1	1.87561	1.26245	0.613154	0.6493	-0.0402456	0.547232	0.419218	-0.167921	0.184353	0.121404	-0.0870883	0.353537	0.0379997	4.94648e-11	0.0114588	0.00543704	0.0684973	0.192082	4.68699e-08	0.569833
RP11-442H21.2	M1	0.833452	0.472601	0.360852	0.111749	0.0617154	0.355735	-0.345693	0.211297	-0.00604892	0.022872	0.198291	-0.285547	0.259417	9.63769e-08	0.00139815	0.927944	0.732366	0.0027514	1.30043e-05	7.9454e-05
RP11-443B7.1	M1	8.90378	7.51292	1.39086	6.12206	-0.128872	0.0530271	0.631514	-0.356528	-0.0454773	-0.0277875	-0.319127	0.297224	0.161774	1.48752e-26	3.54218e-08	0.496356	0.677775	9.60078e-07	5.45071e-06	0.0149098
RP11-44F21.5	M1	11.1143	9.33688	1.77741	7.55947	0.0860288	0.197567	0.660224	-0.338701	-0.0243329	-0.0922668	-0.465422	0.348419	0.0682016	1.13866e-29	1.80253e-07	0.715986	0.166869	1.50265e-13	7.5182e-08	0.30735
RP11-44N21.1	M1	17.0787	13.972	3.10677	10.8652	0.0184216	0.78299	0.707088	-0.462737	-0.117972	-0.153048	-0.456736	0.315808	0.0598888	1.45256e-35	2.15645e-13	0.0767494	0.0213559	4.78117e-13	1.26041e-06	0.370179
RP11-452C8.1	M1	5.54257	3.85478	1.68779	2.16699	0.0230207	0.730694	0.544198	0.0188995	0.257049	-0.0188922	-0.145854	0.415162	0.208116	8.01231e-19	0.777505	9.27742e-05	0.777588	0.0283621	7.89963e-11	0.00165611
RP11-452I5.2	M1	2.08448	1.74169	0.342795	1.39889	0.0362541	0.587698	0.409371	-0.233031	-0.0847187	-0.237752	-0.288566	0.237305	-0.159868	1.5248e-10	0.000411569	0.204505	0.000310677	1.04247e-05	0.000319149	0.0161503
RP11-465N4.4	M1	6.26491	2.84409	3.42082	-0.576724	-0.00513787	0.938774	0.40733	-0.364207	0.164369	0.590047	0.0253595	0.345679	-0.103103	1.91698e-10	1.70278e-08	0.0133554	1.36776e-22	0.704551	9.64931e-08	0.122224
RP11-467J12.4	M1	7.62474	6.5084	1.11633	5.39207	-0.177876	0.00734815	0.600662	-0.278576	0.0689869	-0.0804395	-0.288332	0.424298	-0.0580529	1.49999e-23	2.14626e-05	0.301801	0.228389	1.06056e-05	2.72726e-11	0.385055
RP11-486O13.2	M1	37.5313	32.6231	4.90824	27.7149	0.00876571	0.895736	0.818936	-0.40489	-0.0794905	-0.309361	-0.55382	0.471952	-0.130152	6.15105e-56	2.51479e-10	0.233943	2.11864e-06	1.44795e-19	6.15891e-14	0.0506917
RP11-48B3.5	M1	11.3868	7.43694	3.94984	3.48711	0.0663808	0.320473	0.623037	0.0105586	0.287861	-0.0741103	-0.2303	0.54477	0.13629	1.07412e-25	0.874571	1.0979e-05	0.267228	0.000483019	7.24947e-19	0.0406489
RP11-490M8.1	M1	3.89803	3.23879	0.659241	2.57955	0.0136095	0.838767	0.531464	-0.250095	-0.026689	-0.0082083	-0.27096	0.287856	0.207036	7.10068e-18	0.000145011	0.689842	0.902332	3.65407e-05	1.09836e-05	0.0017531
RP11-499E18.1	M1	12.6117	11.0512	1.56042	9.49081	0.127122	0.0563628	0.668394	-0.289033	-0.0594431	-0.251626	-0.452968	0.323319	0.13152	1.27691e-30	1.00713e-05	0.373757	0.000131577	7.81968e-13	6.77633e-07	0.0482909
RP11-49I11.1	M1	5.10409	3.6847	1.41939	2.26532	0.100047	0.133753	0.522863	-0.405868	-0.09488	0.0590539	-0.325031	0.227355	0.0628405	2.94473e-17	2.25624e-10	0.155125	0.3769	5.86873e-07	0.000572857	0.347017
RP11-4O1.2	M1	23.0495	17.8972	5.15225	12.745	-0.0459292	0.492082	0.76428	-0.163991	0.240504	0.0228363	-0.234089	0.647596	0.0595012	1.46419e-44	0.0135724	0.000263026	0.732769	0.000386615	2.93961e-28	0.37329
RP11-502I4.3	M1	19.1741	16.6393	2.53476	14.1045	-0.00623933	0.925682	0.750721	-0.292781	0.0899739	-0.079705	-0.427811	0.513583	-0.0376628	3.30004e-42	7.62246e-06	0.17771	0.23268	1.79656e-11	1.30672e-16	0.57326
RP11-511B23.2	M1	5.87384	4.45527	1.41857	3.0367	-0.0882423	0.186236	0.573759	-0.12004	0.203433	0.0629927	-0.203417	0.493203	-0.097106	3.48496e-21	0.0716857	0.00211558	0.345848	0.00211731	2.95299e-15	0.145622
RP11-513M16.8	M1	7.87322	5.34214	2.53108	2.81106	0.00454281	0.945853	0.589444	0.0064733	0.244927	-0.0633167	-0.209829	0.53067	0.0727686	1.54712e-22	0.922904	0.000200455	0.343368	0.00151223	8.11097e-18	0.276008
RP11-514F3.5	M1	4.28197	2.06338	2.21859	-0.155203	-0.155057	0.0196893	0.413008	-0.0733993	0.327898	0.0717078	-0.138183	0.340124	0.00547839	1.01037e-10	0.271856	4.60331e-07	0.283087	0.0379125	1.58886e-07	0.934725
RP11-517C16.2	M1	30.6402	12.0644	18.5757	-6.51129	-0.172693	0.00928657	0.597269	-0.0232026	0.557088	0.250992	-0.127067	0.613439	-0.0195878	3.06766e-23	0.728648	7.99565e-20	0.00013699	0.0564716	9.37897e-25	0.769626
RP11-519G16.3	M1	17.8872	7.83221	10.055	-2.22278	-0.0762987	0.253318	0.568864	-0.144888	0.426129	0.463812	-0.0129013	0.632005	-0.225978	8.9067e-21	0.0294383	2.19544e-11	1.86696e-13	0.847052	1.32409e-26	0.000619947
RP11-519G16.5	M1	2.03048	1.1838	0.846678	0.337122	0.159092	0.0166806	0.333997	-0.146075	0.192361	0.303774	-0.114849	0.257795	0.0278563	2.72348e-07	0.0281202	0.00369674	3.2904e-06	0.0849445	8.83687e-05	0.677021
RP11-522I20.3	M1	1.02398	0.70093	0.323049	0.377881	0.00998564	0.881326	0.374389	0.00831219	0.117461	-0.022883	-0.103515	0.336477	-0.0823946	6.2561e-09	0.901102	0.0780467	0.732242	0.120731	2.19284e-07	0.217243
RP11-528A4.2	M1	29.0549	24.6567	4.39815	20.2586	-0.00389659	0.953546	0.746892	-0.442638	-0.114307	-0.218557	-0.448996	0.495539	-0.251621	1.4308e-41	2.92253e-12	0.0864351	0.00094137	1.30508e-12	2.08721e-15	0.000131618
RP11-529E10.6	M1	4.08376	1.99962	2.08413	-0.0845096	0.00317356	0.962159	0.448285	-0.0191338	0.240836	-0.0122955	-0.190389	0.365283	0.338319	1.42931e-12	0.77482	0.000257765	0.854151	0.00407075	1.53431e-08	1.86445e-07
RP11-532F12.5	M1	51.1042	39.5253	11.579	27.9463	0.00259018	0.969111	0.870332	-0.609023	-0.214177	-0.148168	-0.619494	0.368762	0.128454	7.55601e-71	2.47947e-24	0.00119695	0.0259194	2.41101e-25	1.09269e-08	0.0538075
RP11-536O18.1	M1	7.82674	4.37687	3.44987	0.926996	0.0852696	0.201566	-0.550482	0.477116	0.126775	0.0683197	0.530892	-0.248739	0.14667	2.63784e-19	3.00103e-14	0.0570448	0.306511	7.81489e-18	0.000157976	0.0274794
RP11-539L10.3	M1	2.99234	2.41781	0.57453	1.84328	-0.110028	0.0989596	0.462391	-0.220656	-0.14691	-0.204415	-0.390834	0.179219	0.0984082	2.25896e-13	0.000837593	0.0272241	0.00201054	1.15206e-09	0.00690863	0.140272
RP11-53I6.2	M1	1.95275	1.45745	0.495305	0.962144	0.0731274	0.273641	0.394418	-0.163576	-0.00333485	-0.0228599	-0.131795	0.376153	-0.230146	7.86833e-10	0.0138142	0.960237	0.732502	0.04782	5.24075e-09	0.000487381
RP11-53O19.3	M1	24.8092	8.29363	16.5156	-8.22192	-0.0445838	0.504863	0.594038	0.132145	0.510541	0.0449971	-0.092512	0.659155	0.195229	6.01568e-23	0.0472259	2.10909e-16	0.500919	0.16574	1.50872e-29	0.00320792
RP11-542M13.2	M1	10.6832	8.76345	1.91974	6.84371	-0.00825276	0.901806	0.624843	-0.370117	-0.10778	-0.271997	-0.450806	0.312279	-0.0957755	7.08516e-26	9.56274e-09	0.10609	3.4019e-05	1.03434e-12	1.67737e-06	0.151248
RP11-549B18.1	M1	17.1393	12.8439	4.29547	8.5484	-0.0514602	0.441396	0.696174	-0.372387	0.12867	0.214262	-0.204446	0.611884	-0.159751	4.32777e-34	7.63847e-09	0.0534024	0.00119142	0.00200727	1.32311e-24	0.0162287
RP11-54C4.3	M1	1.22541	0.716369	0.509038	0.20733	0.065213	0.32908	0.352673	0.0673912	0.118542	-0.116925	-0.140359	0.3721	-0.120218	5.07898e-08	0.313146	0.0753265	0.079422	0.0349615	7.85947e-09	0.0712632
RP11-55L3.1	M1	10.9976	8.86346	2.13414	6.72931	-0.053826	0.420659	0.657133	-0.229298	0.174568	0.00144486	-0.306572	0.513392	0.0683476	2.56052e-29	0.000511992	0.00853836	0.982767	2.6425e-06	1.3469e-16	0.306313
RP11-567G11.1	M1	1.19162	1.0193	0.172311	0.846993	0.0162792	0.807704	0.419621	-0.162949	0.0256013	0.029583	-0.218787	0.272659	-0.0386521	4.71983e-11	0.0141871	0.701868	0.658228	0.000929427	3.24949e-05	0.563221
RP11-567M16.6	M1	6.86366	4.67259	2.19107	2.48152	0.0140983	0.83306	0.571296	0.0139606	0.281129	0.0128667	-0.208822	0.467879	0.118567	5.59902e-21	0.834667	1.78927e-05	0.847456	0.00159535	1.07655e-13	0.075265
RP11-575A19.2	M1	4.36332	3.16434	1.19898	1.96536	-0.0853467	0.201158	0.497242	-0.264006	0.105261	0.145368	-0.328213	0.202138	0.254979	1.61819e-15	5.85945e-05	0.114557	0.0288988	4.48145e-07	0.0022616	0.000106109
RP11-579D7.4	M1	22.2277	17.4722	4.75558	12.7166	0.0450413	0.500498	0.730366	-0.479196	-0.186264	-0.205982	-0.555143	0.299914	0.0871919	6.01607e-39	2.23872e-14	0.00496549	0.00185275	1.13947e-19	4.43692e-06	0.191552
RP11-595B24.2	M1	12.4438	10.7097	1.73412	8.97553	-0.0620698	0.352974	0.688666	-0.329027	0.022131	-0.0494621	-0.436191	0.42618	-0.0192746	4.09743e-33	4.18073e-07	0.740722	0.459356	6.50714e-12	2.18202e-11	0.773209
RP11-610P16.1	M1	24.526	20.7939	3.73211	17.0618	0.0133266	0.842074	0.767484	-0.344661	0.06922	-0.0464431	-0.362234	0.587087	-0.236146	3.85833e-45	1.05807e-07	0.300166	0.487246	2.05912e-08	2.49734e-22	0.000342089
RP11-612B6.2	M1	2.81155	1.7025	1.10905	0.593452	0.0109736	0.869684	0.439134	0.0318495	0.163834	-0.151765	-0.180333	0.439617	0.0289294	4.52467e-12	0.633883	0.0136632	0.0224828	0.006562	4.26136e-12	0.665318
RP11-615J4.3	M1	21.175	18.366	2.80902	15.557	0.0720141	0.281031	0.727337	-0.373717	-0.0936098	-0.206798	-0.428061	0.466049	-0.12298	1.73494e-38	6.6906e-09	0.160753	0.00177521	1.74358e-11	1.38042e-13	0.0649568
RP11-61A14.1	M1	28.1217	21.4799	6.64173	14.8382	0.0153874	0.81805	0.730074	-0.496008	-0.270659	-0.370819	-0.574431	0.287488	0.0214825	6.66768e-39	1.9461e-15	3.73057e-05	8.92262e-09	3.06024e-21	1.12844e-05	0.748059
RP11-61K9.3	M1	4.86175	4.03742	0.824334	3.21309	-0.0424549	0.525439	0.553225	-0.140029	0.103651	0.0148501	-0.254024	0.417782	0.00740514	1.61215e-19	0.0353956	0.120242	0.824299	0.000112843	5.84193e-11	0.911848
RP11-61L19.3	M1	0.75252	0.447747	0.304773	0.142974	-0.0785495	0.239544	0.329093	-0.0199674	0.109315	0.00212832	-0.0698936	0.310366	0.23273	4.15712e-07	0.76529	0.101179	0.974617	0.295475	1.9554e-06	0.000418922
RP11-625L16.3	M1	6.54743	3.6384	2.90903	0.729373	-0.0432666	0.517544	-0.537338	0.484498	0.105862	-0.0209377	0.327453	-0.216321	-0.102201	2.62525e-18	1.05124e-14	0.112493	0.754242	4.78083e-07	0.00106477	0.125543
RP11-627G23.1	M1	21.3249	13.5893	7.73557	5.85375	-0.00885639	0.894664	0.667879	-0.138348	0.380228	0.187795	-0.239964	0.603553	-0.0435596	1.46864e-30	0.0376815	3.46786e-09	0.0046147	0.0002718	8.09902e-24	0.514709
RP11-649G15.2	M1	31.7207	28.0433	3.67733	24.366	0.0264949	0.691982	0.805419	-0.384899	-0.0583954	-0.255292	-0.493946	0.489406	-0.0802365	8.61342e-53	2.14488e-09	0.382252	0.000103979	2.64527e-15	5.16081e-15	0.22957
RP11-64K12.4	M1	1.97242	1.57372	0.398699	1.17502	-0.0727864	0.27589	0.452446	-0.21428	0.0790668	-0.0148467	-0.273807	0.271713	-0.000540858	8.36781e-13	0.00119025	0.236453	0.824338	3.00054e-05	3.46916e-05	0.993549
RP11-65G9.1	M1	19.3651	12.3918	6.97328	5.41853	-0.108674	0.103207	0.669163	-0.20405	0.307565	0.167455	-0.190949	0.688458	-0.249027	1.03543e-30	0.00204903	2.44321e-06	0.0116933	0.00396123	4.35651e-33	0.000155139
RP11-662M24.2	M1	0.787915	0.44152	0.346395	0.0951254	-0.116909	0.0794637	0.320954	-0.190594	0.139658	0.16229	-0.0104504	0.322787	-0.189675	8.25343e-07	0.0040304	0.0358905	0.0145883	0.875846	7.08487e-07	0.00421436
RP11-672L10.6	M1	17.3559	15.0608	2.29509	12.7657	-0.01599	0.811056	0.713004	-0.36332	-0.126571	-0.200773	-0.483215	0.338831	0.0885451	2.16024e-36	1.85494e-08	0.0574495	0.00242554	1.26374e-14	1.78201e-07	0.184724
RP11-677M14.3	M1	38.1359	31.4715	6.6644	24.8071	0.0518654	0.437804	0.800468	-0.489112	-0.222728	-0.340601	-0.589156	0.396911	-0.0915043	1.06279e-51	5.38673e-15	0.000745624	1.52287e-07	1.64066e-22	6.01874e-10	0.170418
RP11-680F8.1	M1	24.3768	20.2643	4.11251	16.1518	0.018466	0.78248	0.695331	-0.415537	-0.228246	-0.411477	-0.524086	0.305487	-0.033019	5.58887e-34	7.56679e-11	0.00054417	1.20226e-10	2.41129e-17	2.87787e-06	0.621471
RP11-681H18.2	M1	6.68929	3.73706	2.95223	0.784833	0.0191698	0.774409	0.487186	0.0919272	0.116978	-0.280445	-0.160375	0.442784	0.27223	7.13021e-15	0.168443	0.0792861	1.87891e-05	0.0158116	2.86938e-12	3.34753e-05
RP11-703I16.1	M1	32.1371	27.1365	5.00062	22.1358	-0.0254895	0.703108	0.7993	-0.443596	-0.126282	-0.256808	-0.53354	0.470071	-0.0139016	1.90283e-51	2.59078e-12	0.0580257	9.42459e-05	5.00631e-18	7.9782e-14	0.835356
RP11-70C1.3	M1	6.45439	4.18495	2.26944	1.91551	-0.0117351	0.86073	0.495066	-0.402319	-0.101577	0.0122506	-0.233405	0.349186	-0.3973	2.23963e-15	3.34006e-10	0.12788	0.854678	0.00040258	7.00841e-08	5.77105e-10
RP1-170O19.14	M1	40.7053	35.0547	5.65068	29.404	-0.038091	0.568905	0.868277	-0.405698	0.0192914	-0.212754	-0.563716	0.526824	0.0452348	3.89578e-70	2.29913e-10	0.773016	0.0012928	2.35024e-20	1.53715e-17	0.498657
RP1-170O19.23	M1	3.72009	3.13689	0.583196	2.55369	0.0546817	0.4133	0.501992	-0.269516	-0.045924	-0.131395	-0.274692	0.36312	-0.143749	7.89431e-16	4.03478e-05	0.492131	0.0485057	2.82091e-05	1.89101e-08	0.0307521
RP11-727F15.12	M1	4.11871	3.42839	0.690319	2.73807	-0.055567	0.405767	0.535382	-0.223075	0.00435795	-0.0492711	-0.311172	0.277232	0.251958	3.66425e-18	0.000731165	0.948053	0.461093	1.83338e-06	2.36032e-05	0.000128817
RP11-73M7.1	M1	8.9599	6.24641	2.71348	3.53293	0.00762357	0.909259	0.570608	-0.0204849	0.271994	-0.0754981	-0.132392	0.54124	-0.159518	6.38772e-21	0.759391	3.40267e-05	0.258347	0.0468098	1.3412e-18	0.0163874
RP11-747D18.1	M1	27.6583	24.044	3.6143	20.4297	0.027932	0.676193	0.782467	-0.280858	0.056929	-0.259416	-0.483941	0.50627	-0.093243	5.60844e-48	1.82423e-05	0.394338	7.94615e-05	1.13887e-14	4.09723e-16	0.162407
RP11-74E22.3	M1	22.3123	19.5872	2.72519	16.862	0.00609865	0.927353	0.762454	-0.3078	0.0484107	-0.218163	-0.455104	0.479327	-0.0491344	3.10167e-44	2.3982e-06	0.468966	0.000962109	5.92099e-13	2.19753e-14	0.462339
RP11-757F18.5	M1	18.2075	7.56961	10.6379	-3.06831	-0.167936	0.0114513	0.531768	-0.137337	0.46675	0.415794	-0.0857735	0.441777	0.136797	6.74706e-18	0.0391154	1.25529e-13	7.34716e-11	0.198905	3.25534e-12	0.0399004
RP11-760H22.2	M1	26.2564	20.8762	5.38022	15.496	-0.0354326	0.596194	0.783736	-0.265883	0.160708	-0.0101058	-0.369207	0.65808	-0.0359694	3.14872e-48	5.16473e-05	0.0155925	0.879908	1.04591e-08	1.99953e-29	0.590636
RP11-77K12.10	M1	13.3647	11.2547	2.10998	9.14472	-0.0341633	0.609429	0.674583	-0.342234	-0.0207805	-0.204537	-0.467803	0.346488	0.142343	2.32188e-31	1.3162e-07	0.756028	0.00199786	1.08787e-13	8.96657e-08	0.0324424
RP11-783K16.5	M1	1.90546	0.861577	1.04388	-0.182305	0.0238752	0.721104	-0.313223	-0.00799165	0.00412739	0.39659	0.336148	-0.254929	0.176294	1.55446e-06	0.904898	0.950798	6.23094e-10	2.25689e-07	0.000106449	0.00789738
RP11-78A19.3	M1	9.115	7.2163	1.8987	5.3176	-0.100388	0.132427	0.595857	-0.319713	0.0333188	0.142397	-0.138236	0.4974	-0.0128424	4.12115e-23	9.14731e-07	0.618307	0.0323751	0.0378384	1.58025e-15	0.847742
RP11-792A8.4	M1	4.22608	3.62145	0.60463	3.01682	0.0441073	0.509432	0.534116	-0.174942	-0.0209467	-0.145532	-0.297798	0.251806	0.244148	4.54154e-18	0.00839578	0.754139	0.0287169	5.21729e-06	0.000130071	0.000210363
RP11-793H13.11	M1	2.1606	1.51278	0.647826	0.864951	0.0237532	0.72247	0.435037	-0.107347	0.125505	0.0603467	-0.16017	0.331169	0.236795	7.4957e-12	0.10751	0.059599	0.366524	0.0159477	3.47878e-07	0.000329053
RP11-800A3.4	M1	10.5245	8.59619	1.9283	6.6679	0.0454671	0.496453	0.577558	-0.37755	-0.0713044	0.0311278	-0.170239	0.44961	-0.184274	1.66447e-21	4.55207e-09	0.285811	0.641594	0.0103533	1.20625e-12	0.00545745
RP11-801F7.1	M1	2.99763	1.52716	1.47046	0.0566996	-0.0393783	0.555907	0.409052	-0.197276	0.238241	0.353127	-0.0159046	0.404794	0.0169872	1.58062e-10	0.00289575	0.00030167	4.86914e-08	0.812046	2.54176e-10	0.799514
RP11-817O13.8	M1	9.34197	7.73931	1.60266	6.13665	-0.0452867	0.498164	0.639487	-0.109952	0.12903	-0.0260684	-0.276832	0.512547	0.0201941	2.18878e-27	0.0991943	0.0527343	0.696694	2.42775e-05	1.53887e-16	0.762705
RP11-84A14.4	M1	5.04299	2.86685	2.17614	0.690719	0.0131469	0.844177	0.491935	-0.19244	0.254518	0.279597	-0.0216337	0.503842	-0.202556	3.56076e-15	0.00368248	0.000109313	1.99607e-05	0.746347	5.95161e-16	0.00221355
RP11-854K16.3	M1	38.5056	10.7915	27.7141	-16.9226	-0.154835	0.0198677	0.586459	0.0938877	0.642519	0.259288	-0.0324098	0.678624	-0.043352	2.8353e-22	0.159509	1.04064e-27	8.01341e-05	0.627923	7.46154e-32	0.516717
RP11-867G23.8	M1	43.9186	38.6067	5.31183	33.2949	0.0137885	0.836676	0.857754	-0.436314	-0.0690162	-0.213027	-0.489924	0.554397	-0.149803	1.14659e-66	6.40911e-12	0.301594	0.00127387	4.78445e-15	1.30439e-19	0.0243056
RP11-881L2.1	M1	21.756	18.0996	3.65636	14.4433	-0.0331832	0.619737	0.698652	-0.459218	-0.194426	-0.287617	-0.492117	0.292821	-0.0359631	2.02966e-34	3.44623e-13	0.00333856	1.11779e-05	3.46668e-15	7.59954e-06	0.590701
RP11-884K10.6	M1	4.53097	2.72039	1.81058	0.909811	-0.18356	0.00564413	0.488328	-0.158076	0.286561	0.145009	-0.133953	0.436433	-0.024135	6.03982e-15	0.0173977	1.20768e-05	0.0293012	0.0442552	6.31604e-12	0.718197
RP11-89H19.2	M1	43.4245	36.2893	7.13519	29.1541	-0.00416733	0.950323	0.867068	-0.489642	-0.090637	-0.235345	-0.597342	0.498604	-0.0638374	1.00973e-69	4.98557e-15	0.174523	0.000358834	3.0211e-23	1.31859e-15	0.339406
RP11-92C4.3	M1	8.83497	5.7949	3.04006	2.75484	-0.0502076	0.452608	0.567423	-0.14945	0.31653	0.128531	-0.201353	0.412955	0.023018	1.17056e-20	0.0246466	1.18826e-06	0.0536636	0.00235457	1.01646e-10	0.730724
RP1-193H18.2	M1	22.0349	17.0138	5.02114	11.9927	-0.00632533	0.924661	0.7327	-0.276733	0.233525	0.128735	-0.377208	0.56005	0.0459688	2.6345e-39	2.44473e-05	0.000399746	0.0532811	4.71226e-09	4.64204e-20	0.491708
RP11-968O1.5	M1	26.77	17.2359	9.53406	7.70188	-0.0553643	0.407484	0.720527	-0.139285	0.28341	-0.0190278	-0.229046	0.751341	-0.319049	1.78292e-37	0.0363927	1.5185e-05	0.776034	0.00051954	2.5957e-42	9.66303e-07
RP11-96D1.6	M1	32.6027	28.2655	4.3372	23.9283	0.0288914	0.665731	0.81451	-0.423803	-0.0109134	-0.119818	-0.464657	0.548492	-0.17247	7.03734e-55	2.89148e-11	0.870393	0.072216	1.6662e-13	3.75988e-19	0.00937924
RP11-977G19.11	M1	10.7857	9.33315	1.45252	7.88064	-0.0287781	0.666963	0.658077	-0.298919	-0.0251669	-0.144524	-0.400683	0.379972	0.107264	2.00126e-29	4.78902e-06	0.706692	0.0298527	3.9958e-10	3.55954e-09	0.107785
RP1-221C16.8	M1	14.8349	12.9134	1.92145	10.992	0.0723308	0.278915	0.681679	-0.210602	0.13822	-0.128233	-0.300174	0.497672	-0.121939	3.12387e-32	0.00145118	0.0378605	0.0542255	4.34903e-06	1.51699e-15	0.0672786
RP1-239B22.5	M1	9.81886	6.61003	3.20883	3.40121	-0.152087	0.0221951	0.56698	-0.327294	0.11049	0.119926	-0.261006	0.315119	0.365638	1.27297e-20	4.84595e-07	0.0975411	0.0719566	7.15467e-05	1.33309e-06	1.48235e-08
RP1-261D10.2	M1	6.35509	5.28837	1.06672	4.22165	0.0500024	0.45446	0.592565	-0.273084	0.055396	0.0141739	-0.34257	0.386548	0.0380219	8.15766e-23	3.15504e-05	0.407216	0.832178	1.27717e-07	1.80693e-09	0.569607
RP1-266L20.2	M1	2.90167	1.88636	1.01531	0.871049	-0.0286082	0.668813	0.467377	-0.0436088	0.181168	-0.0371843	-0.161562	0.464434	-0.0832241	1.15277e-13	0.514234	0.00631268	0.578145	0.0150435	1.71698e-13	0.212633
RP1-278O22.1	M1	39.3608	27.7252	11.6356	16.0896	-0.00208077	0.975184	0.74924	-0.5707	-0.360073	-0.373326	-0.639813	0.272221	-0.0247333	5.83756e-42	6.2761e-21	2.53198e-08	6.95673e-09	2.02147e-27	3.34949e-05	0.711518
RP1-30M3.6	M1	3.94347	3.34985	0.59362	2.75623	-0.00503916	0.939948	0.53451	-0.191096	0.0741713	-0.117341	-0.261342	0.372558	-0.0434432	4.24864e-18	0.00393298	0.266833	0.0783524	6.99762e-05	7.5099e-09	0.515834
RP13-122B23.8	M1	17.1409	12.0091	5.13178	6.87735	-0.098083	0.141594	0.656575	-0.331221	0.276133	0.271813	-0.218315	0.491086	-0.0119942	2.96027e-29	3.46312e-07	2.55008e-05	3.44543e-05	0.00095408	4.03467e-15	0.857687
RP13-401N8.1	M1	7.62982	6.40485	1.22497	5.17987	-0.00968032	0.884929	0.58494	-0.288657	-0.0964058	-0.264107	-0.422272	0.315216	-0.017001	3.85009e-22	1.03547e-05	0.148563	5.82003e-05	3.46224e-11	1.32266e-06	0.799355
RP13-497K6.1	M1	9.98199	8.27498	1.70701	6.56796	-0.118709	0.074913	0.617785	-0.292484	0.0678511	-0.194586	-0.414258	0.358611	-0.0425603	3.54833e-25	7.79363e-06	0.309849	0.0033122	8.76131e-11	2.90928e-08	0.52441
RP13-582O9.7	M1	0.885131	0.46237	0.422761	0.0396084	0.112016	0.0929725	0.309546	-0.210491	-0.159097	-0.178775	-0.284449	0.0573286	0.229062	2.08768e-06	0.00145983	0.016677	0.00705138	1.4085e-05	0.391022	0.000519062
RP13-616I3.1	M1	10.1274	8.26337	1.86407	6.39931	-0.0411399	0.538357	0.636687	-0.357688	-0.00617429	-0.0781097	-0.426858	0.36665	0.0994293	4.31716e-27	3.17503e-08	0.926455	0.242193	2.01288e-11	1.34344e-08	0.136183
RP13-726E6.2	M1	27.0186	10.228	16.7906	-6.56263	-0.145184	0.0291044	0.625052	-0.0735938	0.516172	0.324255	-0.0786524	0.691507	-0.185269	6.75039e-26	0.270584	8.66132e-17	6.26444e-07	0.238927	1.76437e-33	0.00520624
RP13-870H17.3	M1	2.70324	1.82842	0.874816	0.953609	-0.0910197	0.172703	0.419156	-0.328799	0.00401464	0.25087	-0.178289	0.170425	0.13802	4.98207e-11	4.26291e-07	0.952141	0.00013806	0.00721018	0.0102689	0.0381422
RP1-39G22.7	M1	14.4358	6.71094	7.72488	-1.01394	-0.0261098	0.696236	0.589672	0.192639	0.421437	0.0354923	-0.147033	0.593028	0.0393139	1.47675e-22	0.00364663	3.81851e-11	0.595574	0.0270938	7.41332e-23	0.556554
RP1-8B1.4	M1	4.92954	3.9056	1.02394	2.88166	-0.0682642	0.306905	0.543349	-0.281246	0.127879	0.126316	-0.277959	0.340845	0.0417915	9.29391e-19	1.77423e-05	0.0549003	0.057957	2.24207e-05	1.49009e-07	0.531936
RP3-325F22.5	M1	15.8785	11.5913	4.28726	7.30403	-0.136595	0.0401981	0.660693	-0.494613	0.0286632	0.273642	-0.306309	0.42097	0.062128	1.00611e-29	2.39586e-15	0.668213	3.03512e-05	2.69766e-06	4.03264e-11	0.352522
RP3-395M20.9	M1	10.1513	8.74125	1.41009	7.33116	-0.176825	0.00770909	0.653379	-0.211547	0.0555702	-0.115124	-0.43791	0.36447	0.182058	6.76155e-29	0.00137954	0.40574	0.0841948	5.26482e-12	1.6601e-08	0.00605593
RP3-406A7.7	M1	21.1772	16.2481	4.92911	11.319	-0.031843	0.633952	0.729237	-0.42134	-0.0398843	-0.0515062	-0.483108	0.335932	0.348538	8.94188e-39	3.86184e-11	0.550838	0.440988	1.28334e-14	2.30013e-07	7.43679e-08
RP3-512B11.3	M1	10.3544	8.8725	1.48192	7.39057	-0.00121571	0.985499	0.642705	-0.339229	-0.0946361	-0.141589	-0.426328	0.33484	0.0417058	9.93923e-28	1.72031e-07	0.156194	0.0333809	2.14398e-11	2.53052e-07	0.532778
RP3-523K23.2	M1	34.9501	27.8638	7.08627	20.7776	-0.0555437	0.405965	0.823712	-0.506167	0.0533287	0.142083	-0.330362	0.606617	-0.0193369	4.10912e-57	4.16276e-16	0.42497	0.0327627	3.7287e-07	4.18534e-24	0.772495
RP4-568C11.4	M1	40.99	34.8228	6.16726	28.6555	0.00416065	0.950402	0.83615	-0.479888	-0.148965	-0.24674	-0.537279	0.485593	-0.0811033	2.39268e-60	2.02976e-14	0.0251217	0.000179072	2.6519e-18	8.97862e-15	0.22456
RP4-584D14.5	M1	19.438	12.231	7.20702	5.02394	-0.0576257	0.388568	0.689646	-0.0902568	0.308138	0.00492803	-0.197286	0.714436	-0.260223	3.06758e-33	0.176345	2.33487e-06	0.94127	0.00289428	1.35197e-36	7.53497e-05
RP4-612B15.3	M1	3.6087	1.77036	1.83834	-0.0679739	-0.140769	0.0344278	0.405951	-0.22681	0.206696	0.483158	0.0494064	0.405191	-0.180922	2.23538e-10	0.000591066	0.00178471	1.27414e-14	0.459862	2.43237e-10	0.00638533
RP4-639F20.1	M1	5.38515	3.0899	2.29525	0.794648	-0.0982445	0.140936	0.509366	-0.0376292	0.252496	0.045012	-0.104854	0.544606	-0.0441217	2.53418e-16	0.573603	0.000124467	0.500777	0.115975	7.46108e-19	0.509293
RP4-680D5.8	M1	1.31461	0.794544	0.520064	0.27448	-0.142294	0.0325023	0.369758	-0.0863898	0.116474	0.0227698	-0.16131	0.257361	0.311433	9.90767e-09	0.195686	0.0805977	0.733516	0.0152036	9.0906e-05	1.79529e-06
RP4-714D9.5	M1	25.8728	10.635	15.2378	-4.60284	-0.126863	0.056871	0.601109	-0.105951	0.517875	0.298	-0.128958	0.547032	0.0341268	1.36427e-23	0.11219	6.59673e-17	5.1376e-06	0.052867	4.8684e-19	0.609811
RP4-794H19.1	M1	2.43021	1.87623	0.553976	1.32225	0.0340024	0.611116	0.460512	-0.0489896	0.138305	-0.089437	-0.244278	0.356021	-0.0301924	2.90248e-13	0.463661	0.0377414	0.180322	0.000208674	3.71517e-08	0.651646
RP5-1033H22.2	M1	23.0664	15.8176	7.24883	8.56873	-0.12945	0.0519607	0.714245	-0.348352	0.280754	0.293936	-0.223704	0.622417	-0.209465	1.43932e-36	7.56504e-08	1.83794e-05	6.98971e-06	0.00070561	1.23838e-25	0.00154183
RP5-1056H1.2	M1	24.1842	20.4197	3.76446	16.6553	-0.0914281	0.170776	0.779228	-0.358287	0.0901806	-0.0201685	-0.37618	0.547866	0.066033	2.40543e-47	3.00005e-08	0.176712	0.762997	5.22656e-09	4.20105e-19	0.323022
RP5-1057J7.7	M1	11.0328	7.62256	3.41026	4.21231	-0.0903868	0.17572	0.622489	-0.1788	0.289808	0.221392	-0.189361	0.456461	0.286141	1.21818e-25	0.00704324	9.51093e-06	0.000803821	0.00427892	4.95675e-13	1.24536e-05
RP5-1148A21.3	M1	49.7096	42.535	7.17457	35.3604	-0.0160226	0.810677	0.889155	-0.506339	-0.0432816	-0.0862868	-0.487053	0.588763	-0.175321	5.33324e-78	4.05384e-16	0.517399	0.196221	7.26874e-15	1.77731e-22	0.00825346
RP5-1185I7.1	M1	2.09544	1.21725	0.8782	0.339045	-0.0793743	0.23463	0.34943	-0.334416	0.0248128	0.295255	-0.0440468	0.264647	-0.131284	6.85306e-08	2.62591e-07	0.710633	6.32857e-06	0.510014	5.61295e-05	0.0486976
RP5-881L22.5	M1	33.8952	19.7507	14.1445	5.6062	-0.168207	0.0113172	0.713115	-0.193092	0.463669	0.263361	-0.226694	0.617141	-0.0154917	2.08314e-36	0.00356613	1.90308e-13	6.11766e-05	0.000595031	4.10213e-25	0.816838
RP5-884G6.2	M1	12.0293	10.1407	1.88858	8.25215	-0.0666994	0.318151	0.670828	-0.366769	0.0171247	0.0222631	-0.346148	0.473381	-0.126162	6.56329e-31	1.32793e-08	0.797926	0.73923	9.24766e-08	5.05381e-14	0.0582657
RP5-903G2.2	M1	28.0002	24.0043	3.99583	20.0085	0.0104856	0.875431	0.809906	-0.425738	0.0013777	-0.109728	-0.510178	0.467054	-0.00293877	8.29494e-54	2.29966e-11	0.983568	0.099887	2.23216e-16	1.20453e-13	0.964957
RP5-943J3.2	M1	10.6638	8.9451	1.71874	7.22637	-0.0086704	0.896864	0.6331	-0.0888887	0.00501831	-0.357493	-0.462107	0.379462	0.151358	1.02044e-26	0.183019	0.940196	3.23403e-08	2.34634e-13	3.7494e-09	0.0228504
RP5-965G21.4	M1	13.3188	9.88773	3.43107	6.45666	-0.125375	0.0598662	0.635661	-0.204107	0.285105	0.0821328	-0.275419	0.449423	0.0648813	5.52896e-27	0.00204294	1.34295e-05	0.218712	2.68113e-05	1.23564e-12	0.331551
RP5-997D16.2	M1	17.957	11.5238	6.4332	5.09062	-0.0279914	0.675543	0.686784	-0.0589848	0.34833	0.0345392	-0.217175	0.647347	0.00162218	7.12173e-33	0.377459	7.58024e-08	0.605496	0.001016	3.12943e-28	0.980652
RP6-65G23.5	M1	4.1451	2.69025	1.45484	1.23541	-0.0344442	0.606489	-0.484245	0.286931	0.080913	0.303786	0.49849	-0.261038	0.192237	1.09017e-14	1.1754e-05	0.225654	3.28734e-06	1.34147e-15	7.13955e-05	0.00371937
RPARP-AS1	M1	28.1825	13.4579	14.7246	-1.2667	-0.0446393	0.504333	0.683263	0.163882	0.49982	0.0194496	-0.200144	0.650952	0.20954	1.98092e-32	0.0136352	1.09763e-15	0.771206	0.00250457	1.25782e-28	0.00153568
SATB2-AS1	M1	53.161	45.5151	7.64586	37.8692	-0.0364122	0.586069	0.915683	-0.405004	0.107364	-0.156463	-0.537706	0.613355	-0.0963859	1.22101e-90	2.48335e-10	0.107455	0.018591	2.46507e-18	9.55415e-25	0.148647
SCAMP1-AS1	M1	17.3546	7.61763	9.73693	-2.1193	-0.0669895	0.316047	0.602489	0.148909	0.467722	0.192212	-0.040868	0.653177	0.0644634	1.01677e-23	0.0251771	1.09996e-13	0.00372386	0.541048	7.12257e-29	0.334681
SEMA3B-AS1	M1	1.02091	0.840102	0.18081	0.659293	-0.0294615	0.659544	0.398533	-0.124023	0.0806002	-0.0436745	-0.229605	0.277773	-0.0142707	5.05e-10	0.0626968	0.227458	0.5136	0.000502943	2.27183e-05	0.831049
SERTAD4-AS1	M1	0.84504	0.50787	0.33717	0.1707	0.0369983	0.58005	0.28609	-0.0418368	0.156604	0.132353	-0.107644	0.183952	0.193526	1.24993e-05	0.531491	0.0184844	0.0468754	0.106535	0.00554097	0.00349063
SLC25A25-AS1	M1	42.4898	28.0126	14.4772	13.5354	-0.0649985	0.330676	0.804997	-0.223953	0.439393	0.283636	-0.195211	0.668703	0.026714	1.07021e-52	0.000695739	4.38143e-12	1.49384e-05	0.0032109	1.17388e-30	0.689566
SMIM2-AS1	M1	21.676	17.5946	4.08136	13.5132	-0.00488728	0.941754	0.727127	-0.495731	-0.144563	-0.116629	-0.514421	0.339394	-0.0471235	1.86605e-38	2.02848e-15	0.0298079	0.0801929	1.14426e-16	1.6952e-07	0.480882
SNHG18	M1	29.7247	25.6536	4.0711	21.5825	0.0345732	0.605141	0.817547	-0.423864	-0.0343904	-0.133223	-0.505867	0.451461	0.0401203	1.33123e-55	2.87075e-11	0.607051	0.0454361	4.36022e-16	9.50455e-13	0.548482
SUCLG2-AS1	M1	19.366	13.554	5.81204	7.74192	-0.057737	0.387651	0.678163	-0.161998	0.188996	-0.0140739	-0.213163	0.688501	-0.333038	8.50022e-32	0.0147691	0.00435529	0.833345	0.00126456	4.30185e-33	2.95984e-07
SVIL-AS1	M1	11.1035	6.57072	4.53275	2.03797	-0.0261639	0.695638	0.575956	-0.135672	0.243739	0.170207	0.0189178	0.651522	-0.33469	2.27564e-21	0.0415782	0.000215738	0.0103677	0.777295	1.08782e-28	2.56385e-07
THAP7-AS1	M1	1.517	0.991736	0.525265	0.466472	0.0114837	0.863684	0.406691	0.0576376	0.169931	-0.13316	-0.197622	0.355855	0.023851	2.05867e-10	0.38847	0.0104946	0.0455383	0.00284585	3.77332e-08	0.721375
TIPARP-AS1	M1	9.03538	7.92018	1.1152	6.80499	0.0535538	0.423015	0.609505	-0.205758	-0.0955105	-0.295456	-0.445918	0.273648	0.137682	2.23154e-24	0.00187463	0.152387	6.23325e-06	1.93206e-12	3.03379e-05	0.0386215
TMEM220-AS1	M1	33.0288	28.941	4.0878	24.8532	0.0394719	0.554967	0.816018	-0.397356	-0.0397405	-0.243945	-0.515646	0.493605	-0.117866	3.08986e-55	5.7363e-10	0.552276	0.000213017	9.41987e-17	2.78239e-15	0.0770173
TMLHE-AS1	M1	1.57888	1.17049	0.40839	0.762097	-0.013504	0.84	0.432762	-0.123645	0.116038	0.0272839	-0.121349	0.388466	-0.0479222	9.89306e-12	0.0635083	0.0817449	0.683297	0.0686239	1.47849e-09	0.47347
TP53TG1	M1	16.2432	11.522	4.72123	6.80074	0.127582	0.0554707	0.622476	-0.36957	-0.275699	-0.433626	-0.56674	0.193847	0.135976	1.22161e-25	1.00923e-08	2.62904e-05	8.9054e-12	1.33201e-20	0.00343561	0.0411194
TRAM2-AS1	M1	14.6133	10.6896	3.92374	6.76585	-0.12659	0.057412	0.674861	-0.211999	0.183208	0.0728264	-0.217168	0.640449	-0.259054	2.14878e-31	0.00134644	0.00573841	0.275626	0.00101637	1.73036e-27	8.13743e-05
TRIM52-AS1	M1	2.61328	2.17785	0.435427	1.74242	-0.0349451	0.601262	0.438627	-0.047997	-0.0768933	-0.272384	-0.309228	0.236571	0.121101	4.81841e-12	0.472778	0.249627	3.31195e-05	2.14128e-06	0.000333491	0.0691944
TRPC7-AS1	M1	29.0886	23.2195	5.86913	17.3503	-0.0671707	0.314736	0.789478	-0.431834	0.101843	0.0697175	-0.376317	0.623293	-0.221425	2.19999e-49	1.10721e-11	0.12688	0.296697	5.15534e-09	1.01286e-25	0.000802309
TSC22D1-AS1	M1	28.8481	9.37256	19.4755	-10.103	-0.111393	0.0948151	0.575457	0.0929229	0.58223	0.163716	-0.0842588	0.641186	-0.053775	2.5078e-21	0.16386	6.61793e-22	0.0137324	0.206982	1.44455e-27	0.4211
TSTD3	M1	6.06513	4.53882	1.52631	3.0125	0.00329866	0.960668	0.572328	-0.0998497	0.156412	-0.023314	-0.195392	0.518048	-0.0325328	4.59316e-21	0.134526	0.0186304	0.727397	0.00318198	6.41596e-17	0.626618
TTC39A-AS1	M1	17.9327	13.667	4.2657	9.40135	-0.114261	0.0865646	0.689086	-0.499433	0.0361343	0.196813	-0.360377	0.429152	-0.046951	3.61924e-33	1.16379e-15	0.588934	0.00296392	2.4596e-08	1.52994e-11	0.482491
TUSC8	M1	5.01404	2.77414	2.2399	0.534244	-0.0749703	0.2617	0.483743	-0.155623	0.286707	0.288219	-0.0211831	0.494142	-0.134316	1.17157e-14	0.0192407	1.19484e-05	1.06942e-05	0.751455	2.56945e-15	0.0436777
U47924.27	M1	15.6375	11.3757	4.26181	7.1139	-0.0313643	0.639063	0.667179	-0.425595	-0.0156462	0.0345361	-0.474764	0.203513	0.348353	1.77537e-30	2.33905e-11	0.815044	0.605528	4.16988e-14	0.00210681	7.56405e-08
UMAD1	M1	19.7073	13.6705	6.03679	7.63374	0.0434233	0.516027	0.682865	-0.127175	0.190968	0.0589812	-0.126801	0.712287	-0.310637	2.22157e-32	0.0562596	0.00395752	0.377488	0.0569931	2.72804e-36	1.91351e-06
URB1-AS1	M1	13.8307	12.2908	1.53986	10.751	0.0704517	0.291627	0.688361	-0.304929	-0.0869732	-0.104769	-0.419011	0.35033	0.110631	4.4829e-33	3.00645e-06	0.192672	0.116273	5.06647e-11	6.30873e-08	0.0971115
VIPR1-AS1	M1	27.3636	15.0343	12.3293	2.70498	-0.126155	0.0582797	0.665345	-0.0849544	0.464151	0.0995319	-0.241602	0.589521	-0.0805516	2.9127e-30	0.203244	1.78362e-13	0.135777	0.000245994	1.52286e-22	0.227739
XXbac-B135H6.15	M1	42.6007	36.1601	6.4406	29.7195	-0.0572441	0.391723	0.881211	-0.379397	0.157494	-0.0245334	-0.479751	0.590187	-0.0511702	7.80872e-75	3.77417e-09	0.0178206	0.713748	2.06971e-14	1.3292e-22	0.443978
XXbac-B476C20.9	M1	38.9619	33.0977	5.86422	27.2334	0.00853594	0.898454	0.815855	-0.50961	-0.159233	-0.264336	-0.553238	0.395888	-0.0722176	3.37899e-55	2.43963e-16	0.0165825	5.73139e-05	1.60826e-19	6.72064e-10	0.27967
XXbac-BPG181B23.7	M1	5.29368	4.34736	0.946321	3.40104	-0.127408	0.0558068	0.568586	-0.167017	0.136994	-0.0660918	-0.249169	0.416965	0.0424226	9.39017e-21	0.0119172	0.0396123	0.32259	0.000153754	6.42049e-11	0.525754
YTHDF3-AS1	M1	2.19537	1.54979	0.645579	0.904208	0.0924817	0.165879	0.435541	-0.154326	0.013418	0.00943979	-0.24879	0.204272	0.307529	7.04739e-12	0.0202819	0.841005	0.887769	0.000157468	0.00202557	2.45025e-06
ZBED5-AS1	M1	20.2551	17.5507	2.70444	14.8462	0.0327949	0.623841	0.731946	-0.204888	-0.0646147	-0.354136	-0.501589	0.440063	0.109505	3.44307e-39	0.00196165	0.333546	4.43224e-08	8.39387e-16	4.03157e-12	0.100583
ZFAS1	M1	5.2188	2.61307	2.60573	0.00734215	0.0349326	0.601393	0.394899	0.0285262	-0.104298	-0.330173	-0.366027	0.150525	0.516687	7.4736e-10	0.669705	0.11793	3.78972e-07	1.42731e-08	0.0236202	7.97861e-17
ZIM2-AS1	M1	26.3643	20.0966	6.26776	13.8288	-0.037417	0.575767	0.765613	-0.13186	0.270506	-0.128147	-0.352762	0.629099	-0.103264	8.43083e-45	0.0477092	3.77013e-05	0.0543882	5.03729e-08	2.62892e-26	0.121639
ZNF503-AS1	M1	14.6868	11.1691	3.5177	7.65137	0.0551483	0.40932	0.665053	-0.448969	-0.166498	-0.194817	-0.496727	0.356023	-0.120167	3.15056e-30	1.30961e-12	0.0121878	0.00327445	1.74784e-15	3.71438e-08	0.071384
ZNF793-AS1	M1	17.8029	15.1486	2.65429	12.4943	0.109604	0.100274	0.70404	-0.307204	-0.132401	-0.336204	-0.508747	0.377419	0.092041	3.80689e-35	2.51395e-06	0.0467955	2.24602e-07	2.79069e-16	4.6129e-09	0.167915
ZNF888	M1	26.6831	18.5237	8.15938	10.3644	-0.118275	0.0759921	0.756602	-0.178991	0.323011	0.0882986	-0.25413	0.709594	-0.153276	3.28844e-43	0.00698151	6.95331e-07	0.185954	0.000112078	6.51788e-36	0.0211604
ZRANB2-AS2	M1	1.89373	1.61257	0.28117	1.3314	-0.07998	0.231067	0.428277	-0.0974413	0.084702	-0.203189	-0.217026	0.241886	0.0449629	1.69909e-11	0.14423	0.204595	0.0021424	0.00102436	0.000241751	0.501244
A1BG-AS1	M2	26.2318	14.9719	11.2599	3.712	0.0844469	0.205966	-0.487301	0.793305	0.392309	-0.00371055	0.525269	-0.0510357	0.199062	7.01214e-15	3.56508e-50	9.85284e-10	0.955762	1.98603e-17	0.445178	0.00264619
AC005682.5	M2	18.0039	6.22945	11.7744	-5.54495	0.0074609	0.911187	-0.404583	0.649316	0.481449	0.265904	0.624796	0.057131	-0.0868616	2.60202e-10	1.90522e-28	1.62632e-14	5.15751e-05	7.16245e-26	0.39266	0.193246
AC006129.1	M2	16.4701	9.31604	7.15407	2.16197	-0.0351756	0.598864	-0.382504	0.714126	0.425115	0.0631585	0.436185	0.0402687	0.0200538	2.74657e-09	1.49652e-36	2.47616e-11	0.344577	6.51201e-12	0.547001	0.764304
AC006129.2	M2	42.27	28.4406	13.8294	14.6112	0.0276612	0.679159	-0.372891	0.898022	0.491291	-0.038042	0.390937	0.070972	0.0583355	7.26452e-09	7.85341e-82	3.91482e-15	0.569402	1.13967e-09	0.288069	0.382742
AC007386.4	M2	31.7446	12.7674	18.9772	-6.20973	-0.0421271	0.528645	-0.488298	0.721622	0.516571	0.212424	0.544069	0.0612358	-0.191032	6.06619e-15	1.23135e-37	8.12721e-17	0.00131602	8.19578e-19	0.359493	0.00394519
AC007952.5	M2	33.0862	18.8281	14.2581	4.57004	0.104045	0.118829	-0.239761	0.819456	0.541547	0.0170346	0.430907	0.191153	0.210802	0.000275172	4.59874e-56	1.2717e-18	0.798967	1.23846e-11	0.00392194	0.00143573
AC009950.2	M2	80.2309	16.3401	63.8908	-47.5506	-0.0312439	0.640351	-0.125558	0.780178	0.812756	0.399054	0.604278	0.462692	-0.105848	0.0594917	1.5734e-47	1.81634e-54	4.77193e-10	6.9313e-24	2.16973e-13	0.112539
AC010226.4	M2	6.51895	2.85887	3.66008	-0.801204	-0.0854038	0.200855	-0.107395	0.564039	0.422366	0.0599563	0.279374	0.252907	0.102377	0.107353	2.21242e-20	3.42428e-11	0.369639	2.02799e-05	0.000121236	0.124892
AC010883.5	M2	14.4313	7.16575	7.26556	-0.0998082	-0.0192953	0.772971	-0.176387	0.662481	0.440154	0.0135958	0.22733	0.0248131	0.470137	0.00786435	6.2648e-30	3.9863e-12	0.838927	0.000573663	0.710629	7.9062e-14
AC016747.3	M2	26.6693	13.1391	13.5301	-0.390999	-0.00092591	0.988956	-0.432847	0.775899	0.496667	0.151914	0.579414	0.0661037	0.129351	9.79158e-12	1.04647e-46	1.76366e-15	0.0223491	1.15595e-21	0.322502	0.0521426
AC017002.1	M2	7.45355	3.52743	3.92611	-0.398681	0.153825	0.020697	-0.426269	0.589629	0.307706	0.165217	0.443756	-0.0779892	0.139779	2.15922e-11	1.48977e-22	2.41613e-06	0.0128787	2.53934e-12	0.242923	0.0357279
AC017104.6	M2	8.98488	5.33823	3.64666	1.69157	0.00238719	0.971531	-0.202662	0.579309	0.176606	-0.194641	0.0798032	-0.0982396	0.547768	0.00220149	1.18001e-21	0.00778631	0.00330308	0.232103	0.140956	4.27414e-19
AC017116.11	M2	7.44158	2.96981	4.47177	-1.50197	0.0733076	0.272457	-0.0738216	0.554921	0.453707	0.107951	0.298392	0.175694	0.0603943	0.2691	1.18626e-19	7.10417e-13	0.105534	4.98598e-06	0.00811521	0.366146
AC022182.3	M2	18.1995	11.3226	6.87685	4.44579	0.0212658	0.750516	-0.341281	0.74792	0.434926	0.0417275	0.39408	0.0870923	0.0880942	1.43321e-07	9.67751e-42	7.59851e-12	0.532565	8.15835e-10	0.192061	0.186979
AC023590.1	M2	8.20379	6.83003	1.37377	5.45626	-0.0393763	0.555927	-0.273414	0.612179	0.225692	-0.181517	0.15802	-0.0325769	0.113903	3.08369e-05	1.23973e-24	0.000630163	0.00621083	0.0174376	0.626151	0.087561
AC025171.1	M2	42.7177	15.3615	27.3561	-11.9946	-0.0191084	0.775112	-0.322842	0.78273	0.632242	0.247536	0.629399	0.275135	-0.142047	7.05208e-07	4.97907e-48	1.25146e-26	0.00017038	2.44997e-26	2.73497e-05	0.0328073
AC026202.3	M2	12.0515	3.95626	8.0952	-4.13893	0.00401817	0.952099	-0.400644	0.522916	0.423642	0.280645	0.466124	0.0768338	-0.185982	4.01286e-10	2.919e-17	2.94688e-11	1.85224e-05	1.36657e-13	0.249995	0.0050327
AC062017.1	M2	1.36694	0.762383	0.60456	0.157822	-0.0173906	0.794857	-0.197925	0.418689	0.199183	-0.0206837	0.114706	-0.0945852	0.234271	0.00280276	5.25973e-11	0.00262998	0.757129	0.0853349	0.156418	0.000382481
AC074289.1	M2	32.978	18.5626	14.4154	4.14713	-0.01451	0.828259	-0.537534	0.815097	0.434783	0.0487174	0.538903	-0.0862675	0.0227084	2.53865e-18	5.1119e-55	7.73302e-12	0.466152	2.00747e-18	0.196321	0.734209
AC078883.3	M2	14.8919	6.45322	8.43868	-1.98546	-0.0580382	0.385175	-0.430656	0.643783	0.434655	0.17062	0.423446	-0.0385902	0.0393539	1.27658e-11	7.61297e-28	7.85458e-12	0.0101806	3.01575e-11	0.563848	0.556152
AC079767.4	M2	14.4837	11.8224	2.66132	9.16108	0.0192293	0.773727	-0.250577	0.719288	0.265668	-0.210919	0.191368	0.0194868	0.20708	0.000140651	2.70322e-37	5.24038e-05	0.00142676	0.00388094	0.770781	0.0017491
AC083949.1	M2	19.542	10.0708	9.47119	0.59958	0.0049051	0.941542	-0.353439	0.718807	0.468186	0.218368	0.557247	0.116473	-0.0134327	4.73013e-08	3.17606e-37	1.03243e-13	0.000951244	7.76726e-20	0.0806007	0.840834
AC091132.1	M2	13.2108	3.52515	9.68567	-6.16052	-0.0888236	0.183341	-0.422463	0.515614	0.450793	0.331545	0.531397	0.0185389	-0.0386402	3.38545e-11	9.46714e-17	1.03596e-12	3.36776e-07	7.18078e-18	0.781642	0.563342
AC092580.4	M2	3.47527	1.09583	2.37943	-1.2836	0.0181286	0.786358	-0.260228	0.41624	0.292822	0.302497	0.392501	-0.0341515	0.277254	7.53238e-05	6.97959e-11	7.599e-06	3.63424e-06	9.65416e-10	0.609553	2.35652e-05
AC093495.4	M2	42.6169	9.70518	32.9117	-23.2065	-0.059014	0.377223	-0.209088	0.717309	0.708066	0.322196	0.546785	0.251521	0.0999874	0.00157304	5.23401e-37	1.06351e-35	7.44294e-07	5.08576e-19	0.00013246	0.133987
AC096579.13	M2	12.2143	5.82426	6.39007	-0.565812	-0.0433719	0.516524	-0.535237	0.597919	0.237567	0.017939	0.402599	-0.13773	-0.105271	3.75575e-18	2.67662e-23	0.000314154	0.788539	3.23883e-10	0.0385526	0.114524
AC104653.1	M2	10.3349	6.83166	3.50325	3.32842	0.0253936	0.704173	-0.317308	0.675297	0.359098	0.0341209	0.347803	0.0465391	0.102756	1.11495e-06	1.90252e-31	2.77788e-08	0.609873	7.95414e-08	0.486345	0.123495
AC104699.1	M2	16.2294	6.37764	9.85176	-3.47412	0.0297313	0.656624	-0.612516	0.614918	0.209006	0.024501	0.380904	-0.274203	0.0740211	1.15073e-24	6.74837e-25	0.0015799	0.714109	3.23636e-09	2.91891e-05	0.267805
AC104809.4	M2	19.3134	14.904	4.40934	10.4947	0.071958	0.281407	-0.248653	0.760394	0.365149	-0.130609	0.236477	0.0820987	0.0951539	0.000158833	7.17794e-44	1.55445e-08	0.0498791	0.000335381	0.218904	0.153932
AC104820.2	M2	5.30674	3.19313	2.11361	1.07951	0.0220527	0.741607	-0.195091	0.576974	0.356588	-0.0146804	0.293953	0.131673	0.0629355	0.00323014	1.86592e-21	3.52203e-08	0.826274	6.98103e-06	0.0480274	0.346287
AC108488.4	M2	14.5267	5.03586	9.49081	-4.45495	-0.105245	0.114613	-0.257352	0.606602	0.456883	0.139451	0.355496	-0.00648241	0.439389	9.09625e-05	4.19827e-24	4.68952e-13	0.0361682	3.90253e-08	0.922796	4.38399e-12
AC109333.10	M2	32.7114	12.2369	20.4744	-8.23751	0.00857585	0.897982	-0.312641	0.761348	0.605744	0.240599	0.51567	0.150122	0.153991	1.62926e-06	4.87287e-44	5.05452e-24	0.00026151	9.38297e-17	0.0240002	0.0205591
AC135048.13	M2	1.32562	0.488932	0.836687	-0.347754	0.0491623	0.462085	-0.284925	0.366201	0.143895	0.116931	0.2921	-0.132571	0.216092	1.3606e-05	1.40344e-08	0.0305809	0.0794076	8.02082e-06	0.0465117	0.00107824
AC147651.4	M2	32.3539	17.2399	15.1141	2.12581	0.0462712	0.488861	-0.598044	0.80452	0.350452	0.0600327	0.569834	-0.186955	0.229507	2.6068e-23	1.36706e-52	6.23793e-08	0.369028	7.40548e-21	0.00480427	0.000505828
AE000661.37	M2	4.83321	1.81353	3.01968	-1.20616	-0.144633	0.0297279	-0.1272	0.503859	0.418062	0.097537	0.278134	0.191116	-0.00466956	0.0562112	5.9359e-16	5.65593e-11	0.143835	2.21448e-05	0.00392906	0.944345
AF127936.5	M2	17.4603	7.95318	9.50712	-1.55394	0.0142928	0.830791	-0.400105	0.669732	0.443169	0.140798	0.459161	0.0670572	-0.176447	4.25591e-10	8.86247e-31	2.73384e-12	0.0343895	3.47254e-13	0.315557	0.00784274
AL022341.3	M2	16.5754	5.63573	10.9397	-5.30398	0.00564523	0.932741	-0.437647	0.622535	0.472673	0.305261	0.520137	0.00905559	-0.0889357	5.4387e-12	1.20534e-25	5.57473e-14	2.92936e-06	4.5832e-17	0.892309	0.182786
AL122127.25	M2	30.041	16.5568	13.4841	3.07268	0.0395812	0.553872	-0.450712	0.786391	0.465619	0.0704906	0.478181	0.0809941	-0.131526	1.04693e-12	9.29561e-49	1.46307e-13	0.29136	2.58331e-14	0.225187	0.048281
AP001055.6	M2	13.6619	4.5815	9.08036	-4.49886	-0.0888711	0.183106	-0.166564	0.617913	0.52253	0.15182	0.432557	0.255764	0.0712591	0.012153	3.44746e-25	3.10849e-17	0.0224332	1.01427e-11	0.000100856	0.286118
AP001056.1	M2	45.5615	27.3844	18.1771	9.20731	0.033234	0.619201	-0.33194	0.885052	0.55377	0.0158522	0.432141	0.162332	-0.0388133	3.25504e-07	2.46158e-76	1.46112e-19	0.812653	1.0667e-11	0.0145627	0.561594
AP001058.3	M2	13.2599	7.55356	5.70632	1.84724	0.0616028	0.356615	-0.523379	0.669156	0.237198	-0.0272998	0.355999	-0.157909	0.0707034	2.70696e-17	1.03731e-30	0.0003212	0.683122	3.72255e-08	0.0175182	0.289902
AP001059.6	M2	17.3778	10.7074	6.6704	4.03704	-0.0251863	0.706475	-0.19067	0.72527	0.465532	-0.00244758	0.324031	0.151487	0.123368	0.00401556	3.54537e-38	1.48036e-13	0.970811	6.3837e-07	0.0227331	0.0641089
AP001059.7	M2	24.9841	15.7655	9.21861	6.54687	0.00698733	0.916803	-0.221976	0.786506	0.489501	-0.042152	0.287504	0.116812	0.242958	0.000777867	8.81368e-49	5.08916e-15	0.528401	1.12707e-05	0.079715	0.000226366
ATP2A1-AS1	M2	2.79728	1.54943	1.24785	0.301588	0.0198275	0.766887	-0.307741	0.474346	0.174288	0.0227746	0.240671	-0.142972	0.312345	2.40936e-06	4.41947e-14	0.00864649	0.733463	0.000260366	0.0316763	1.66845e-06
BHLHE40-AS1	M2	9.15009	3.44956	5.70053	-2.25097	0.140054	0.0353622	-0.393578	0.550393	0.366222	0.2476	0.580028	0.0822235	-0.160187	8.60788e-10	2.67977e-19	1.40059e-08	0.000169698	1.02408e-21	0.218203	0.0159365
BISPR	M2	47.1493	16.2423	30.907	-14.6647	-0.0561502	0.40085	-0.42711	0.785532	0.623687	0.36951	0.729435	0.202596	-0.10569	1.9533e-11	1.38195e-48	9.24999e-26	1.01524e-08	8.34422e-39	0.00220899	0.113079
BZRAP1-AS1	M2	55.2575	29.9001	25.3575	4.5426	0.0220136	0.742048	-0.239649	0.899663	0.626691	0.0671556	0.471585	0.272382	0.0563684	0.000277051	1.40393e-82	4.61498e-26	0.314845	6.47834e-14	3.3125e-05	0.399019
C1orf220	M2	58.1186	12.7515	45.3671	-32.6157	-0.0194633	0.771049	-0.0331971	0.744086	0.762442	0.220537	0.418989	0.439832	-0.127692	0.61959	4.12325e-41	3.1175e-44	0.000843217	5.07965e-11	4.14897e-12	0.0552584
C22orf34	M2	36.4093	19.3307	17.0785	2.25221	0.0438882	0.511539	-0.497138	0.832573	0.48401	0.143511	0.629321	0.0288069	0.0706511	1.64349e-15	2.1695e-59	1.12763e-14	0.0310323	2.49496e-26	0.66665	0.29026
C9orf139	M2	16.2574	5.9795	10.2779	-4.29842	0.113879	0.0876272	-0.18575	0.633719	0.486669	0.0968427	0.319531	0.0530089	0.417027	0.00508855	8.80346e-27	7.68464e-15	0.146723	9.28615e-07	0.427756	6.37448e-11
CARD8-AS1	M2	43.1878	22.273	20.9149	1.35809	-0.00357332	0.957396	-0.409224	0.854518	0.552001	0.232848	0.659259	0.189956	-0.00327875	1.55029e-10	1.17562e-65	2.00912e-19	0.000416024	1.46814e-29	0.00415728	0.960906
CHRM3-AS2	M2	38.7686	20.9562	17.8123	3.14388	0.106933	0.10888	-0.313207	0.838635	0.55983	0.0906655	0.521975	0.17559	0.0266002	1.55654e-06	5.01358e-61	4.83417e-20	0.174387	3.40227e-17	0.00815365	0.690821
CTB-31O20.2	M2	22.4977	7.08937	15.4083	-8.31893	-0.0419633	0.530249	-0.139737	0.661459	0.561357	0.218905	0.370325	0.140781	0.284539	0.0357838	8.21758e-30	3.64546e-20	0.000923395	9.36854e-09	0.0344124	1.39931e-05
CTB-41I6.1	M2	7.83219	3.03583	4.79636	-1.76052	-0.00722231	0.914016	-0.326201	0.539548	0.371572	0.203203	0.538131	0.140759	-0.237218	5.31645e-07	1.79649e-18	8.28177e-09	0.00214087	2.29204e-18	0.0344397	0.000320814
CTB-41I6.2	M2	6.59978	2.92616	3.67363	-0.747472	-0.0172808	0.796124	-0.265809	0.544168	0.372859	0.173331	0.492052	0.17044	-0.124918	5.1906e-05	8.05552e-19	7.28768e-09	0.00902562	3.50001e-15	0.0102621	0.0608115
CTB-58E17.1	M2	3.97981	1.75205	2.22776	-0.475711	0.0915885	0.170023	0.101037	0.482547	0.307739	-0.106144	0.107471	0.186786	0.268271	0.129931	1.39045e-14	2.40976e-06	0.111533	0.107101	0.00484323	4.39301e-05
CTC-301O7.4	M2	38.1627	15.8177	22.3451	-6.52741	0.00973835	0.884244	-0.147512	0.782273	0.627024	0.133239	0.443356	0.328049	-0.0361846	0.0265926	6.12481e-48	4.27119e-26	0.0454093	2.67044e-12	4.54447e-07	0.588415
CTC-523E23.11	M2	3.99025	1.78731	2.20295	-0.415639	0.0720924	0.280507	0.203716	0.436868	0.230814	-0.283264	-0.0862241	0.257715	0.235079	0.00208479	5.98723e-12	0.000468762	1.53457e-05	0.196547	8.88325e-05	0.000364555
CTD-2006C1.2	M2	17.6224	5.65016	11.9722	-6.32208	-0.0387781	0.56195	-0.0356311	0.646049	0.576335	0.186482	0.296988	0.27514	0.294418	0.594136	4.33199e-28	2.11356e-21	0.0049142	5.5493e-06	2.73384e-05	6.74109e-06
CTD-2020K17.1	M2	54.7297	30.564	24.1656	6.39842	0.06983	0.295916	-0.482281	0.914581	0.533906	0.10088	0.611986	-0.0105657	0.247112	1.44432e-14	4.9085e-90	4.70602e-18	0.130532	1.29376e-24	0.874487	0.000174963
CTD-2054N24.2	M2	7.75127	2.98505	4.76622	-1.78117	0.129521	0.0518325	-0.115624	0.56833	0.45346	0.0533054	0.355783	0.258942	-0.0092892	0.0828476	9.85822e-21	7.33608e-13	0.425172	3.79918e-08	8.19773e-05	0.889548
CTD-2232E5.2	M2	4.36395	3.06112	1.30284	1.75828	0.07353	0.271001	-0.143083	0.551303	0.297138	-0.123186	0.110396	0.0651328	0.135462	0.0315423	2.2772e-19	5.48632e-06	0.0645065	0.0978285	0.329676	0.0418979
CTD-2336O2.1	M2	1.84298	0.642095	1.20088	-0.558788	0.169206	0.0108337	0.18205	0.343746	0.180515	-0.231731	0.0196902	0.259487	0.195424	0.00605833	1.14913e-07	0.00650697	0.000444254	0.768455	7.90907e-05	0.00317699
CTD-2341M24.1	M2	20.0815	9.48514	10.5963	-1.11118	-0.0605592	0.364837	-0.283131	0.718722	0.516453	0.120073	0.471927	0.147793	0.0836297	1.5494e-05	3.26778e-37	8.28228e-17	0.071608	6.18006e-14	0.0263033	0.210405
CTD-2353F22.1	M2	5.74197	3.36575	2.37622	0.989528	0.00226484	0.972989	-0.147226	0.567561	0.349418	-0.0206917	0.233756	0.197603	-0.0766958	0.0268908	1.14037e-20	6.86021e-08	0.757039	0.000394324	0.0028485	0.250849
CTD-2544N14.3	M2	5.23494	1.45219	3.78275	-2.33055	-0.00156301	0.981358	0.0161707	0.469148	0.427301	0.126355	0.250005	0.322107	0.115579	0.808961	9.05398e-14	1.90937e-11	0.05788	0.00014584	7.49866e-07	0.0829701
CTD-2547L24.3	M2	22.4924	7.93529	14.5571	-6.62184	0.00230431	0.972519	-0.326692	0.680985	0.540792	0.264838	0.655431	0.173519	0.0335849	5.09979e-07	3.81026e-32	1.44937e-18	5.5415e-05	3.98322e-29	0.00894989	0.615503
CTD-2555O16.2	M2	8.503	2.98181	5.52119	-2.53937	-0.132714	0.0462742	-0.169185	0.546065	0.445746	0.137203	0.4004	0.291639	-0.142547	0.0108437	5.77422e-19	1.9746e-12	0.0393097	4.12116e-10	8.30117e-06	0.0321926
CTD-2576D5.4	M2	6.16705	2.74954	3.41751	-0.667972	-0.0663028	0.321044	-0.187334	0.532696	0.316304	0.0591812	0.193515	-0.0564919	0.511807	0.00471779	5.77227e-18	1.21041e-06	0.37587	0.00349245	0.397985	1.7291e-16
CTD-2589M5.4	M2	1.87015	0.752735	1.11741	-0.364679	-0.0687563	0.303423	0.244148	-0.405134	-0.0988924	0.413051	-0.0561444	0.0724232	-0.0719471	0.000210352	2.44777e-10	0.138322	1.0054e-10	0.400898	0.2783	0.28148
CTD-2616J11.3	M2	28.0806	12.7073	15.3733	-2.66597	-0.00647384	0.922897	-0.297903	0.764243	0.56148	0.189296	0.545468	0.171232	0.00221777	5.1757e-06	1.48712e-44	3.5632e-20	0.00429244	6.41278e-19	0.00990921	0.973551
CTD-3184A7.4	M2	33.2893	14.1966	19.0927	-4.89601	0.0218559	0.743832	-0.20538	0.754197	0.548649	0.116425	0.341357	0.0417273	0.503481	0.00191203	8.5093e-43	3.65631e-19	0.0807262	1.42352e-07	0.532566	6.29038e-16
DANT2	M2	40.18	17.1794	23.0006	-5.82124	0.0111627	0.867459	-0.319917	0.804286	0.614842	0.179717	0.506591	0.217592	-0.0992502	8.99455e-07	1.54072e-52	6.86395e-25	0.00675184	3.89904e-16	0.000992895	0.136894
DBH-AS1	M2	19.6454	13.9016	5.74372	8.15793	0.0377984	0.571879	-0.381867	0.766701	0.342732	-0.107771	0.34542	-0.0199737	0.221245	2.93224e-09	5.35665e-45	1.25874e-07	0.106121	9.87858e-08	0.765218	0.000810468
DICER1-AS1	M2	27.2152	7.76564	19.4496	-11.6839	-0.050862	0.446731	-0.12683	0.674749	0.619214	0.14278	0.298913	0.144124	0.317313	0.056936	2.21688e-31	2.56909e-25	0.0319086	4.79106e-06	0.0303141	1.11449e-06
ERICH6-AS1	M2	6.35962	3.64686	2.71276	0.934094	0.000179755	0.997856	-0.230378	0.599387	0.368197	0.072412	0.346535	0.091662	0.0405155	0.000480841	1.96443e-23	1.15497e-08	0.278375	8.92787e-08	0.16968	0.544546
FAM66C	M2	13.0885	4.63024	8.45829	-3.82805	0.0931801	0.162692	-0.126149	0.616488	0.521661	0.0979193	0.370101	0.257147	0.0578044	0.0582922	4.75046e-25	3.58056e-17	0.142263	9.57835e-09	9.21879e-05	0.387096
FLJ27354	M2	34.164	16.3631	17.801	-1.43792	0.106627	0.109905	-0.355753	0.804095	0.559176	0.185285	0.600146	0.175257	-0.018933	3.80985e-08	1.6991e-52	5.45234e-20	0.0052024	1.67311e-23	0.00827713	0.777121
FUT8-AS1	M2	19.8963	6.33795	13.5584	-7.22041	-0.0267927	0.688699	-0.558041	0.606216	0.37602	0.330258	0.613703	-0.0531691	-0.181984	6.7168e-20	4.56416e-24	5.31163e-09	3.76212e-07	8.84523e-25	0.426359	0.00607715
GAS6-AS1	M2	25.7154	11.7195	13.9959	-2.27634	0.0138737	0.835681	-0.182674	0.743868	0.566329	0.115085	0.415324	0.246248	0.0672187	0.00588402	4.47422e-41	1.43928e-20	0.0843022	7.75389e-11	0.000184652	0.31439
H1FX-AS1	M2	14.4805	5.80041	8.68012	-2.87971	0.00828527	0.901421	-0.439909	0.635481	0.388067	0.200979	0.483991	-0.12901	0.357947	4.10936e-12	5.77226e-27	1.54162e-09	0.00240011	1.13068e-14	0.0527712	3.09803e-08
HLA-DQB1-AS1	M2	5.2216	1.91857	3.30303	-1.38447	0.0174284	0.794421	-0.170489	0.520868	0.419604	0.119169	0.340227	0.13349	0.141081	0.0102396	4.07226e-17	4.7291e-11	0.0737853	1.57436e-07	0.045	0.0340255
HOXB-AS1	M2	23.8468	9.5704	14.2764	-4.70599	0.0121287	0.856108	-0.398102	0.720703	0.50605	0.206186	0.604701	0.0619341	0.111207	5.29133e-10	1.67981e-37	4.23876e-16	0.00183312	6.32888e-24	0.35403	0.0953739
IFNG-AS1	M2	6.69452	2.37269	4.32183	-1.94914	-0.00609891	0.92735	-0.292075	0.499583	0.410468	0.199325	0.355857	0.0852913	-0.119618	8.03574e-06	1.13769e-15	1.34761e-10	0.00261115	3.77276e-08	0.201451	0.0726959
IL10RB-AS1	M2	14.8074	4.27747	10.5299	-6.25245	-0.037575	0.574155	-0.460122	0.586152	0.364653	0.353452	0.664627	-0.0230319	0.361671	3.05667e-13	3.01671e-22	1.63085e-08	4.72408e-08	3.53187e-30	0.730567	2.17337e-08
ITGB2-AS1	M2	35.4269	25.2397	10.1873	15.0524	0.111925	0.0932412	-0.371016	0.874948	0.434429	-0.0782521	0.366722	0.0121267	0.25178	8.75052e-09	1.70915e-72	8.07466e-12	0.241333	1.33394e-08	0.856132	0.000130288
KIAA0125	M2	20.5236	11.4609	9.0627	2.39821	-0.0305317	0.647992	-0.526509	0.73756	0.341748	0.0130981	0.410366	-0.107443	0.121442	1.61926e-17	4.58788e-40	1.37476e-07	0.844748	1.36311e-10	0.107195	0.0684084
KMT2E-AS1	M2	9.54686	2.50484	7.04202	-4.53718	-0.0317067	0.635405	0.00565725	0.47548	0.437356	0.156296	0.169447	0.0661966	0.474633	0.932598	3.77317e-14	5.63753e-12	0.0187186	0.01072	0.321821	4.24674e-14
LA16c-390H2.4	M2	65.5489	21.746	43.803	-22.057	0.018234	0.785145	-0.162743	0.836763	0.735606	0.17808	0.515796	0.402183	-0.0800057	0.0143112	1.63141e-60	9.30702e-40	0.00727969	9.19768e-17	3.39021e-10	0.230916
LINC00094	M2	40.255	16.0515	24.2035	-8.15208	0.0126312	0.850216	-0.353638	0.794829	0.593137	0.285331	0.661413	0.279582	-0.0980906	4.64291e-08	1.70799e-50	7.24909e-23	1.32105e-05	8.31702e-30	1.99812e-05	0.141563
LINC00173	M2	22.2607	12.9732	9.28752	3.68564	-0.000660655	0.99212	-0.450956	0.767169	0.393652	0.0417575	0.431575	-0.103719	0.170409	1.0145e-12	4.40388e-45	8.53946e-10	0.53227	1.14242e-11	0.119997	0.010276
LINC00239	M2	1.09177	0.637607	0.454164	0.183443	0.0147188	0.825826	-0.186608	0.379386	0.0604799	0.0526795	0.235973	-0.0552607	0.251803	0.00488467	3.77825e-09	0.365466	0.430637	0.000345638	0.408364	0.000130097
LINC00426	M2	49.2614	27.9784	21.283	6.69542	0.03591	0.591251	-0.241265	0.89038	0.597751	-0.00647869	0.376063	0.22769	0.0518616	0.000251105	1.64931e-78	2.77282e-23	0.92284	5.28879e-09	0.00056191	0.437838
LINC00494	M2	31.5562	16.6188	14.9375	1.68129	-0.0839965	0.208404	-0.140789	0.789618	0.55881	-0.00189587	0.326345	0.27281	0.047748	0.0344013	2.06007e-49	5.83222e-20	0.977388	5.2522e-07	3.21563e-05	0.475081
LINC00528	M2	47.6832	26.3776	21.3056	5.07198	0.0313479	0.639238	-0.530528	0.887403	0.50161	0.128873	0.568591	-0.0563458	0.121564	8.30473e-18	2.7901e-77	8.36707e-16	0.0530249	9.38153e-21	0.399208	0.0681302
LINC00539	M2	26.7622	12.6827	14.0795	-1.39676	0.0116485	0.861747	-0.240834	0.768989	0.564876	0.110063	0.390982	0.200805	0.0756872	0.000257793	2.04734e-45	1.89132e-20	0.0988502	1.13415e-09	0.00242151	0.257154
LINC00623	M2	7.38812	3.77162	3.6165	0.155126	0.0542043	0.417396	-0.189511	0.588631	0.392194	0.0813065	0.377868	0.135179	0.275512	0.00424801	1.82591e-22	9.97431e-10	0.223397	4.40779e-09	0.0423323	2.6637e-05
LINC00847	M2	9.13626	3.68316	5.4531	-1.76994	0.0251099	0.707325	-0.00048522	0.587812	0.452958	0.0134736	0.244678	0.34219	0.0431841	0.994212	2.15611e-22	7.83023e-13	0.840356	0.000203571	1.32139e-07	0.518343
LINC00861	M2	36.0369	21.2114	14.8254	6.38598	0.115067	0.084352	-0.285985	0.837343	0.527272	0.0404666	0.498125	0.175342	0.0263927	1.25958e-05	1.13386e-60	1.42745e-17	0.545032	1.41712e-15	0.00824559	0.69311
LINC00869	M2	9.16875	4.96479	4.20396	0.760824	0.0796669	0.232904	-0.0907014	0.618069	0.393673	0.0879607	0.324	0.165937	0.384495	0.174216	3.32798e-25	8.52107e-10	0.18765	6.39999e-07	0.0124865	2.23653e-09
LINC00877	M2	11.1886	7.526	3.66258	3.86342	-0.00401442	0.952143	-0.370659	0.66269	0.32255	0.0010901	0.422603	0.0159673	0.0255716	9.06444e-09	5.92532e-30	7.2262e-07	0.986998	3.33032e-11	0.811318	0.702197
LINC00926	M2	41.9153	28.689	13.2263	15.4627	0.0423605	0.52636	-0.208362	0.87742	0.505692	-0.114808	0.303999	0.191009	0.157874	0.00163472	2.11082e-73	4.47943e-16	0.0850559	3.23339e-06	0.00394959	0.0175431
LINC00957	M2	28.6656	13.053	15.6126	-2.55962	0.050457	0.450363	-0.00819603	0.74816	0.547036	-0.0454767	0.329526	0.445273	-0.109774	0.902478	8.83038e-42	4.86544e-19	0.496361	4.00595e-07	2.09664e-12	0.0997457
LINC00996	M2	40.8616	16.1617	24.7	-8.53831	0.0712629	0.286093	-0.206267	0.801203	0.648458	0.169004	0.453716	0.28587	0.0316256	0.00182537	7.35224e-52	2.366e-28	0.0109301	7.09607e-13	1.27018e-05	0.636271
LINC01094	M2	11.5	5.14531	6.3547	-1.20939	0.00242911	0.971031	-0.334803	0.619175	0.406685	0.19675	0.580742	0.151074	-0.131877	2.53864e-07	2.59177e-25	2.06003e-10	0.00297321	8.89163e-22	0.0231104	0.0476803
LINC01138	M2	38.6484	12.2261	26.4223	-14.1962	0.0630194	0.345643	-0.258269	0.752933	0.656697	0.321938	0.604175	0.220632	0.145459	8.56718e-05	1.39672e-42	2.86802e-29	7.60469e-07	7.08623e-24	0.000838728	0.0287977
LINC01160	M2	57.15	17.1147	40.0353	-22.9206	-0.0262106	0.695122	-0.225654	0.805267	0.724605	0.21537	0.560365	0.275175	0.0614032	0.000631526	9.31798e-53	4.45446e-38	0.00112166	4.3794e-20	2.72723e-05	0.358179
LINC01197	M2	10.5485	4.98915	5.55931	-0.570166	-0.029635	0.657665	-0.234189	0.615965	0.416242	0.047374	0.445517	0.207961	-0.0538642	0.000384325	5.34109e-25	6.97757e-11	0.47855	2.03276e-12	0.0016697	0.420328
LINC01207	M2	2.21491	0.772294	1.44262	-0.670326	-0.0512756	0.443039	0.278879	-0.399399	-0.0689262	0.389048	0.0329699	0.191715	-0.175176	2.10064e-05	4.5964e-10	0.302227	1.39084e-09	0.62199	0.00381575	0.00830738
LINC01215	M2	41.1224	29.4709	11.6515	17.8194	0.0351135	0.59951	-0.247965	0.880199	0.478196	-0.0968132	0.346219	0.179728	0.0991197	0.000165857	1.90323e-74	2.57815e-14	0.146846	9.18791e-08	0.00674839	0.137413
LINC01237	M2	54.1902	18.2326	35.9576	-17.725	0.0304835	0.64851	-0.214292	0.813369	0.704255	0.202712	0.516223	0.320679	-0.0710341	0.00118946	1.30554e-54	3.55925e-35	0.00219583	8.59159e-17	8.44391e-07	0.287646
LINC01358	M2	6.11391	2.86112	3.25278	-0.391662	0.0234013	0.726417	-0.378143	0.562767	0.327424	0.110157	0.429125	-0.0492811	0.136595	4.28695e-09	2.80516e-20	4.79272e-07	0.0985619	1.5348e-11	0.461003	0.0401972
LINC01410	M2	35.6221	16.2142	19.4079	-3.19378	0.0592449	0.375355	-0.489669	0.790616	0.512331	0.245633	0.670555	0.0880646	-0.110603	4.96567e-15	1.28558e-49	1.59226e-16	0.000191865	7.07454e-31	0.187128	0.0971975
LINC01480	M2	21.1301	13.9227	7.20737	6.71538	0.0246799	0.712113	-0.420115	0.770373	0.3457	-0.0593736	0.303135	-0.14504	0.384904	4.45577e-11	1.13814e-45	9.63151e-08	0.374317	3.45848e-06	0.0292666	2.14367e-09
LINC01484	M2	11.4083	3.43811	7.97024	-4.53213	0.0120318	0.857246	-0.543141	0.480258	0.261674	0.19557	0.545249	-0.0830011	-0.247659	9.63748e-19	1.92625e-14	6.84514e-05	0.00315399	6.66433e-19	0.213865	0.000169063
LINC01485	M2	9.44986	3.51527	5.93458	-2.41931	-0.1011	0.129689	-0.536029	0.536136	0.255396	0.0912711	0.468268	-0.16098	-0.00467731	3.28236e-18	3.22348e-18	0.000103288	0.171515	1.02095e-13	0.0154156	0.944253
LINC01534	M2	20.8004	6.31801	14.4824	-8.16439	0.0018665	0.977739	0.0270262	0.647089	0.590227	0.0635265	0.259402	0.390554	-0.0209981	0.686129	3.3385e-28	1.31856e-22	0.341768	7.95327e-05	1.18671e-09	0.753556
LINC01547	M2	32.3868	22.6272	9.75959	12.8677	0.0477021	0.475506	-0.246213	0.84362	0.461551	-0.103344	0.365171	0.171459	0.054333	0.000185065	2.00807e-62	2.52708e-13	0.12135	1.55115e-08	0.00981008	0.416289
LINC01550	M2	15.7432	6.689	9.05417	-2.36517	-0.0271787	0.684453	-0.0612996	0.658988	0.530916	0.168869	0.354608	0.286827	0.127087	0.358992	1.57607e-29	7.78381e-18	0.0109948	4.24096e-08	1.1844e-05	0.0564316
LINC01569	M2	15.0517	5.26731	9.78441	-4.5171	0.0411055	0.538697	-0.19132	0.642745	0.533186	0.291248	0.430367	0.199827	0.152434	0.00389013	9.84169e-28	5.31455e-18	8.5464e-06	1.32189e-11	0.0025453	0.0218886
LINC-PINT	M2	16.8532	9.08243	7.77073	1.3117	0.0464613	0.487074	-0.416541	0.715258	0.393911	0.0935832	0.511092	-0.032379	0.169929	6.7415e-11	1.03165e-36	8.30701e-10	0.160873	1.93457e-16	0.628251	0.0104953
LL21NC02-1C16.2	M2	22.8659	17.0495	5.81645	11.233	0.0592346	0.375438	-0.291503	0.795951	0.373672	-0.122298	0.272187	0.00604193	0.321632	8.38567e-06	9.89806e-51	6.72082e-09	0.0664692	3.35752e-05	0.928027	7.80118e-07
LLNLR-470E3.1	M2	3.91246	2.59336	1.31909	1.27427	0.0328497	0.623261	-0.247574	0.544161	0.225922	-0.0253138	0.301088	0.00660916	0.302638	0.000169975	8.0656e-19	0.00062193	0.705058	4.05307e-06	0.921291	3.59468e-06
LOXL1-AS1	M2	9.80235	4.63	5.17235	-0.542346	0.0325305	0.626642	-0.282247	0.621889	0.409214	0.110814	0.476003	0.130843	-0.00110542	1.65122e-05	1.39737e-25	1.55209e-10	0.0965551	3.5076e-14	0.0494661	0.986815
MEF2C-AS1	M2	30.9644	18.3142	12.6503	5.66386	0.0594686	0.373552	-0.318338	0.819009	0.512426	0.000493653	0.384289	0.146017	-0.0253689	1.0246e-06	5.90619e-56	1.56847e-16	0.994112	2.28473e-09	0.0281831	0.704447
MIAT	M2	31.1979	9.71682	21.4811	-11.7642	-0.0225765	0.735694	-0.492611	0.686219	0.508543	0.327563	0.737646	0.0677528	-0.120011	3.22304e-15	8.39965e-33	2.8805e-16	4.73653e-07	4.44575e-40	0.310551	0.071755
MIATNB	M2	6.16685	2.46339	3.70346	-1.24006	-0.073081	0.273946	-0.108235	0.53972	0.429076	0.191841	0.317603	0.20914	0.166005	0.104617	1.74394e-18	1.54393e-11	0.00379226	1.08831e-06	0.00156867	0.0124501
MIR155HG	M2	33.3487	21.932	11.4167	10.5153	0.0481526	0.471343	-0.534042	0.846515	0.352774	-0.00174024	0.457901	-0.139131	0.18749	4.59931e-18	2.94357e-63	5.03166e-08	0.979244	4.10139e-13	0.0366022	0.00468277
MIR497HG	M2	4.05586	1.92664	2.12922	-0.20258	0.0500224	0.454279	-0.224722	0.511942	0.314749	0.0266886	0.300733	0.0266988	0.247971	0.000666001	1.69276e-16	1.37379e-06	0.689847	4.16571e-06	0.689734	0.000165791
NAPA-AS1	M2	3.46677	2.08333	1.38344	0.699894	-0.0158466	0.812718	-0.347851	0.502517	0.177657	-0.0226793	0.266282	-0.04779	0.0031469	7.91887e-08	7.28829e-16	0.00742194	0.734536	5.02767e-05	0.474692	0.962477
NR2F2-AS1	M2	30.2735	9.21469	21.0588	-11.8441	0.0245103	0.714006	-0.0990261	0.702595	0.635153	0.0978214	0.384213	0.348587	-0.00630699	0.137787	5.98674e-35	6.24614e-27	0.142664	2.3028e-09	7.40372e-08	0.924879
OSTN-AS1	M2	4.85288	3.56938	1.2835	2.28587	0.0797791	0.232244	-0.230214	0.580025	0.272746	-0.0392698	0.205569	0.0183821	0.224221	0.00048545	1.02465e-21	3.22996e-05	0.556998	0.00189325	0.783443	0.000685209
PAN3-AS1	M2	32.8541	8.6938	24.1603	-15.4665	-0.0286822	0.668006	-0.0409555	0.695451	0.647776	0.151926	0.314673	0.27306	0.206322	0.540181	5.38968e-34	2.80937e-28	0.0223389	1.38231e-06	3.16042e-05	0.00182006
PCED1B-AS1	M2	29.7771	18.9325	10.8446	8.08794	0.0457786	0.493504	-0.576352	0.808841	0.199409	-0.210677	0.339328	-0.257979	0.327234	2.10664e-21	1.45417e-53	0.00259997	0.00144536	1.70517e-07	8.73136e-05	4.87076e-07
PIK3CD-AS2	M2	10.3939	5.9363	4.45757	1.47872	0.0640917	0.337481	-0.485924	0.637274	0.185801	-0.117231	0.259755	-0.192606	0.194559	8.55893e-15	3.74629e-27	0.00507635	0.0786338	7.77067e-05	0.00365241	0.00331665
PRKCQ-AS1	M2	21.5376	6.41499	15.1226	-8.70758	0.0634544	0.342317	0.059865	0.623429	0.588669	0.160882	0.342614	0.40266	0.219126	0.37037	9.81678e-26	1.81172e-22	0.0154794	1.27211e-07	3.21717e-10	0.000912117
PSMB8-AS1	M2	26.028	10.9197	15.1084	-4.18868	-0.0165048	0.805092	-0.492347	0.731314	0.41295	0.276151	0.598285	-0.11155	0.407487	3.35093e-15	4.30568e-39	1.01709e-10	2.54685e-05	2.47819e-23	0.0943489	1.88358e-10
PVT1	M2	11.2595	5.88342	5.37605	0.507378	-0.0212377	0.750836	-0.355823	0.656654	0.395879	0.151074	0.512997	0.0446831	0.144752	3.78464e-08	2.9005e-29	6.7271e-10	0.0231111	1.43356e-16	0.503915	0.0295927
RP11-102N12.3	M2	23.5099	13.8271	9.68283	4.14423	0.052452	0.432632	-0.331073	0.767288	0.453306	0.0763593	0.496651	0.187212	-0.144442	3.50772e-07	4.18977e-45	7.48456e-13	0.252941	1.76798e-15	0.00474566	0.029947
RP11-1070N10.3	M2	22.3722	8.67412	13.6981	-5.02394	-0.0122589	0.854581	-0.669079	0.660638	0.173968	0.0236655	0.518558	-0.278759	0.0906602	1.05935e-30	1.02086e-29	0.00877169	0.723454	5.91111e-17	2.11852e-05	0.174412
RP11-1191J2.5	M2	19.2486	12.6201	6.62854	5.99154	-0.0528138	0.429461	-0.278116	0.740087	0.347508	-0.11488	0.246336	-0.0805255	0.45158	2.21738e-05	1.82027e-40	8.17086e-08	0.0848591	0.00018365	0.22789	9.35979e-13
RP11-11N9.4	M2	1.65931	1.15026	0.509056	0.641202	0.0136375	0.83844	-0.0268686	0.444279	0.207105	-0.14482	0.103687	0.153532	0.108808	0.687864	2.37735e-12	0.00174675	0.0295157	0.120112	0.0209435	0.102782
RP11-126O1.6	M2	10.3534	7.42682	2.92662	4.5002	-0.0622453	0.351612	-0.266434	0.669488	0.349402	-0.0207428	0.235969	0.0450113	0.0882797	4.97634e-05	9.47367e-31	6.87064e-08	0.756457	0.000345715	0.500784	0.186048
RP11-127B20.3	M2	9.23194	5.58783	3.64412	1.94371	0.0186303	0.780593	-0.260001	0.64085	0.362091	0.0443092	0.283854	-0.0141863	0.320418	7.64613e-05	1.56863e-27	2.08757e-08	0.507494	1.47048e-05	0.832033	8.62862e-07
RP11-1334A24.6	M2	35.4362	15.353	20.0832	-4.73022	0.0147857	0.825048	-0.520467	0.766054	0.459325	0.225489	0.779091	0.0618657	-0.131139	4.34505e-17	7.0154e-45	3.39783e-13	0.000637488	2.55609e-47	0.354563	0.0489495
RP11-147L13.15	M2	47.2174	24.3502	22.8672	1.483	0.0218501	0.743897	-0.385421	0.876497	0.591742	0.15576	0.539219	0.117067	0.08738	2.03163e-09	4.63276e-73	9.66303e-23	0.0191332	1.9013e-18	0.0790576	0.190592
RP11-148O21.2	M2	47.5686	28.7442	18.8244	9.91985	0.0719585	0.281403	-0.19331	0.879103	0.569371	-0.0344035	0.365682	0.272985	0.0196319	0.00352802	4.95181e-74	8.08802e-21	0.606914	1.47604e-08	3.17697e-05	0.769121
RP11-148O21.4	M2	34.1579	22.1691	11.9888	10.1803	0.0276576	0.679197	-0.193972	0.831064	0.506963	-0.0607726	0.333356	0.209488	0.035527	0.00341448	5.4125e-59	3.68071e-16	0.363145	2.87947e-07	0.00153997	0.595215
RP11-159H10.3	M2	23.5463	10.3825	13.1638	-2.7813	-0.00037659	0.995508	-0.248688	0.728704	0.55766	0.101062	0.368454	0.18893	-0.034067	0.000158487	1.07774e-38	7.20214e-20	0.129837	1.12623e-08	0.00436908	0.610439
RP11-160E2.19	M2	27.4789	18.5748	8.90407	9.67077	0.086546	0.194876	-0.247337	0.812721	0.455848	-0.0487359	0.34011	0.111575	0.338507	0.00017251	1.85069e-54	5.37188e-13	0.465982	1.59082e-07	0.0942749	1.83368e-07
RP11-160E2.21	M2	20.3392	10.1274	10.2118	-0.0843994	0.0471867	0.480293	-0.147252	0.713314	0.515579	0.0371249	0.424852	0.269535	0.0427307	0.026864	1.95178e-36	9.52042e-17	0.578753	2.55452e-11	4.02962e-05	0.522749
RP11-161M6.2	M2	16.111	9.42187	6.68913	2.73274	0.0674871	0.312457	-0.211905	0.676525	0.332453	-0.0854173	0.204	-0.0300828	0.585183	0.0013533	1.34874e-31	3.11369e-07	0.200784	0.0020543	0.652827	3.66686e-22
RP11-166D19.1	M2	20.0233	11.6283	8.39503	3.23327	0.0604512	0.365694	-0.42887	0.743255	0.369865	-0.0179903	0.534243	0.00943676	0.0664339	1.58249e-11	5.62798e-41	9.80315e-09	0.787949	4.44514e-18	0.887805	0.320086
RP11-16E12.2	M2	22.1004	7.08675	15.0137	-7.92693	-0.064633	0.333408	-0.63126	0.584263	0.311745	0.249634	0.543326	-0.204818	-0.0704025	1.57955e-26	4.41005e-22	1.75092e-06	0.000149301	9.33175e-19	0.00196886	0.291965
RP11-212I21.2	M2	2.85599	1.93336	0.922639	1.01072	0.0523662	0.433387	-0.242137	0.514325	0.241808	-0.0124544	0.191986	-0.0622129	0.189236	0.000238059	1.16197e-16	0.000242916	0.852289	0.00376531	0.351863	0.00430486
RP11-219E7.1	M2	5.84808	3.63817	2.20991	1.42826	-0.0521213	0.435544	-0.064169	0.572622	0.339657	-0.0997616	0.155467	0.237847	0.0292819	0.336898	4.33981e-21	1.65624e-07	0.134872	0.0193633	0.000308911	0.661491
RP11-231C14.7	M2	23.6744	17.3425	6.33192	11.0106	-0.0343888	0.607069	-0.168113	0.763791	0.412751	-0.16643	0.208378	0.183532	0.0672997	0.0113634	1.79201e-44	1.0403e-10	0.0122236	0.00163334	0.00565171	0.313806
RP11-25K19.1	M2	4.27486	2.06111	2.21375	-0.152634	0.0624308	0.350176	0.17965	0.467514	0.287977	-0.20976	-0.0289553	0.338098	0.0806342	0.00677265	1.13154e-13	1.08858e-05	0.00151781	0.665036	1.90129e-07	0.227262
RP11-284N8.3	M2	41.8823	17.2589	24.6234	-7.36442	0.0460103	0.491317	-0.455948	0.785699	0.569076	0.19584	0.568972	0.182527	-0.167489	5.30234e-13	1.27946e-48	8.5559e-21	0.00311175	8.72635e-21	0.00592465	0.0116758
RP11-290F5.1	M2	16.3687	4.3601	12.0086	-7.64847	0.00816196	0.902881	-0.478947	0.539727	0.441747	0.374672	0.547016	-0.0195996	-0.07528	2.31888e-14	1.74188e-18	3.26732e-12	6.08128e-09	4.88264e-19	0.769491	0.259729
RP11-325F22.2	M2	23.5729	14.9149	8.65803	6.25688	0.0314895	0.637724	-0.415293	0.777216	0.413111	0.00497543	0.476379	0.0638337	-0.040121	7.78194e-11	5.86862e-47	9.98635e-11	0.940706	3.32753e-14	0.339434	0.548474
RP11-326C3.11	M2	21.6217	6.11392	15.5077	-9.39382	-0.015961	0.811391	-0.126049	0.650313	0.599081	0.239837	0.499458	0.284132	0.157137	0.0584942	1.4796e-28	2.09581e-23	0.000273913	1.1594e-15	1.4412e-05	0.0180838
RP11-326C3.2	M2	20.689	7.17633	13.5127	-6.33637	-0.072074	0.28063	-0.248335	0.666007	0.54089	0.248936	0.573518	0.218862	-0.0220058	0.000162042	2.43721e-30	1.42505e-18	0.000156032	3.65173e-21	0.00092556	0.742137
RP11-326C3.7	M2	10.6467	3.6788	6.9679	-3.2891	0.15856	0.0170524	-0.253308	0.5905	0.479941	0.199827	0.466301	0.104795	0.0517268	0.00011816	1.24685e-22	2.01458e-14	0.00254536	1.33415e-13	0.116181	0.439031
RP11-326G21.1	M2	10.3838	5.71715	4.66665	1.05049	-0.0208665	0.75505	-0.160435	0.638948	0.40263	-0.0374011	0.308406	0.120825	0.335109	0.0157718	2.49607e-27	3.22759e-10	0.57593	2.28565e-06	0.069836	2.47179e-07
RP11-326I11.5	M2	13.1179	4.26852	8.8494	-4.58088	-0.0464338	0.487333	-0.424883	0.59445	0.449762	0.297086	0.455125	-0.0274065	0.086584	2.54497e-11	5.52303e-23	1.18297e-12	5.50809e-06	5.90491e-13	0.681951	0.194679
RP11-327F22.2	M2	45.832	19.4358	26.3961	-6.96029	-0.0258729	0.698858	-0.426204	0.824462	0.59659	0.263342	0.657486	0.144656	-0.0774302	2.17593e-11	2.66699e-57	3.53602e-23	6.12549e-05	2.33514e-29	0.0297021	0.246327
RP11-330A16.1	M2	13.2068	9.66021	3.54655	6.11366	0.16329	0.013983	-0.171503	0.692356	0.35191	-0.14306	0.263454	0.194218	-0.0664032	0.00979095	1.36926e-33	5.45187e-08	0.031571	6.07989e-05	0.00337315	0.32031
RP11-344P13.1	M2	8.23465	2.95868	5.27597	-2.31728	-0.00556986	0.933637	0.0280513	0.547795	0.457487	0.00722646	0.159021	0.266355	0.234972	0.674889	4.25418e-19	4.3317e-13	0.913967	0.0167295	5.00291e-05	0.00036687
RP11-347C18.3	M2	8.65853	2.47393	6.1846	-3.71067	-0.100709	0.131189	-0.489161	0.465305	0.260581	0.339093	0.574628	-0.0936411	-0.106525	5.34833e-15	1.52649e-13	7.35868e-05	1.74115e-07	2.94575e-21	0.160613	0.110245
RP11-350N15.4	M2	27.311	11.3916	15.9194	-4.52779	0.048022	0.472547	-0.341211	0.738046	0.541033	0.195175	0.627324	0.163456	-0.0849796	1.44224e-07	3.84406e-40	1.39006e-18	0.00321658	3.98246e-26	0.013885	0.203109
RP11-356I2.4	M2	73.2948	20.358	52.9368	-32.5788	-0.0123587	0.853411	-0.274014	0.834028	0.769329	0.400711	0.658889	0.334261	0.0232878	2.95749e-05	8.90482e-60	1.77313e-45	3.98373e-10	1.61772e-29	2.66159e-07	0.727692
RP11-35G9.3	M2	18.3499	10.4086	7.9413	2.46732	0.0821057	0.218865	-0.10098	0.711821	0.481599	0.0234628	0.366936	0.270529	0.0236206	0.130147	3.17415e-36	1.5918e-14	0.725727	1.3064e-08	3.76394e-05	0.723957
RP11-360F5.3	M2	23.8292	8.44958	15.3796	-6.93004	0.0604081	0.366036	-0.388087	0.687524	0.518624	0.340199	0.65881	0.14718	-0.134834	1.53838e-09	5.73345e-33	5.84897e-17	1.57829e-07	1.65152e-29	0.0269398	0.0428665
RP11-389C8.2	M2	29.8903	8.32601	21.5643	-13.2383	0.0988926	0.138321	-0.242392	0.675666	0.616235	0.327115	0.613526	0.331028	-0.0111713	0.000234368	1.71585e-31	5.02728e-25	4.92015e-07	9.19933e-25	3.52124e-07	0.867358
RP11-398K22.12	M2	87.8356	21.722	66.1136	-44.3916	0.00425166	0.949319	-0.196502	0.840258	0.818634	0.308996	0.590937	0.405517	-0.017293	0.00301048	1.77999e-61	7.27857e-56	2.18105e-06	1.13998e-22	2.34599e-10	0.795984
RP11-410L14.2	M2	1.84855	1.03868	0.809876	0.228801	0.0604455	0.365739	-0.0710746	0.447153	0.262792	-0.100474	0.105299	0.0592329	0.21591	0.287371	1.65146e-12	6.35478e-05	0.132094	0.114425	0.375452	0.00108901
RP11-415F23.2	M2	15.8584	4.82957	11.0288	-6.19924	-0.0557467	0.404248	-0.0757165	0.619095	0.565423	0.115866	0.312978	0.257483	0.279029	0.256969	2.63918e-25	1.70669e-20	0.0822022	1.58559e-06	9.01891e-05	2.07836e-05
RP11-415F23.4	M2	18.2685	9.11101	9.1575	-0.0464881	0.0430284	0.519854	-0.185901	0.694964	0.490306	0.0320654	0.378992	0.106189	0.353865	0.00505228	6.24719e-34	4.52414e-15	0.631584	3.93282e-09	0.111379	4.54589e-08
RP11-455F5.5	M2	50.081	31.3249	18.7561	12.5688	0.0297773	0.656126	-0.385872	0.914035	0.533675	0.0059088	0.479834	0.10852	0.097372	1.93873e-09	9.71282e-90	4.89313e-18	0.929609	2.04548e-14	0.103701	0.144517
RP11-47L3.1	M2	2.36862	1.47688	0.891739	0.58514	0.00920267	0.890571	-0.209743	0.485664	0.257918	-0.0211647	0.262676	0.0448652	0.137996	0.00151921	8.88626e-15	8.76637e-05	0.751664	6.40407e-05	0.502176	0.0381765
RP11-483P21.2	M2	5.24114	2.57364	2.6675	-0.0938524	0.0154902	0.816855	-0.233752	0.558765	0.383267	0.0892271	0.322837	0.0728741	0.189112	0.000394409	5.88027e-20	2.5389e-09	0.181351	7.05539e-07	0.275311	0.00433081
RP11-493L12.4	M2	18.27	9.70685	8.56318	1.14367	0.0728991	0.275146	-0.295331	0.722266	0.471906	0.0721001	0.45388	0.186867	-0.0399737	6.292e-06	9.89712e-38	6.19758e-14	0.280455	6.94567e-13	0.00482463	0.549944
RP11-500C11.3	M2	18.039	9.08953	8.94946	0.140069	-0.0442542	0.508021	-0.367231	0.705318	0.434032	0.228066	0.631559	0.15098	-0.0275951	1.26932e-08	2.54559e-35	8.47513e-12	0.000549852	1.47144e-26	0.0231972	0.679883
RP11-568J23.8	M2	12.872	5.77333	7.09864	-1.32531	0.0240543	0.7191	-0.327775	0.633147	0.402452	0.0800406	0.273742	-0.103599	0.433244	4.65197e-07	1.00922e-26	3.29135e-10	0.230713	3.01414e-05	0.120427	9.32927e-12
RP11-568N6.1	M2	14.3172	8.73619	5.58101	3.15518	-0.0358208	0.592173	-0.290777	0.689349	0.408594	0.0848192	0.374325	0.172087	-0.0932743	8.85125e-06	3.34896e-33	1.66403e-10	0.203966	6.29604e-09	0.00954054	0.162265
RP11-572O17.1	M2	15.9018	6.78576	9.11604	-2.33028	-1.04024e-05	0.999876	-0.287672	0.655041	0.464631	0.17926	0.298627	-0.0373754	0.319507	1.1133e-05	4.40684e-29	1.67185e-13	0.00689549	4.89728e-06	0.576192	9.30425e-07
RP11-620J15.3	M2	11.1783	6.12123	5.05709	1.06414	-0.00976105	0.883976	-0.457314	0.629918	0.100671	-0.155421	0.247836	-0.264838	0.462572	4.43133e-13	2.16839e-26	0.131334	0.0193998	0.000167197	5.54124e-05	2.20485e-13
RP11-629O1.2	M2	15.4672	4.97451	10.4927	-5.51819	0.0174886	0.793728	-0.51222	0.610888	0.357738	0.297875	0.570068	-0.179911	0.254347	1.62019e-16	1.64751e-24	3.15991e-08	5.18668e-06	7.0811e-21	0.00669134	0.000110524
RP11-686D22.4	M2	6.53005	2.17283	4.35722	-2.18439	0.0201697	0.762983	-0.345693	0.513529	0.368995	0.167768	0.493106	-0.0154689	0.216966	9.63767e-08	1.31799e-16	1.06796e-08	0.0115353	2.99559e-15	0.817103	0.00102774
RP11-686D22.8	M2	28.7987	7.67378	21.1249	-13.4511	0.00829617	0.901292	-0.268417	0.670493	0.618956	0.32027	0.628839	0.280601	-0.0305358	4.34927e-05	7.19524e-31	2.72353e-25	8.73532e-07	2.79431e-26	1.85814e-05	0.647948
RP11-689B22.2	M2	15.7526	4.7288	11.0238	-6.29504	-0.0233639	0.726837	-0.518311	0.567152	0.381103	0.358347	0.592457	-0.0736004	-0.104949	6.15059e-17	1.23224e-20	3.17116e-09	2.98316e-08	8.34138e-23	0.270542	0.115642
RP11-693J15.4	M2	20.3878	17.0326	3.35518	13.6775	0.0509047	0.446349	-0.212438	0.767487	0.277416	-0.270136	0.1183	0.0472585	0.247294	0.00131498	3.85378e-45	2.32975e-05	3.86692e-05	0.0759282	0.479625	0.000172972
RP11-705C15.3	M2	36.6818	14.4915	22.1904	-7.69889	0.0186535	0.780327	-0.0042356	0.764392	0.624542	0.0166051	0.380272	0.454156	0.0540297	0.94951	1.39836e-44	7.59543e-26	0.803932	3.45231e-09	6.70087e-13	0.4189
RP11-707M3.3	M2	17.4876	11.8558	5.63178	6.22399	0.117745	0.0773237	-0.255969	0.732217	0.343689	-0.122325	0.253373	-0.00119522	0.47598	9.95244e-05	3.12791e-39	1.15499e-07	0.0664088	0.000117668	0.985744	3.51864e-14
RP11-712B9.2	M2	25.4587	13.471	11.9877	1.48329	0.0803475	0.228924	-0.0839027	0.757951	0.528792	-0.0535671	0.221953	0.289153	0.0558574	0.208914	1.9195e-43	1.10927e-17	0.4229	0.000778877	9.9825e-06	0.403314
RP11-713N11.6	M2	29.7782	14.4189	15.3593	-0.940431	-0.0417714	0.532133	-0.203262	0.752524	0.561923	0.0491312	0.345649	0.248313	-0.0810303	0.00213427	1.6387e-42	3.28183e-20	0.462369	9.67564e-08	0.000162271	0.224979
RP1-172N19.5	M2	31.6093	15.6203	15.989	-0.368655	-0.00891071	0.894022	-0.0828733	0.781383	0.560885	-0.0477234	0.271908	0.231893	0.216654	0.214574	9.15513e-48	3.97781e-20	0.475308	3.42294e-05	0.000440055	0.00104551
RP11-731F5.2	M2	5.84991	3.09155	2.75836	0.333197	0.0335202	0.616184	-0.437116	0.533596	0.199019	-0.0492975	0.409394	-0.0686879	-0.131994	5.80663e-12	4.95947e-18	0.00265197	0.460853	1.52092e-10	0.303905	0.047481
RP11-755F10.1	M2	18.2371	6.40305	11.8341	-5.43101	0.0736118	0.270467	-0.117545	0.648172	0.543548	0.19952	0.455958	0.376715	-0.0964403	0.0778312	2.54301e-28	8.97725e-19	0.00258541	5.2954e-13	4.95261e-09	0.148417
RP11-761I4.4	M2	17.0245	6.36919	10.6553	-4.28612	0.0370687	0.579329	-0.12602	0.651934	0.536459	0.0246897	0.325635	0.287789	-0.0748896	0.0585527	9.79168e-29	3.05058e-18	0.712004	5.57691e-07	1.10375e-05	0.262216
RP11-763B22.4	M2	1.42114	0.832661	0.588482	0.244178	-0.0221445	0.740569	-0.0739961	0.378984	0.11149	-0.115565	0.0294642	-0.0335944	0.394879	0.267967	3.93605e-09	0.0945288	0.0830058	0.659514	0.615404	7.48914e-10
RP11-802O23.3	M2	5.72338	3.24308	2.48029	0.762786	0.0393558	0.556133	-0.0869741	0.542205	0.248847	-0.17397	0.0788245	0.0261764	0.496647	0.192668	1.13432e-18	0.000156903	0.00877094	0.237898	0.6955	1.76893e-15
RP11-809N8.4	M2	11.4792	4.90816	6.57103	-1.66287	0.0938015	0.159894	-0.227392	0.626896	0.481166	0.129398	0.374882	0.111749	0.192275	0.000571616	4.40045e-26	1.69312e-14	0.0520573	5.95467e-09	0.0937578	0.0037123
RP11-81H14.1	M2	27.1569	10.5658	16.5911	-6.02533	0.0836008	0.210563	-0.317413	0.725392	0.573269	0.220504	0.484277	0.179192	-0.0442178	1.10539e-06	3.39844e-38	3.83128e-21	0.00084477	1.08513e-14	0.00691729	0.50837
RP11-81H14.2	M2	27.7975	17.4847	10.3128	7.17195	0.104421	0.117497	-0.550457	0.804383	0.33506	0.00465713	0.445396	-0.122625	0.0785282	2.64955e-19	1.46605e-52	2.48235e-07	0.944493	2.06433e-12	0.0657416	0.239671
RP11-834C11.4	M2	5.13226	2.16237	2.96989	-0.807513	0.137798	0.038457	-0.267899	0.525066	0.325597	0.0513843	0.428815	0.0127535	0.177747	4.50567e-05	2.05322e-17	5.59496e-07	0.442071	1.59302e-11	0.848783	0.00739151
RP11-837J7.4	M2	12.6869	4.77476	7.91212	-3.13736	0.0494129	0.459803	-0.117762	0.622466	0.493374	0.0452414	0.315862	0.16701	0.29455	0.0772815	1.22451e-25	2.87912e-15	0.498594	1.25491e-06	0.0119209	6.67417e-06
RP11-876N24.4	M2	47.5951	17.2505	30.3446	-13.0941	-0.0268755	0.687788	-0.245411	0.809363	0.674455	0.338041	0.602102	0.316876	0.0843046	0.000194532	1.10499e-53	2.40634e-31	1.91088e-07	1.10435e-23	1.15514e-06	0.206734
RP11-89K11.1	M2	31.219	16.5457	14.6734	1.87228	0.072827	0.275622	-0.3317	0.811149	0.528986	0.0340071	0.496076	0.14134	0.0793679	3.32304e-07	4.28957e-54	1.07414e-17	0.611067	1.92646e-15	0.0336961	0.234667
RP11-960L18.1	M2	33.153	21.1486	12.0044	9.14423	-0.0159819	0.811149	-0.529283	0.841972	0.38948	-0.0124865	0.454591	-0.078214	0.137832	1.02225e-17	5.88885e-62	1.32909e-09	0.851911	6.33159e-13	0.241563	0.0384077
RP1-197B17.3	M2	4.03633	1.80453	2.23179	-0.42726	0.0266582	0.690181	-0.221962	0.510497	0.368652	0.128726	0.354773	0.0547644	0.0132772	0.000778507	2.12357e-16	1.10452e-08	0.0532995	4.17609e-08	0.412593	0.842652
RP1-244F24.1	M2	27.1673	10.208	16.9592	-6.75118	-0.00704925	0.916069	-0.460714	0.717549	0.518069	0.256154	0.536539	-0.00488184	0.0624401	2.82555e-13	4.83157e-37	6.39409e-17	9.83334e-05	3.00918e-18	0.941819	0.350104
RP13-297E16.4	M2	19.4008	11.888	7.51279	4.37518	0.0222073	0.73986	-0.282144	0.748057	0.460505	0.0167153	0.339829	0.127639	0.0116015	1.66357e-05	9.18133e-42	2.90502e-13	0.802657	1.63111e-07	0.05536	0.862299
RP13-516M14.1	M2	45.5511	13.3852	32.1659	-18.7807	0.0103019	0.877596	-0.15757	0.764361	0.691915	0.290582	0.508901	0.220927	0.343707	0.0177645	1.41626e-44	1.5619e-33	8.98073e-06	2.72445e-16	0.000825023	1.15315e-07
RP3-340N1.2	M2	26.4837	12.0292	14.4545	-2.42524	0.0516622	0.439604	-0.391931	0.744271	0.529219	0.214141	0.511142	0.101148	-0.049669	1.02565e-09	3.84825e-41	1.03321e-17	0.00119931	1.91951e-16	0.129508	0.457477
RP3-402G11.26	M2	11.9195	4.91705	7.00247	-2.08542	0.0159011	0.812086	-0.277042	0.626718	0.460465	0.118978	0.385702	0.0338107	0.102432	2.39206e-05	4.5858e-26	2.92042e-13	0.0742517	1.97316e-09	0.613129	0.124688
RP3-475N16.1	M2	49.9402	18.593	31.3472	-12.7542	-0.00432871	0.948401	-0.159087	0.822759	0.685484	0.161518	0.503458	0.342288	0.121468	0.0166838	7.09621e-57	1.04082e-32	0.0150711	6.31201e-16	1.3098e-07	0.0683496
RP3-477O4.14	M2	27.6508	16.1185	11.5323	4.58623	0.0225902	0.73554	-0.459312	0.806995	0.448186	0.0704905	0.496221	-0.0476667	0.247625	3.4037e-13	3.81229e-53	1.44768e-12	0.291361	1.88512e-15	0.475834	0.000169431
RP4-545C24.1	M2	11.9478	3.9065	8.04131	-4.13481	0.0649526	0.331018	-0.249894	0.590021	0.504247	0.207374	0.433577	0.208383	-0.0830501	0.000146872	1.37506e-22	5.59386e-16	0.00172224	8.95848e-12	0.0016329	0.213594
RP4-563E14.1	M2	24.6692	8.66006	16.0091	-7.34905	0.0121622	0.855715	-0.128013	0.689986	0.577032	0.134107	0.29037	0.138496	0.33613	0.0546431	2.7735e-33	1.84483e-21	0.0440099	9.12291e-06	0.037476	2.26053e-07
RP4-647J21.1	M2	28.1858	17.9209	10.2649	7.65606	0.0362991	0.587234	-0.375747	0.811931	0.438913	0.0665473	0.544048	0.0789117	0.138715	5.45955e-09	2.82691e-54	4.65018e-12	0.319259	8.22557e-19	0.237377	0.0371729
RP4-717I23.3	M2	62.1866	18.7334	43.4532	-24.7198	0.00164308	0.980403	-0.177809	0.825601	0.744096	0.180524	0.4596	0.295421	0.0383448	0.00737059	1.37706e-57	4.10867e-41	0.00650432	3.27617e-13	6.24965e-06	0.566331
RP4-728D4.2	M2	22.7056	13.5541	9.15148	4.40263	0.0812218	0.223882	-0.456484	0.772343	0.410796	0.039304	0.470818	-0.00328162	-0.0121631	4.94206e-13	4.89879e-46	1.29851e-10	0.556653	7.20027e-14	0.960871	0.855705
RP4-753P9.3	M2	38.3932	24.1607	14.2325	9.92814	0.0355923	0.594538	-0.373416	0.87253	0.507755	0.0421954	0.490058	0.066514	0.154416	6.89449e-09	1.26686e-71	3.25598e-16	0.527975	4.69125e-15	0.319502	0.0202085
RP5-1028K7.2	M2	26.3868	21.0694	5.31734	15.7521	0.128913	0.0529497	-0.420368	0.821302	0.271236	-0.204299	0.298844	-0.0802331	0.197167	4.32666e-11	1.62546e-56	3.5853e-05	0.00202271	4.81657e-06	0.22959	0.00291161
RP5-1068E13.7	M2	18.2572	7.31539	10.9418	-3.62641	0.0401346	0.548338	-0.169575	0.66983	0.499973	0.00906321	0.19203	0.0931218	0.116723	0.0106598	8.62876e-31	1.07246e-15	0.892219	0.00375719	0.162956	0.0799468
RP5-1091N2.9	M2	23.4216	13.7128	9.70885	4.00394	0.00485716	0.942113	-0.54763	0.77551	0.315776	-0.00358924	0.455586	-0.139049	0.174366	4.38012e-19	1.24097e-46	1.26366e-06	0.957207	5.55974e-13	0.0367132	0.00861615
RP5-1092A3.4	M2	39.3379	13.2789	26.0591	-12.7802	-0.0109365	0.870121	-0.145668	0.763679	0.650917	0.0971793	0.326098	0.160917	0.279891	0.0285668	1.87638e-44	1.26894e-28	0.145317	5.3629e-07	0.0154568	1.95468e-05
RP5-1171I10.5	M2	29.4245	20.2319	9.19263	11.0393	0.0709944	0.287917	-0.393526	0.81957	0.363125	-0.111782	0.375114	-0.0875438	0.438325	8.6556e-10	4.31447e-56	1.89017e-08	0.0936601	5.81771e-09	0.189759	5.00143e-12
RP5-827C21.4	M2	3.77923	1.74028	2.03895	-0.298671	0.0701316	0.29383	-0.0754803	0.486862	0.33873	0.0153558	0.111513	0.0477853	0.310352	0.25846	7.47253e-15	1.79794e-07	0.818417	0.0944594	0.474736	1.95765e-06
RP5-887A10.1	M2	1.73167	1.24453	0.487141	0.757385	0.0131533	0.844102	-0.10449	0.427363	0.102658	-0.257822	0.055503	0.0378156	0.217619	0.117253	1.89516e-11	0.123852	8.82124e-05	0.406309	0.571705	0.000991447
RP5-906C1.1	M2	5.29841	2.97119	2.32722	0.643974	-0.0210128	0.753388	-0.397518	0.559713	0.187278	-0.0587079	0.361662	-0.157901	0.261917	5.63661e-10	4.93959e-20	0.00473055	0.379706	2.17537e-08	0.0175234	6.73533e-05
SH3BP5-AS1	M2	70.635	20.7956	49.8394	-29.0438	-0.0618234	0.354893	-0.325503	0.833349	0.740933	0.324038	0.655295	0.25676	-0.0837372	5.63972e-07	1.35062e-59	1.33292e-40	6.37983e-07	4.12572e-29	9.45406e-05	0.209817
SLC16A1-AS1	M2	44.1066	13.8051	30.3015	-16.4965	0.046559	0.486158	-0.27737	0.772975	0.677269	0.2524	0.560659	0.241745	0.0137041	2.33745e-05	3.73087e-46	1.09379e-31	0.000125233	4.14803e-20	0.000243846	0.837662
SNHG14	M2	57.1438	15.0936	42.0502	-26.9566	0.0327723	0.624081	-0.0685832	0.771723	0.723902	0.154521	0.469356	0.507159	-0.106293	0.304645	6.3931e-46	5.66796e-38	0.0201222	8.79989e-14	3.57113e-16	0.111026
TCL6	M2	8.75451	5.57844	3.17607	2.40238	0.010612	0.873942	-0.0132528	0.597029	0.374518	-0.0979596	0.136154	0.21955	0.0927905	0.842938	3.22605e-23	6.17587e-09	0.142098	0.0408524	0.000890897	0.164464
TMC3-AS1	M2	10.3371	3.85348	6.48366	-2.63017	-0.0258109	0.699544	-0.327305	0.572999	0.451141	0.211434	0.383002	0.0982873	-0.0593687	4.84157e-07	4.03584e-21	9.90619e-13	0.00138797	2.60929e-09	0.140762	0.374357
TRBV11-2	M2	1.90354	1.31418	0.589357	0.724822	-0.02752	0.680706	-0.210125	0.458464	0.177483	-0.102584	0.191601	-0.0180471	0.238918	0.00148861	3.80757e-13	0.00748139	0.124125	0.00383706	0.787295	0.00028959
U62631.5	M2	40.7538	23.2808	17.4731	5.80771	0.00266513	0.968218	-0.165656	0.830767	0.568167	-0.0333607	0.330876	0.288686	-0.0437916	0.0126386	6.47393e-59	1.01679e-20	0.617864	3.56763e-07	1.03325e-05	0.512471
VIM-AS1	M2	20.1158	11.9334	8.18241	3.75097	0.114739	0.0852459	-0.34174	0.753632	0.407121	0.0192697	0.571208	0.0792509	0.191778	1.37571e-07	1.06228e-42	1.96216e-10	0.773264	5.69397e-21	0.235361	0.00380389
XXbac-BPG299F13.17	M2	28.9464	13.6526	15.2938	-1.64113	0.00540933	0.935546	-0.155988	0.773583	0.567556	0.0543078	0.396216	0.205959	0.0962582	0.0189559	2.86934e-46	1.1416e-20	0.416506	6.48744e-10	0.00185504	0.149188
XXYLT1-AS2	M2	1.15655	0.611585	0.544967	0.0666182	0.0250703	0.707766	-0.222136	0.399178	0.221412	0.131788	0.232915	-0.0155864	0.0484855	0.000770905	4.7083e-10	0.000802919	0.0478316	0.000414375	0.815738	0.468279
ZEB1-AS1	M2	35.3988	17.4319	17.9669	-0.534987	0.0109449	0.870022	-0.401926	0.816854	0.54465	0.166873	0.594228	0.12262	0.0122579	3.48711e-10	1.95174e-55	7.40379e-19	0.0119919	5.78281e-23	0.0657527	0.854593
ZNF582-AS1	M2	12.9461	4.4204	8.52571	-4.10531	0.0666207	0.318724	0.0592608	0.585363	0.507161	-0.005319	0.211309	0.341319	0.11445	0.375227	3.53595e-22	3.56996e-16	0.93662	0.00139726	1.42837e-07	0.086041
AC000068.9	M3	5.54544	4.20412	1.34131	2.86281	0.00301888	0.964002	-0.102807	0.390296	0.467276	0.287927	0.426528	0.286401	-0.150937	0.123306	1.21947e-09	1.16877e-13	1.0926e-05	2.09371e-11	1.22194e-05	0.0232373
AC000123.4	M3	56.6697	50.8651	5.80462	45.0605	-0.108773	0.102893	0.0351608	0.499805	0.807658	0.535192	0.480756	0.4877	-0.0279103	0.599017	1.10005e-15	2.70056e-53	3.78442e-18	1.79477e-14	6.61688e-15	0.676431
AC002117.1	M3	15.9067	13.5088	2.39782	11.111	-0.069023	0.301547	0.164056	0.411005	0.600809	0.159648	0.230258	0.497832	-0.0982979	0.013535	1.26822e-10	1.45386e-23	0.0162986	0.000484211	1.48102e-15	0.14072
AC002310.12	M3	1.43242	0.727899	0.704525	0.0233737	0.0526835	0.430602	0.184792	0.326138	0.288755	-0.0289185	0.0432478	0.287874	0.128494	0.0053252	5.34478e-07	1.02803e-05	0.665436	0.517726	1.09687e-05	0.0537333
AC002550.6	M3	6.63901	5.7418	0.897204	4.8446	-0.0969042	0.146465	0.0689423	0.332049	0.514553	0.267449	0.327187	0.364942	0.0284729	0.302114	3.22441e-07	1.12059e-16	4.6455e-05	4.89009e-07	1.58587e-08	0.670287
AC003991.3	M3	3.53987	1.81187	1.728	0.0838792	-0.0362838	0.587392	0.375729	-0.0378445	0.348848	0.258644	0.170278	0.455089	-0.13707	5.46924e-09	0.57141	7.22877e-08	8.35956e-05	0.0103352	5.93304e-13	0.0395016
AC004067.5	M3	27.9722	23.5194	4.45281	19.0666	-0.12089	0.0696835	0.310059	0.261156	0.683854	0.370036	0.211678	0.558325	0.00388301	2.00399e-06	7.08406e-05	1.67014e-32	9.63995e-09	0.00136989	6.37597e-20	0.953708
AC004237.1	M3	37.8275	33.0003	4.82718	28.1731	-0.0591905	0.375795	0.014026	0.476791	0.723663	0.492403	0.492185	0.473199	-0.147558	0.833904	3.14068e-14	6.15073e-38	3.3236e-15	3.4319e-15	5.18261e-14	0.0265458
AC004538.3	M3	7.18342	4.66081	2.52261	2.1382	-0.00269551	0.967856	-0.261626	0.348639	0.45285	0.430031	0.550692	0.165973	-0.179415	6.86706e-05	7.36875e-08	7.94101e-13	1.37649e-11	2.54033e-19	0.0124673	0.00684632
AC004893.11	M3	25.8716	18.5992	7.27238	11.3269	-0.0389621	0.560093	0.355906	0.434526	0.629219	0.0809792	0.160668	0.65384	0.0428595	3.7554e-08	7.97975e-12	2.55539e-26	0.225273	0.0156185	6.00628e-29	0.521496
AC004951.6	M3	50.2382	44.5895	5.64866	38.9409	-0.0839411	0.208705	0.119777	0.505502	0.77502	0.396159	0.417198	0.549376	-0.00609866	0.0723138	4.61197e-16	1.53711e-46	6.5272e-10	6.25028e-11	3.21295e-19	0.927353
AC005104.3	M3	51.0311	45.6002	5.43095	40.1692	-0.105805	0.112688	-0.00688921	0.528779	0.788887	0.419517	0.498137	0.418623	-0.0613724	0.917967	1.11181e-17	2.90527e-49	4.77728e-11	1.41457e-15	5.29999e-11	0.35842
AC005154.6	M3	73.5795	63.1467	10.4328	52.7138	-0.0284898	0.670103	0.111324	0.636052	0.846473	0.330196	0.410003	0.534246	0.00242652	0.0950219	5.03146e-27	3.02711e-63	3.78238e-07	1.42012e-10	4.4434e-18	0.971062
AC005253.2	M3	90.1096	75.1248	14.9848	60.14	-0.0316302	0.636222	-0.0764419	0.680209	0.866139	0.48259	0.616119	0.496311	-0.188308	0.252426	4.75557e-32	2.08532e-69	1.38197e-14	5.15918e-25	1.86016e-15	0.00450224
AC005306.3	M3	5.73287	1.80317	3.9297	-2.12653	-0.00811912	0.903388	-0.161574	0.446284	0.300984	0.160012	0.271034	-0.0294083	0.581247	0.015036	1.84449e-12	4.08581e-06	0.0160534	3.63553e-05	0.66012	8.04529e-22
AC005387.3	M3	2.00982	1.59989	0.409928	1.18996	-0.0652286	0.328963	-0.0934339	0.299517	0.362764	0.229282	0.303098	0.0857293	0.188276	0.161545	4.57434e-06	1.95693e-08	0.000512482	3.46842e-06	0.199137	0.00450909
AC005519.4	M3	80.895	68.7377	12.1573	56.5803	-0.040099	0.548694	-0.0304102	0.660533	0.856237	0.431141	0.544905	0.489183	-0.0677246	0.649299	1.04963e-29	3.43877e-66	1.20397e-11	7.07889e-19	5.33187e-15	0.310753
AC005785.2	M3	11.4385	9.14013	2.2984	6.84173	0.0149801	0.822785	-0.0373109	0.465097	0.540241	0.21611	0.292865	0.201985	0.340666	0.576851	1.57013e-13	1.5941e-18	0.0010772	7.57501e-06	0.00227944	1.51411e-07
AC006042.6	M3	43.2447	38.6028	4.64192	33.9609	-0.0148154	0.824703	0.114691	0.501677	0.769965	0.473887	0.336407	0.468039	0.0281549	0.0853767	8.28294e-16	1.35383e-45	4.71055e-14	2.20621e-07	1.05347e-13	0.673757
AC006116.24	M3	11.5551	9.41059	2.14453	7.26606	-0.0164629	0.805577	0.0458075	0.440571	0.560961	0.143906	0.261651	0.416565	-0.119881	0.493231	3.78419e-12	3.92274e-20	0.0305679	6.85559e-05	6.72324e-11	0.0720661
AC006378.2	M3	31.0793	26.1511	4.92822	21.2229	-0.0871771	0.191628	-0.0285007	0.542047	0.686447	0.330118	0.411789	0.43694	-0.24379	0.669983	1.16594e-18	7.85862e-33	3.80768e-07	1.1605e-10	5.93402e-12	0.000215061
AC006547.13	M3	69.4391	58.7103	10.7289	47.9814	-0.0253106	0.705095	-0.00969495	0.624424	0.829624	0.474297	0.57646	0.518489	-0.0257963	0.884756	7.80561e-26	1.28488e-58	4.44959e-14	2.06264e-21	5.97735e-17	0.699706
AC007292.6	M3	7.60498	3.92664	3.67834	0.248303	-0.0150894	0.821514	0.470217	0.151849	0.441773	0.0723377	-0.0243444	0.49444	0.168538	7.81975e-14	0.0224075	3.25705e-12	0.278869	0.715857	2.45813e-15	0.0111548
AC007383.3	M3	7.01281	5.41689	1.59592	3.82097	-0.0330413	0.621235	0.206742	0.368368	0.502636	0.220087	0.144049	0.416154	-0.00595169	0.00178045	1.13571e-08	7.15669e-16	0.000864619	0.0304004	7.0493e-11	0.929099
AC007556.3	M3	1.59834	1.28689	0.311451	0.975436	-0.146829	0.0273104	0.0699861	0.0603841	0.320646	0.37313	0.219035	0.231873	-0.152536	0.294836	0.366227	8.46727e-07	7.09429e-09	0.000916767	0.000440579	0.0217995
AC007566.10	M3	36.5812	32.4115	4.16973	28.2418	-0.12394	0.062876	0.0711775	0.508025	0.740774	0.372642	0.380691	0.435546	-0.0354772	0.286672	3.12204e-16	1.41321e-40	7.44687e-09	3.3077e-09	7.0434e-12	0.595731
AC007743.1	M3	16.7213	11.7448	4.97645	6.76836	-0.0979681	0.142063	0.389337	0.108378	0.549712	0.273353	0.158823	0.626253	-0.229457	1.34919e-09	0.104154	3.02636e-19	3.09679e-05	0.0168678	5.10951e-26	0.000507312
AC008982.2	M3	55.2498	47.5236	7.72625	39.7973	-0.114012	0.0872556	-0.0238728	0.563145	0.786153	0.471253	0.52956	0.484733	-0.172673	0.721131	2.61417e-20	1.03792e-48	6.78165e-14	9.76262e-18	1.01633e-14	0.00929498
AC009120.5	M3	49.5928	42.0478	7.54494	34.5029	-0.069483	0.298329	0.128278	0.545668	0.762997	0.31972	0.387033	0.601216	-0.10811	0.0541406	6.19154e-19	2.48303e-44	9.14228e-07	1.71772e-09	1.33341e-23	0.105019
AC009120.6	M3	61.7817	52.855	8.92666	43.9284	-0.0442472	0.508089	0.0346513	0.633422	0.805725	0.340606	0.421537	0.406808	0.227808	0.604326	9.45033e-27	7.35745e-53	1.52219e-07	3.77409e-11	2.03198e-10	0.000558085
AC009133.17	M3	61.7618	49.119	12.6428	36.4762	0.0171899	0.797174	0.0408531	0.712587	0.791798	0.206706	0.332516	0.460481	-0.0245591	0.541196	2.47454e-36	7.33389e-50	0.00178379	3.09679e-07	2.91438e-13	0.713461
AC009133.21	M3	5.99899	4.76986	1.22913	3.54073	-0.167967	0.0114357	0.233366	0.146535	0.449567	0.226121	0.0797007	0.295166	0.166875	0.000403497	0.0276239	1.2129e-12	0.000614893	0.232705	6.37099e-06	0.011991
AC009403.2	M3	6.08913	4.9752	1.11393	3.86127	-0.143196	0.0314072	0.158244	0.356516	0.499852	0.329137	0.240211	0.400959	-0.0597662	0.0172773	3.54601e-08	1.09241e-15	4.1414e-07	0.000267763	3.87708e-10	0.371161
AC009404.2	M3	27.111	20.2341	6.87691	13.3572	-0.0526917	0.43053	-0.232433	0.601153	0.650465	0.437983	0.553966	0.198171	0.183866	0.000426316	1.35152e-23	1.42343e-28	5.21763e-12	1.41005e-19	0.00276817	0.00556335
AC009948.5	M3	79.4928	53.5026	25.9903	27.5123	-0.0712953	0.285873	-0.324212	0.79788	0.777347	0.425597	0.714203	0.350968	-0.133536	6.28747e-07	3.84336e-51	5.53725e-47	2.33855e-11	1.4591e-36	5.94795e-08	0.0449257
AC010761.13	M3	39.1049	34.1761	4.92882	29.2473	-0.0355174	0.595314	0.0862179	0.447258	0.71552	0.453121	0.414306	0.560845	-0.224553	0.19658	1.62944e-12	9.46126e-37	7.66595e-13	8.71262e-11	4.00739e-20	0.000672418
AC010761.8	M3	36.204	27.9857	8.21825	19.7675	-0.0851562	0.202169	-0.24029	0.605825	0.688318	0.493729	0.577674	0.179413	0.139008	0.000266469	4.96723e-24	4.53931e-33	2.73168e-15	1.62697e-21	0.00684713	0.0367704
AC010761.9	M3	20.9516	18.5936	2.35798	16.2356	-0.121465	0.0683568	0.179589	0.349434	0.655793	0.366268	0.303309	0.470443	-0.0660321	0.00679189	6.85017e-08	3.62732e-29	1.39433e-08	3.41206e-06	7.5808e-14	0.323028
AC010976.2	M3	58.0892	51.9671	6.12206	45.845	-0.0452169	0.498827	-0.0191909	0.511173	0.79853	0.493221	0.527105	0.444252	-0.127244	0.774167	1.9101e-16	2.78868e-51	2.94516e-15	1.46733e-17	2.38525e-12	0.0561253
AC011330.13	M3	13.2359	8.78488	4.45101	4.33387	-0.111058	0.0958189	0.415397	0.0983285	0.519215	0.266331	-3.84768e-05	0.446811	0.260862	7.68981e-11	0.140595	5.31855e-17	5.01108e-05	0.999541	1.72488e-12	7.22327e-05
AC011513.4	M3	26.6287	22.0746	4.55402	17.5206	-0.130538	0.0500042	0.0767696	0.166143	0.633064	0.742299	0.405347	0.419615	-0.180359	0.250392	0.012376	1.02921e-26	8.03539e-41	2.39064e-10	4.72308e-11	0.00655405
AC011899.9	M3	6.0653	4.41958	1.64571	2.77387	-0.0411208	0.538545	-0.109311	0.353055	0.445134	0.269065	0.413032	0.329126	-0.207273	0.101192	4.90187e-08	2.13376e-12	4.1613e-05	1.00766e-10	4.14534e-07	0.00173144
AC012358.8	M3	23.9976	19.132	4.86566	14.2663	-0.0498035	0.456258	0.356589	0.315256	0.646161	0.264757	0.194627	0.616358	-0.0473869	3.52181e-08	1.31833e-06	4.21153e-28	5.5715e-05	0.00330541	4.89032e-25	0.47843
AC015849.16	M3	14.6562	13.1718	1.48434	11.6875	-0.0669512	0.316324	0.0925402	0.364347	0.612012	0.373621	0.280588	0.389831	-0.0321984	0.165611	1.6799e-08	1.28613e-24	6.75468e-09	1.85986e-05	1.28073e-09	0.630169
AC015849.19	M3	80.8694	71.4468	9.42256	62.0242	-0.116214	0.0812803	0.0359288	0.557802	0.850439	0.511031	0.515685	0.571577	-0.137783	0.591055	7.01681e-20	2.0438e-64	1.95322e-16	9.36154e-17	5.30581e-21	0.0384771
AC015971.2	M3	53.5934	45.9514	7.64207	38.3093	-0.135214	0.0422778	0.273541	0.278421	0.759022	0.498208	0.324537	0.662277	-0.280494	3.05642e-05	2.16993e-05	1.24906e-43	1.39959e-15	6.11778e-07	6.61362e-30	1.87234e-05
AC018766.4	M3	71.71	59.982	11.7281	48.2539	-0.103217	0.121808	-0.105844	0.644817	0.81666	0.479031	0.615742	0.404535	-0.0247654	0.112552	5.88941e-28	2.17207e-55	2.29155e-14	5.61437e-25	2.61571e-10	0.711161
AC020571.3	M3	1.48601	0.69071	0.795304	-0.104594	-0.00970425	0.884647	-0.189349	0.368387	0.286892	0.082025	0.284128	0.0605228	0.0969344	0.00428143	1.13356e-08	1.1788e-05	0.21932	1.44164e-05	0.365125	0.146339
AC022154.7	M3	27.8345	24.4244	3.41011	21.0143	-0.0654906	0.327021	0.0236645	0.477051	0.692909	0.380715	0.445922	0.440242	-0.0560136	0.723465	3.02852e-14	1.16006e-33	3.29956e-09	1.93113e-12	3.94248e-12	0.401998
AC022182.1	M3	8.96036	5.95157	3.00878	2.94279	-0.0882448	0.186223	0.405018	0.199874	0.49709	0.182138	-0.0196486	0.488606	0.00224816	2.4794e-10	0.0025393	1.65544e-15	0.00603359	0.768931	5.79979e-15	0.973188
AC026150.8	M3	26.2922	20.4811	5.81111	14.67	0.00595336	0.929079	0.234049	0.425819	0.636345	0.207614	0.255645	0.640057	-0.221911	0.000387528	2.27766e-11	4.68878e-27	0.00170062	0.000101635	1.90458e-27	0.000780733
AC067945.4	M3	18.6062	10.8651	7.74106	3.12403	0.0642155	0.336547	-0.306431	0.578814	0.548093	0.398068	0.673005	0.14236	0.00245638	2.67201e-06	1.3008e-21	4.03553e-19	5.31105e-10	3.59969e-31	0.032421	0.970706
AC068580.5	M3	11.2959	9.3304	1.96547	7.36494	-0.0987111	0.13905	0.0157561	0.270346	0.537332	0.422519	0.481827	0.373748	-0.264012	0.813768	3.81176e-05	2.62823e-18	3.36354e-11	1.54099e-14	6.67005e-09	5.85704e-05
AC068580.6	M3	22.1589	19.1107	3.04821	16.0625	-0.0430079	0.520053	-0.0132902	0.387868	0.63492	0.444136	0.508176	0.389361	-0.141226	0.8425	1.5742e-09	6.60466e-27	2.4206e-12	3.04963e-16	1.34581e-09	0.0338405
AC069257.8	M3	5.77564	5.05248	0.723152	4.32933	-0.00635643	0.924292	-0.0130769	0.252255	0.471751	0.374912	0.360237	0.308529	-0.183855	0.844996	0.000126395	6.3321e-14	5.93681e-09	2.49259e-08	2.26354e-06	0.0055663
AC073043.1	M3	7.14569	6.15752	0.988173	5.16934	-0.141509	0.0334813	0.0481953	0.387281	0.517936	0.207395	0.258942	0.326462	-0.048865	0.470949	1.67387e-09	6.53257e-17	0.00172035	8.19724e-05	5.20028e-07	0.464801
AC073130.1	M3	18.8612	16.0138	2.8474	13.1665	-0.0412755	0.537017	-0.0135364	0.268038	0.580855	0.61797	0.458956	0.383442	-0.23529	0.839622	4.46327e-05	8.69534e-22	3.40346e-25	3.56785e-13	2.49364e-09	0.000360013
AC073257.1	M3	7.08952	5.19991	1.8896	3.31031	-0.0171899	0.797174	0.372193	0.109508	0.487058	0.265813	0.0637548	0.440079	0.0466233	7.78672e-09	0.100573	7.2635e-15	5.18932e-05	0.340032	4.02369e-12	0.485556
AC074117.10	M3	46.0837	35.6277	10.456	25.1717	-0.0608632	0.362429	0.442207	0.240313	0.74563	0.4933	0.266042	0.719767	-0.137663	3.08478e-12	0.000266103	2.30706e-41	2.91084e-15	5.10963e-05	2.30197e-37	0.0386488
AC074212.6	M3	18.4392	16.5608	1.87841	14.6824	-0.105095	0.115134	0.0936463	0.327889	0.632901	0.440544	0.372641	0.377281	0.052261	0.16059	4.60698e-07	1.06989e-26	3.79701e-12	7.44781e-09	4.67765e-09	0.434313
AC074286.1	M3	37.7109	32.9289	4.78206	28.1468	-0.000693399	0.991729	0.120762	0.486986	0.741211	0.362793	0.406332	0.539855	-0.118574	0.0699837	7.3398e-15	1.20262e-40	1.95152e-08	2.14255e-10	1.70379e-18	0.075247
AC079610.2	M3	71.6621	60.5976	11.0645	49.5331	-0.0687526	0.303449	-0.0535392	0.660013	0.824089	0.397111	0.509142	0.45267	-0.135878	0.423142	1.20377e-29	3.30738e-57	5.89044e-10	2.62417e-16	8.12847e-13	0.041267
AC079630.4	M3	10.3369	7.37585	2.96102	4.41483	0.0305878	0.647389	0.0741726	0.515765	0.518827	0.0970743	0.313778	0.425619	-0.0369294	0.266824	9.24278e-17	5.66135e-17	0.145754	1.48627e-06	2.33241e-11	0.580756
AC083843.1	M3	51.8969	46.0323	5.86461	40.1677	-0.136633	0.0401409	0.239853	0.28529	0.784603	0.562556	0.363838	0.537135	-0.0296342	0.00027364	1.32503e-05	2.11817e-48	2.91734e-20	1.76457e-08	2.71809e-18	0.657674
AC091729.9	M3	1.30886	1.05065	0.258216	0.792431	0.0366313	0.583816	-0.023655	0.294983	0.344375	0.170473	0.216481	0.15501	0.0230985	0.723571	6.45958e-06	1.08577e-07	0.0102468	0.00105546	0.0197272	0.729818
AC092669.3	M3	58.9948	50.2034	8.79136	41.412	-0.161782	0.0149046	0.322628	0.272347	0.752056	0.408087	0.279291	0.686718	-0.29558	7.17965e-07	3.32038e-05	1.9657e-42	1.76133e-10	2.03997e-05	7.26122e-33	6.17496e-06
AC093110.3	M3	65.4926	57.3225	8.17012	49.1524	-0.127796	0.055058	0.249809	0.317557	0.820371	0.563069	0.391126	0.653093	-0.178566	0.00014766	1.09245e-06	2.7514e-56	2.65176e-20	1.117e-09	7.27685e-29	0.0071194
AC093375.1	M3	7.26993	5.08177	2.18816	2.89361	0.036376	0.586442	0.32603	0.0928139	0.478356	0.307532	0.132252	0.530116	-0.0994791	5.39414e-07	0.164357	2.52053e-14	2.44952e-06	0.0470458	8.89747e-18	0.135986
AC093388.3	M3	0.833743	0.531136	0.302607	0.228529	-0.044556	0.50513	0.139425	0.253426	0.283031	0.00809813	0.106854	0.183404	0.208748	0.036203	0.000117268	1.56057e-05	0.903637	0.109144	0.00568567	0.00160162
AC093627.9	M3	7.63313	5.28086	2.35226	2.9286	-0.0486788	0.466505	0.346092	0.224065	0.490397	0.126833	0.0848336	0.530971	-0.124118	9.29471e-08	0.000691332	4.46404e-15	0.0569315	0.203889	7.71177e-18	0.0624958
AC093642.3	M3	57.5523	51.1551	6.39718	44.7579	-0.102402	0.1248	0.151412	0.537711	0.806024	0.336157	0.300124	0.526237	-0.0234039	0.0228012	2.46304e-18	6.30693e-53	2.25517e-07	4.36577e-06	1.69333e-17	0.726388
AC093642.4	M3	13.9278	11.6278	2.30005	9.32775	-0.0955476	0.152227	0.0944125	0.437077	0.594781	0.316431	0.258939	0.314981	0.293703	0.157179	5.83458e-12	5.15548e-23	1.19796e-06	8.1989e-05	1.34815e-06	7.11311e-06
AC093818.1	M3	41.5903	29.4851	12.1051	17.38	-0.130118	0.0507527	-0.367087	0.556369	0.677143	0.590765	0.638341	0.19702	-0.153687	1.28727e-08	9.11734e-20	1.13338e-31	1.181e-22	2.89282e-27	0.00293327	0.0208134
AC098820.3	M3	23.141	18.9719	4.16911	14.8028	-0.114648	0.0854965	-0.0386967	0.522935	0.64887	0.402924	0.510539	0.387465	-0.145369	0.562772	2.91008e-17	2.13233e-28	3.12485e-10	2.10976e-16	1.642e-09	0.0288976
AC100830.5	M3	13.165	10.7993	2.36567	8.43366	0.0151195	0.821163	-0.049602	0.474201	0.581318	0.312216	0.419508	0.339503	-0.0587876	0.458085	4.50967e-14	7.93292e-22	1.68589e-06	4.78233e-11	1.6789e-07	0.379059
AC104532.4	M3	26.005	22.2979	3.70708	18.5908	-0.0637046	0.340413	0.0707479	0.514888	0.680634	0.232343	0.325981	0.436749	-0.0842603	0.289598	1.06261e-16	4.21259e-32	0.000428583	5.41647e-07	6.0754e-12	0.206973
AC104534.2	M3	2.30054	1.68071	0.61984	1.06087	-0.0501969	0.452704	0.25898	0.0694514	0.375233	0.180298	0.124597	0.386588	-0.0432869	8.177e-05	0.298549	5.74874e-09	0.00657272	0.061483	1.79934e-09	0.517347
AC108004.3	M3	6.52404	4.56069	1.96335	2.59734	0.00836321	0.900499	-0.114618	0.430415	0.449607	0.293876	0.437238	0.302084	-0.229578	0.0855778	1.31418e-11	1.2068e-12	7.02156e-06	5.72032e-12	3.7525e-06	0.000503737
AC113189.5	M3	1.88909	1.37583	0.513254	0.862579	-0.00813394	0.903213	0.115231	0.226483	0.357412	0.340135	0.227846	0.236169	0.241421	0.083905	0.000602263	3.25872e-08	1.58729e-07	0.000556882	0.00034162	0.000248726
AC114730.11	M3	32.7145	28.2971	4.41741	23.8797	-0.108742	0.102991	0.0715329	0.530136	0.70955	0.258472	0.359423	0.419997	0.0236019	0.284267	8.8679e-18	6.60962e-36	8.45415e-05	2.69358e-08	4.51771e-11	0.724167
AC114730.7	M3	4.01138	3.49403	0.517357	2.97667	-0.0705467	0.290975	0.0952721	0.225514	0.446791	0.325213	0.236108	0.342703	-0.134412	0.153418	0.000636596	1.72937e-12	5.77916e-07	0.000342868	1.262e-07	0.0435263
AC116366.6	M3	82.6544	72.9441	9.71024	63.2339	-0.117295	0.0784708	0.00568775	0.508085	0.864778	0.627891	0.574638	0.540956	-0.151898	0.932236	3.09321e-16	5.9734e-69	3.48812e-26	2.94012e-21	1.40866e-18	0.0223633
AC137932.5	M3	44.3328	38.5931	5.73972	32.8533	-0.110461	0.0976302	0.0548373	0.475631	0.723821	0.441815	0.43812	0.550807	-0.219458	0.41197	3.69469e-14	5.8271e-38	3.23987e-12	5.1304e-12	2.48858e-19	0.000895474
AC137934.1	M3	18.8258	16.8036	2.02212	14.7815	-0.00962953	0.885529	0.135989	0.377043	0.647029	0.345649	0.278373	0.446766	-0.0105045	0.0410993	4.79117e-09	3.38878e-28	9.67568e-08	2.17731e-05	1.73479e-12	0.875209
AC139887.4	M3	17.7826	14.9911	2.79149	12.1996	-0.102126	0.125824	-0.0522383	0.468044	0.620945	0.394175	0.418084	0.376543	-0.152341	0.434512	1.05267e-13	1.73385e-25	8.07536e-10	5.64129e-11	5.03917e-09	0.0219709
AC156455.1	M3	5.32938	4.63368	0.695709	3.93797	-0.0458733	0.492609	0.110209	0.308577	0.496386	0.212755	0.256234	0.308413	0.0429341	0.0984007	2.25498e-06	1.8392e-15	0.00129274	9.78279e-05	2.28439e-06	0.520771
AC159540.1	M3	62.7182	52.5789	10.1393	42.4396	-0.125966	0.0586621	-0.117385	0.481447	0.782183	0.755198	0.648466	0.424231	-0.155956	0.0782401	1.62678e-14	6.37924e-48	5.7368e-43	2.36101e-28	2.74914e-11	0.0189813
AC159540.2	M3	42.073	34.9492	7.12378	27.8255	-0.156954	0.0182206	-0.0838086	0.373429	0.696827	0.743267	0.599719	0.40654	-0.220926	0.209427	6.8854e-09	3.54799e-34	5.60135e-41	1.8314e-23	2.0936e-10	0.000825058
ACAP2-IT1	M3	65.0176	55.8596	9.15809	46.7015	-0.0663694	0.320557	0.0274913	0.583238	0.804345	0.420703	0.495839	0.566134	-0.170689	0.68102	5.41308e-22	1.49513e-52	4.16037e-11	1.99578e-15	1.49318e-20	0.01015
ACTA2-AS1	M3	14.4911	10.9732	3.51787	7.45534	0.0132069	0.843474	-0.0845672	0.530674	0.570007	0.221598	0.373799	0.278612	0.0143372	0.205318	8.10521e-18	7.16518e-21	0.000794547	6.63592e-09	2.14074e-05	0.830273
ADAMTSL4-AS1	M3	7.97352	6.53858	1.43494	5.10364	-0.127118	0.0563705	-0.0743054	0.232423	0.465431	0.494415	0.487761	0.206232	-0.045298	0.265966	0.000426557	1.50075e-13	2.46719e-15	6.55851e-15	0.00182871	0.498057
ADIRF-AS1	M3	18.7892	14.9965	3.79273	11.2038	-0.082094	0.218931	0.00186191	0.547476	0.603192	0.0568662	0.259173	0.294436	0.0716673	0.977793	4.50086e-19	8.74994e-24	0.394861	8.07392e-05	6.73197e-06	0.28336
ADNP-AS1	M3	10.9791	9.07044	1.90869	7.16175	-0.0468251	0.483667	0.2285	0.378953	0.569324	0.222859	0.198175	0.465885	-0.0271487	0.000536215	3.94837e-09	8.16158e-21	0.000740143	0.00276751	1.4114e-13	0.684783
AF001548.5	M3	1.75725	1.19472	0.562536	0.632182	-0.0460707	0.490747	-0.0956082	0.352898	0.358727	0.263619	0.350108	0.166897	0.129348	0.151966	4.97397e-08	2.87753e-08	6.01335e-05	6.43861e-08	0.0119795	0.0521482
AF011889.2	M3	1.62802	1.3345	0.293529	1.04097	-0.0932769	0.162253	0.166722	0.139471	0.359245	0.159315	0.0617106	0.259496	-0.0202233	0.0120707	0.0361407	2.73959e-08	0.0165265	0.355773	7.9042e-05	0.762372
AF064858.8	M3	23.154	18.4249	4.72916	13.6957	-0.0579171	0.38617	-0.124357	0.46699	0.647983	0.510809	0.601508	0.29762	0.0338592	0.0619888	1.215e-13	2.66656e-28	2.02228e-16	1.2532e-23	5.28879e-06	0.612619
AF131215.2	M3	61.4404	50.5655	10.8749	39.6906	-0.0734663	0.271418	0.220739	0.547131	0.794975	0.318648	0.328919	0.701208	-0.230976	0.00083372	4.78394e-19	1.59162e-50	9.98787e-07	4.21943e-07	9.2192e-35	0.000464326
AF131215.9	M3	20.571	15.5278	5.04319	10.4847	-0.101991	0.126328	0.129337	0.546159	0.593185	0.111447	0.143102	0.332226	0.434921	0.0521674	5.67915e-19	7.17739e-23	0.0946552	0.0315204	3.17551e-07	7.60285e-12
AGBL5-IT1	M3	1.02294	0.889459	0.133482	0.755977	-0.0880417	0.187243	0.0647737	0.179757	0.339164	0.144902	0.167029	0.197958	0.150798	0.332355	0.00673923	1.73017e-07	0.0294221	0.0119111	0.00279808	0.0233661
AL450992.2	M3	30.3542	20.7694	9.58478	11.1847	0.0325675	0.62625	-0.109088	0.641119	0.6369	0.331013	0.523596	0.463568	-0.224967	0.101894	1.46849e-27	4.10118e-27	3.5259e-07	2.61261e-17	1.92906e-13	0.000656767
AL928742.12	M3	2.72879	2.15406	0.574727	1.57933	-0.0427579	0.522485	-0.133683	0.269895	0.386014	0.300191	0.337387	0.171165	-0.134744	0.044688	3.93137e-05	1.91016e-09	4.34322e-06	2.02413e-07	0.00993877	0.0430054
ALG13-AS1	M3	17.8339	15.6355	2.19839	13.4372	0.0120928	0.85653	-0.0927129	0.405857	0.61754	0.425594	0.472297	0.308723	-0.109226	0.164819	2.25882e-10	3.74946e-25	2.33927e-11	5.87231e-14	2.22896e-06	0.101457
ALOX12-AS1	M3	21.6242	16.6377	4.9865	11.6512	-0.0240681	0.718946	0.252656	0.497538	0.628301	0.107935	0.235205	0.518536	-0.0291828	0.0001232	1.54796e-15	3.1692e-26	0.105588	0.00036182	5.93228e-17	0.662565
ANKRD10-IT1	M3	114.134	99.8883	14.2455	85.6428	-0.0724827	0.277904	0.0368658	0.629623	0.919899	0.536861	0.561608	0.609982	-0.167956	0.581409	2.32412e-26	4.97817e-93	2.84855e-18	3.47956e-20	2.01017e-24	0.0114414
AP000254.8	M3	9.21431	7.35185	1.86246	5.48939	-0.100128	0.133437	0.198291	0.302964	0.515153	0.282904	0.124898	0.332863	0.384392	0.00275135	3.50484e-06	1.01876e-16	1.57492e-05	0.0608534	3.00505e-07	2.26041e-09
AP000442.1	M3	10.3285	8.56754	1.76092	6.80662	0.0180845	0.786864	0.00468113	0.371864	0.557809	0.409972	0.46304	0.383807	-0.130073	0.944207	8.0455e-09	7.00753e-20	1.42508e-10	2.07075e-13	2.40128e-09	0.0508323
AP000442.4	M3	54.9743	47.0651	7.90919	39.1559	-0.0848154	0.203987	-0.0610504	0.563462	0.781093	0.494326	0.5458	0.475103	-0.202072	0.360952	2.46407e-20	1.04309e-47	2.50013e-15	6.04929e-19	3.97712e-14	0.00226928
AP000487.5	M3	19.458	17.1094	2.34862	14.7608	-0.0320776	0.631453	0.0299894	0.417394	0.640092	0.385926	0.435643	0.389162	-0.133859	0.653835	6.10992e-11	1.88819e-27	1.92789e-09	6.95972e-12	1.37433e-09	0.0444056
AP000640.2	M3	34.4155	28.7359	5.6796	23.0563	-0.0973997	0.144402	0.263555	0.245782	0.695539	0.478298	0.300609	0.635059	-0.251219	6.03918e-05	0.000190095	5.24783e-34	2.54118e-14	4.20572e-06	6.38928e-27	0.000135025
AP001062.7	M3	36.0432	30.4361	5.60711	24.829	0.0100185	0.880938	0.107719	0.56328	0.712539	0.25233	0.319086	0.476001	0.108069	0.106291	2.54922e-20	2.51367e-36	0.000125793	9.63324e-07	3.50834e-14	0.105151
AP001258.4	M3	51.3049	42.7659	8.53901	34.2269	-0.0626445	0.348526	0.0975774	0.555311	0.776754	0.438578	0.447939	0.604738	-0.193407	0.143668	1.10513e-19	7.19243e-47	4.84747e-12	1.49405e-12	6.27926e-24	0.00351117
AP001469.7	M3	11.8851	10.6713	1.21387	9.45739	-0.0696409	0.297229	0.147936	0.299872	0.587202	0.294775	0.243849	0.42617	-0.074947	0.026156	4.45106e-06	2.43987e-22	6.56183e-06	0.000214277	2.18479e-11	0.261849
AP001625.6	M3	10.0463	8.92196	1.12429	7.79767	-0.149529	0.0245696	0.0915791	0.193449	0.54221	0.434725	0.214282	0.368709	-0.166241	0.170068	0.00350397	1.13333e-18	7.78777e-12	0.00119017	1.09842e-08	0.0123237
AP006222.2	M3	4.86441	3.77862	1.08578	2.69284	-0.10346	0.120928	-0.0550479	0.399899	0.465657	0.250916	0.392664	0.254753	-0.0540732	0.410174	4.35271e-10	1.45562e-13	0.000137658	9.48837e-10	0.000107669	0.418525
AP006621.5	M3	8.43631	6.7162	1.7201	4.9961	-0.048703	0.466284	0.198556	0.381515	0.522184	0.19294	0.145383	0.34093	0.261293	0.00271485	3.03991e-09	3.28907e-17	0.00359287	0.0288821	1.47885e-07	7.02028e-05
AP006621.6	M3	24.5251	21.3559	3.16922	18.1866	-0.0383848	0.565926	0.143291	0.462384	0.675623	0.286574	0.28486	0.467167	-0.0734823	0.0312936	2.26086e-13	1.7368e-31	1.20656e-05	1.36708e-05	1.18613e-13	0.271313
AP006621.8	M3	2.73685	2.02219	0.714657	1.30754	-0.197303	0.00289182	0.187496	0.00297069	0.361152	0.405068	0.133571	0.258464	0.0449542	0.00468141	0.964576	2.28418e-08	2.46589e-10	0.0448698	8.45855e-05	0.501328
AP006621.9	M3	24.823	20.8946	3.92845	16.9661	-0.14995	0.0241649	0.205281	0.129441	0.624713	0.571461	0.313987	0.482683	-0.130974	0.00192189	0.0519773	7.30062e-26	5.42519e-21	1.46135e-06	1.36364e-14	0.0492366
AP4B1-AS1	M3	81.7328	72.4439	9.28883	63.1551	-0.127314	0.0559889	0.0069468	0.55078	0.868322	0.581307	0.556068	0.518127	-0.138444	0.917284	2.50074e-19	3.7584e-70	7.94929e-22	9.63095e-20	6.3353e-17	0.0375483
ARRDC1-AS1	M3	21.1427	16.7649	4.37779	12.3871	-0.0977848	0.142814	0.27279	0.439185	0.622558	0.296635	0.237985	0.470231	0.276869	3.22021e-05	4.49636e-12	1.19893e-25	5.70047e-06	0.00030636	7.80459e-14	2.42143e-05
ASB16-AS1	M3	24.7128	19.4522	5.2606	14.1916	0.0199418	0.765583	0.077855	0.567337	0.635675	0.199436	0.314208	0.359489	0.229907	0.243737	1.18976e-20	5.51013e-27	0.00259646	1.43543e-06	2.67671e-08	0.000494193
ASH1L-AS1	M3	14.8273	12.8311	1.99617	10.835	-0.0412032	0.537731	0.194519	0.348882	0.616163	0.435374	0.271102	0.460419	0.0766842	0.00332314	7.20621e-08	5.10917e-25	7.19331e-12	3.61864e-05	2.93861e-13	0.250921
ASMTL-AS1	M3	31.4107	27.0985	4.31225	22.7862	-0.175374	0.00823343	-0.0628116	0.516727	0.688182	0.438948	0.427965	0.273285	0.205498	0.347239	7.92773e-17	4.72447e-33	4.63049e-12	1.76379e-11	3.11134e-05	0.0019003
ATP1B3-AS1	M3	16.4612	13.7921	2.66906	11.1231	-0.0386993	0.562745	0.251323	0.133558	0.591217	0.441466	0.244943	0.510847	-0.193869	0.000134134	0.044891	1.07633e-22	3.3842e-12	0.000200261	2.01042e-16	0.00343195
AZIN1-AS1	M3	7.22672	4.80335	2.42337	2.37997	-0.0245991	0.713014	0.131289	0.494227	0.476024	0.0569588	0.179461	0.384251	0.107514	0.0486886	2.53697e-15	3.49702e-14	0.394091	0.00683195	2.29371e-09	0.10696
BACE1-AS	M3	22.0261	17.0427	4.98337	12.0593	-0.106105	0.111665	0.354344	0.323381	0.625048	0.239919	0.118307	0.561204	0.247851	4.34704e-08	6.74146e-07	6.75676e-26	0.000272553	0.0759104	3.74988e-20	0.000167043
BMS1P20	M3	32.4028	26.2644	6.1384	20.126	-0.0464765	0.486932	0.00677139	0.588662	0.699727	0.336859	0.422491	0.448495	-0.131589	0.919366	1.81416e-22	1.45807e-34	2.12043e-07	3.37428e-11	1.39147e-12	0.0481712
BMS1P4	M3	94.9113	81.4875	13.4238	68.0637	-0.0865978	0.194607	-0.118552	0.582861	0.867222	0.645781	0.670063	0.486287	-0.220761	0.0753025	5.83621e-22	8.94678e-70	4.63112e-28	8.09522e-31	8.12202e-15	0.000832693
BRD2-IT1	M3	13.0206	10.6686	2.35194	8.31667	-0.0776019	0.245277	0.241389	0.170373	0.569307	0.414897	0.256734	0.517357	-0.194762	0.00024922	0.0102923	8.188e-21	8.14286e-11	9.46975e-05	7.16801e-17	0.00328334
BX322557.10	M3	34.4197	26.6577	7.76199	18.8957	-0.0664385	0.320052	0.155023	0.442186	0.684415	0.448838	0.508358	0.657074	-0.307684	0.0197168	3.09273e-12	1.4196e-32	1.3318e-12	2.96456e-16	2.59997e-29	2.42033e-06
C11orf72	M3	53.171	46.2191	6.9519	39.2672	-0.123547	0.0637217	-0.01604	0.572738	0.798292	0.442918	0.51251	0.387473	0.252225	0.810476	4.24383e-21	3.13551e-51	2.82129e-12	1.54788e-16	1.64055e-09	0.000126637
C14orf132	M3	15.7142	10.7731	4.94119	5.83187	-0.0364246	0.585941	-0.086686	0.534875	0.555417	0.178498	0.479865	0.396152	-0.0265748	0.194151	3.99384e-18	1.08402e-19	0.00714162	2.03642e-14	6.53204e-10	0.691101
C17orf100	M3	11.4518	7.82608	3.62573	4.20035	-0.081796	0.220613	0.341862	0.360208	0.532912	0.254928	0.0922291	0.582681	-0.0247061	1.36076e-07	2.49962e-08	5.56595e-18	0.000106459	0.167043	6.04979e-22	0.711821
C17orf77	M3	1.10856	0.880177	0.228383	0.651794	-0.108579	0.103512	0.0652535	0.119845	0.32247	0.281351	0.138416	0.28169	-0.132774	0.328778	0.0721506	7.27456e-07	1.76096e-05	0.0375877	1.71866e-05	0.0461747
C1RL-AS1	M3	81.0277	63.9198	17.108	46.8118	-0.0497844	0.456432	-0.14612	0.716631	0.834005	0.474719	0.6541	0.468576	-0.0979453	0.0280711	6.55374e-37	9.03042e-60	4.19583e-14	5.61766e-29	9.78984e-14	0.142157
C5orf66	M3	76.8112	66.8484	9.96275	56.8857	-0.0689484	0.302071	0.0668164	0.521046	0.841315	0.507383	0.518717	0.621063	-0.254901	0.317301	3.95658e-17	9.01459e-62	3.44931e-16	5.76238e-17	1.68758e-25	0.000106644
C9orf147	M3	19.5678	17.5901	1.97773	15.6124	-0.0809588	0.22539	0.0343314	0.383702	0.63018	0.398621	0.378551	0.406643	-0.132486	0.607669	2.42753e-09	2.03858e-26	5.00175e-10	4.11322e-09	2.06966e-10	0.0466527
CASC15	M3	38.8765	26.2793	12.5972	13.6821	-0.0362116	0.588137	-0.300112	0.646513	0.670413	0.422504	0.666138	0.283912	-0.141025	4.36967e-06	3.85666e-28	7.35495e-31	3.36948e-11	2.35222e-30	1.46433e-05	0.0340972
CCNT2-AS1	M3	3.71344	2.07733	1.63611	0.441219	-0.0801012	0.230359	0.161378	0.397005	0.363017	-0.00923204	0.16836	0.444409	-0.0220139	0.0151602	5.95816e-10	1.90988e-08	0.890224	0.0112416	2.33844e-12	0.742046
CD27-AS1	M3	28.0359	23.3287	4.70712	18.6216	-0.0194765	0.770899	0.300124	0.433305	0.681662	0.251233	0.202682	0.516399	0.131835	4.36588e-06	9.26011e-12	3.13924e-32	0.000134905	0.00219913	8.35336e-17	0.0477507
CECR7	M3	12.6941	10.0137	2.68045	7.33321	-0.181436	0.00623438	0.253925	0.380566	0.558475	0.0899331	0.123323	0.46852	0.0714079	0.000113569	3.35e-09	6.20203e-20	0.177907	0.0642063	9.86554e-14	0.285111
CFLAR-AS1	M3	41.9931	36.4758	5.51729	30.9585	-0.103626	0.12033	-0.105364	0.503201	0.719221	0.521092	0.566312	0.331787	-0.0863098	0.114201	6.56484e-16	2.76477e-37	3.927e-17	1.44386e-20	3.29814e-07	0.196101
CH17-189H20.1	M3	10.1452	6.08715	4.05807	2.02907	0.0848941	0.203566	-0.245301	0.564193	0.492997	0.237929	0.463773	0.113308	0.141938	0.000195857	2.14965e-20	3.04427e-15	0.000307388	1.87672e-13	0.0892384	0.0329435
CH17-262A2.1	M3	2.7917	2.48143	0.310262	2.17117	-0.0619281	0.354077	0.0721735	0.265967	0.422647	0.184163	0.134389	0.230225	0.149858	0.279965	5.13559e-05	3.31319e-11	0.00548611	0.0435624	0.000485123	0.0242528
CH507-145C22.3	M3	3.1216	1.89706	1.22454	0.672513	-0.159179	0.0166204	0.319933	-0.0702177	0.325559	0.289313	0.0555381	0.410359	-0.166663	8.98271e-07	0.293236	5.613e-07	9.86543e-06	0.406012	1.36428e-10	0.0121013
CH507-154B10.2	M3	30.9984	24.5263	6.47208	18.0542	-0.170364	0.0102964	0.387481	0.172094	0.678158	0.383639	0.154554	0.606779	-0.0560377	1.63927e-09	0.00953768	8.51228e-32	2.44351e-09	0.0200956	4.04051e-24	0.401795
CH507-24F1.1	M3	2.30944	0.95949	1.34995	-0.390464	-0.0924896	0.165843	0.386927	-0.116898	0.237987	0.177405	-0.0543824	0.385453	-0.0377678	1.73678e-09	0.0794918	0.000306322	0.00750786	0.415866	2.025e-09	0.572191
CH507-254M2.3	M3	11.6133	9.21171	2.40163	6.81009	-0.119687	0.0725299	0.315063	0.120841	0.5491	0.339366	0.161391	0.498072	-0.0812668	1.3392e-06	0.0697983	3.37439e-19	1.69941e-07	0.0151517	1.42862e-15	0.223624
CH507-338C24.1	M3	5.71423	4.71264	1.00159	3.71105	-0.138703	0.0371886	0.189565	0.119946	0.480179	0.33692	0.22294	0.414054	-0.0835975	0.00423689	0.0719093	1.94775e-14	2.10907e-07	0.000736761	8.96801e-11	0.210581
CH507-513H4.1	M3	8.08204	6.55205	1.52999	5.02207	0.00792946	0.905634	0.181878	0.324078	0.501799	0.31359	0.264631	0.413684	0.0920654	0.00610708	6.3582e-07	8.1303e-16	1.50908e-06	5.61919e-05	9.35469e-11	0.167801
CH507-528H12.1	M3	8.08204	6.55205	1.52999	5.02207	0.00792946	0.905634	0.181878	0.324078	0.501799	0.31359	0.264631	0.413684	0.0920654	0.00610708	6.3582e-07	8.1303e-16	1.50908e-06	5.61919e-05	9.35469e-11	0.167801
CIRBP-AS1	M3	55.9798	48.1221	7.8577	40.2644	-0.146045	0.0281535	-0.0228029	0.479456	0.787395	0.673992	0.617959	0.465146	-0.0881679	0.733144	2.15794e-14	5.83244e-49	2.73744e-31	3.41185e-25	1.55971e-13	0.186609
CKMT2-AS1	M3	25.2841	19.7918	5.49235	14.2994	-0.0509232	0.446184	0.157933	0.545983	0.660196	0.20704	0.331525	0.560234	-0.0291372	0.0175003	5.85798e-19	1.14731e-29	0.00175276	3.37381e-07	4.48668e-20	0.66306
COX10-AS1	M3	81.0329	65.2668	15.7661	49.5007	-0.0486038	0.467193	0.17556	0.65845	0.839515	0.271725	0.407433	0.6906	-0.141293	0.00816467	1.81512e-29	2.86455e-61	3.46636e-05	1.89505e-10	2.3113e-33	0.0337559
CRHR1-IT1	M3	20.9533	17.0955	3.85781	13.2377	0.0905668	0.174858	0.0663211	0.524837	0.642535	0.223447	0.316993	0.445251	-0.0792168	0.32091	2.13183e-17	1.03635e-27	0.000715964	1.14409e-06	2.10238e-12	0.235563
CTA-204B4.2	M3	57.1547	48.3866	8.76817	39.6184	-0.130357	0.0503251	0.328623	0.466293	0.800173	0.280793	0.202264	0.634524	0.0983969	4.32732e-07	1.33554e-13	1.23192e-51	1.83275e-05	0.00224697	7.26198e-27	0.140318
CTA-221G9.12	M3	25.8486	19.7112	6.13743	13.5738	-0.128618	0.0535003	0.25613	0.144805	0.617748	0.577574	0.281461	0.633692	-0.272859	9.84911e-05	0.0295319	3.57824e-25	1.65925e-21	1.74718e-05	8.86222e-27	3.20472e-05
CTA-228A9.3	M3	51.2221	43.8986	7.32352	36.575	-0.149577	0.0245235	0.328679	0.253131	0.776916	0.489111	0.253947	0.602457	0.0620867	4.30684e-07	0.000119506	6.69656e-47	5.38753e-15	0.000113403	1.02382e-23	0.352843
CTA-292E10.6	M3	4.92394	4.09205	0.831889	3.26016	-0.0482456	0.470485	0.0846589	0.207716	0.467112	0.473013	0.216634	0.271083	0.0911938	0.204826	0.0016915	1.19506e-13	5.31805e-14	0.00104666	3.6234e-05	0.171879
CTA-363E19.2	M3	53.6213	47.6587	5.96259	41.6961	-0.0905648	0.174868	0.189799	0.408258	0.783639	0.492763	0.361469	0.613188	-0.16433	0.00418907	1.72784e-10	3.29201e-48	3.1515e-15	2.21587e-08	9.91541e-25	0.0133776
CTA-384D8.31	M3	5.2067	2.62105	2.58565	0.0353988	0.00098873	0.988207	-0.252825	0.457866	0.394835	0.293178	0.535709	0.134062	-0.0340713	0.000121877	4.12059e-13	7.52445e-10	7.39898e-06	3.46636e-18	0.0440813	0.610394
CTA-398F10.1	M3	38.2232	34.3515	3.87168	30.4798	-0.108418	0.104027	0.097992	0.330372	0.694545	0.556012	0.398775	0.494961	-0.233286	0.141966	3.72547e-07	7.08993e-34	9.72953e-20	4.91922e-10	2.27495e-15	0.000405409
CTA-445C9.14	M3	5.49352	3.63704	1.85649	1.78055	-0.0637267	0.340246	0.313581	0.2955	0.44164	0.0814949	0.0342131	0.430586	0.0500833	1.51018e-06	6.21238e-06	3.31145e-12	0.222323	0.608908	1.28742e-11	0.453729
CTA-481E9.4	M3	11.1614	9.59246	1.56893	8.02353	-0.0455894	0.495294	0.021488	0.368186	0.56462	0.423123	0.411673	0.38158	-0.0413603	0.747997	1.15614e-08	1.98442e-20	3.13275e-11	1.17578e-10	3.02001e-09	0.536181
CTA-984G1.5	M3	21.5735	17.7135	3.86005	13.8534	-0.166234	0.0123276	-0.162062	0.449126	0.635333	0.529281	0.570307	0.235429	0.0192228	0.0147295	1.28351e-12	5.98237e-27	1.02272e-17	6.76564e-21	0.000357026	0.773801
CTB-13F3.1	M3	48.8381	44.2389	4.59925	39.6396	-0.125114	0.0604036	0.0879562	0.353602	0.779634	0.598128	0.476855	0.499501	-0.0343584	0.187673	4.65885e-08	2.00637e-47	2.56141e-23	3.11305e-14	1.15185e-15	0.607386
CTB-175E5.7	M3	10.0787	7.35309	2.72563	4.62746	-0.0240032	0.719672	0.195415	0.0818864	0.505552	0.641554	0.354495	0.450559	-0.132332	0.00317838	0.220102	4.57689e-16	1.31963e-27	4.28626e-08	1.06778e-12	0.046911
CTB-179K24.3	M3	35.4025	26.8731	8.52939	18.3437	-0.000446531	0.994674	0.0672192	0.654816	0.695619	0.129591	0.272509	0.439761	0.00970801	0.314386	4.67035e-29	5.12252e-34	0.0517041	3.28336e-05	4.18576e-12	0.884602
CTB-193M12.5	M3	6.26095	3.12113	3.13982	-0.0186963	-0.0384509	0.565257	-0.14717	0.437565	0.391312	0.433177	0.457383	0.175272	0.431002	0.0269495	5.49424e-12	1.09522e-09	9.40656e-12	4.39129e-13	0.00827157	1.22435e-11
CTB-31O20.4	M3	37.3908	32.6236	4.76717	27.8565	-0.111206	0.0953766	0.228754	0.377561	0.730423	0.316934	0.291134	0.577759	-0.12079	0.000528398	4.54676e-09	5.89782e-39	1.14964e-06	8.61934e-06	1.60008e-21	0.0699166
CTB-39G8.3	M3	56.5157	51.0207	5.49499	45.5257	-0.15144	0.0227758	0.130178	0.355985	0.79418	0.5673	0.421629	0.516923	-0.0980313	0.050645	3.72773e-08	2.33857e-50	1.1982e-20	3.73328e-11	7.68305e-17	0.141805
CTB-55O6.12	M3	33.3169	22.491	10.8259	11.6651	-0.0281009	0.674347	-0.166685	0.658707	0.65129	0.377821	0.652464	0.381927	-0.0578616	0.0120896	1.69673e-29	1.15393e-28	4.42879e-09	8.55095e-29	2.91441e-09	0.386626
CTB-89H12.4	M3	95.7041	86.3829	9.3212	77.0617	-0.0864284	0.195485	0.0669594	0.450283	0.88877	0.685124	0.550966	0.557877	-0.146576	0.316264	1.10634e-12	7.68842e-78	1.15548e-32	2.41914e-19	6.92085e-20	0.0275801
CTB-91J4.1	M3	36.8169	32.2643	4.55259	27.7117	-0.0780873	0.242329	0.0835475	0.408511	0.725865	0.553171	0.450571	0.516798	-0.202025	0.210855	1.67954e-10	2.8881e-38	1.62768e-19	1.06602e-12	7.8386e-17	0.00227482
CTBP1-AS2	M3	25.015	18.1418	6.87322	11.2686	-0.0273728	0.682321	0.0366114	0.458033	0.620302	0.434914	0.518579	0.580814	-0.349998	0.58402	4.03067e-13	2.00711e-25	7.60944e-12	5.8914e-17	8.7656e-22	6.50408e-08
CTC-241F20.4	M3	16.4672	9.88884	6.57839	3.31045	-0.0353358	0.597199	-0.282601	0.610838	0.537985	0.292121	0.540405	0.188118	-0.0805647	1.60973e-05	1.66599e-24	2.34987e-18	8.00818e-06	1.54962e-18	0.00454352	0.227664
CTC-260E6.6	M3	32.5515	27.4115	5.13994	22.2716	-0.0105752	0.874376	0.144608	0.485252	0.69213	0.31222	0.35546	0.558496	-0.210849	0.0297568	9.43029e-15	1.46501e-33	1.68542e-06	3.91583e-08	6.17872e-20	0.00143216
CTC-325H20.4	M3	8.41547	6.18785	2.22762	3.96024	-0.00707092	0.915812	0.205417	0.399412	0.504262	0.119124	0.239908	0.497358	0.00141091	0.00190829	4.5897e-10	5.58054e-16	0.0738953	0.000272724	1.59021e-15	0.983171
CTC-338M12.4	M3	51.4761	44.7275	6.74852	37.979	-0.0076594	0.908834	0.282572	0.33712	0.788579	0.48935	0.295597	0.615759	-0.116996	1.61312e-05	2.07231e-07	3.35641e-49	5.20283e-15	6.16672e-06	5.59322e-25	0.0792388
CTC-339F2.2	M3	1.67907	1.13199	0.547084	0.584904	0.00522338	0.937757	0.183225	0.157931	0.328937	0.147789	0.0999536	0.398381	-0.231949	0.00573367	0.0175023	4.21308e-07	0.0263073	0.134119	5.13375e-10	0.00043861
CTC-340A15.2	M3	49.7386	44.371	5.36763	39.0033	-0.108682	0.103181	-0.0239984	0.456946	0.765099	0.539313	0.529063	0.467588	-0.157755	0.719725	4.65125e-13	1.04338e-44	1.87064e-18	1.06049e-17	1.12014e-13	0.0176299
CTC-360G5.9	M3	89.2555	79.297	9.95849	69.3385	-0.118502	0.0754264	0.0816499	0.551199	0.882787	0.55618	0.469196	0.588901	-0.161253	0.221442	2.31998e-19	1.91828e-75	9.43532e-20	8.9946e-14	1.72825e-22	0.0152403
CTC-428H11.2	M3	38.7281	34.2524	4.47577	29.7766	-0.0772019	0.247727	-0.00307029	0.520244	0.746257	0.446593	0.451176	0.381501	0.0709809	0.963389	4.50473e-17	1.82011e-41	1.77349e-12	9.86091e-13	3.04452e-09	0.288008
CTC-429L19.3	M3	6.07977	5.18574	0.894022	4.29172	-0.0424671	0.52532	-0.00728962	0.35215	0.50305	0.336234	0.341383	0.297899	-0.0199952	0.913218	5.33158e-08	6.71829e-16	2.23995e-07	1.4203e-07	5.17715e-06	0.764974
CTC-429P9.2	M3	33.1778	21.0772	12.1006	8.97659	-0.11008	0.0987973	0.494774	0.237787	0.645126	0.19219	0.0927503	0.767638	-0.184414	2.339e-15	0.000310037	5.45368e-28	0.00372795	0.164648	3.61769e-45	0.00542129
CTC-429P9.3	M3	25.6842	16.3809	9.30321	7.07774	-0.0508049	0.447242	0.494519	0.289611	0.591028	0.0706402	-0.0224491	0.60315	0.303623	2.4295e-15	9.65068e-06	1.11885e-22	0.290335	0.737131	8.82811e-24	3.3296e-06
CTC-444N24.11	M3	14.7581	10.6685	4.08968	6.57878	0.0144127	0.829393	-0.149546	0.48322	0.492618	0.268854	0.364851	0.0506343	0.440793	0.024553	1.2629e-14	3.21953e-15	4.22157e-05	1.59987e-08	0.448771	3.68104e-12
CTC-459F4.9	M3	3.16779	2.08202	1.08577	0.996247	-0.0171484	0.797652	0.269138	0.252499	0.381283	0.145925	0.0381184	0.421775	0.194199	4.14065e-05	0.000124439	3.11329e-09	0.0282837	0.568627	3.6702e-11	0.0033763
CTC-471J1.2	M3	8.49327	6.87468	1.61859	5.25609	-0.0051002	0.939222	-0.0709004	0.418106	0.514714	0.274978	0.319699	0.197374	0.342497	0.288557	5.62696e-11	1.09236e-16	2.76516e-05	9.15798e-07	0.00288155	1.28557e-07
CTC-487M23.5	M3	12.724	10.5651	2.15884	8.40628	0.0105994	0.874091	-0.0224491	0.413817	0.582495	0.371503	0.45254	0.377539	-0.110218	0.737131	9.21358e-11	6.27787e-22	8.33871e-09	8.26694e-13	4.55704e-09	0.0983723
CTC-510F12.2	M3	33.4713	29.9259	3.54544	26.3805	-0.131009	0.0491762	0.0458176	0.402964	0.726968	0.527888	0.477252	0.447014	-0.00735644	0.493136	3.1112e-10	1.97159e-38	1.28896e-17	2.94416e-14	1.68098e-12	0.912425
CTC-524C5.2	M3	74.6182	63.501	11.1171	52.3839	-0.0807778	0.226432	0.0884894	0.653367	0.831329	0.258202	0.335951	0.431548	0.242407	0.185001	6.78332e-29	4.61382e-59	8.60487e-05	2.29631e-07	1.14612e-11	0.000234161
CTC-529I10.1	M3	16.5287	14.8602	1.66847	13.1917	-0.091657	0.169703	0.158474	0.253518	0.598848	0.32375	0.157231	0.276294	0.191623	0.0171131	0.000116573	2.20124e-23	6.53591e-07	0.0180147	2.52136e-05	0.00383298
CTC-529I10.2	M3	44.2335	40.1002	4.13328	35.967	-0.132151	0.0472155	0.18524	0.310047	0.758043	0.540481	0.330995	0.451642	0.00812759	0.00521344	2.00596e-06	1.85037e-43	1.52923e-18	3.53144e-07	9.28504e-13	0.903288
CTC-542B22.2	M3	16.1549	13.2324	2.92255	10.3098	-0.0703352	0.292428	-0.0313161	0.518428	0.591141	0.151693	0.286316	0.231208	0.13093	0.639578	6.03618e-17	1.09339e-22	0.0225478	1.22952e-05	0.00045809	0.0493148
CTC-552D5.1	M3	3.28309	2.34675	0.936339	1.41041	-0.080338	0.228979	0.107508	0.212769	0.412527	0.360065	0.30013	0.426069	-0.0339018	0.106981	0.00129177	1.06718e-10	2.53397e-08	4.36366e-06	2.21114e-11	0.612172
CTC-559E9.1	M3	10.919	6.6448	4.2742	2.3706	0.00404479	0.951782	0.279064	0.460168	0.473381	-0.0867303	0.0979607	0.523763	-0.0339855	2.0732e-05	3.03806e-13	5.05378e-14	0.193923	0.142093	2.54219e-17	0.611294
CTC-559E9.5	M3	40.7556	30.6754	10.0802	20.5952	0.0921519	0.167401	0.371502	0.503216	0.702787	0.0831262	0.133888	0.67946	-0.0248407	8.33899e-09	6.55048e-16	5.63845e-35	0.213173	0.0443595	5.88489e-32	0.710321
CTD-2002H8.2	M3	36.7769	32.2066	4.57029	27.6363	-0.0646931	0.332958	-0.0524656	0.493199	0.712037	0.404239	0.496263	0.402465	-0.230962	0.432513	2.95441e-15	2.9594e-36	2.70292e-10	1.87333e-15	3.28665e-10	0.000464701
CTD-2006H14.2	M3	19.6115	16.3799	3.23164	13.1483	0.0521455	0.43533	0.0774189	0.486668	0.613462	0.208484	0.202785	0.280926	0.313939	0.246396	7.68632e-15	9.33165e-25	0.00162416	0.00218749	1.81545e-05	1.46704e-06
CTD-2007H13.3	M3	19.9685	15.4179	4.55062	10.8672	0.0415652	0.534161	-0.0372163	0.580651	0.625435	0.307589	0.374784	0.348183	-0.0711616	0.577819	9.05368e-22	6.17752e-26	2.43847e-06	6.01344e-09	7.68224e-08	0.28678
CTD-2007L18.5	M3	18.2799	16.5164	1.76356	14.7528	-0.072867	0.275357	0.0602555	0.376533	0.636187	0.337649	0.35919	0.348207	-0.022336	0.367251	5.04414e-09	4.87057e-27	1.97796e-07	2.75378e-08	7.66602e-08	0.738407
CTD-2010I22.2	M3	23.7781	20.1575	3.62065	16.5368	-0.00392052	0.953261	0.0571308	0.499789	0.66468	0.304123	0.376412	0.46	-0.130828	0.392661	1.10286e-15	3.48219e-30	3.20213e-06	5.10611e-09	3.10662e-13	0.0494925
CTD-2011F17.2	M3	9.1735	7.70188	1.47163	6.23025	-0.0326616	0.625253	-0.0629059	0.446194	0.53097	0.171496	0.266787	0.248078	-0.0911466	0.346514	1.86563e-12	7.71307e-18	0.00979411	4.85882e-05	0.000164678	0.172102
CTD-2013N24.2	M3	71.6228	59.3685	12.2543	47.1142	-0.0500124	0.454369	-0.13524	0.672915	0.822944	0.444508	0.585453	0.42173	-0.103169	0.0422372	3.69113e-31	6.38216e-57	2.30946e-12	3.473e-22	3.68952e-11	0.121985
CTD-2017D11.1	M3	9.69688	8.4741	1.22278	7.25132	-0.0492959	0.460867	0.159107	0.31216	0.55598	0.26419	0.301408	0.427166	-0.0440494	0.0166699	1.69346e-06	9.786e-20	5.78787e-05	3.9542e-06	1.94044e-11	0.509989
CTD-2017F17.2	M3	11.6432	6.33576	5.3074	1.02835	-0.021035	0.753136	-0.0951531	0.473215	0.410891	0.119488	0.242943	0.0495235	0.610569	0.153935	5.17108e-14	1.28467e-10	0.0730101	0.00022657	0.458797	1.76744e-24
CTD-2021H9.3	M3	9.16216	6.85507	2.3071	4.54797	-0.144082	0.030363	0.261928	-0.0315224	0.479132	0.530713	0.159784	0.424231	-0.131174	6.73072e-05	0.637373	2.2589e-14	8.05248e-18	0.016207	2.74895e-11	0.0488892
CTD-2024D23.1	M3	7.87177	6.38015	1.49161	4.88854	-0.219494	0.000893677	0.200504	0.110555	0.498042	0.442958	0.211369	0.425285	-0.150254	0.00245903	0.0973418	1.43502e-15	2.80724e-12	0.00139279	2.42657e-11	0.0238757
CTD-2047H16.2	M3	18.5908	15.9746	2.61623	13.3583	-0.0622668	0.351446	-0.0143839	0.305754	0.618105	0.569485	0.490771	0.358198	0.0524679	0.829729	2.81802e-06	3.30102e-25	7.91393e-21	4.2254e-15	3.02538e-08	0.432493
CTD-2134A5.3	M3	3.9095	3.19332	0.716179	2.47714	-0.145072	0.0292303	0.210422	0.164237	0.444279	0.309728	0.125396	0.37543	0.00995149	0.00146521	0.0134305	2.37712e-12	2.05762e-06	0.0598229	5.63634e-09	0.881729
CTD-2134A5.4	M3	14.2981	10.3699	3.92824	6.44162	-0.087322	0.190887	0.383197	0.131111	0.567221	0.434217	0.135663	0.55852	0.0229788	2.55738e-09	0.048998	1.21614e-20	8.28657e-12	0.0415922	6.15189e-20	0.731165
CTD-2196E14.6	M3	59.2272	52.4454	6.78182	45.6635	-0.194922	0.00325736	-0.050418	0.538602	0.810888	0.54598	0.545556	0.403587	0.0161555	0.450714	2.11414e-18	4.92882e-54	5.86123e-19	6.31521e-19	2.90457e-10	0.809137
CTD-2201E18.3	M3	45.1182	31.7463	13.3719	18.3745	0.0648964	0.331438	-0.0433036	0.696089	0.700028	0.255695	0.523745	0.527023	-0.238638	0.517186	4.44126e-34	1.32865e-34	0.000101304	2.54979e-17	1.48733e-17	0.000294533
CTD-2227E11.1	M3	10.0367	5.95609	4.08059	1.8755	-0.0686214	0.304375	-0.33285	0.405441	0.388552	0.343337	0.362245	-0.153986	0.246511	3.00868e-07	2.36587e-10	1.4652e-09	1.19212e-07	2.05701e-08	0.0205634	0.000181651
CTD-2228K2.7	M3	8.98542	7.75578	1.22964	6.52614	-0.050469	0.450255	0.000236382	0.268399	0.529984	0.52297	0.343665	0.280746	0.0105906	0.99718	4.35483e-05	9.0957e-18	2.89342e-17	1.15749e-07	1.83891e-05	0.874194
CTD-2240J17.2	M3	16.075	10.6982	5.37681	5.32139	-0.099308	0.136664	-0.294173	0.550433	0.55079	0.309431	0.404107	0.0920412	0.0979583	6.86637e-06	2.66086e-19	2.49621e-19	2.10687e-06	2.74262e-10	0.167914	0.142103
CTD-2251F13.1	M3	5.99107	5.33343	0.657636	4.67579	-0.0528675	0.428991	0.017614	0.319112	0.493272	0.355233	0.30857	0.284499	-0.0358046	0.792282	9.61283e-07	2.9229e-15	4.00005e-08	2.25622e-06	1.40338e-05	0.59234
CTD-2260A17.1	M3	15.5147	12.8488	2.66594	10.1828	-0.0939059	0.159428	0.229508	0.178035	0.591866	0.489824	0.29357	0.518438	-0.15384	0.000505795	0.00729487	9.42044e-23	4.85449e-15	7.18452e-06	6.02622e-17	0.0206845
CTD-2270P14.1	M3	49.4482	44.6542	4.79393	39.8603	-0.122886	0.0651627	0.117473	0.420209	0.788727	0.516969	0.422727	0.512069	-0.0982194	0.0780144	4.40745e-11	3.13065e-49	7.62657e-17	3.28212e-11	1.65922e-16	0.141039
CTD-2298J14.2	M3	31.8656	21.0744	10.7912	10.2833	0.0257026	0.700744	-0.265881	0.680342	0.632789	0.271446	0.508121	0.250432	-0.16742	5.16572e-05	4.57843e-32	1.09889e-26	3.5338e-05	3.07583e-16	0.000141945	0.0117108
CTD-2303H24.2	M3	40.4723	35.2607	5.21161	30.0491	-0.223077	0.000731079	-0.00423056	0.463861	0.723554	0.479683	0.488178	0.486786	-0.188809	0.94957	1.85452e-13	6.383e-38	2.08958e-14	6.17253e-15	7.55522e-15	0.00439482
CTD-2313F11.1	M3	2.59843	2.04557	0.552868	1.4927	-0.0421247	0.528668	-0.0262032	0.361938	0.408454	0.158525	0.228831	0.21691	0.0426608	0.695204	2.11855e-08	1.69038e-10	0.017077	0.000526059	0.00103089	0.52343
CTD-2315E11.1	M3	31.5554	28.0429	3.51259	24.5303	-0.0743903	0.265419	0.0796408	0.349836	0.6968	0.507971	0.422798	0.500322	-0.212001	0.233057	6.60217e-08	3.57654e-34	3.14875e-16	3.25485e-11	1.01735e-15	0.00134631
CTD-2319I12.2	M3	17.69	12.7415	4.94855	7.79291	-0.0197935	0.767275	-0.239411	0.559474	0.592543	0.362378	0.532021	0.21206	-0.0204646	0.000281083	5.16176e-20	8.19452e-23	2.03099e-08	6.46623e-18	0.00134206	0.759622
CTD-2319I12.4	M3	42.1647	37.4899	4.67478	32.8151	-0.00210375	0.97491	0.0784081	0.422109	0.75803	0.545704	0.483833	0.481797	-0.117849	0.240393	3.52939e-11	1.85977e-43	6.15231e-19	1.15657e-14	1.54753e-14	0.0770598
CTD-2325M2.1	M3	1.70241	1.31592	0.386487	0.929435	0.00633511	0.924545	-0.0559844	0.336026	0.372225	0.15652	0.220106	0.197016	0.0862223	0.402244	2.28126e-07	7.7623e-09	0.018548	0.000863743	0.00293383	0.196557
CTD-2349P21.10	M3	5.95425	5.47864	0.475618	5.00302	-0.0688259	0.302933	0.0682891	0.276794	0.500071	0.256543	0.170597	0.230319	0.0951675	0.306728	2.43431e-05	1.05677e-15	9.58834e-05	0.0101911	0.000482484	0.153872
CTD-2349P21.12	M3	1.17554	1.01531	0.160226	0.855088	-0.0234486	0.725887	0.030596	0.17043	0.341898	0.28486	0.169053	0.137252	0.164532	0.647301	0.0102665	1.35641e-07	1.36708e-05	0.0109063	0.0392389	0.0132625
CTD-2349P21.9	M3	22.2452	20.0145	2.23069	17.7838	-0.0594468	0.373728	0.132081	0.337414	0.67285	0.386455	0.315113	0.432032	0.128801	0.0473333	2.01947e-07	3.75786e-31	1.8245e-09	1.33381e-06	1.08093e-11	0.0531586
CTD-2368P22.1	M3	64.7864	51.6768	13.1096	38.5672	-0.00243406	0.970972	-0.0170843	0.703464	0.800321	0.280891	0.472873	0.4928	-0.117883	0.798393	4.56216e-35	1.14406e-51	1.8199e-05	5.4221e-14	3.134e-15	0.076975
CTD-2371O3.3	M3	18.5071	13.8099	4.69715	9.11279	-0.0485699	0.467504	-0.143305	0.563645	0.559057	0.223475	0.286648	0.0804381	0.180057	0.0312768	2.3816e-20	5.57295e-20	0.000714808	1.20007e-05	0.228398	0.00664636
CTD-2385L22.1	M3	25.2975	13.7851	11.5125	2.27261	-0.179123	0.00693938	0.537862	-0.0323396	0.541343	0.356758	-0.00828498	0.651682	-0.191063	2.4001e-18	0.628668	1.31752e-18	3.46631e-08	0.901424	1.04431e-28	0.00393917
CTD-2510F5.4	M3	9.9834	6.65952	3.32388	3.33565	-0.00360356	0.957036	0.0879663	0.18968	0.471372	0.533489	0.426418	0.502132	-0.272584	0.187622	0.00421341	6.67135e-14	5.04975e-18	2.12119e-11	7.72794e-16	3.26646e-05
CTD-2516F10.2	M3	37.5136	28.8516	8.66201	20.1896	-0.0262403	0.694793	0.00254085	0.661129	0.701839	0.172184	0.321193	0.437515	-0.0662463	0.969699	8.96693e-30	7.57798e-35	0.00949951	8.09111e-07	5.52781e-12	0.321457
CTD-2517M22.14	M3	53.3771	47.9597	5.41742	42.5423	-0.126048	0.058497	0.199057	0.371215	0.783169	0.480208	0.348109	0.524427	-0.00680425	0.00264681	8.57952e-09	4.0773e-48	1.93976e-14	7.73444e-08	2.2803e-17	0.918975
CTD-2517M22.17	M3	3.99364	2.79109	1.20255	1.58855	-0.169995	0.0104652	0.277714	0.0616369	0.360763	0.214527	0.0137592	0.288948	0.214432	2.28133e-05	0.356349	2.3706e-08	0.00117439	0.837018	1.01351e-05	0.00118044
CTD-2528L19.6	M3	22.9791	17.2353	5.74383	11.4914	0.00832431	0.900959	0.307671	0.450965	0.612181	0.0703508	0.135494	0.567521	0.120784	2.42279e-06	1.01324e-12	1.23908e-24	0.29232	0.0418489	1.14924e-20	0.0699313
CTD-2530N21.4	M3	10.793	9.01758	1.77547	7.24211	-0.111084	0.0957422	0.092591	0.345053	0.563377	0.305719	0.368061	0.46267	-0.154549	0.165377	1.02127e-07	2.50346e-20	2.82595e-06	1.17038e-08	2.17607e-13	0.0200999
CTD-2537I9.12	M3	79.7071	66.7622	12.9449	53.8173	-0.101059	0.129845	-0.0942808	0.654391	0.837761	0.500447	0.635235	0.425653	-0.0531167	0.157761	5.21185e-29	8.71407e-61	9.98226e-16	6.12473e-27	2.32293e-11	0.426816
CTD-2537I9.18	M3	41.2688	35.9822	5.2866	30.6956	-0.0659096	0.323929	0.0698316	0.481348	0.752419	0.421019	0.489624	0.524759	-0.10118	0.295906	1.64978e-14	1.70662e-42	4.00989e-11	4.99916e-15	2.15951e-17	0.129386
CTD-2538G9.6	M3	2.76352	2.33439	0.429128	1.90526	-0.116522	0.0804717	0.191331	0.127047	0.411364	0.316011	0.163393	0.325549	-0.0351145	0.00388796	0.0565101	1.21769e-10	1.23969e-06	0.0139224	5.6175e-07	0.599498
CTD-2547G23.4	M3	61.9146	54.8296	7.08505	47.7445	-0.0926906	0.164921	0.105185	0.548559	0.814907	0.385871	0.343199	0.40535	0.18849	0.114821	3.71483e-19	5.66963e-55	1.93884e-09	1.20704e-07	2.38982e-10	0.00446279
CTD-2574D22.4	M3	90.7912	78.1715	12.6197	65.5518	-0.0816631	0.221367	0.2562	0.465302	0.878126	0.533775	0.476	0.744249	-0.181783	9.80394e-05	1.52719e-13	1.15194e-73	4.8113e-18	3.50868e-14	3.87942e-41	0.00613433
CTD-2583A14.8	M3	39.8175	27.0356	12.7819	14.2537	-0.104827	0.11607	0.524923	0.0981564	0.680366	0.424136	0.110775	0.676527	0.0632457	2.10209e-17	0.141295	4.54776e-32	2.7802e-11	0.0966752	1.34782e-31	0.34391
CTD-2587H24.14	M3	36.7663	24.3966	12.3697	12.0269	-0.0949535	0.154804	-0.243895	0.700607	0.654143	0.406943	0.607392	0.234928	0.233075	0.000213665	1.11079e-34	5.55514e-29	2.00159e-10	3.53783e-24	0.000367837	0.000410486
CTD-2647L4.4	M3	57.1581	45.2125	11.9456	33.267	-0.0371255	0.578747	0.247372	0.464987	0.75295	0.381954	0.389739	0.76066	-0.276999	0.000172131	1.59351e-13	1.38731e-42	2.90608e-09	1.29327e-09	6.44454e-44	2.39929e-05
CTD-2649C14.2	M3	34.7772	29.7891	4.98811	24.801	-0.0343355	0.607626	0.0591417	0.537538	0.701443	0.285366	0.261393	0.306506	0.0867703	0.376189	2.53691e-18	8.57112e-35	1.31766e-05	6.97363e-05	2.65624e-06	0.193717
CTD-3092A11.2	M3	63.0041	48.2551	14.749	33.5061	0.00608301	0.927539	-0.160839	0.73593	0.78203	0.378955	0.559888	0.308308	0.112599	0.0155073	8.27885e-40	6.83621e-48	3.94758e-09	4.7827e-20	2.30348e-06	0.0912741
CTD-3099C6.11	M3	17.2589	11.4282	5.83069	5.59751	-0.102105	0.125903	0.451218	0.207274	0.576751	0.194794	0.105545	0.613829	-0.0529796	9.80775e-13	0.00173137	1.94894e-21	0.00327812	0.113579	8.60061e-25	0.428012
CTD-3113P16.11	M3	24.9401	18.5486	6.39151	12.1571	-0.0172219	0.796805	0.212208	0.413374	0.642882	0.308619	0.377849	0.67101	-0.14272	0.0013314	9.6912e-11	9.5128e-28	2.24742e-06	4.41639e-09	6.24276e-31	0.0319808
CTD-3128G10.6	M3	32.392	28.5603	3.83164	24.7287	-0.16786	0.0114891	0.173625	0.260084	0.70836	0.618303	0.405224	0.446184	-0.0329411	0.00890776	7.60409e-05	9.68215e-36	3.15734e-25	2.42342e-10	1.86811e-12	0.622294
CTD-3131K8.2	M3	28.1735	24.1556	4.01785	20.1378	-0.0550342	0.410291	-0.0363032	0.5423	0.695514	0.352584	0.411042	0.304794	0.144667	0.587192	1.11582e-18	5.28882e-34	5.12122e-08	1.26287e-10	3.03839e-06	0.0296897
CTD-3138B18.5	M3	21.7789	17.6223	4.1566	13.4656	0.066089	0.32261	-0.0493389	0.508928	0.641095	0.456588	0.540637	0.409957	-0.0118279	0.460477	2.7132e-16	1.47685e-27	4.87533e-13	1.48859e-18	1.42757e-10	0.85964
CTD-3195I5.3	M3	35.7729	24.2524	11.5205	12.7318	0.0082989	0.90126	-0.198548	0.717751	0.674306	0.336445	0.530222	0.274815	0.0546775	0.00271596	4.51779e-37	2.50807e-31	2.19894e-07	8.74118e-18	2.79682e-05	0.413336
CTD-3203P2.3	M3	4.74808	2.05151	2.69657	-0.645067	-0.0198288	0.766873	0.156742	0.0013954	0.316566	0.503014	0.487427	0.457095	-0.278104	0.0183802	0.983356	1.18476e-06	6.75575e-16	6.88461e-15	4.5609e-13	2.21925e-05
CTD-3214K23.1	M3	2.45419	2.2291	0.225088	2.00402	-0.101793	0.127067	0.0555751	0.237606	0.41497	0.262903	0.162117	0.243123	0.0585958	0.405698	0.000313424	8.07525e-11	6.30769e-05	0.0146953	0.000224081	0.380618
CYP4A22-AS1	M3	34.2173	29.9123	4.30509	25.6072	-0.0809821	0.225256	0.166793	0.289344	0.711218	0.603209	0.38988	0.551571	-0.192062	0.0120336	9.8425e-06	3.85924e-36	8.71755e-24	1.27417e-09	2.17059e-19	0.00375141
CYP4F35P	M3	2.1968	1.66225	0.53455	1.1277	-0.0488596	0.46485	0.148439	0.117158	0.335499	0.149854	-0.0118477	0.182734	0.295538	0.0256457	0.0788229	2.38898e-07	0.0242565	0.859408	0.00586757	6.19463e-06
DARS-AS1	M3	6.44473	4.72379	1.72093	3.00286	0.0239356	0.720428	-0.121407	0.433599	0.476918	0.366857	0.483722	0.212298	0.0102056	0.0684899	8.93509e-12	3.08562e-14	1.31658e-08	1.17524e-14	0.00132494	0.878732
DGCR11	M3	3.76192	2.14584	1.61608	0.529768	-0.000554681	0.993384	0.0040156	0.072622	0.346952	0.531174	0.44436	0.337074	-0.16385	0.952129	0.276979	8.59593e-08	7.45402e-18	2.35297e-12	2.08069e-07	0.013654
DKFZP434I0714	M3	57.926	48.103	9.82297	38.2801	-0.075028	0.261332	-0.0877296	0.643763	0.783029	0.421345	0.503347	0.398484	-0.144195	0.188817	7.64983e-28	4.34553e-48	3.85964e-11	6.42011e-16	5.07694e-10	0.0302317
DLEU2	M3	2.40177	1.7668	0.63497	1.13183	-0.0438873	0.511548	-0.14845	0.37289	0.386689	0.181056	0.326165	0.155608	-0.036685	0.0256348	7.26566e-09	1.78057e-09	0.00634542	5.33283e-07	0.0192528	0.583264
DLGAP1-AS1	M3	3.88369	1.54278	2.34091	-0.798129	0.00132515	0.984194	-0.276405	0.357535	0.314024	0.496025	0.492614	-0.0350937	0.194141	2.5018e-05	3.22131e-08	1.45702e-06	1.94136e-15	3.22124e-15	0.599715	0.00338604
DNAJC3-AS1	M3	24.1091	15.8004	8.30868	7.4917	-0.0981928	0.141147	0.459332	0.110653	0.607177	0.422602	0.0907701	0.663281	-0.190753	3.3946e-13	0.0970439	3.70698e-24	3.33064e-11	0.173888	5.06187e-30	0.00399928
DNM3OS	M3	25.9537	13.5042	12.4495	1.05474	0.045701	0.494237	-0.389069	0.670313	0.543367	0.226393	0.587133	0.0238968	0.113181	1.38776e-09	7.55999e-31	9.26448e-19	0.000605373	2.4742e-22	0.720862	0.0896015
DTX2P1-UPK3BP1-PMS2P11	M3	37.4662	31.1744	6.29182	24.8826	0.0106729	0.873224	0.328192	0.323948	0.728907	0.467805	0.261089	0.642559	-0.0410833	4.48953e-07	6.42801e-07	1.00397e-38	1.08757e-13	7.11578e-05	1.03027e-27	0.538917
EBLN3	M3	83.2686	65.6731	17.5955	48.0777	-0.0407224	0.542491	0.247461	0.571878	0.826257	0.359163	0.389125	0.801118	-0.306178	0.000171174	5.00756e-21	9.39446e-58	2.76088e-08	1.37963e-09	7.67448e-52	2.72574e-06
EDRF1-AS1	M3	34.7266	30.3839	4.34271	26.0412	-0.0592506	0.375309	-0.0092442	0.511467	0.726955	0.424427	0.4288	0.440147	-0.111981	0.89008	1.82385e-16	1.98109e-38	2.68627e-11	1.59594e-11	3.98945e-12	0.0930755
ENTPD1-AS1	M3	63.4066	52.3317	11.0749	41.2568	-0.0802054	0.229751	0.125287	0.497676	0.788062	0.437849	0.502605	0.689237	-0.31153	0.0600472	1.51602e-15	4.27427e-49	5.3046e-12	7.19023e-16	3.46181e-33	1.78149e-06
EP300-AS1	M3	16.6037	14.2603	2.34346	11.9168	-0.115986	0.0818849	0.207144	0.245831	0.610046	0.357776	0.260038	0.535338	-0.206973	0.0017432	0.000189508	1.98227e-24	3.14873e-08	7.62752e-05	3.69189e-18	0.00175894
ERVK-28	M3	17.023	14.1966	2.82639	11.3702	-0.133825	0.044461	0.199829	0.40599	0.619821	0.196544	0.306258	0.467604	-0.010178	0.0025451	2.22567e-10	2.23878e-25	0.00300406	2.70853e-06	1.1177e-13	0.879057
FAM13A-AS1	M3	11.2272	9.85447	1.37274	8.48173	-0.0450143	0.500755	0.028819	0.409375	0.576943	0.308591	0.331274	0.334493	0.00117766	0.666518	1.52411e-10	1.87699e-21	2.25244e-06	3.44736e-07	2.60819e-07	0.985953
FAM215B	M3	49.541	41.9741	7.56698	34.4071	0.0523289	0.433715	0.121313	0.561836	0.77382	0.394491	0.420307	0.590918	-0.0578911	0.0687065	3.33514e-20	2.58941e-46	7.80735e-10	4.35717e-11	1.14458e-22	0.386383
FAM83H-AS1	M3	12.0053	7.41922	4.5861	2.83312	-0.11356	0.0885247	0.0866141	0.012388	0.440115	0.673202	0.452512	0.454805	-0.284281	0.194523	0.853067	4.00549e-12	3.40925e-31	8.29615e-13	6.15734e-13	1.42572e-05
FAM95C	M3	12.9531	8.11239	4.84071	3.27167	-0.102163	0.125685	0.406557	0.00183236	0.483102	0.399328	0.0377457	0.373487	0.333789	2.08971e-10	0.978146	1.28444e-14	4.63229e-10	0.572416	6.84626e-09	2.77318e-07
FBXL19-AS1	M3	41.6534	34.3792	7.27419	27.105	-0.144129	0.0303081	0.149219	0.253496	0.714671	0.697197	0.512747	0.593936	-0.288819	0.0248722	0.000116743	1.25157e-36	3.16873e-34	1.49109e-16	6.14461e-23	1.02319e-05
FLJ21408	M3	3.40666	1.70355	1.70311	0.000440074	-0.117551	0.0778152	-0.238952	0.432213	0.368331	0.213976	0.447701	0.110678	0.0706364	0.000288986	1.05739e-11	1.13985e-08	0.00121006	1.54e-12	0.0969682	0.29036
FLJ22447	M3	42.0692	35.3788	6.6904	28.6884	-0.0529178	0.428551	-0.0810338	0.476225	0.719338	0.653283	0.638349	0.408553	-0.0800611	0.224959	3.40028e-14	2.65889e-37	6.93107e-29	2.88757e-27	1.67165e-10	0.230593
FLNB-AS1	M3	41.1739	36.3587	4.81522	31.5435	-0.133187	0.0454948	0.130598	0.243845	0.728032	0.623763	0.487712	0.514654	-0.165623	0.0498973	0.000214337	1.3625e-38	9.08965e-26	6.60559e-15	1.10279e-16	0.0126561
FMR1-IT1	M3	20.4356	18.5313	1.90432	16.6269	-0.0151343	0.820992	0.0521409	0.400754	0.650172	0.34051	0.341896	0.404879	-0.0990156	0.435371	3.96495e-10	1.53368e-28	1.53522e-07	1.35661e-07	2.5179e-10	0.137828
FTX	M3	4.17106	3.02641	1.14465	1.88176	-0.0292896	0.661407	-0.0642582	0.332064	0.410446	0.259455	0.390832	0.327649	-0.282443	0.336225	3.22022e-07	1.35085e-10	7.92588e-05	1.15231e-09	4.70198e-07	1.62812e-05
GABPB1-AS1	M3	48.1208	37.1755	10.9453	26.2302	-0.0642174	0.336533	0.0246711	0.689795	0.759207	0.328692	0.423785	0.489596	0.0446048	0.712212	2.93463e-33	1.15934e-43	4.30195e-07	2.89761e-11	5.01911e-15	0.504663
GAPLINC	M3	6.94386	5.73843	1.20542	4.53301	-0.0836119	0.210502	-0.00929459	0.276097	0.490809	0.521655	0.396403	0.336721	-0.131657	0.889484	2.55653e-05	4.20237e-15	3.58433e-17	6.35806e-10	2.14638e-07	0.0480563
GHET1	M3	58.9694	50.4983	8.47108	42.0272	-0.102707	0.123672	0.0121107	0.571503	0.777483	0.392258	0.461109	0.531182	-0.283252	0.85632	5.38105e-21	5.21548e-47	9.90643e-10	2.68066e-13	7.44374e-18	1.53593e-05
GHRLOS	M3	2.29696	1.76055	0.536409	1.22414	-0.0162175	0.808419	-0.0445082	0.364243	0.392558	0.21684	0.244883	0.189652	-0.0191134	0.505587	1.6969e-08	9.59552e-10	0.00103486	0.000201006	0.00421914	0.775054
GLIDR	M3	11.7856	8.15086	3.63473	4.51613	0.0653932	0.327742	0.34076	0.369875	0.526676	0.0585917	0.0206162	0.556191	0.0347347	1.5015e-07	9.79336e-09	1.57506e-17	0.380652	0.757896	9.4177e-20	0.603455
GLYCTK-AS1	M3	1.03432	0.832033	0.202289	0.629744	-0.0185842	0.781123	-0.0198395	0.264981	0.313637	0.116219	0.22261	0.218235	-0.113907	0.76675	5.48834e-05	1.50329e-06	0.0812678	0.000750598	0.000958294	0.0875506
GS1-124K5.11	M3	102.223	91.2074	11.0159	80.1916	-0.0744686	0.264915	0.194069	0.547338	0.918067	0.441647	0.413449	0.641695	-0.0376277	0.00339807	4.61241e-19	5.63986e-92	3.30842e-12	9.60856e-11	1.2745e-27	0.573618
GS1-124K5.3	M3	64.8812	54.0668	10.8145	43.2523	-0.0714613	0.28475	-0.0824226	0.632441	0.794062	0.431661	0.543642	0.472709	-0.249879	0.217086	1.19359e-26	2.47555e-50	1.13063e-11	8.83057e-19	5.54652e-14	0.000147007
GS1-393G12.14	M3	14.6737	9.53246	5.14124	4.39122	-0.0601721	0.367915	0.364654	0.02391	0.519825	0.501911	0.209148	0.598011	-0.197448	1.63073e-08	0.720714	4.81977e-17	7.99238e-16	0.00156799	2.62501e-23	0.00287084
GUSBP11	M3	29.6684	24.1888	5.47965	18.7091	-0.138102	0.0380274	-0.0370833	0.58063	0.661773	0.245976	0.373524	0.266715	0.272675	0.57918	9.09153e-22	7.56052e-30	0.000187809	6.82046e-09	4.88242e-05	3.24583e-05
HCG11	M3	46.8489	35.0217	11.8271	23.1946	-0.0149488	0.82315	0.1148	0.590025	0.716295	0.259767	0.428881	0.690707	-0.21853	0.0850793	1.37404e-22	7.32497e-37	7.76482e-05	1.58056e-11	2.23937e-33	0.000942748
HCG18	M3	91.3975	76.272	15.1255	61.1465	-0.0692603	0.299884	0.276207	0.435722	0.862561	0.542104	0.46013	0.795169	-0.266517	2.53684e-05	6.8929e-12	3.24005e-68	1.15446e-18	3.05336e-13	1.44835e-50	4.94822e-05
HCP5	M3	7.37951	4.96051	2.419	2.54151	-0.0178059	0.790071	0.208291	0.299522	0.475089	0.286657	0.329611	0.524549	-0.137496	0.00164086	4.57246e-06	3.98497e-14	1.1992e-05	3.97705e-07	2.23502e-17	0.0388879
HLA-F-AS1	M3	23.4241	17.4259	5.99814	11.4278	-0.0540901	0.41838	-0.0563213	0.604209	0.635286	0.26261	0.483544	0.380017	-0.0398166	0.399413	7.03455e-24	6.04918e-27	6.43226e-05	1.20558e-14	3.54321e-09	0.551515
HM13-IT1	M3	34.6808	26.9863	7.69452	19.2917	-0.111203	0.095385	-0.219913	0.510245	0.675535	0.548271	0.667976	0.324364	-0.189171	0.000873046	2.20898e-16	1.78002e-31	3.91005e-19	1.43023e-30	6.20734e-07	0.00431855
HMGA1P4	M3	1.04534	0.685368	0.35997	0.325398	-0.00686955	0.918201	0.0729248	0.269707	0.293235	0.0995651	0.100942	0.147068	0.33334	0.274976	3.98237e-05	7.36767e-06	0.135646	0.130294	0.0270571	2.88329e-07
HNRNPU-AS1	M3	94.2425	83.6228	10.6197	73.0031	-0.0696611	0.297089	0.0483479	0.629715	0.888959	0.423322	0.430552	0.470647	0.0149057	0.469544	2.27426e-26	6.42741e-78	3.06037e-11	1.29275e-11	7.37177e-14	0.823651
HOTAIRM1	M3	2.93734	2.39604	0.541304	1.85473	-0.0433933	0.516317	0.205347	0.181152	0.40572	0.173015	0.119708	0.288286	0.145349	0.00191534	0.00631741	2.29349e-10	0.00915391	0.0724799	1.06413e-05	0.0289203
HOXA-AS2	M3	17.7024	11.706	5.99632	5.70973	0.0416165	0.533657	0.454347	0.115631	0.568519	0.223663	0.0415263	0.574388	-0.0681686	6.53594e-13	0.0828293	9.51118e-21	0.000707238	0.534545	3.086e-21	0.307584
HOXB-AS3	M3	33.6829	23.5135	10.1694	13.3441	-0.120199	0.0713091	0.441702	0.0713001	0.646277	0.463937	0.145809	0.656843	-0.198108	3.28604e-12	0.285841	4.09151e-28	1.83562e-13	0.0284107	2.76092e-29	0.00277698
INE1	M3	65.3254	58.1393	7.1861	50.9532	0.138684	0.0372151	0.0778399	0.543296	0.834833	0.47213	0.483087	0.517299	0.00555662	0.243829	9.38019e-19	5.42054e-60	6.00888e-14	1.28718e-14	7.23433e-17	0.933795
INTS6-AS1	M3	59.9451	47.5503	12.3948	35.1554	-0.00683718	0.918585	0.0515733	0.715555	0.792152	0.231493	0.353014	0.48166	0.0451735	0.440392	9.35442e-37	6.19218e-50	0.000450484	4.92095e-08	1.57799e-14	0.49924
JPX	M3	2.67028	1.5629	1.10738	0.455526	0.713812	1.6588e-36	0.224061	0.259457	0.319103	0.0451266	0.0338758	0.287836	0.232572	0.000691464	7.92489e-05	9.62015e-07	0.499686	0.612445	1.09998e-05	0.000422852
KANTR	M3	59.2806	52.0071	7.27347	44.7337	-0.0946516	0.156126	0.0595011	0.542058	0.801123	0.455415	0.496867	0.54997	-0.163374	0.37329	1.1637e-18	7.65264e-52	5.68509e-13	1.71174e-15	2.89004e-19	0.0139332
KB-1208A12.3	M3	34.709	29.2818	5.42726	23.8545	-0.109577	0.100359	-0.0396151	0.566323	0.708048	0.376146	0.421431	0.318916	0.245248	0.553532	1.44079e-20	1.06961e-35	5.24459e-09	3.82119e-11	9.76951e-07	0.000196511
KB-1460A1.1	M3	3.32561	2.32742	0.998195	1.32922	-0.0121748	0.855568	-0.0605181	0.268558	0.383282	0.277883	0.301714	0.265913	-0.353775	0.365162	4.30786e-05	2.53512e-09	2.25416e-05	3.86164e-06	5.15462e-05	4.5843e-08
KB-1460A1.5	M3	20.7596	15.8461	4.91344	10.9327	0.0847229	0.204482	0.13672	0.553901	0.590956	-0.0101724	0.161626	0.339032	0.241898	0.040014	1.42693e-19	1.13555e-22	0.879123	0.015003	1.75054e-07	0.00024157
KB-1572G7.2	M3	27.5117	22.4171	5.09456	17.3226	-0.119508	0.0729628	-0.0112246	0.569338	0.658289	0.278144	0.336319	0.251197	0.314315	0.866731	8.13865e-21	1.89333e-29	2.21286e-05	2.22331e-07	0.00013522	1.42303e-06
KB-226F1.2	M3	9.68922	7.70482	1.9844	5.72042	0.0178397	0.789682	0.300717	0.235269	0.535298	0.207687	0.124082	0.464641	0.0657009	4.17075e-06	0.00036045	3.71705e-18	0.00169402	0.0625716	1.66962e-13	0.325466
KB-318B8.7	M3	30.0699	26.3038	3.76611	22.5377	-0.102119	0.125851	0.0655765	0.335709	0.646295	0.462117	0.43861	0.521321	-0.257518	0.326385	2.34551e-07	4.07337e-28	2.34323e-13	4.82811e-12	3.78399e-17	8.99795e-05
KCNMA1-AS1	M3	28.7211	26.2678	2.45324	23.8146	-0.0134625	0.840485	0.152508	0.311929	0.687896	0.442423	0.30102	0.470674	-0.121765	0.0218242	1.72522e-06	5.13903e-33	3.00226e-12	4.07446e-06	7.34408e-14	0.0676723
KCTD21-AS1	M3	9.05911	7.73349	1.32562	6.40788	-0.00650795	0.922493	0.140644	0.349757	0.543143	0.196455	0.19832	0.451486	-0.11703	0.0345889	6.65029e-08	9.63485e-19	0.00301746	0.00274734	9.47358e-13	0.0791515
KDM4A-AS1	M3	6.0868	5.06756	1.01923	4.04833	-0.0640575	0.33774	0.129942	0.293216	0.468874	0.158818	0.11928	0.222751	0.307141	0.0510693	7.37791e-06	9.39886e-14	0.016871	0.0735137	0.000744675	2.52635e-06
KLF3-AS1	M3	34.2817	28.5331	5.74864	22.7844	-0.0553081	0.407961	0.324875	0.367688	0.715046	0.250728	0.204056	0.594319	-0.0611547	5.94623e-07	1.21389e-08	1.10633e-36	0.000139303	0.00204841	5.67505e-23	0.360131
L3MBTL4-AS1	M3	59.5885	53.2709	6.31762	46.9533	-0.102189	0.125587	0.099459	0.468514	0.803321	0.467165	0.475921	0.563814	-0.20862	0.136065	9.87248e-14	2.52007e-52	1.18655e-13	3.54776e-14	2.30723e-20	0.00161253
LA16c-306A4.1	M3	19.899	15.6693	4.22974	11.4396	-0.0649209	0.331255	0.227718	0.486114	0.61686	0.0534128	0.157667	0.514792	0.114822	0.000560992	8.32729e-15	4.36972e-25	0.424239	0.0176936	1.07886e-16	0.0850184
LA16c-316G12.2	M3	11.2772	9.45539	1.82178	7.63362	-0.0551723	0.409115	-0.00221842	0.430676	0.569462	0.273809	0.397099	0.358206	-0.0633566	0.973543	1.27353e-11	7.9496e-21	3.00004e-05	5.89827e-10	3.02324e-08	0.343063
LA16c-358B7.3	M3	104.382	90.0612	14.3204	75.7408	-0.0846836	0.204693	0.0266733	0.661717	0.907684	0.489234	0.559798	0.566565	-0.0547585	0.690015	7.67334e-30	1.97561e-86	5.29187e-15	4.8625e-20	1.37669e-20	0.412643
LA16c-390E6.4	M3	59.2546	44.2415	15.0131	29.2284	-0.0495186	0.458842	-0.179694	0.702881	0.75315	0.397702	0.632792	0.405908	-0.14762	0.00675881	5.4746e-35	1.28318e-42	5.52593e-10	1.09822e-26	2.24614e-10	0.0264814
LA16c-OS12.2	M3	2.79624	2.02858	0.767659	1.26092	-0.00871485	0.896338	0.200584	0.282849	0.368931	0.0397099	0.00875777	0.287687	0.26263	0.00244902	1.58125e-05	1.07465e-08	0.552583	0.89583	1.11203e-05	6.42353e-05
LACTB2-AS1	M3	13.8168	12.5329	1.28388	11.249	-0.0804645	0.228244	0.0249491	0.397665	0.582316	0.268318	0.257285	0.287404	0.0602768	0.709114	5.54782e-10	6.50634e-22	4.37875e-05	9.13616e-05	1.1354e-05	0.367081
LAMTOR5-AS1	M3	19.4436	17.2075	2.23608	14.9714	-0.096882	0.146558	0.157996	0.40701	0.646882	0.291458	0.211505	0.445344	0.0055027	0.0174553	1.98669e-10	3.51596e-28	8.41405e-06	0.00138264	2.07788e-12	0.934435
LENG8-AS1	M3	85.4953	74.6749	10.8204	63.8545	-0.0337748	0.613506	0.118244	0.600211	0.875287	0.398628	0.450166	0.592868	-0.125597	0.0760682	1.65044e-23	1.2857e-72	4.9979e-10	1.12306e-12	7.66343e-23	0.0594112
LIMD1-AS1	M3	21.1226	16.0499	5.07266	10.9773	0.00557361	0.933593	0.315218	0.36017	0.624738	0.312525	0.212622	0.615725	0.09847	1.32241e-06	2.5087e-08	7.25921e-26	1.64444e-06	0.001302	5.63522e-25	0.140022
LINC00106	M3	37.3196	32.611	4.7086	27.9024	-0.197299	0.00289237	-0.0385939	0.465634	0.719328	0.531995	0.483359	0.426898	-0.14345	0.56381	1.46014e-13	2.66782e-37	6.4945e-18	1.23788e-14	2.00331e-11	0.0311044
LINC00174	M3	71.4023	62.8861	8.51612	54.37	-0.123679	0.0634361	0.0483905	0.51856	0.837376	0.551398	0.545562	0.569421	-0.16955	0.469152	5.90945e-17	1.11016e-60	2.23879e-19	6.30836e-19	8.01177e-21	0.0106717
LINC00205	M3	27.125	21.6671	5.45782	16.2093	0.0366746	0.583371	0.146183	0.532271	0.674815	0.29708	0.40208	0.536823	0.16767	0.0280025	6.20056e-18	2.17651e-31	5.51068e-06	3.42879e-10	2.86703e-18	0.0115844
LINC00265	M3	46.185	40.4858	5.69915	34.7867	-0.13909	0.0366572	0.184579	0.435583	0.771295	0.378865	0.385673	0.584972	-0.155512	0.00537931	7.01139e-12	7.67971e-46	3.98377e-09	1.97927e-09	3.82497e-22	0.0193277
LINC00271	M3	10.9828	7.70985	3.27297	4.43688	-0.0526957	0.430495	0.374358	0.16809	0.519378	0.213659	0.100272	0.574327	-0.131794	6.27522e-09	0.0113746	5.18016e-17	0.00123107	0.132878	3.12252e-21	0.0478219
LINC00324	M3	3.71137	1.51583	2.19554	-0.679714	0.019663	0.768767	0.303744	0.373484	0.284483	-0.212602	-0.0823869	0.390015	0.0833369	3.29813e-06	6.84799e-09	1.40504e-05	0.00130347	0.217286	1.2562e-09	0.212011
LINC00339	M3	3.02722	1.63809	1.38914	0.248951	0.0273177	0.682925	0.091236	0.439803	0.355481	0.0173768	0.166096	0.26235	0.183849	0.17168	4.16404e-12	3.90827e-08	0.795017	0.0124012	6.54439e-05	0.0055678
LINC00345	M3	1.6842	1.04493	0.639272	0.405658	0.00414	0.950648	0.270366	0.152292	0.309624	-0.0572505	-0.127348	0.283658	0.143362	3.80646e-05	0.0220139	2.07476e-06	0.391669	0.0559222	1.49155e-05	0.0312099
LINC00467	M3	2.42819	1.28227	1.14591	0.136358	-0.188502	0.0044603	0.326091	0.0901578	0.340657	0.225438	0.0846381	0.443342	-0.0217166	5.36613e-07	0.176822	1.51524e-07	0.000639351	0.204937	2.67513e-12	0.745408
LINC00504	M3	63.7752	58.2105	5.56466	52.6459	-0.164036	0.0135461	0.128269	0.399694	0.794767	0.495276	0.425107	0.546613	-0.194539	0.0541572	4.45136e-10	1.76037e-50	2.17052e-15	2.47857e-11	5.24221e-19	0.00331988
LINC00506	M3	74.982	68.0489	6.93305	61.1159	-0.128799	0.0531619	0.0759392	0.408084	0.813922	0.560819	0.479321	0.557283	-0.261819	0.255568	1.76182e-10	9.68206e-55	4.02679e-20	2.1994e-14	7.71611e-20	6.77939e-05
LINC00571	M3	6.27754	5.20374	1.0738	4.12993	-0.108175	0.104809	-0.0687488	0.208713	0.466944	0.487201	0.372881	0.287224	-0.2096	0.303476	0.00160461	1.22263e-13	7.11471e-15	7.27239e-09	1.15051e-05	0.00153084
LINC00578	M3	2.74678	1.68688	1.0599	0.626978	-0.111857	0.0934397	-0.149653	0.339684	0.376692	0.247056	0.451141	0.218683	-0.0849073	0.0244496	1.65218e-07	4.96376e-09	0.000175574	9.90608e-13	0.000934825	0.203495
LINC00630	M3	41.4997	32.2559	9.2438	23.0121	-0.0648393	0.331865	0.231859	0.341861	0.684758	0.434769	0.376655	0.720136	-0.372941	0.000440937	1.36082e-07	1.28529e-32	7.74629e-12	4.98264e-09	2.03324e-37	7.22879e-09
LINC00635	M3	37.749	34.0527	3.69631	30.3564	-0.0640842	0.337538	0.091596	0.426614	0.741967	0.472414	0.3792	0.497367	-0.0679703	0.169988	2.07231e-11	9.08981e-41	5.77772e-14	3.85072e-09	1.58817e-15	0.308997
LINC00641	M3	81.8245	68.6893	13.1352	55.5541	-0.0765223	0.251926	-0.115814	0.678138	0.852908	0.480518	0.594076	0.429134	-0.020152	0.0823418	8.56021e-32	3.66662e-65	1.85646e-14	5.96888e-23	1.53316e-11	0.763184
LINC00649	M3	4.67465	3.09589	1.57876	1.51713	0.154407	0.0202158	-0.0222869	0.457674	0.435556	0.153351	0.3484	0.317005	-0.0388868	0.738962	4.22582e-13	7.0343e-12	0.0210971	7.53155e-08	1.14299e-06	0.560853
LINC00665	M3	8.26132	5.80657	2.45476	3.35181	-0.0124273	0.852606	0.158291	0.474181	0.497744	0.0488662	0.157312	0.376237	0.186261	0.0172432	4.52205e-14	1.50071e-15	0.464789	0.0179547	5.19706e-09	0.00496634
LINC00672	M3	46.0357	41.4721	4.56362	36.9085	-0.110093	0.0987585	0.13192	0.410845	0.78116	0.521084	0.408491	0.501735	-0.0163561	0.0476077	1.29142e-10	1.0123e-47	3.93192e-17	1.68328e-10	8.21031e-16	0.806814
LINC00680	M3	14.1302	10.7153	3.41486	7.30045	0.0706164	0.290497	0.264066	0.422579	0.575377	0.17275	0.17899	0.559132	-0.0205473	5.83617e-05	3.33981e-11	2.54726e-21	0.0092628	0.00698196	5.49716e-20	0.758681
LINC00854	M3	61.4746	50.2197	11.255	38.9647	-0.123938	0.0628785	-0.146557	0.545873	0.785709	0.683857	0.694524	0.430918	-0.0684137	0.0276001	5.97246e-19	1.27397e-48	1.66852e-32	7.13427e-34	1.23687e-11	0.305845
LINC00891	M3	45.274	31.0076	14.2664	16.7412	-0.0343594	0.607376	-0.22035	0.711489	0.68658	0.203725	0.489852	0.376617	-0.209844	0.000852043	3.5345e-36	7.56013e-33	0.00208377	4.83464e-15	5.00155e-09	0.00151109
LINC00893	M3	36.5679	32.0544	4.51344	27.541	-0.14704	0.0270866	0.0326942	0.533469	0.725182	0.307881	0.343657	0.397244	-0.0589555	0.624908	5.06654e-18	3.65333e-38	2.38294e-06	1.15838e-07	5.80644e-10	0.377696
LINC00894	M3	58.3769	52.4354	5.94147	46.4939	-0.0355339	0.595143	0.0993143	0.517041	0.820501	0.433396	0.403388	0.485242	-0.00666404	0.136639	7.53943e-17	2.55604e-56	9.15889e-12	2.96913e-10	9.44381e-15	0.92064
LINC00909	M3	20.298	15.4291	4.86888	10.5603	-0.0478787	0.473872	0.164801	0.542911	0.618626	0.215915	0.253722	0.507485	-0.0107769	0.0131108	1.00325e-18	2.93494e-25	0.00108872	0.000115058	3.39521e-16	0.872
LINC00910	M3	50.4387	42.2521	8.18662	34.0654	-0.0392473	0.557223	0.247872	0.543956	0.783185	0.312476	0.308893	0.637862	-0.034771	0.000166819	8.35979e-19	4.04845e-48	1.651e-06	2.19909e-06	3.24957e-27	0.603077
LINC00920	M3	1.20092	0.702887	0.498035	0.204852	-0.00313128	0.962663	-0.014019	0.140163	0.303364	0.480835	0.355559	0.218882	-0.0419693	0.833985	0.0352188	3.39726e-06	1.7746e-14	3.87976e-08	0.000924541	0.530191
LINC00921	M3	5.20229	4.14105	1.06124	3.07981	-0.0410821	0.538929	0.0312767	0.423959	0.475773	0.168966	0.253157	0.277773	-0.00113214	0.64	2.83866e-11	3.62199e-14	0.0109483	0.000119309	2.2717e-05	0.986496
LINC00937	M3	11.132	8.91752	2.2145	6.70302	-0.0395163	0.554523	0.0109977	0.375814	0.558878	0.43407	0.521653	0.282388	0.128	0.869401	5.42261e-09	5.75955e-20	8.43633e-12	3.58555e-17	1.63455e-05	0.054668
LINC00967	M3	2.05822	1.06422	0.994005	0.0702136	-0.168047	0.0113961	0.321932	-0.00336471	0.319813	0.273928	0.0220655	0.406157	-0.137606	7.6086e-07	0.959881	9.07197e-07	2.97521e-05	0.741462	2.18468e-10	0.03873
LINC00969	M3	16.4833	12.0387	4.44461	7.59405	-0.0775764	0.245433	0.40127	0.124589	0.574537	0.359227	0.0488727	0.490803	0.207634	3.74728e-10	0.0614993	2.99821e-21	2.74423e-08	0.46473	4.20557e-15	0.00169878
LINC00976	M3	51.1299	46.0839	5.04595	41.038	-0.138237	0.037837	-0.0313579	0.507237	0.763791	0.455047	0.471248	0.417241	-0.126921	0.639131	3.52826e-16	1.79184e-44	5.96518e-13	6.78615e-14	6.21915e-11	0.0567573
LINC00997	M3	18.3574	14.3286	4.02884	10.2997	-0.0618087	0.355007	0.1685	0.195588	0.608666	0.633913	0.488063	0.54019	-0.0402308	0.0111731	0.00315109	2.68094e-24	8.4066e-27	6.27718e-15	1.60809e-18	0.54738
LINC01004	M3	22.5783	19.0707	3.50765	15.563	-0.125989	0.0586142	0.298052	0.204401	0.624673	0.351794	0.10981	0.361459	0.136869	5.11704e-06	0.00201201	7.36882e-26	5.51078e-08	0.0996321	2.21794e-08	0.0397952
LINC01089	M3	46.4322	39.496	6.93622	32.5598	-0.0848787	0.203648	0.224574	0.497429	0.73568	0.274741	0.207549	0.433799	0.202929	0.00067161	1.57334e-15	9.06104e-40	2.8113e-05	0.00170641	8.72021e-12	0.00217135
LINC01125	M3	71.5671	60.3781	11.189	49.189	-0.0145952	0.827266	-0.0713852	0.669392	0.832863	0.423096	0.52871	0.430234	-0.0290585	0.285265	9.72703e-31	1.81842e-59	3.14285e-11	1.12461e-17	1.34323e-11	0.663915
LINC01150	M3	4.80942	3.87045	0.938972	2.93148	-0.0250364	0.708144	0.0656408	0.401766	0.471425	0.136531	0.187218	0.323754	-0.0480341	0.32591	3.5489e-10	6.62292e-14	0.0402922	0.0047443	6.53386e-07	0.472436
LINC01176	M3	10.4264	8.83533	1.59107	7.24426	-0.0810927	0.224621	0.177053	0.313739	0.536926	0.179742	0.116178	0.257412	0.261427	0.00762959	1.49093e-06	2.81678e-18	0.00674382	0.0813766	9.06048e-05	6.9583e-05
LINC01232	M3	55.0285	47.5899	7.43856	40.1514	-0.121575	0.0681043	0.107378	0.535401	0.803304	0.495117	0.453496	0.587053	-0.0743709	0.107407	3.65275e-18	2.54221e-52	2.22279e-15	7.30175e-13	2.5148e-22	0.265544
LINC01301	M3	3.3722	2.23397	1.13824	1.09573	-0.0358699	0.591665	0.262541	0.106932	0.390906	0.217975	-0.017537	0.365787	-0.0847456	6.46177e-05	0.108885	1.14336e-09	0.000972134	0.793169	1.46112e-08	0.20436
LINC01355	M3	68.417	61.1683	7.24874	53.9196	-0.0534804	0.423652	-0.0131825	0.586568	0.826928	0.427597	0.394689	0.368582	0.0214003	0.84376	2.7738e-22	6.34075e-58	1.843e-11	7.64332e-10	1.11209e-08	0.748991
LINC01372	M3	8.06019	6.9231	1.1371	5.786	-0.0511719	0.443963	0.202244	0.299164	0.523954	0.108217	0.0359199	0.306304	0.190979	0.0022493	4.69999e-06	2.46409e-17	0.104674	0.591147	2.69878e-06	0.00395536
LINC01443	M3	1.55676	1.00205	0.55471	0.447337	-0.0607066	0.363668	0.153399	-0.0353091	0.299937	0.375463	0.0680403	0.255772	0.00459205	0.0210565	0.597476	4.42899e-06	5.6176e-09	0.308498	0.000100802	0.945267
LINC01475	M3	0.886553	0.714744	0.171809	0.542934	0.0180821	0.786893	0.0571565	0.153593	0.323803	0.16762	0.195357	0.260624	-0.123988	0.392449	0.0208917	6.50695e-07	0.0116098	0.00318766	7.33785e-05	0.0627718
LINC01481	M3	11.6853	9.14898	2.53629	6.61269	-0.106978	0.108732	-8.96876e-05	0.474872	0.5303	0.239904	0.220432	0.159794	0.252735	0.99893	4.10758e-14	8.62809e-18	0.000272797	0.000848168	0.0162002	0.000122581
LINC01549	M3	4.98485	4.42174	0.56311	3.85863	-0.0732527	0.272818	0.137367	0.26755	0.48689	0.266482	0.246649	0.314835	-0.0048798	0.0390734	4.61369e-05	7.44291e-15	4.95991e-05	0.000180097	1.36429e-06	0.941843
LINC01572	M3	44.6099	40.0503	4.55965	35.4906	-0.0907047	0.1742	0.165195	0.35023	0.767313	0.543769	0.356216	0.537106	-0.118471	0.012891	6.36711e-08	4.1467e-45	8.63764e-19	3.64739e-08	2.7314e-18	0.0755015
LINC01609	M3	62.8589	56.6056	6.25331	50.3522	-0.150216	0.023911	0.178291	0.344153	0.784219	0.524797	0.411978	0.59759	-0.221066	0.00720976	1.10768e-07	2.52513e-48	2.14594e-17	1.13582e-10	2.86789e-23	0.000818612
LL0XNC01-7P3.1	M3	58.7951	50.1019	8.69319	41.4088	-0.0687746	0.303294	0.0768753	0.611675	0.796394	0.35982	0.396053	0.475977	0.0775727	0.249739	1.38536e-24	7.97296e-51	2.59363e-08	6.60202e-10	3.52037e-14	0.245456
LL22NC03-2H8.5	M3	18.0885	15.8896	2.19891	13.6907	0.162837	0.0142546	0.166114	0.41103	0.629573	0.236531	0.191606	0.437105	0.146505	0.0123917	1.26466e-10	2.35171e-26	0.00033431	0.00383611	5.81453e-12	0.0276561
LLNLR-245B6.1	M3	16.4151	13.1205	3.29456	9.82595	-0.0365876	0.584265	0.0587096	0.496886	0.581784	0.312224	0.353922	0.329055	0.327272	0.379692	1.70685e-15	7.23197e-22	1.68484e-06	4.52178e-08	4.17067e-07	4.85499e-07
LNX1-AS2	M3	7.65869	5.47538	2.1833	3.29208	-0.0936412	0.160613	0.348154	0.0540306	0.477609	0.416731	0.115845	0.478416	-0.0405955	7.70322e-08	0.418892	2.80013e-14	6.5957e-11	0.0822594	2.49922e-14	0.543751
MALAT1	M3	10.2055	8.62485	1.58069	7.04417	-0.0405875	0.543831	-0.182059	0.393151	0.505853	0.290377	0.353619	0.0356417	0.168486	0.00605582	9.00848e-10	4.3691e-16	9.11794e-06	4.65142e-08	0.594027	0.0111801
MAP3K14-AS1	M3	48.486	38.7161	9.76998	28.9461	-0.0509978	0.445517	0.27722	0.542337	0.751081	0.220562	0.265272	0.67156	-0.191937	2.36219e-05	1.10858e-18	2.87077e-42	0.000842013	5.38189e-05	5.36579e-31	0.00377434
MATN1-AS1	M3	15.4917	10.5047	4.98691	5.51784	-0.0615894	0.35672	0.0472758	0.587794	0.553677	0.0897845	0.237313	0.385052	-0.00327184	0.479463	2.16407e-22	1.48589e-19	0.178628	0.000318987	2.111e-09	0.960988
MCCC1-AS1	M3	48.7279	42.6164	6.11154	36.5048	-0.0341504	0.609564	0.0456024	0.572941	0.776138	0.318923	0.359764	0.453407	-0.0837903	0.495171	4.08155e-21	9.42584e-47	9.76418e-07	2.60759e-08	7.38724e-13	0.209527
MCM3AP-AS1	M3	83.317	73.3068	10.0103	63.2965	-0.0845036	0.205661	0.220973	0.450522	0.877501	0.49369	0.433589	0.678789	-0.0964368	0.000822872	1.07276e-12	1.96892e-73	2.74756e-15	8.94558e-12	7.12021e-32	0.148432
MEG3	M3	23.1539	16.4452	6.70869	9.73653	-0.0706896	0.289996	-0.272634	0.520595	0.581217	0.40364	0.631305	0.0901573	0.230116	3.25524e-05	4.25589e-17	8.09276e-22	2.88791e-10	1.56284e-26	0.176825	0.000488229
MFI2-AS1	M3	4.8235	3.69476	1.12874	2.56602	0.0322944	0.629149	-0.0884607	0.347626	0.42759	0.338642	0.366932	0.0985353	0.215063	0.185144	8.08325e-08	1.84456e-11	1.81206e-07	1.30697e-08	0.139758	0.00114058
MID1IP1-AS1	M3	10.9171	7.81427	3.10278	4.71149	-0.1514	0.0228126	0.159741	0.0604999	0.490373	0.607157	0.335829	0.47121	-0.32008	0.0162357	0.365307	4.47955e-15	3.72276e-24	2.3209e-07	6.82211e-14	8.87397e-07
MIF-AS1	M3	2.18728	1.52595	0.661325	0.864627	-0.163789	0.0136898	0.280215	0.084042	0.373768	0.209894	0.078244	0.368701	-0.0342176	1.91001e-05	0.208157	6.65667e-09	0.00150704	0.241382	1.09922e-08	0.608861
MINCR	M3	3.29823	1.73485	1.56338	0.171475	0.0396886	0.552795	0.317134	0.19546	0.313905	0.0493688	-0.0785705	0.246216	0.30585	1.13103e-06	0.00317136	1.47114e-06	0.460204	0.239418	0.000185026	2.79688e-06
MIR143HG	M3	25.7606	18.6416	7.11902	11.5226	-0.0205148	0.759051	-0.255986	0.584745	0.622694	0.338255	0.583993	0.227148	-0.145672	9.94143e-05	4.00403e-22	1.16218e-25	1.87509e-07	4.65477e-22	0.000579692	0.0285622
MIR17HG	M3	20.2046	15.4134	4.79124	10.6221	-0.0836159	0.21048	-0.236967	0.522841	0.578426	0.41077	0.467489	0.0660006	0.26254	0.000325686	2.95534e-17	1.40392e-21	1.30235e-10	1.13527e-13	0.32326	6.46197e-05
MIR22HG	M3	7.60229	4.94465	2.65763	2.28702	-0.166391	0.0122446	0.189351	-0.0281868	0.42312	0.644509	0.282801	0.308157	0.0378386	0.00428107	0.673408	3.13403e-11	6.35741e-28	1.58672e-05	2.33127e-06	0.571471
MIR3142HG	M3	8.16361	6.42382	1.73979	4.68404	0.0541752	0.417646	-0.0992966	0.386974	0.485468	0.374922	0.273491	0.106073	0.0487191	0.136709	1.72837e-09	9.14186e-15	5.93104e-09	3.06713e-05	0.111775	0.466136
MIR34AHG	M3	20.5286	11.565	8.96366	2.6013	0.0177156	0.791112	-0.365693	0.559765	0.532701	0.43397	0.663553	0.0684306	-0.0740874	1.47454e-08	4.89225e-20	5.76694e-18	8.53993e-12	4.70817e-30	0.305724	0.267375
MIR600HG	M3	55.3892	39.5853	15.8039	23.7813	-0.0362737	0.587497	0.197979	0.700251	0.734881	0.0304752	0.195067	0.565199	0.0666956	0.00279513	1.2399e-34	1.20815e-39	0.648599	0.00323399	1.78016e-20	0.318179
MIR762HG	M3	1.46262	0.758626	0.703992	0.0546343	0.0255908	0.701985	0.260378	0.100669	0.30466	0.266627	0.126993	0.366	-0.0313709	7.45827e-05	0.131341	3.07058e-06	4.91175e-05	0.0566153	1.43112e-08	0.638993
MIRLET7BHG	M3	20.8187	17.066	3.75271	13.3133	-0.0340398	0.610724	-0.159448	0.466138	0.629064	0.458573	0.563992	0.203818	0.150788	0.0164353	1.36397e-13	2.65011e-26	3.75315e-13	2.2321e-20	0.00207381	0.0233748
MZF1-AS1	M3	26.1766	22.3821	3.79451	18.5876	-0.0170347	0.798966	0.252457	0.416659	0.683738	0.334035	0.221298	0.540909	0.0202969	0.000124775	6.65108e-11	1.72696e-32	2.71442e-07	0.000808042	1.42019e-18	0.761533
NALT1	M3	9.74691	7.85866	1.88825	5.97041	-0.0708499	0.288902	0.0861203	0.406035	0.496143	0.0811418	0.138635	0.21715	0.219269	0.197089	2.21459e-10	1.90738e-15	0.22434	0.0372833	0.0010174	0.00090493
NCK1-AS1	M3	4.9891	3.23188	1.75722	1.47465	-0.00590057	0.929707	0.247364	0.355737	0.436435	0.104444	0.115551	0.47041	-0.0189321	0.000172221	3.81538e-08	6.31476e-12	0.117414	0.0830443	7.61496e-14	0.777131
NDUFA6-AS1	M3	38.789	24.5059	14.2832	10.2227	-0.11592	0.0820597	0.529987	0.317648	0.660166	0.1339	0.0600213	0.764447	-0.0950408	9.09151e-18	1.08436e-06	1.1562e-29	0.044341	0.369119	1.367e-44	0.154423
NDUFV2-AS1	M3	21.1244	17.4092	3.71523	13.6939	-0.0398343	0.551338	-0.00178709	0.538486	0.645841	0.35678	0.39813	0.370149	0.0302754	0.978686	2.15653e-18	4.5629e-28	3.45888e-08	5.27572e-10	9.53262e-09	0.650751
NEAT1	M3	24.0928	18.9609	5.13183	13.8291	-0.0896323	0.179369	-0.214808	0.474465	0.622154	0.499399	0.590963	0.123972	0.157831	0.00115654	4.34709e-14	1.31522e-25	1.16979e-15	1.13406e-22	0.0628066	0.0175747
NFYC-AS1	M3	70.9667	60.968	9.99871	50.9693	-0.0458186	0.493126	0.0247741	0.638373	0.833059	0.386966	0.426773	0.486482	-0.130504	0.711064	2.87054e-27	1.61261e-59	1.72987e-09	2.03351e-11	7.89513e-15	0.0500646
NIFK-AS1	M3	14.3274	9.3292	4.99823	4.33097	-0.0185162	0.781903	0.33008	0.451316	0.533024	0.0155718	0.100691	0.550172	0.13555	3.82014e-07	9.68392e-13	5.46159e-18	0.815908	0.131259	2.7879e-19	0.0417642
NNT-AS1	M3	75.194	60.6229	14.5711	46.0517	-0.063356	0.343068	0.288403	0.567927	0.833247	0.280339	0.391704	0.765673	-0.0482423	1.05501e-05	1.06408e-20	1.43761e-59	1.89314e-05	1.05067e-09	8.22117e-45	0.470516
NOP14-AS1	M3	14.2503	10.1438	4.10647	6.03734	0.0201919	0.76273	0.107836	0.43937	0.55728	0.327488	0.473055	0.557896	-0.141678	0.105909	4.3939e-12	7.72076e-20	4.7667e-07	5.28728e-14	6.89663e-20	0.033268
NPPA-AS1	M3	1.29843	0.915592	0.382834	0.532759	-0.0611119	0.360467	-0.130987	0.27161	0.316166	0.266166	0.30848	0.0158353	0.186701	0.0492151	3.49406e-05	1.22414e-06	5.06699e-05	2.27242e-06	0.812849	0.00486308
NPTN-IT1	M3	88.6567	78.2575	10.3992	67.8584	-0.125104	0.0604255	0.0702231	0.490616	0.868761	0.549045	0.54205	0.620116	-0.27146	0.293199	4.3228e-15	2.6528e-70	3.40754e-19	1.16527e-18	2.09382e-25	3.53031e-05
NRAV	M3	7.55464	4.67423	2.88041	1.79382	-0.0672769	0.31397	0.129448	0.049321	0.422904	0.61098	0.371638	0.44292	-0.214672	0.0519644	0.460639	3.21441e-11	1.61468e-24	8.22801e-09	2.82072e-12	0.00116516
NUP50-AS1	M3	7.76496	4.26777	3.49719	0.770587	-0.0665529	0.319218	-0.304796	0.458642	0.436306	0.368326	0.555059	0.064508	0.179884	3.03807e-06	3.71926e-13	6.41565e-12	1.14038e-08	1.15688e-19	0.334346	0.00669974
NUTM2B-AS1	M3	36.9692	30.6247	6.34445	24.2803	-0.0844504	0.205947	0.297492	0.372473	0.730765	0.433528	0.311662	0.666179	-0.0658875	5.3404e-06	7.57292e-09	5.22706e-39	9.01235e-12	1.76262e-06	2.32659e-30	0.324091
OCIAD1-AS1	M3	3.92402	3.62324	0.300776	3.32247	-0.024388	0.71537	-0.0120203	0.236417	0.45856	0.29236	0.258899	0.208496	-0.0559573	0.857381	0.000336588	3.75974e-13	7.8664e-06	8.22064e-05	0.00162316	0.402472
OGFRP1	M3	5.68181	3.79386	1.88795	1.90591	-0.0966258	0.147634	0.156375	0.077507	0.427403	0.458119	0.323427	0.466339	-0.24843	0.0186588	0.245857	1.88626e-11	3.98534e-13	6.71513e-07	1.32732e-13	0.000161077
OLMALINC	M3	14.7015	11.4412	3.26026	8.18098	-0.172609	0.00932115	0.280054	0.0909963	0.560278	0.472416	0.204531	0.499004	-0.133197	1.93211e-05	0.172814	4.45005e-20	5.77587e-14	0.00199847	1.24161e-15	0.0454779
OR2A1-AS1	M3	3.11976	2.30531	0.814451	1.49085	-0.0114563	0.864007	0.283041	0.163718	0.405223	0.159612	0.0273995	0.364961	0.0429061	1.55951e-05	0.0137311	2.42381e-10	0.0163236	0.682028	1.58293e-08	0.521043
OSGEPL1-AS1	M3	4.95691	4.41675	0.540157	3.8766	-0.0010957	0.986931	0.00672333	0.321778	0.487684	0.255947	0.272115	0.243497	0.00763971	0.919936	7.70695e-07	6.63294e-15	9.96634e-05	3.37418e-05	0.000218982	0.909067
PAXIP1-AS2	M3	53.4469	41.6207	11.8262	29.7945	-0.00582729	0.930577	0.15301	0.578275	0.753996	0.32624	0.44967	0.694657	-0.276849	0.0213885	1.4462e-21	9.21101e-43	5.29894e-07	1.19707e-12	6.85354e-34	2.42481e-05
PCBP1-AS1	M3	8.9715	6.20795	2.76355	3.4444	-0.166564	0.0121534	0.0456846	0.452827	0.516513	0.257526	0.212199	0.224191	0.461259	0.494393	7.96446e-13	8.20274e-17	8.99323e-05	0.00133205	0.000686407	2.62762e-13
PDXDC2P	M3	52.6655	43.98	8.68552	35.2945	-0.18364	0.00562285	0.352423	0.197298	0.767261	0.563149	0.247522	0.599378	-0.073264	5.19846e-08	0.00289258	4.23729e-45	2.61256e-20	0.000170521	1.96844e-23	0.272743
PITRM1-AS1	M3	46.6389	41.1481	5.49083	35.6572	-0.0416883	0.532951	0.0360699	0.518317	0.773016	0.4103	0.463012	0.479539	-0.110256	0.589599	6.14513e-17	3.66572e-46	1.37332e-10	2.07841e-13	2.13277e-14	0.0982567
PKD1P6	M3	43.0002	34.6933	8.30694	26.3863	-0.0203593	0.760822	0.0889514	0.552929	0.742455	0.391089	0.544196	0.585185	-0.142986	0.182709	1.70028e-19	7.58021e-41	1.12142e-09	8.01511e-19	3.66468e-22	0.0316595
PKI55	M3	4.95583	3.30534	1.65048	1.65486	-0.11544	0.0833415	0.230791	0.235077	0.439376	0.215014	0.187246	0.474928	0.107733	0.00046939	0.000364606	4.39083e-12	0.00114368	0.00473771	4.07545e-14	0.106244
PP7080	M3	2.35642	1.62451	0.731915	0.892595	0.0354589	0.595921	0.198892	0.0347454	0.341759	0.393479	0.117496	0.326719	-0.0411928	0.00266907	0.603344	1.37338e-07	8.69892e-10	0.0779554	5.08807e-07	0.537835
PPP3CB-AS1	M3	66.7525	56.1619	10.5906	45.5714	-0.0959904	0.150328	0.218737	0.554016	0.823724	0.354961	0.375681	0.681677	-0.207997	0.000932017	1.39738e-19	4.08052e-57	4.10333e-08	5.49577e-09	3.12575e-32	0.00166653
PRR7-AS1	M3	22.6374	16.5192	6.11826	10.4009	-0.0750099	0.261448	-0.215185	0.596192	0.620765	0.326654	0.550061	0.213897	0.0537751	0.00113307	3.84282e-23	1.80638e-25	5.11657e-07	2.84339e-19	0.0012153	0.421099
PSMA3-AS1	M3	102.93	88.1658	14.7638	73.402	-0.0357465	0.592942	0.139358	0.666848	0.902997	0.386081	0.442963	0.624622	-0.0542658	0.0362944	1.94176e-30	3.86523e-84	1.897e-09	2.80553e-12	7.45716e-26	0.416867
PSMD5-AS1	M3	9.91188	8.10026	1.81162	6.28864	-0.0545751	0.414212	0.131158	0.342727	0.539247	0.226502	0.246683	0.499051	-0.216599	0.0489169	1.2593e-07	1.89197e-18	0.000601606	0.000179718	1.23278e-15	0.00104869
PTCSC3	M3	20.8784	18.2607	2.61773	15.643	-0.128148	0.0543876	0.20084	0.354277	0.650433	0.334532	0.230335	0.483419	-0.0798399	0.00241727	4.37435e-08	1.43517e-28	2.59942e-07	0.000482024	1.2273e-14	0.231887
PTOV1-AS1	M3	32.4815	25.8981	6.58343	19.3147	-0.112716	0.0909342	0.335841	0.358247	0.701835	0.410178	0.288174	0.634206	0.179106	2.31861e-07	3.01138e-08	7.58625e-35	1.39233e-10	1.07294e-05	7.83663e-27	0.00694455
PTOV1-AS2	M3	65.0381	53.4681	11.57	41.8981	-0.0962175	0.149361	-0.132005	0.659753	0.786812	0.451649	0.589927	0.332497	0.096169	0.0474625	1.28912e-29	7.64913e-49	9.2768e-13	1.40188e-22	3.10197e-07	0.149567
PWRN1	M3	2.54385	2.12444	0.419412	1.70502	0.0416263	0.533561	0.105631	0.122827	0.395314	0.383357	0.117117	0.2532	-0.0383824	0.113282	0.065294	7.14819e-10	2.5156e-09	0.0789264	0.00011898	0.565951
RAB30-AS1	M3	2.72222	1.87002	0.852202	1.01781	-0.08186	0.220251	0.290787	0.167778	0.400611	0.269326	0.14016	0.367804	0.204438	8.84439e-06	0.0115301	4.02758e-10	4.08769e-05	0.0352221	1.2002e-08	0.0020081
RABGAP1L-IT1	M3	45.472	41.3057	4.16631	37.1394	-0.137438	0.0389709	0.0773034	0.389097	0.745052	0.48306	0.402126	0.50703	-0.195627	0.247104	1.38369e-09	2.86867e-41	1.29203e-14	3.41156e-10	3.64304e-16	0.00314507
RAD51-AS1	M3	93.2747	81.908	11.3667	70.5413	-0.0759592	0.255443	0.188035	0.586106	0.893924	0.409542	0.363268	0.620659	-0.0728844	0.00456183	3.04457e-22	5.10761e-80	1.49573e-10	1.86434e-08	1.85043e-25	0.275243
RBM26-AS1	M3	6.8486	5.01032	1.83828	3.17205	-0.102495	0.124456	-0.0252144	0.47357	0.483313	0.167504	0.299498	0.330938	-0.129488	0.706164	4.923e-14	1.24616e-14	0.0116682	4.58101e-06	3.54859e-07	0.0518919
RBM5-AS1	M3	38.779	33.6	5.17907	28.4209	-0.0162486	0.808058	-0.00125302	0.555581	0.737439	0.327768	0.420689	0.414229	-0.0962002	0.985054	1.05224e-19	4.7938e-40	4.65446e-07	4.16735e-11	8.78978e-11	0.149434
RFX3-AS1	M3	22.2117	17.8822	4.32945	13.5528	-0.014159	0.832352	0.0581913	0.537645	0.633234	0.168653	0.29054	0.471082	-0.127303	0.383921	2.4908e-18	9.88518e-27	0.0110989	9.00837e-06	6.9437e-14	0.0560112
RNF139-AS1	M3	37.0078	31.0112	5.99658	25.0146	-0.128873	0.0530254	-0.107898	0.573992	0.702977	0.384283	0.395407	0.219955	0.0674241	0.105706	3.33142e-21	5.3131e-35	2.28606e-09	7.07664e-10	0.000871044	0.31291
RORA-AS1	M3	2.19701	1.00844	1.18858	-0.180143	-0.117704	0.0774271	0.313786	0.202644	0.302649	-0.0306669	-0.0208998	0.417264	-0.165347	1.4853e-06	0.00220346	3.59171e-06	0.646539	0.754673	6.20255e-11	0.0128073
RP1-102E24.10	M3	10.5329	8.07525	2.45761	5.61764	-0.138218	0.0378641	0.266097	0.200005	0.505692	0.30314	0.0900097	0.321093	0.379263	5.09096e-05	0.0025224	4.4795e-16	3.45701e-06	0.177537	8.15855e-07	3.82595e-09
RP1-102K2.8	M3	10.3278	8.38546	1.94231	6.44315	-0.117977	0.0767387	-0.0402931	0.280063	0.536232	0.487395	0.523846	0.298714	-0.018863	0.546758	1.93084e-05	3.17098e-18	6.91676e-15	2.50785e-17	4.86488e-06	0.777924
RP11-1000B6.7	M3	43.6331	36.0752	7.55795	28.5172	-0.0730696	0.274021	0.219358	0.463657	0.729307	0.254343	0.296996	0.673371	-0.167906	0.000900441	1.90614e-13	8.728e-39	0.000110548	5.54586e-06	3.25265e-31	0.0114662
RP11-1000B6.8	M3	2.70785	1.85431	0.853541	1.00077	-0.0513804	0.442106	0.0276457	0.418767	0.39161	0.052835	0.196775	0.266699	0.0544025	0.679327	5.21221e-11	1.06122e-09	0.429276	0.0029695	4.88782e-05	0.415692
RP11-1020A11.1	M3	7.37699	6.64966	0.727338	5.92232	-0.0656152	0.326099	0.0371474	0.306881	0.523051	0.358285	0.232783	0.238757	0.175736	0.578523	2.5789e-06	2.85555e-17	3.00057e-08	0.000417628	0.000292414	0.00809992
RP11-1042B17.3	M3	42.3837	38.3891	3.99453	34.3946	-0.0525446	0.43182	0.0593886	0.463268	0.741603	0.420976	0.390911	0.469328	-0.0962034	0.374196	2.00846e-13	1.04029e-40	4.02999e-11	1.14274e-09	8.83394e-14	0.149421
RP11-1046B16.3	M3	28.6323	24.9468	3.68542	21.2614	-0.152708	0.0216494	-0.0177986	0.474286	0.679823	0.420757	0.464831	0.424071	-0.163132	0.790156	4.45641e-14	5.3074e-32	4.13424e-11	1.62742e-13	2.80163e-11	0.0140776
RP11-104N10.1	M3	25.611	21.6632	3.94789	17.7153	0.0177423	0.790803	0.186433	0.490609	0.681223	0.272254	0.308741	0.511608	-0.0439363	0.00492574	4.32753e-15	3.55973e-32	3.34201e-05	2.22578e-06	1.78408e-16	0.511076
RP11-104N10.2	M3	45.754	40.1527	5.60131	34.5514	-0.0286754	0.668081	0.192509	0.429407	0.758782	0.365242	0.343759	0.616186	-0.109711	0.00366993	1.48383e-11	1.37539e-43	1.5404e-08	1.14772e-07	5.08321e-25	0.0999392
RP11-1055B8.4	M3	10.4979	6.47803	4.01987	2.45815	-0.12619	0.0582105	0.394239	0.0895989	0.452704	0.142199	-0.0559351	0.360779	0.20744	8.0203e-10	0.179532	8.09263e-13	0.0326191	0.402659	2.36695e-08	0.00171628
RP11-108K3.4	M3	2.11595	1.27866	0.83729	0.441366	-0.0305666	0.647617	0.305011	-0.0291188	0.31115	0.21781	-0.032691	0.334814	-0.0569633	2.98722e-06	0.66326	1.8366e-06	0.000981057	0.624941	2.53634e-07	0.394053
RP11-108L7.15	M3	12.4564	7.31929	5.13707	2.18222	-0.0845734	0.205285	0.463927	0.0489271	0.492829	0.26945	-0.0415052	0.506973	0.0262909	1.83809e-13	0.464232	3.1209e-15	4.05312e-05	0.534753	3.67517e-16	0.694235
RP11-108L7.4	M3	22.5988	16.9269	5.67187	11.255	-0.163925	0.0136103	0.386899	0.121823	0.614319	0.308315	0.0568181	0.547355	-0.0148441	1.74192e-09	0.0675401	7.7119e-25	2.30234e-06	0.395262	4.59858e-19	0.824367
RP11-1094M14.14	M3	5.98639	5.03884	0.947557	4.09128	-0.026039	0.69702	-0.036992	0.362492	0.489693	0.316981	0.385079	0.285856	-0.0179708	0.580115	2.00889e-08	4.94894e-15	1.14526e-06	2.10512e-09	1.27146e-05	0.788173
RP11-1094M14.5	M3	25.0318	18.0352	6.99662	11.0386	0.0556516	0.405051	-0.178395	0.586196	0.63701	0.383405	0.561246	0.336466	-0.0844126	0.0071754	2.98999e-22	3.99396e-27	2.50314e-09	3.72096e-20	2.19491e-07	0.206151
RP11-10K16.1	M3	4.20717	3.23903	0.968143	2.27089	0.0149076	0.823629	0.233576	0.204741	0.447248	0.281042	0.180147	0.422241	-0.0993339	0.000398533	0.00197671	1.63163e-12	1.80038e-05	0.00661871	3.47489e-11	0.136561
RP11-10N23.2	M3	61.3652	53.2915	8.07363	45.2179	-0.0333325	0.618162	0.152898	0.472073	0.794312	0.380138	0.407625	0.654483	-0.2336	0.0214852	6.05642e-14	2.19397e-50	3.49967e-09	1.85465e-10	5.08951e-29	0.000397966
RP11-1105G2.3	M3	7.75061	6.8359	0.914715	5.92118	-0.0742003	0.266645	0.0595721	0.323824	0.529147	0.326282	0.277325	0.253535	0.229678	0.372719	6.49556e-07	1.04578e-17	5.28033e-07	2.34478e-05	0.000116453	0.000500836
RP11-110I1.11	M3	49.3809	43.4441	5.93674	37.5074	-0.112909	0.0903787	0.061297	0.494269	0.770861	0.417221	0.456274	0.548319	-0.207477	0.359012	2.52138e-15	9.2439e-46	6.23325e-11	5.08004e-13	3.87686e-19	0.00171295
RP11-110I1.12	M3	16.7758	12.7956	3.98015	8.81549	-0.0136554	0.838231	0.225946	0.378855	0.596221	0.220608	0.263864	0.600117	-0.199985	0.000621083	3.98798e-09	3.81941e-23	0.000839851	5.91534e-05	1.68365e-23	0.002525
RP11-111F5.4	M3	1.36141	1.00346	0.357948	0.645512	0.112271	0.0922271	0.172797	0.176215	0.346811	0.174915	0.0564901	0.296039	0.183947	0.00924364	0.00792596	8.70703e-08	0.00840576	0.398	5.96389e-06	0.00554231
RP11-111M22.4	M3	17.5543	15.2982	2.25607	13.0421	-0.0779183	0.243353	0.164565	0.362089	0.617753	0.264945	0.135337	0.343108	0.184634	0.0132435	2.08805e-08	3.57386e-25	5.50157e-05	0.0420888	1.21693e-07	0.00536534
RP11-112J3.16	M3	16.1719	13.1791	2.99285	10.1862	-0.0799942	0.230984	0.294298	0.224546	0.584683	0.289952	0.0400567	0.365697	0.18971	6.80193e-06	0.000672687	4.05353e-22	9.40993e-06	0.549116	1.47389e-08	0.00420731
RP11-1149O23.3	M3	9.812	7.22958	2.58242	4.64716	-0.00114462	0.986347	0.0629509	0.488334	0.535174	0.268573	0.351685	0.425606	0.00567129	0.346169	6.03454e-15	3.79644e-18	4.30327e-05	5.56638e-08	2.33606e-11	0.932431
RP11-118B22.4	M3	3.90176	2.53415	1.36762	1.16653	-0.0267294	0.689397	-0.153973	0.44819	0.411875	0.129929	0.304115	0.152241	-0.0154729	0.0205744	1.44677e-12	1.14922e-10	0.0510922	3.20404e-06	0.0220591	0.817056
RP11-122K13.12	M3	63.497	53.283	10.214	43.0691	-0.0730483	0.274162	-0.0112505	0.612441	0.803351	0.385771	0.574952	0.508145	-0.157073	0.866427	1.16983e-24	2.4817e-52	1.95916e-09	2.76613e-21	3.06455e-16	0.0181316
RP11-122K13.7	M3	3.12115	2.56414	0.557008	2.00713	-0.00516394	0.938464	0.00772025	0.352753	0.424633	0.0770797	0.207501	0.246343	0.0169916	0.908113	5.04156e-08	2.62145e-11	0.248478	0.00171072	0.000183566	0.799463
RP11-1277A3.1	M3	89.8464	76.888	12.9584	63.9297	-0.0661211	0.322375	0.208185	0.569498	0.874796	0.372801	0.405917	0.713754	-0.176369	0.0016501	7.8954e-21	1.94013e-72	7.33025e-09	2.24399e-10	1.6902e-36	0.00787075
RP11-131H24.4	M3	41.6152	31.5872	10.028	21.5593	0.0396396	0.553287	-0.0625631	0.676058	0.708504	0.188156	0.381093	0.438338	-0.137911	0.349154	1.53754e-31	9.24729e-36	0.00453535	3.17418e-09	4.99359e-12	0.0382956
RP11-135A1.2	M3	2.91915	1.98555	0.933608	1.05194	-0.0654447	0.327361	0.202704	0.218496	0.335142	0.024867	-0.0442332	0.156512	0.301467	0.00219671	0.000944544	2.4647e-07	0.710028	0.508223	0.0185539	3.93625e-06
RP11-136H19.1	M3	1.76782	1.30925	0.458572	0.850676	-0.0240302	0.719369	0.229565	0.0828073	0.360439	0.249149	0.0969588	0.352387	-0.0866809	0.000504133	0.21494	2.44511e-08	0.00015395	0.146237	5.21586e-08	0.194178
RP11-1376P16.1	M3	10.6143	9.33114	1.28314	8.048	-0.0153722	0.818227	-0.0642185	0.40358	0.544848	0.302932	0.310973	0.27613	-0.140426	0.336525	2.90693e-10	7.15115e-19	3.51353e-06	1.86273e-06	2.55057e-05	0.0348741
RP11-1376P16.2	M3	49.6022	42.718	6.88426	35.8337	-0.142705	0.0319996	-0.0344414	0.539604	0.769267	0.451059	0.545036	0.458318	-0.109395	0.606518	1.77915e-18	1.81988e-45	1.00113e-12	6.91885e-19	3.882e-13	0.100928
RP11-138I1.3	M3	7.7037	6.66508	1.03862	5.62645	-0.137158	0.0393746	0.188643	0.159859	0.522828	0.393753	0.232148	0.373624	0.0371924	0.00443004	0.0161561	2.96159e-17	8.44863e-10	0.00043351	6.75312e-09	0.578063
RP11-138I1.4	M3	6.88917	2.02984	4.85933	-2.82949	0.0655777	0.326376	0.443352	-0.384716	-0.336638	-0.204399	-0.387215	0.0398531	0.355849	2.67178e-12	2.18594e-09	2.16203e-07	0.00201218	1.68532e-09	0.55115	3.77557e-08
RP11-139H15.6	M3	5.37606	4.60991	0.766146	3.84377	-0.0308648	0.644414	0.0633959	0.314692	0.490122	0.355403	0.273609	0.36972	-0.0193842	0.342763	1.38019e-06	4.64763e-15	3.93693e-08	3.04216e-05	9.94448e-09	0.771954
RP11-13N13.5	M3	20.5273	18.3106	2.21677	16.0938	-0.0314554	0.638089	0.0439237	0.450482	0.655316	0.288713	0.337084	0.338722	0.0508671	0.511198	1.07841e-12	4.10403e-29	1.03117e-05	2.07884e-07	1.79929e-07	0.446685
RP11-140I16.3	M3	2.26798	0.983973	1.284	-0.300032	0.046285	0.488731	0.341239	0.187474	0.274415	-0.0170236	-0.0578215	0.348203	0.329859	1.4386e-07	0.00468623	2.87603e-05	0.799094	0.386955	7.66877e-08	3.89334e-07
RP11-142G1.3	M3	37.1841	33.2781	3.90594	29.3722	-0.0817557	0.220842	0.074088	0.422696	0.706692	0.413816	0.400826	0.507523	-0.204691	0.267372	3.29401e-11	1.64772e-35	9.2143e-11	3.93384e-10	3.3752e-16	0.00198192
RP11-143K11.7	M3	16.8961	14.9405	1.95557	12.985	-0.0646816	0.333044	0.0731841	0.414118	0.632235	0.354667	0.355117	0.415312	-0.0539843	0.273268	8.90235e-11	1.25351e-26	4.21776e-08	4.04375e-08	7.76465e-11	0.419291
RP11-144G6.12	M3	3.68663	2.7908	0.895823	1.89498	-0.115598	0.0829183	-0.0697987	0.328635	0.416216	0.289118	0.36997	0.313314	-0.216675	0.296133	4.32311e-07	6.99864e-11	1.00085e-05	9.70263e-09	1.54311e-06	0.00104431
RP11-146F11.1	M3	1.12015	0.778062	0.342085	0.435977	-0.0630908	0.345096	0.064602	0.265003	0.320141	0.179443	0.137562	0.148854	0.209559	0.333641	5.48047e-05	8.8294e-07	0.00683771	0.0387935	0.0252315	0.00153418
RP11-147L13.12	M3	35.0779	27.2937	7.78415	19.5096	-0.0827389	0.215321	0.407232	0.375416	0.696759	0.163497	0.0904396	0.624266	0.1952	1.93811e-10	5.644e-09	3.62215e-34	0.0138608	0.175467	8.09521e-26	0.00321257
RP11-147L13.13	M3	30.3597	23.4146	6.94512	16.4694	-0.0591945	0.375762	0.404885	0.308617	0.659257	0.206859	0.0883708	0.542316	0.302455	2.51642e-10	2.24783e-06	1.46868e-29	0.0017695	0.185593	1.11259e-18	3.646e-06
RP11-14N9.2	M3	39.7143	35.6639	4.05038	31.6135	-0.128583	0.0535656	0.101893	0.489156	0.745747	0.369488	0.338047	0.460721	0.0008384	0.126695	5.35277e-15	2.20726e-41	1.01739e-08	1.90973e-07	2.82293e-13	0.99
RP11-152N13.16	M3	22.7057	19.4077	3.29798	16.1097	-0.206244	0.00182755	-0.0924704	0.436395	0.655233	0.556595	0.487337	0.275952	0.0806967	0.165931	6.3455e-12	4.19319e-29	8.74912e-20	6.97535e-15	2.58265e-05	0.2269
RP11-155O18.6	M3	10.4857	7.72082	2.76489	4.95593	-0.0843465	0.206508	-0.206767	0.424464	0.51399	0.452449	0.547564	0.16887	0.0123399	0.00177814	2.67442e-11	1.22532e-16	8.36498e-13	4.4313e-19	0.0109944	0.853631
RP11-156E6.1	M3	8.59684	4.39925	4.19759	0.201659	0.0522022	0.43483	0.350482	0.2313	0.403072	0.0798946	0.103338	0.527316	0.287255	6.22061e-08	0.000455627	3.07425e-10	0.231567	0.12137	1.41702e-17	1.14786e-05
RP11-157P1.4	M3	38.0092	28.4575	9.55162	18.9059	-0.126796	0.0570032	-0.238535	0.61189	0.675953	0.479052	0.636722	0.192851	0.206517	0.000296375	1.32132e-24	1.58355e-31	2.28476e-14	4.28116e-27	0.00360871	0.00180159
RP11-159D12.2	M3	43.261	39.1115	4.14952	34.962	-0.0739638	0.268177	0.0504298	0.406404	0.750893	0.542952	0.388433	0.325813	0.16435	0.450608	2.12555e-10	3.08789e-42	9.96037e-19	1.48355e-09	5.49371e-07	0.0133657
RP11-159F24.3	M3	15.7036	12.6753	3.02829	9.64699	-0.074866	0.262367	-0.00196879	0.505241	0.604139	0.335534	0.393416	0.405993	-0.0929718	0.976519	4.80152e-16	7.14145e-24	2.38165e-07	8.75788e-10	2.22492e-10	0.163638
RP11-159F24.6	M3	2.88846	1.54038	1.34808	0.192301	-0.356092	3.69036e-08	0.352469	0.0523331	0.35964	0.148394	0.0468361	0.44073	-0.152432	5.1762e-08	0.433678	2.63861e-08	0.0256912	0.483565	3.71024e-12	0.021891
RP11-159N11.4	M3	11.8808	8.58914	3.29162	5.29751	-0.0801657	0.229982	0.347901	0.281092	0.549213	0.156769	0.063318	0.563174	0.077219	7.88317e-08	1.79393e-05	3.3076e-19	0.0183591	0.343358	2.60032e-20	0.247621
RP11-162J8.3	M3	1.45464	0.802969	0.651676	0.151293	-0.00196447	0.976571	-0.0288093	0.39153	0.305626	-0.015189	0.106039	0.189061	-0.0605508	0.666624	1.07025e-09	2.84667e-06	0.820356	0.111889	0.00434158	0.364903
RP11-164J13.1	M3	78.6319	69.7282	8.90371	60.8245	-0.0889553	0.18269	0.151381	0.532894	0.858591	0.420326	0.421843	0.58166	-0.0986901	0.02283	5.58296e-18	6.22074e-67	4.34783e-11	3.64102e-11	7.41237e-22	0.139134
RP11-165F24.3	M3	18.7991	14.216	4.5831	9.63291	-0.0423954	0.52602	-0.0695631	0.546436	0.585542	0.316962	0.452477	0.400261	-0.176393	0.297771	5.40819e-19	3.4111e-22	1.14702e-06	8.33395e-13	4.18427e-10	0.0078621
RP11-165J3.6	M3	5.6971	4.10156	1.59554	2.50603	-0.00262245	0.968727	0.341098	0.126097	0.460081	0.219402	-0.00282511	0.394864	0.0674723	1.45681e-07	0.0583979	3.07344e-13	0.000898235	0.966311	7.50148e-10	0.312564
RP11-16E12.1	M3	37.7074	25.1052	12.6021	12.5031	-0.0873998	0.190491	-0.344671	0.661133	0.650707	0.369007	0.555886	0.169736	-0.133718	1.05713e-07	8.95618e-30	1.33856e-28	1.06664e-08	9.95427e-20	0.0105848	0.0446321
RP11-173D3.1	M3	10.8743	8.88138	1.99292	6.88846	0.237947	0.000307052	0.176365	0.367317	0.542828	0.228991	0.253764	0.511775	-0.113399	0.00787204	1.25876e-08	1.01774e-18	0.000521208	0.000114747	1.73789e-16	0.0889811
RP11-174G6.5	M3	71.9609	64.8282	7.13266	57.6956	-0.0845117	0.205617	0.150718	0.513114	0.846788	0.347311	0.338911	0.553638	-0.0951614	0.0234404	1.40736e-16	2.45154e-63	8.31951e-08	1.76943e-07	1.4964e-19	0.153899
RP11-17M16.2	M3	1.14657	0.551189	0.595384	-0.0441942	-0.0876377	0.189282	0.279804	-0.0589041	0.266891	0.332164	0.0751849	0.337745	0.010301	1.9668e-05	0.378114	4.82478e-05	3.19254e-07	0.260333	1.96137e-07	0.877608
RP11-180M15.7	M3	48.0936	35.3796	12.714	22.6655	-0.0281088	0.674261	-0.229801	0.682703	0.715284	0.379596	0.597107	0.327794	-0.193541	0.000497247	2.32803e-32	1.02293e-36	3.69841e-09	3.17378e-23	4.64411e-07	0.00348809
RP11-181G12.2	M3	37.1087	30.5562	6.55248	24.0037	-0.10415	0.118455	0.361664	0.275966	0.700188	0.316344	0.171495	0.568859	0.0874623	2.17497e-08	2.58025e-05	1.26431e-34	1.20647e-06	0.00979447	8.91661e-21	0.190173
RP11-182J1.12	M3	48.0487	42.7776	5.27109	37.5065	-0.0632344	0.343997	0.00861779	0.485741	0.77184	0.407149	0.47207	0.476092	-0.180312	0.897486	8.78905e-15	6.08053e-46	1.95607e-10	6.05935e-14	3.46383e-14	0.00656835
RP11-182J23.1	M3	26.3059	23.398	2.90792	20.4901	-0.0514703	0.441307	0.0839148	0.470464	0.687199	0.313046	0.301395	0.415276	-0.0723501	0.208848	7.55939e-14	6.30601e-33	1.57688e-06	3.95822e-06	7.79707e-11	0.278786
RP11-186B7.4	M3	11.4783	7.76108	3.71718	4.0439	-0.153164	0.0212563	-0.184784	0.43911	0.471773	0.345741	0.422498	0.0312933	0.472462	0.00532729	4.53843e-12	6.31282e-14	9.59579e-08	3.37157e-11	0.639823	5.7394e-14
RP11-186N15.3	M3	56.5437	48.9207	7.62301	41.2977	-0.0179502	0.78841	-0.0928463	0.58968	0.797468	0.483786	0.541346	0.371242	0.0356931	0.164209	1.47437e-22	4.70771e-51	1.1644e-14	1.31667e-18	8.55654e-09	0.593494
RP11-188C12.3	M3	22.4429	18.37	4.07288	14.2971	-0.0371749	0.578242	-0.0843215	0.535371	0.644822	0.340195	0.427245	0.357402	-0.111054	0.206642	3.67141e-18	5.8812e-28	1.57881e-07	1.92225e-11	3.26203e-08	0.0958318
RP11-18H7.1	M3	56.1979	49.1862	7.01164	42.1746	-0.0557993	0.403804	0.200288	0.429578	0.799835	0.49409	0.364176	0.627992	-0.204219	0.00248633	1.45354e-11	1.45804e-51	2.58925e-15	1.70795e-08	3.40742e-26	0.00203111
RP11-190A12.8	M3	1.59595	1.16155	0.434402	0.727149	-0.0786507	0.238937	0.135812	0.16976	0.299824	0.0530009	0.0216673	0.129637	0.306368	0.0413665	0.0105738	4.46768e-06	0.427826	0.745967	0.051621	2.68513e-06
RP11-192H23.8	M3	9.62162	7.56145	2.06016	5.50129	-0.115418	0.0834007	0.190559	0.333549	0.50565	0.119988	0.101087	0.26905	0.422991	0.0040372	2.83154e-07	4.50835e-16	0.0718098	0.129739	4.16559e-05	3.18175e-11
RP11-195B17.1	M3	6.66709	5.94459	0.722495	5.2221	-0.0354713	0.595793	0.142586	0.263119	0.517355	0.222671	0.191465	0.347748	-0.00740147	0.0321439	6.21765e-05	7.16961e-17	0.000748017	0.00386259	7.99404e-08	0.911891
RP11-196G11.2	M3	14.391	10.3762	4.01482	6.36138	-0.0837855	0.209553	-0.0830068	0.567496	0.561595	0.194528	0.368948	0.206257	0.317421	0.213833	1.15457e-20	3.48748e-20	0.00332179	1.07289e-08	0.00182633	1.10467e-06
RP11-196G11.4	M3	55.5445	47.5348	8.00977	39.525	-0.124254	0.0622064	0.277853	0.337549	0.790003	0.519798	0.371265	0.671998	-0.222555	2.25897e-05	1.99558e-07	1.71796e-49	4.84108e-17	8.53767e-09	4.75589e-31	0.000752952
RP11-196G18.22	M3	58.3426	50.8099	7.53271	43.2772	-0.0609866	0.361455	0.13939	0.529163	0.809559	0.470711	0.415961	0.582873	-0.128782	0.0362507	1.04288e-17	9.96355e-54	7.30721e-14	7.20713e-11	5.82256e-22	0.0531941
RP11-196G18.23	M3	3.00737	1.52896	1.47841	0.0505452	0.0543597	0.41606	0.291162	0.296505	0.317633	-0.0311368	-0.0448567	0.308633	0.112514	8.6018e-06	5.75664e-06	1.0857e-06	0.641497	0.502257	2.24485e-06	0.0915199
RP11-196G18.24	M3	2.45289	1.72572	0.727178	0.998539	0.0363248	0.58697	0.0585209	0.283567	0.330773	0.135894	0.119728	0.106792	0.370755	0.381228	1.5014e-05	3.5995e-07	0.0412421	0.0724332	0.10935	8.97949e-09
RP11-197N18.2	M3	50.4777	41.1046	9.37316	31.7314	-0.0972176	0.145158	-0.0937202	0.660951	0.74718	0.324428	0.46151	0.330458	0.00508925	0.160258	9.39904e-30	1.28261e-41	6.17425e-07	2.54092e-13	3.69809e-07	0.939352
RP11-199F11.2	M3	29.3549	23.3793	5.97564	17.4036	-0.114805	0.0850648	-0.096789	0.586064	0.671206	0.397843	0.421696	0.213346	0.224198	0.146948	3.0706e-22	5.91536e-31	5.44198e-10	3.70444e-11	0.00125211	0.000686098
RP11-19N8.4	M3	12.0951	7.83479	4.26036	3.57442	-0.0814776	0.222421	-0.2334	0.300965	0.479652	0.619625	0.62557	0.241473	-0.21181	0.000402693	4.09197e-06	2.09874e-14	2.34045e-25	5.98757e-26	0.000247931	0.00136024
RP11-203B9.4	M3	42.0285	35.2342	6.79438	28.4398	-0.0272964	0.683159	-0.103784	0.617219	0.737743	0.367222	0.46181	0.323606	0.0481823	0.119764	4.03033e-25	4.2925e-40	1.27046e-08	2.44134e-13	6.61542e-07	0.471069
RP11-203E8.1	M3	19.1348	13.5698	5.56496	8.00483	-0.0790492	0.236558	-0.112724	0.578514	0.593413	0.327439	0.484896	0.389069	-0.148428	0.0909128	1.37986e-21	6.84703e-23	4.78671e-07	9.9273e-15	1.38769e-09	0.0256569
RP11-203M5.7	M3	57.7341	48.3943	9.33981	39.0545	-0.0403084	0.546607	0.0469621	0.623027	0.796596	0.332485	0.438197	0.530783	-0.108806	0.482387	1.0766e-25	7.222e-51	3.10519e-07	5.08122e-12	7.9586e-18	0.102788
RP11-206L10.9	M3	74.3611	67.3935	6.96766	60.4258	-0.0984169	0.140237	0.196093	0.409596	0.851174	0.511848	0.375079	0.59471	-0.142525	0.00307268	1.48667e-10	1.22939e-64	1.71809e-16	5.83845e-09	5.23278e-23	0.0322183
RP11-20I23.6	M3	21.7872	18.8511	2.93612	15.915	-0.0736218	0.270402	0.106774	0.375385	0.629731	0.365157	0.348392	0.509732	-0.100967	0.109412	5.66182e-09	2.26595e-26	1.5532e-08	7.53699e-08	2.39346e-16	0.130198
RP11-214K3.18	M3	6.38502	5.48443	0.90059	4.58384	-0.0548969	0.411461	0.129422	0.176341	0.482026	0.438016	0.292962	0.373091	-0.166434	0.0520119	0.00788057	1.49785e-14	5.1965e-12	7.52019e-06	7.12175e-09	0.0122219
RP11-214K3.19	M3	6.61857	5.82355	0.795018	5.02853	-0.145614	0.0286259	0.0826438	0.208625	0.50111	0.484361	0.306758	0.305904	-0.0124654	0.215851	0.00161212	9.02802e-16	1.07223e-14	2.6039e-06	2.78507e-06	0.85216
RP11-216B9.6	M3	9.32021	7.27354	2.04667	5.22687	-0.0358439	0.591934	-0.00972769	0.482963	0.540138	0.246585	0.370091	0.325527	0.00387408	0.88437	1.31014e-14	1.6226e-18	0.00018082	9.58785e-09	5.6283e-07	0.953814
RP11-218F10.3	M3	25.2486	19.4299	5.81874	13.6111	-0.0335018	0.616378	-0.125508	0.617234	0.637281	0.261837	0.366952	0.194371	0.235297	0.0595921	4.0175e-25	3.74042e-27	6.77161e-05	1.30446e-08	0.00334765	0.000359846
RP11-218M22.1	M3	6.86635	4.6528	2.21356	2.43924	0.02632	0.693913	0.201342	0.436742	0.465917	0.099664	0.142905	0.46065	-0.0697909	0.00235599	6.08076e-12	1.40526e-13	0.135256	0.0317575	2.84971e-13	0.296188
RP11-225B17.2	M3	10.1003	7.27453	2.82579	4.44874	-0.0689833	0.301826	0.239541	0.114828	0.513535	0.578565	0.358943	0.523115	-0.0117452	0.000278875	0.0850012	1.31677e-16	1.36597e-21	2.81911e-08	2.82575e-17	0.860611
RP11-226L15.5	M3	28.5468	20.7398	7.80703	12.9328	-0.106237	0.111216	0.412351	0.289813	0.663859	0.36799	0.206358	0.674997	0.155994	1.08879e-10	9.50742e-06	4.33821e-30	1.17856e-08	0.00181666	2.06898e-31	0.0189516
RP11-227G15.10	M3	14.0012	11.3832	2.61799	8.76518	-0.00801286	0.904647	-0.0880925	0.493481	0.578822	0.286175	0.394572	0.230424	0.217878	0.186987	2.83388e-15	1.29869e-21	1.24222e-05	7.74003e-10	0.000479542	0.000977394
RP11-227G15.9	M3	31.1272	28.1578	2.96948	25.1883	-0.0798154	0.232031	0.196806	0.330132	0.707456	0.401429	0.305221	0.501319	-0.0905913	0.00296487	3.80329e-07	1.2923e-35	3.68257e-10	2.93848e-06	8.74612e-16	0.174741
RP11-228B15.4	M3	54.1431	39.9488	14.1944	25.7544	-0.01699	0.799482	-0.102665	0.72321	0.74861	0.285231	0.589988	0.373101	0.046424	0.123829	7.17973e-38	7.43439e-42	1.33071e-05	1.38444e-22	7.11432e-09	0.487425
RP11-235E17.6	M3	33.612	28.6356	4.97638	23.6592	-0.209778	0.00151641	-0.0786074	0.37961	0.688617	0.658659	0.599903	0.326069	-0.00890093	0.239196	3.69311e-09	4.15726e-33	1.7182e-29	1.76142e-23	5.37621e-07	0.894137
RP11-23E10.3	M3	15.0602	13.2482	1.81196	11.4363	0.194541	0.00331951	0.0085965	0.449064	0.601988	0.298877	0.28629	0.343164	-0.0164137	0.897738	1.29374e-12	1.13137e-23	4.80422e-06	1.23184e-05	1.21088e-07	0.806147
RP11-23N2.4	M3	82.7238	72.2189	10.5049	61.714	-0.0380512	0.569309	0.0245511	0.610369	0.846511	0.416662	0.44455	0.561357	-0.227841	0.713549	1.84655e-24	2.95218e-63	6.64824e-11	2.2972e-12	3.64537e-20	0.000557021
RP11-242D8.1	M3	116.92	98.095	18.8247	79.2704	-0.0461151	0.49033	0.001983	0.747599	0.922842	0.418541	0.511356	0.558844	-0.0660062	0.97635	1.09375e-41	8.90264e-95	5.35068e-11	1.8561e-16	5.79592e-20	0.323218
RP11-244H3.1	M3	71.231	54.4705	16.7605	37.71	0.00981408	0.88335	-0.0534428	0.757434	0.80003	0.246719	0.453069	0.392702	0.113445	0.423979	2.36063e-43	1.32279e-51	0.000179306	7.71799e-13	9.45018e-10	0.0888501
RP11-245J9.5	M3	49.1045	42.7389	6.36567	36.3732	-0.0973259	0.144708	0.176984	0.39629	0.770177	0.519075	0.420899	0.627634	-0.195454	0.00765365	6.43552e-10	1.23713e-45	5.43944e-17	4.06656e-11	3.70459e-26	0.0031723
RP11-245P10.4	M3	3.69498	3.08543	0.609552	2.47588	0.086172	0.196819	0.181975	0.276241	0.451378	0.19312	0.120305	0.382682	-0.0659474	0.00607969	2.53075e-05	9.60686e-13	0.00356125	0.0710568	2.69679e-09	0.323651
RP11-248J18.3	M3	10.721	6.36862	4.35241	2.01621	-0.00973444	0.88429	0.131563	0.540979	0.478009	-0.0190635	0.196543	0.419444	0.0925862	0.0482175	1.40326e-18	2.64669e-14	0.775626	0.00300429	4.81791e-11	0.165399
RP11-250B2.3	M3	8.70146	7.6804	1.02106	6.65934	0.0156778	0.814677	-0.0330889	0.273965	0.525389	0.487808	0.346066	0.168939	0.0835128	0.620732	2.96756e-05	1.94713e-17	6.51376e-15	9.31706e-08	0.0109608	0.211045
RP11-252K23.2	M3	2.21487	1.80861	0.40626	1.40235	0.00148835	0.982248	0.210553	0.0715742	0.390346	0.316117	0.133178	0.324557	-0.00776353	0.00145499	0.283988	1.21303e-09	1.22909e-06	0.0455096	6.10769e-07	0.9076
RP11-254F7.2	M3	10.1431	6.83711	3.30595	3.53116	-0.0150236	0.822279	0.0168031	0.536873	0.497611	0.0163575	0.247122	0.253419	0.241909	0.801642	2.84266e-18	1.53094e-15	0.806797	0.000174854	0.000117322	0.000241419
RP11-258C19.7	M3	57.8967	49.4992	8.39748	41.1018	-0.025176	0.706591	0.0796016	0.619069	0.785995	0.211452	0.275563	0.392621	0.172445	0.233288	2.65502e-25	1.11657e-48	0.00138659	2.6542e-05	9.53164e-10	0.00938974
RP11-259O2.3	M3	51.737	42.9387	8.79837	34.1403	-0.156436	0.0186122	0.283061	0.165622	0.713728	0.639755	0.371823	0.660832	-0.310924	1.55726e-05	0.0126569	1.70473e-36	2.05027e-27	8.0784e-09	9.70032e-30	1.87005e-06
RP11-260M2.1	M3	26.5207	23.3755	3.14521	20.2303	-0.016972	0.79969	0.0167103	0.486123	0.676159	0.309044	0.298526	0.286968	0.230072	0.802714	8.316e-15	1.49452e-31	2.17285e-06	4.9353e-06	1.17228e-05	0.000489491
RP11-261P9.4	M3	32.7136	29.1994	3.51427	25.6851	-0.121525	0.0682199	0.105937	0.422662	0.713697	0.390998	0.380554	0.482644	-0.109064	0.112237	3.30743e-11	1.72206e-36	1.13223e-09	3.35416e-09	1.37125e-14	0.101969
RP11-263K19.4	M3	32.5112	27.5732	4.93793	22.6353	-0.133822	0.0444656	-0.0821948	0.53611	0.706593	0.445964	0.498826	0.319183	0.15639	0.218364	3.23731e-18	1.69996e-35	1.92087e-12	1.27522e-15	9.55633e-07	0.0186472
RP11-264I13.2	M3	19.6453	15.2141	4.43121	10.7829	-0.0455763	0.495418	0.0421941	0.49789	0.605122	0.338684	0.406765	0.524122	-0.201217	0.527988	1.46826e-15	5.78039e-24	1.80526e-07	2.0418e-10	2.3971e-17	0.00237105
RP11-266K4.9	M3	41.1575	36.3084	4.84911	31.4593	-0.0118521	0.859356	0.0733575	0.448266	0.757226	0.540284	0.451257	0.511346	-0.157822	0.27213	1.43291e-12	2.56511e-43	1.58222e-18	9.75869e-13	1.85896e-16	0.0175807
RP11-268J15.5	M3	13.0547	10.8401	2.21463	8.62549	-0.146909	0.0272247	-0.0659385	0.353583	0.555507	0.491432	0.507604	0.266215	0.0631281	0.323716	4.66706e-08	1.06647e-19	3.83422e-15	3.33279e-16	5.05026e-05	0.344811
RP11-269F21.1	M3	13.7816	11.0228	2.75887	8.26389	0.020043	0.764427	0.12092	0.468209	0.584545	0.172219	0.276662	0.46346	-0.073905	0.069614	1.02924e-13	4.16761e-22	0.00948442	2.45698e-05	1.95717e-13	0.268558
RP11-273B20.1	M3	65.0812	51.5728	13.5084	38.0644	-0.0731049	0.273789	-0.166879	0.628264	0.787594	0.549687	0.69596	0.436512	-0.175567	0.0119891	3.19705e-26	5.31584e-49	3.03989e-19	4.61865e-34	6.25485e-12	0.00816185
RP11-274B21.10	M3	11.8157	10.4461	1.36959	9.07655	-0.00424375	0.949413	0.0770119	0.382814	0.556085	0.218292	0.202899	0.258381	0.166963	0.248896	2.66021e-09	9.60118e-20	0.000955244	0.00217474	8.50487e-05	0.0119455
RP11-274B21.14	M3	69.9033	60.3438	9.55953	50.7842	-0.130249	0.0505181	0.131031	0.459771	0.80736	0.488373	0.475985	0.649778	-0.319672	0.0491382	3.20246e-13	3.15315e-53	5.99997e-15	3.51617e-14	1.69476e-28	9.17848e-07
RP11-274H2.2	M3	5.75431	4.85896	0.895356	3.9636	0.0665284	0.319397	0.168584	0.26648	0.492884	0.259952	0.254203	0.430044	-0.111996	0.0111323	4.96076e-05	3.09527e-15	7.67085e-05	0.000111552	1.37436e-11	0.0930317
RP11-275I14.4	M3	19.2453	16.1497	3.09566	13.054	-0.0984397	0.140145	-0.0526601	0.241198	0.600828	0.692878	0.47285	0.305414	-0.123653	0.430807	0.000252137	1.44808e-23	1.17072e-33	5.43955e-14	2.89431e-06	0.0634911
RP11-276H7.3	M3	10.0476	3.39521	6.65237	-3.25716	-0.157215	0.018026	0.487369	-0.221457	0.347537	0.521363	0.0745002	0.52946	-0.242902	6.94289e-15	0.00080089	8.1495e-08	3.75834e-17	0.264711	9.9257e-18	0.00022715
RP11-278C7.4	M3	4.48516	2.64046	1.84469	0.795774	-0.164056	0.013535	-0.0112972	0.417888	0.366739	0.0988972	0.18341	0.0928699	0.441648	0.865877	5.77089e-11	1.33173e-08	0.138302	0.00568427	0.164102	3.30826e-12
RP11-278C7.5	M3	65.1022	57.6866	7.41554	50.2711	-0.10293	0.122854	0.129737	0.52719	0.830007	0.423425	0.41825	0.591892	-0.0339014	0.0514388	1.44684e-17	1.02195e-58	3.0233e-11	5.5339e-11	9.36965e-23	0.612176
RP11-282O18.3	M3	36.4658	28.644	7.8218	20.8222	-0.127586	0.055463	0.249938	0.274885	0.69586	0.537015	0.422315	0.690363	-0.286693	0.000146463	2.78319e-05	4.76153e-34	2.77453e-18	3.44474e-11	2.48004e-33	1.19611e-05
RP11-283I3.6	M3	65.1123	51.7008	13.4115	38.2893	-0.0159102	0.811981	0.234253	0.587604	0.797623	0.284364	0.368294	0.726459	-0.0751694	0.000382881	2.2491e-22	4.36202e-51	1.41718e-05	1.14402e-08	2.35219e-38	0.260432
RP11-285F7.2	M3	16.0388	8.25606	7.78269	0.473372	-0.116357	0.0809035	0.490077	0.139332	0.476802	0.177365	-0.0689144	0.497225	0.409302	4.67817e-15	0.0363286	3.13594e-14	0.00752156	0.30231	1.62223e-15	1.53677e-10
RP11-286H15.1	M3	28.5587	24.3595	4.19921	20.1603	-0.22436	0.000679828	-0.0657728	0.337975	0.665067	0.660261	0.565323	0.31583	0.0242055	0.324936	1.92204e-07	3.13813e-30	1.12774e-29	1.73926e-20	1.25816e-06	0.717409
RP11-286O1.1	M3	2.79635	1.70242	1.09393	0.608483	0.0267471	0.689201	-0.14734	0.258182	0.348284	0.446892	0.4662	0.181045	-0.190761	0.0267716	8.61626e-05	7.61169e-08	1.70721e-12	1.35246e-13	0.00634869	0.00399766
RP11-288I21.1	M3	58.2474	46.5443	11.7031	34.8412	-0.0966187	0.147664	-0.113085	0.659359	0.775349	0.433788	0.608014	0.443306	-0.10783	0.0898734	1.4301e-29	1.33119e-46	8.73149e-12	3.08972e-24	2.68708e-12	0.105928
RP11-288L9.4	M3	16.1317	13.865	2.26671	11.5983	-0.0442921	0.507658	-0.0591491	0.395932	0.612128	0.426043	0.465841	0.331599	-0.147843	0.37613	6.68827e-10	1.25357e-24	2.21792e-11	1.41983e-13	3.35232e-07	0.0262518
RP11-290F5.2	M3	17.5913	14.8043	2.78703	12.0173	-0.0750166	0.261405	-0.0768576	0.268941	0.586769	0.593739	0.476464	0.311606	-0.241217	0.249848	4.19657e-05	2.66329e-22	6.39992e-23	3.28826e-14	1.77065e-06	0.000251838
RP11-295H24.4	M3	2.43934	1.34116	1.09818	0.242979	-0.0486822	0.466474	0.283291	0.0372736	0.305324	0.125995	-0.0410787	0.255629	0.277055	1.53161e-05	0.577233	2.91479e-06	0.0586025	0.538962	0.000101741	2.3899e-05
RP11-295I5.3	M3	32.7556	29.6827	3.07299	26.6097	-0.0610095	0.361275	0.0315521	0.446257	0.712669	0.395736	0.384013	0.438046	-0.0960111	0.637055	1.85075e-12	2.40934e-36	6.83132e-10	2.35073e-09	5.17751e-12	0.15024
RP11-295P9.3	M3	106.155	95.0026	11.1526	83.8499	-0.12353	0.0637573	0.0880674	0.598348	0.924691	0.488379	0.504485	0.557502	-0.0076906	0.187113	2.44546e-23	6.53285e-96	5.99516e-15	5.39296e-16	7.41345e-20	0.908464
RP11-297C4.3	M3	23.7281	21.1089	2.61923	18.4896	-0.135537	0.041783	0.112743	0.403283	0.674006	0.374436	0.338612	0.476818	-0.0714888	0.0908567	3.00389e-10	2.72658e-31	6.22694e-09	1.81684e-07	3.1291e-14	0.284564
RP11-297D21.4	M3	39.9376	28.7834	11.1542	17.6292	0.0183379	0.783952	-0.0180253	0.707999	0.707202	0.279751	0.396312	0.442902	0.0320703	0.787545	1.08675e-35	1.40081e-35	1.9743e-05	6.42016e-10	2.82716e-12	0.631531
RP11-298I3.1	M3	11.9131	9.52667	2.38642	7.14025	0.0266155	0.690652	0.00043485	0.435379	0.567784	0.393297	0.48334	0.384195	-0.13554	0.994813	7.18904e-12	1.09329e-20	8.86917e-10	1.24134e-14	2.30689e-09	0.0417791
RP11-299J3.8	M3	8.48843	5.4231	3.06533	2.35777	-0.0240327	0.719341	0.242096	0.209552	0.489033	0.43066	0.343783	0.587228	-0.0416388	0.000238659	0.00153473	5.44924e-15	1.27603e-11	1.14524e-07	2.42714e-22	0.533437
RP11-29H23.4	M3	2.1316	1.62803	0.503569	1.12446	-0.0560833	0.401412	-0.103778	0.339014	0.372902	0.299237	0.306785	0.132978	-0.00367833	0.119784	1.75325e-07	7.25683e-09	4.67356e-06	2.59838e-06	0.045838	0.956146
RP11-2B6.2	M3	31.6324	28.5405	3.09189	25.4486	-0.0522351	0.43454	0.0299226	0.449956	0.696266	0.402588	0.349917	0.341932	-0.122128	0.654556	1.15385e-12	4.20811e-34	3.2427e-10	6.55293e-08	1.3523e-07	0.0668514
RP11-2B6.3	M3	0.655555	0.547888	0.107667	0.440222	-0.0777758	0.244218	0.0931551	0.193044	0.305222	0.125446	0.107859	0.181015	0.106514	0.162805	0.00357465	2.93833e-06	0.0597208	0.105834	0.00635763	0.110281
RP11-303E16.2	M3	3.7499	1.99478	1.75512	0.239657	-0.119242	0.0736069	-0.158879	0.268569	0.326749	0.460481	0.464528	0.127541	0.323602	0.0168284	4.30448e-05	5.07547e-07	2.91443e-13	1.69522e-13	0.0555498	6.61723e-07
RP11-304C12.5	M3	0.898211	0.699327	0.198884	0.500443	-0.0628163	0.347203	0.0959229	0.0686194	0.316265	0.347234	0.177686	0.265184	-0.0846296	0.150616	0.304389	1.2143e-06	8.37752e-08	0.00741231	5.41383e-05	0.204983
RP11-304L19.11	M3	34.8767	31.7464	3.13032	28.6161	-0.129646	0.0516033	0.172635	0.356378	0.734464	0.443903	0.292744	0.417209	0.108047	0.00931045	3.59231e-08	1.40296e-39	2.49262e-12	7.64384e-06	6.24205e-11	0.105223
RP11-304L19.13	M3	1.70517	0.93472	0.770448	0.164272	-0.012943	0.846563	0.292558	0.157271	0.290969	-0.0200132	-0.0913063	0.224507	0.253249	7.75084e-06	0.0179846	8.72574e-06	0.764768	0.171349	0.000674171	0.000118609
RP11-304L19.4	M3	38.0143	31.2003	6.814	24.3863	-0.099628	0.135398	-0.0917627	0.519999	0.702949	0.467425	0.592102	0.436984	-0.200509	0.169209	4.68675e-17	5.35907e-35	1.14526e-13	8.97311e-23	5.90251e-12	0.00245843
RP11-306O13.1	M3	53.1194	48.5728	4.54664	44.0261	-0.116057	0.0816957	0.0732291	0.372566	0.767725	0.605939	0.444876	0.453361	-0.106701	0.272973	7.5036e-09	3.48798e-45	4.84591e-24	2.20471e-12	7.4313e-13	0.109655
RP11-307E17.8	M3	68.1498	56.2641	11.8857	44.3784	-0.0694935	0.298256	0.0791906	0.531198	0.796015	0.478064	0.530223	0.67292	-0.330517	0.235718	7.42405e-18	9.59391e-51	2.62633e-14	8.74025e-18	3.68551e-31	3.6795e-07
RP11-30K9.6	M3	25.0225	21.157	3.86551	17.2914	-0.0558931	0.403013	0.294094	0.367327	0.679396	0.328835	0.206809	0.519215	0.168469	6.9072e-06	1.25757e-08	5.99411e-32	4.24979e-07	0.00177417	5.3188e-17	0.0111882
RP11-313D6.3	M3	20.6972	15.5908	5.10644	10.4843	0.0117475	0.860584	0.0850595	0.576919	0.611384	0.0932167	0.2617	0.403277	-0.0857254	0.202683	1.88581e-21	1.47712e-24	0.162526	6.83316e-05	3.00566e-10	0.199158
RP11-314D7.2	M3	29.0794	23.1428	5.93653	17.2063	0.030164	0.651952	-0.235386	0.485855	0.650742	0.548554	0.644076	0.235391	-0.0626851	0.000357947	8.64433e-15	1.32687e-28	3.7185e-19	7.07847e-28	0.00035785	0.348213
RP11-315I20.1	M3	14.0225	10.9353	3.08719	7.84813	0.00582431	0.930613	-0.0652566	0.547191	0.586689	0.203879	0.349851	0.272963	0.105337	0.328756	4.73382e-19	2.7065e-22	0.00206722	6.5928e-08	3.18183e-05	0.114294
RP11-317N12.1	M3	1.32493	1.17943	0.145501	1.03393	-0.0541538	0.417831	0.0106017	0.182272	0.358691	0.300071	0.244648	0.200519	-0.0104407	0.874064	0.00599567	2.88727e-08	4.38357e-06	0.000203958	0.00245718	0.875961
RP11-323P17.2	M3	34.3627	30.4929	3.86978	26.6231	-0.141231	0.0338339	0.125983	0.487125	0.737386	0.352241	0.317512	0.445365	0.0424461	0.0586275	7.19288e-15	4.88739e-40	5.28723e-08	1.09649e-06	2.07243e-12	0.525525
RP11-324C10.1	M3	23.4126	20.3666	3.04601	17.3206	-0.0447739	0.503047	-0.0302048	0.487887	0.661927	0.33452	0.399639	0.386651	-0.0833251	0.651512	6.43929e-15	7.25687e-30	2.60223e-07	4.47777e-10	1.78763e-09	0.212076
RP11-324I22.3	M3	2.86536	1.41225	1.45311	-0.0408627	-0.0831739	0.21291	-0.237803	0.363226	0.31502	0.249171	0.47122	0.0749343	0.0481309	0.000309726	1.87176e-08	1.34387e-06	0.000153732	6.81211e-14	0.26193	0.471543
RP11-324I22.4	M3	15.3712	13.313	2.05824	11.2547	-0.0691871	0.300396	0.187706	0.389358	0.6079	0.209452	0.147986	0.41826	0.00976155	0.00463449	1.34626e-09	3.16745e-24	0.00154288	0.0261051	5.52758e-11	0.88397
RP11-324O2.3	M3	65.1274	56.7956	8.33174	48.4639	-0.160536	0.0157056	0.20068	0.269708	0.802145	0.717451	0.443457	0.591047	-0.180219	0.00243702	3.98224e-05	4.57339e-52	4.99254e-37	2.63662e-12	1.11468e-22	0.00659685
RP11-325K4.2	M3	22.2293	14.8915	7.33777	7.55376	0.0280181	0.675252	-0.32813	0.542514	0.574634	0.379641	0.508593	0.160545	-0.157608	4.51333e-07	1.07493e-18	2.94197e-21	3.68147e-09	2.85836e-16	0.0156991	0.0177367
RP11-325K4.3	M3	21.7276	16.3013	5.42627	10.8751	-0.000405612	0.995162	-0.244543	0.54379	0.605265	0.353751	0.47212	0.222724	-0.112446	0.000205288	8.60536e-19	5.60552e-24	4.59442e-08	6.01702e-14	0.000745785	0.0917158
RP11-326C3.14	M3	30.1178	22.7404	7.37741	15.363	-0.0114848	0.863671	-0.139152	0.63668	0.666235	0.306345	0.449804	0.315043	-0.11993	0.0365736	4.32493e-27	2.29189e-30	2.6901e-06	1.17652e-12	1.34138e-06	0.0719484
RP11-326I11.3	M3	34.8513	23.6547	11.1965	12.4582	-0.0515479	0.440618	-0.195006	0.69537	0.667935	0.377495	0.562455	0.311415	-0.0609447	0.00324372	5.52477e-34	1.44653e-30	4.57741e-09	2.97267e-20	1.79793e-06	0.361786
RP11-326N17.2	M3	41.6047	37.8119	3.79286	34.019	-0.126284	0.0580211	0.135219	0.296243	0.718802	0.528082	0.400941	0.481685	-0.171467	0.0422707	5.87248e-06	3.1813e-37	1.24812e-17	3.88455e-10	1.57256e-14	0.00980675
RP11-333E1.1	M3	32.5194	25.8155	6.7039	19.1116	-0.0361998	0.588258	-0.0602961	0.603783	0.696006	0.305263	0.468913	0.427261	-0.136513	0.366928	7.70878e-24	4.55506e-34	2.92872e-06	9.34972e-14	1.91837e-11	0.0403193
RP11-333E1.2	M3	16.625	12.8483	3.77668	9.07165	0.0022322	0.973379	0.276149	0.420943	0.584596	0.0531686	0.105188	0.500915	-0.00341331	2.54727e-05	4.04562e-11	4.12484e-22	0.426363	0.11481	9.29882e-16	0.959303
RP11-334C17.5	M3	15.9259	12.8162	3.10977	9.70639	-0.0458909	0.492444	-0.0848239	0.505603	0.595289	0.310248	0.427534	0.263578	0.0153117	0.203941	4.54095e-16	4.63922e-23	1.97406e-06	1.85693e-11	6.0299e-05	0.818929
RP11-336K24.5	M3	25.0943	17.1942	7.90009	9.29411	-0.190972	0.00395685	0.432059	0.0182557	0.592448	0.468275	0.15583	0.634513	-0.202718	1.07743e-11	0.784896	8.3569e-23	1.02007e-13	0.0190788	7.28099e-27	0.00219505
RP11-342K6.2	M3	8.0613	5.39636	2.66494	2.73141	-0.0951079	0.154132	0.31907	0.159274	0.483198	0.225884	0.114217	0.579342	-0.181761	9.64647e-07	0.0165543	1.26692e-14	0.000623295	0.0866866	1.17248e-21	0.00614052
RP11-345P4.7	M3	8.94875	7.8704	1.07834	6.79206	0.00873047	0.896153	0.055427	0.351311	0.545069	0.282409	0.271568	0.387991	-0.126741	0.406953	5.76257e-08	6.87922e-19	1.63212e-05	3.50406e-05	1.55392e-09	0.0571128
RP11-346D14.1	M3	73.5088	66.1349	7.37391	58.7609	-0.137318	0.0391436	0.185481	0.359337	0.803546	0.508671	0.401168	0.620444	-0.261089	0.00515406	2.71572e-08	2.24746e-52	2.82379e-16	3.7894e-10	1.94321e-25	7.11588e-05
RP11-347C12.11	M3	8.37365	6.5432	1.83045	4.71274	0.00804201	0.904301	0.274226	0.285876	0.518373	0.244654	0.195666	0.506835	0.0623598	2.91423e-05	1.26961e-05	6.08943e-17	0.00020388	0.00313884	3.7548e-16	0.350725
RP11-347C18.5	M3	6.61561	5.62034	0.995269	4.62507	-0.0159199	0.811868	0.229207	0.221105	0.495227	0.226462	0.0746253	0.350502	0.165739	0.000514705	0.000816846	2.18654e-15	0.000602989	0.263908	6.20906e-08	0.0125931
RP11-347I19.7	M3	67.185	59.3532	7.83187	51.5213	-0.137866	0.0383596	0.198432	0.467981	0.827468	0.445904	0.37189	0.602521	-0.142897	0.00273182	1.0618e-13	4.61487e-58	1.93551e-12	8.0247e-09	1.00984e-23	0.0317672
RP11-347I19.8	M3	57.0224	50.2651	6.75728	43.5079	-0.0961486	0.149654	0.197062	0.487545	0.795598	0.3839	0.322778	0.523702	-0.0386084	0.00292714	6.76796e-15	1.17579e-50	2.37834e-09	7.08988e-07	2.56758e-17	0.563664
RP11-348N5.7	M3	28.7533	24.1651	4.58818	19.5769	-0.0301573	0.652024	0.311116	0.366197	0.680704	0.155397	0.0996494	0.507124	-0.0070827	1.84161e-06	1.40392e-08	4.1295e-32	0.0194189	0.135314	3.59053e-16	0.915672
RP11-348N5.9	M3	20.7644	17.0192	3.74517	13.2741	-0.0626386	0.348571	0.32722	0.309002	0.630981	0.168551	0.0923308	0.533033	0.0374645	4.87669e-07	2.18004e-06	1.68721e-26	0.0111484	0.166574	5.45357e-18	0.575282
RP11-34P13.7	M3	18.6238	15.5766	3.04719	12.5294	-0.0789632	0.23707	0.15669	0.356304	0.635892	0.421578	0.420904	0.523519	-0.0787372	0.0184191	3.61741e-08	5.2296e-27	3.75569e-11	4.06395e-11	2.64569e-17	0.238419
RP11-350J20.5	M3	37.8266	34.3932	3.43334	30.9599	-0.0934429	0.161504	0.120737	0.400837	0.745386	0.437569	0.390137	0.490528	-0.0637959	0.0700409	3.9291e-10	2.52944e-41	5.49119e-12	1.24019e-09	4.37875e-15	0.339721
RP11-351C21.2	M3	5.29191	4.04087	1.25105	2.78982	-0.0523653	0.433395	-0.115045	0.424357	0.464616	0.277323	0.404924	0.163554	0.151836	0.0844097	2.70842e-11	1.67529e-13	2.34509e-05	2.50536e-10	0.0138274	0.022419
RP11-351I21.11	M3	12.2128	7.62813	4.58471	3.04342	-0.210184	0.00148392	0.44527	0.148975	0.507919	0.205408	0.00353886	0.513444	0.150316	2.0974e-12	0.0251121	3.17412e-16	0.00190927	0.957807	1.33576e-16	0.0238166
RP11-355O1.11	M3	42.1871	36.4068	5.78021	30.6266	-0.0475591	0.476831	0.21925	0.50065	0.750664	0.278189	0.245712	0.494559	0.147984	0.000905881	9.68088e-16	3.37367e-42	2.20582e-05	0.000190918	2.41518e-15	0.0261069
RP11-358L22.3	M3	6.32793	4.86733	1.46059	3.40674	0.032227	0.629865	0.150068	0.341389	0.452367	0.08875	0.0607515	0.260522	0.384424	0.0240516	1.41952e-07	8.454e-13	0.183706	0.363313	7.38748e-05	2.25295e-09
RP11-359B12.2	M3	7.85718	5.61958	2.23761	3.38197	-0.0531762	0.426298	0.291512	0.24523	0.494226	0.180578	0.126956	0.546676	-0.174975	8.3802e-06	0.000196727	2.53732e-15	0.00648796	0.0566885	5.18468e-19	0.00838337
RP11-359J14.2	M3	56.5887	50.2125	6.37614	43.8364	-0.147455	0.0266519	0.134857	0.446265	0.785764	0.383094	0.357617	0.61301	-0.212636	0.0428298	1.84899e-12	1.2418e-48	2.58468e-09	3.1964e-08	1.03148e-24	0.00130104
RP11-359K18.4	M3	27.4697	23.8334	3.63638	20.197	-0.0743062	0.265961	0.229678	0.16248	0.668206	0.566431	0.271568	0.471195	-0.077631	0.00050084	0.0144716	1.34366e-30	1.41189e-20	3.50409e-05	6.83644e-14	0.2451
RP11-35G9.5	M3	20.1332	13.4492	6.68404	6.76511	-0.0438042	0.512349	0.119211	0.5957	0.582797	0.0939115	0.271604	0.50619	-0.0279398	0.0736836	4.25793e-23	5.91139e-22	0.159403	3.49535e-05	4.14777e-16	0.676108
RP11-361L15.4	M3	4.90839	4.15824	0.750155	3.40808	-0.0273428	0.682651	0.221538	0.101601	0.465877	0.291789	0.132936	0.350488	0.00725283	0.000797255	0.127791	1.41296e-13	8.20914e-06	0.0459056	6.21741e-08	0.913654
RP11-365N19.2	M3	13.3214	11.5593	1.76205	9.79728	-0.0601594	0.368016	-0.0667222	0.218995	0.568865	0.560551	0.45256	0.204733	0.0481248	0.317986	0.000918797	8.90494e-21	4.23142e-20	8.24529e-13	0.00197756	0.471598
RP11-365O16.3	M3	1.16099	0.883668	0.277326	0.606343	0.0066579	0.920713	0.222638	0.160705	0.333006	0.0927138	0.0186416	0.296937	0.0428911	0.000749418	0.0155946	2.96817e-07	0.164815	0.780464	5.57081e-06	0.521188
RP11-373L24.1	M3	62.8121	50.3103	12.5018	37.8085	-0.0934285	0.161569	0.142242	0.645281	0.799494	0.358104	0.426754	0.623817	0.0384505	0.0325659	5.24665e-28	1.72825e-51	3.05263e-08	2.0381e-11	8.977e-26	0.565261
RP11-378A13.2	M3	16.0883	12.095	3.99332	8.10168	-0.1453	0.0289747	0.331515	0.123888	0.567425	0.423624	0.193821	0.54809	-0.216015	3.37671e-07	0.0629869	1.17012e-20	2.95307e-11	0.00344016	4.03766e-19	0.00108277
RP11-378J18.9	M3	77.5972	66.0763	11.5209	54.5554	-0.145746	0.0284804	-0.0369724	0.586259	0.832605	0.53466	0.626544	0.519749	-0.242851	0.580315	2.95214e-22	2.1281e-59	4.14236e-18	4.77593e-26	4.87942e-17	0.000227856
RP11-379F4.4	M3	1.94548	1.68774	0.25774	1.43	0.0651063	0.329874	0.0784265	0.234201	0.397371	0.208346	0.235876	0.288119	-0.0100316	0.240283	0.000384051	5.72696e-10	0.00163609	0.000347649	1.0773e-05	0.880784
RP11-37B2.1	M3	48.9064	35.9501	12.9562	22.9939	-0.086373	0.195772	-0.269762	0.684538	0.729502	0.484751	0.659844	0.237756	0.00570131	3.96747e-05	1.37003e-32	8.151e-39	1.01368e-14	1.25862e-29	0.000310618	0.932075
RP11-380G5.2	M3	10.2827	9.48854	0.79418	8.69436	-0.0857019	0.199282	-0.0116866	0.312196	0.531475	0.314605	0.297027	0.265748	-0.173487	0.8613	1.68867e-06	7.08713e-18	1.39001e-06	5.53296e-06	5.21232e-05	0.00896305
RP11-384M15.3	M3	1.37363	1.17763	0.195998	0.981631	-0.0935589	0.160982	0.0212487	0.199814	0.359485	0.32464	0.17039	0.163695	0.160132	0.750711	0.00254697	2.67768e-08	6.06494e-07	0.0102847	0.0137446	0.0159731
RP11-385D13.3	M3	1.98881	1.67104	0.317768	1.35327	0.00353961	0.957798	0.0190216	0.235311	0.357606	0.229767	0.209091	0.175358	0.0783514	0.776106	0.000359547	3.19972e-08	0.00049825	0.00157276	0.00823936	0.240734
RP11-385F5.4	M3	14.7361	12.1184	2.61766	9.50077	-0.0424307	0.525675	-0.0953722	0.445713	0.592014	0.36422	0.485574	0.303659	-0.0710736	0.152985	1.98309e-12	9.13817e-23	1.70059e-08	9.00293e-15	3.32015e-06	0.287378
RP11-385F5.5	M3	6.11857	4.11372	2.00485	2.10887	-0.0367917	0.582169	-0.0907405	0.460346	0.42895	0.13248	0.229389	0.114532	0.379776	0.174029	2.96707e-13	1.56736e-11	0.0466638	0.000509295	0.0858135	3.63145e-09
RP11-388C12.5	M3	9.71125	8.59866	1.11259	7.48608	-0.0928027	0.164409	0.173499	0.272842	0.555115	0.259792	0.18467	0.408081	-0.107117	0.0089582	3.20861e-05	1.14512e-19	7.75175e-05	0.00535621	1.76251e-10	0.108272
RP11-388C12.8	M3	14.7943	12.3872	2.40706	9.98017	-0.0964036	0.148572	0.269606	0.260817	0.596357	0.255659	0.136281	0.424441	0.156408	4.01017e-05	7.24503e-05	3.71293e-23	0.000101543	0.0406631	2.68166e-11	0.0186329
RP11-38L15.2	M3	33.1365	29.4829	3.65365	25.8292	-0.0844202	0.20611	0.0133283	0.491272	0.725547	0.386703	0.411911	0.405638	-0.034992	0.842054	3.92573e-15	3.22287e-38	1.77786e-09	1.14446e-10	2.31447e-10	0.600774
RP11-38L15.3	M3	13.3577	10.6497	2.70801	7.94171	0.00916183	0.891053	-0.0478803	0.505402	0.583601	0.293037	0.396594	0.295423	0.0849782	0.473856	4.68352e-16	5.03432e-22	7.47766e-06	6.22852e-10	6.24868e-06	0.203117
RP11-390F4.3	M3	4.32735	3.64587	0.681475	2.9644	-0.187835	0.00460586	0.0969553	0.142853	0.44598	0.465042	0.267464	0.331764	-0.142429	0.146252	0.0318201	1.91703e-12	1.58181e-13	4.64084e-05	3.30488e-07	0.032336
RP11-390K5.6	M3	48.3229	41.1605	7.16243	33.998	-0.0882952	0.185971	0.0453419	0.574705	0.772552	0.365562	0.498427	0.488674	-0.0633949	0.49764	2.90182e-21	4.47669e-46	1.49335e-08	1.3542e-15	5.74224e-15	0.342771
RP11-390P24.1	M3	41.4587	30.8266	10.6322	20.1944	-0.0398338	0.551343	0.0189599	0.687691	0.708934	0.251878	0.395303	0.384188	0.327077	0.776813	5.45863e-33	8.05477e-36	0.000129479	7.1562e-10	2.30873e-09	4.93601e-07
RP11-391H12.8	M3	18.9619	12.6751	6.28675	6.38835	-0.0896346	0.179358	0.451916	0.028916	0.566089	0.340692	0.030708	0.60492	-0.0990121	8.96183e-13	0.665464	1.5057e-20	1.51054e-07	0.646097	6.03817e-24	0.137843
RP11-394O4.5	M3	16.3122	10.9154	5.39677	5.51863	0.0484767	0.46836	-0.278461	0.552552	0.528728	0.269568	0.48353	0.0551	0.0926033	2.16385e-05	1.81983e-19	1.12119e-17	4.02044e-05	1.20797e-14	0.40973	0.165321
RP11-395B7.4	M3	2.56206	1.95951	0.602548	1.35696	-0.222974	0.000735338	0.0807947	0.0963002	0.364949	0.395961	0.184219	0.180812	0.169541	0.226334	0.14901	1.58477e-08	6.668e-10	0.00547155	0.00641785	0.0106756
RP11-395I14.2	M3	49.0905	43.9351	5.15537	38.7797	-0.0511791	0.443899	0.065839	0.453255	0.781394	0.500499	0.486452	0.497844	-0.170195	0.324448	7.53392e-13	9.10804e-48	9.90444e-16	7.92996e-15	1.47836e-15	0.0103732
RP11-395I6.3	M3	40.367	33.9378	6.42922	27.5086	-0.0354373	0.596145	0.033166	0.603745	0.728844	0.236881	0.312478	0.347005	0.216656	0.619918	7.77189e-24	1.02619e-38	0.000327362	1.65072e-06	8.55456e-08	0.00104541
RP11-396F22.1	M3	2.55062	0.897915	1.65271	-0.754793	-0.012084	0.856634	0.274181	-0.15457	0.261416	0.561292	0.178336	0.317119	0.0597404	2.92324e-05	0.0200827	6.96304e-05	3.68907e-20	0.00719483	1.13238e-06	0.371368
RP11-396N11.1	M3	11.3067	9.42862	1.87811	7.55051	-0.070598	0.290623	0.067652	0.468397	0.570576	0.183294	0.238977	0.337128	-0.00517294	0.311273	1.00315e-13	6.42733e-21	0.00571527	0.000288553	2.07084e-07	0.938357
RP11-398H6.1	M3	11.7346	9.61815	2.1165	7.50165	0.043804	0.512351	-0.0653948	0.471761	0.571954	0.293289	0.421307	0.229116	0.227492	0.32773	6.32264e-14	4.93461e-21	7.33789e-06	3.87673e-11	0.000517433	0.000568347
RP11-3D4.2	M3	29.8461	27.0876	2.75856	24.329	-0.135885	0.0412558	0.053404	0.386207	0.70654	0.488836	0.403095	0.436259	-0.0964379	0.424316	1.87217e-09	1.72896e-35	5.60809e-15	3.06661e-10	6.45301e-12	0.148427
RP11-403I13.8	M3	41.8738	30.9465	10.9273	20.0192	0.00784223	0.906668	0.03661	0.657845	0.71192	0.249059	0.501234	0.552181	-0.0802588	0.584035	2.12598e-29	3.07331e-36	0.00015482	8.86001e-16	1.94553e-19	0.22944
RP11-403P17.6	M3	20.2755	13.8531	6.42239	7.43069	-0.0780839	0.242349	-0.23501	0.5672	0.579258	0.442266	0.560568	0.0945011	0.362577	0.000366056	1.2211e-20	1.19204e-21	3.06203e-12	4.21793e-20	0.156788	1.99236e-08
RP11-404F10.2	M3	80.5321	60.3746	20.1575	40.2171	-0.0439507	0.510938	-0.217647	0.763976	0.814679	0.421616	0.664965	0.391086	-0.0719617	0.000989913	1.66053e-44	6.41936e-55	3.73925e-11	3.22543e-30	1.12183e-09	0.281382
RP11-407G23.4	M3	8.26789	7.52067	0.747221	6.77345	-0.0829013	0.214419	0.115671	0.298298	0.534349	0.232942	0.175232	0.315326	0.105232	0.0827221	5.02196e-06	4.3661e-18	0.000413724	0.00828649	1.3109e-06	0.114659
RP11-408A13.4	M3	20.8143	15.4818	5.33248	10.1494	0.00276707	0.967003	-0.108263	0.609412	0.595114	0.111116	0.240492	0.160712	0.199195	0.104525	2.27738e-24	4.81087e-23	0.0956461	0.000263227	0.0155898	0.00262838
RP11-412H8.2	M3	2.49225	1.105	1.38726	-0.282258	-0.00220582	0.973693	0.120565	-0.0767458	0.278348	0.529211	0.134783	0.2621	-0.141392	0.0704452	0.25054	2.18122e-05	1.0347e-17	0.0429447	6.65436e-05	0.03363
RP11-415F23.3	M3	38.3023	28.8129	9.48945	19.3234	-0.0502363	0.45235	0.0527261	0.635819	0.697096	0.223413	0.4247	0.534769	-0.136837	0.430228	5.32211e-27	3.26781e-34	0.000717318	2.6007e-11	4.06653e-18	0.0398415
RP11-415I12.3	M3	2.36923	2.02257	0.346667	1.6759	-0.15523	0.0195516	0.0254206	0.282394	0.415927	0.246579	0.241985	0.245807	0.112413	0.703873	1.63393e-05	7.23565e-11	0.000180888	0.000240292	0.000189802	0.091811
RP11-417L19.6	M3	20.0178	17.2809	2.73697	14.5439	-0.0994275	0.13619	0.175116	0.337032	0.646975	0.411306	0.330655	0.537725	-0.0647887	0.00832988	2.08839e-07	3.43504e-28	1.22577e-10	3.63617e-07	2.45728e-18	0.332243
RP11-418J17.1	M3	37.1145	30.0124	7.10209	22.9103	-0.0249952	0.708601	0.347526	0.421082	0.727275	0.316854	0.227587	0.660838	0.00719195	8.15752e-08	3.98012e-11	1.77277e-38	1.15719e-06	0.000565227	9.68268e-30	0.914376
RP11-41O4.1	M3	4.77322	2.37543	2.39779	-0.0223514	-0.0583752	0.382417	0.429314	-0.105773	0.36275	0.237023	-0.0454107	0.39537	0.0766924	1.50043e-11	0.112797	1.95964e-08	0.000324587	0.496987	7.1047e-10	0.25087
RP11-420A23.1	M3	10.048	8.56917	1.47878	7.09039	-0.150531	0.023615	0.198722	0.282354	0.563379	0.362363	0.202993	0.45198	-0.0280441	0.00269217	1.63857e-05	2.50252e-20	2.03385e-08	0.00216418	8.88868e-13	0.674968
RP11-421L21.3	M3	55.4099	42.9145	12.4954	30.4191	0.0552474	0.408477	0.032812	0.706896	0.770242	0.25387	0.400211	0.454665	0.102735	0.62366	1.54428e-35	1.20319e-45	0.000113966	4.20712e-10	6.27017e-13	0.12357
RP11-422P24.10	M3	1.57375	1.25216	0.321585	0.930577	-0.0193642	0.772183	0.075423	0.279322	0.364676	0.221451	0.15594	0.196143	0.234447	0.258823	2.03551e-05	1.62729e-08	0.00080115	0.0189935	0.00306497	0.000378493
RP11-422P24.12	M3	8.64193	7.00358	1.63834	5.36524	-0.0826614	0.215752	0.0183191	0.316339	0.520937	0.517983	0.453551	0.377416	-0.102734	0.784168	1.20698e-06	4.02713e-17	6.48357e-17	7.24983e-13	4.61403e-09	0.123575
RP11-423H2.3	M3	1.30366	0.880591	0.423071	0.45752	-0.0100839	0.880167	0.185911	0.270924	0.320132	0.00187144	0.0553545	0.248536	0.232961	0.00504987	3.66313e-05	8.83549e-07	0.97768	0.407567	0.000160002	0.000413273
RP11-425M5.7	M3	27.9871	23.3033	4.68378	18.6196	-0.171385	0.0098424	0.235605	0.263163	0.669439	0.433692	0.27756	0.60705	-0.246661	0.000353304	6.19942e-05	9.60322e-31	8.83384e-12	2.30627e-05	3.81011e-24	0.000179962
RP11-428J1.5	M3	2.85473	1.83877	1.01596	0.822807	-0.00111639	0.986684	0.0580185	0.326957	0.375485	0.155743	0.301277	0.420402	-0.184642	0.385337	4.98677e-07	5.60521e-09	0.0191466	3.99452e-06	4.30936e-11	0.00536317
RP1-142L7.5	M3	15.6247	13.8292	1.7955	12.0337	-0.061076	0.360751	-0.06388	0.384562	0.592467	0.308704	0.348976	0.348637	-0.203274	0.339083	2.22098e-09	8.32307e-23	2.23237e-06	7.14446e-08	7.36962e-08	0.00213295
RP11-432J22.2	M3	9.47753	7.76677	1.71075	6.05602	0.0559939	0.402164	0.137238	0.396432	0.547175	0.269125	0.260555	0.457999	-0.0816064	0.039259	6.33834e-10	4.74708e-19	4.14427e-05	7.37128e-05	4.04853e-13	0.221689
RP11-434C1.2	M3	1.93801	0.647699	1.29031	-0.642612	0.0326237	0.625654	-0.22384	0.416421	0.251815	0.114988	0.229358	-0.0485558	0.317473	0.0007002	6.83557e-11	0.000129995	0.0845668	0.000510227	0.467634	1.09997e-06
RP11-440L14.1	M3	35.4295	31.1061	4.32335	26.7827	-0.0832372	0.212561	0.0560597	0.341737	0.715939	0.56708	0.483869	0.5061	-0.225442	0.401611	1.3761e-07	8.24154e-37	1.249e-20	1.15061e-14	4.20609e-16	0.000639229
RP11-443B20.1	M3	8.33346	6.52666	1.80681	4.71985	-0.140699	0.0345175	0.147786	0.201117	0.513059	0.50765	0.391701	0.459762	0.0336975	0.0263098	0.00238324	1.41962e-16	3.30923e-16	1.05104e-09	3.20646e-13	0.614319
RP11-445O16.3	M3	40.528	36.8959	3.63209	33.2638	-0.11807	0.076505	0.0748487	0.408506	0.738004	0.517964	0.399081	0.459638	-0.13586	0.262477	1.68049e-10	3.9028e-40	6.50363e-17	4.75826e-10	3.25974e-13	0.0412937
RP11-448G15.3	M3	60.4613	51.6489	8.81238	42.8366	-0.0657768	0.324907	0.0155685	0.617043	0.805376	0.425768	0.476585	0.424671	0.125046	0.815946	4.19344e-25	8.80679e-53	2.29166e-11	3.23284e-14	2.60973e-11	0.0605459
RP11-449P15.2	M3	62.5147	50.2198	12.2949	37.9249	-0.128952	0.0528779	0.421043	0.275186	0.789541	0.419932	0.249373	0.737455	-0.14456	3.99845e-11	2.72511e-05	2.13569e-49	4.55184e-11	0.00015179	4.76577e-40	0.0298109
RP11-44F14.2	M3	7.90793	5.08776	2.82017	2.26759	-0.114962	0.0846356	0.205708	0.0393322	0.433509	0.464116	0.224796	0.51701	-0.296065	0.00187953	0.55637	9.03381e-12	1.7921e-13	0.000663198	7.57737e-17	5.95233e-06
RP11-44M6.7	M3	42.3523	26.9907	15.3615	11.6292	-0.0340747	0.610358	-0.154484	0.751835	0.647233	0.162884	0.472738	0.223374	0.356386	0.0201525	2.14274e-42	3.21969e-28	0.014226	5.52425e-14	0.000718908	3.58954e-08
RP11-452L6.1	M3	9.73351	7.97639	1.75711	6.21928	-0.0439368	0.511071	0.172861	0.407001	0.537845	0.126424	0.159246	0.380884	0.180328	0.00921705	1.98855e-10	2.4072e-18	0.0577419	0.0165741	3.24302e-09	0.00656349
RP11-454E5.4	M3	17.6569	11.7273	5.92957	5.79775	-0.0628285	0.347109	-0.184622	0.6266	0.574035	0.148742	0.431307	0.210832	0.114986	0.00536839	4.71381e-26	3.30384e-21	0.0253425	1.18002e-11	0.00143342	0.0845703
RP11-454K7.1	M3	5.02917	4.11168	0.917486	3.1942	-0.0457048	0.494201	0.00721478	0.367529	0.474211	0.264018	0.345624	0.323599	-0.151268	0.914105	1.23295e-08	4.5036e-14	5.85476e-05	9.69769e-08	6.61937e-07	0.0229327
RP11-455F5.6	M3	6.9463	6.02689	0.919413	5.10747	-0.0494845	0.459152	0.0795519	0.234336	0.471865	0.270493	0.213098	0.159202	0.240474	0.233581	0.000380998	6.2332e-14	3.77348e-05	0.00126899	0.0166043	0.000263515
RP11-457M11.5	M3	13.619	10.7524	2.86656	7.88586	-0.0633677	0.342979	0.307445	0.303359	0.549438	0.0958378	-0.0251682	0.383049	0.139875	2.46648e-06	3.39863e-06	3.17754e-19	0.150981	0.706678	2.5966e-09	0.0356008
RP11-458D21.1	M3	17.4883	13.9751	3.51317	10.4619	-0.116721	0.0799535	0.301352	0.285822	0.613866	0.232174	0.136191	0.566172	-0.0474272	3.97117e-06	1.27468e-05	8.52999e-25	0.000432849	0.0407971	1.48246e-20	0.478056
RP11-458F8.4	M3	48.2932	38.4978	9.79539	28.7024	-0.00566725	0.932479	-0.172391	0.651263	0.7445	0.362201	0.525462	0.291686	0.0432223	0.00941237	1.16186e-28	3.53122e-41	2.06576e-08	1.92403e-17	8.27218e-06	0.517973
RP11-45A17.2	M3	0.864474	0.670569	0.193904	0.476665	-0.0520347	0.436308	0.0469231	0.265901	0.321656	0.159006	0.228449	0.212766	0.166687	0.482752	5.1587e-05	7.7855e-07	0.0167403	0.000537822	0.00129195	0.0120886
RP11-465B22.8	M3	13.1402	8.84567	4.29449	4.55118	-0.13997	0.0354736	0.26825	-0.0220856	0.446539	0.440799	0.0308972	0.212386	0.312628	4.39917e-05	0.741235	1.78562e-12	3.67849e-12	0.644066	0.00131867	1.63092e-06
RP11-465N4.5	M3	35.1441	27.6023	7.54173	20.0606	-0.146238	0.0279436	0.408279	0.138191	0.693273	0.534588	0.237396	0.591038	0.0164021	1.72386e-10	0.0379013	1.03993e-33	4.19289e-18	0.000317406	1.1167e-22	0.806281
RP11-468E2.10	M3	17.3779	15.5017	1.87618	13.6255	-0.0512345	0.443405	0.104296	0.374533	0.635905	0.388205	0.305312	0.36113	0.201126	0.117938	6.16619e-09	5.21262e-27	1.51949e-09	2.91756e-06	2.28894e-08	0.00238212
RP11-468E2.11	M3	68.9489	60.3838	8.56506	51.8188	-0.0792181	0.235555	0.238388	0.546338	0.84598	0.360325	0.320545	0.564082	0.232251	0.000299012	5.50277e-19	4.20874e-63	2.47174e-08	8.53848e-07	2.19446e-20	0.000430901
RP11-468E2.5	M3	15.3381	11.9293	3.40876	8.52056	-0.0794621	0.234111	-0.153266	0.490131	0.567729	0.370794	0.424233	0.135258	0.252305	0.0211692	4.64161e-15	1.10485e-20	8.94444e-09	2.74837e-11	0.0422096	0.000125993
RP11-46C24.7	M3	18.3314	11.0979	7.23348	3.86441	0.0546309	0.413735	0.456953	0.358472	0.546623	0.0392259	-0.00993333	0.60841	-0.0682094	4.64647e-13	2.94783e-08	5.23322e-19	0.557439	0.881943	2.83466e-24	0.307295
RP11-471B22.2	M3	35.8842	31.0724	4.81181	26.2605	-0.071425	0.284995	0.000728327	0.507362	0.726606	0.345765	0.512805	0.444228	-0.147861	0.991312	3.4602e-16	2.23571e-38	9.57508e-08	1.47759e-16	2.39268e-12	0.0262327
RP11-473M20.5	M3	27.4101	18.0231	9.38692	8.63621	-0.166568	0.0121511	0.454855	-0.0356904	0.582879	0.469412	0.0789977	0.590649	-0.131907	6.11704e-13	0.593522	5.81517e-22	8.73251e-14	0.236864	1.20927e-22	0.0476284
RP11-473M20.9	M3	9.06757	6.5626	2.50497	4.05763	0.100403	0.132371	-0.180372	0.47028	0.512742	0.338114	0.418727	0.155524	0.0674551	0.00655033	7.75271e-14	1.49236e-16	1.89848e-07	5.23647e-11	0.0193184	0.312687
RP11-474C8.8	M3	4.68882	4.19769	0.491132	3.70655	-0.0899829	0.177667	0.0726482	0.304081	0.474526	0.228795	0.196258	0.275077	-0.0517764	0.276806	3.21266e-06	4.31024e-14	0.000527153	0.00304739	2.74598e-05	0.438591
RP11-478C19.2	M3	42.2223	37.044	5.17829	31.8657	-0.0702923	0.292723	0.0519309	0.491745	0.753584	0.432865	0.453375	0.510555	-0.197064	0.437225	3.66192e-15	1.08235e-42	9.76965e-12	7.41759e-13	2.10445e-16	0.00292681
RP11-480A16.1	M3	72.1091	64.6305	7.47862	57.1519	-0.170626	0.0101779	0.165788	0.440046	0.84953	0.583711	0.420932	0.582163	-0.128473	0.0125666	4.03991e-12	3.8173e-64	4.92524e-22	4.05063e-11	6.70671e-22	0.053773
RP11-481J2.4	M3	13.5089	10.2349	3.27404	6.96081	-0.0497577	0.456673	0.111478	0.484717	0.533025	0.0738449	0.213017	0.279109	0.334481	0.0945634	1.01859e-14	5.46071e-18	0.268949	0.00127454	2.06659e-05	2.61096e-07
RP11-484D2.4	M3	8.13919	7.15395	0.98524	6.16871	-0.07732	0.247002	0.012338	0.366057	0.51951	0.29601	0.282848	0.328829	-0.158098	0.853653	1.42318e-08	5.07137e-17	5.97706e-06	1.58139e-05	4.25218e-07	0.0173819
RP11-488L18.10	M3	43.1061	34.3926	8.71351	25.6791	-0.0250353	0.708156	-0.0567662	0.658864	0.724318	0.31218	0.406936	0.301176	0.2248	0.395694	1.62824e-29	4.9154e-38	1.69086e-06	2.00313e-10	4.02558e-06	0.000663047
RP11-489O18.1	M3	15.0114	10.0172	4.99426	5.02289	-0.060924	0.36195	-0.217353	0.587127	0.549311	0.283674	0.483596	0.142845	0.0371068	0.0010061	2.47736e-22	3.25013e-19	1.48982e-05	1.19668e-14	0.0318291	0.578939
RP11-490B18.6	M3	49.5296	41.0165	8.51304	32.5035	-0.0543763	0.415918	-0.0188901	0.620128	0.768282	0.388216	0.495448	0.484004	-0.120772	0.777613	2.08795e-25	2.75925e-45	1.51779e-09	2.11569e-15	1.12862e-14	0.0699596
RP11-495P10.1	M3	44.1393	36.5984	7.54094	29.0574	0.014932	0.823345	0.0358176	0.623322	0.756322	0.301034	0.393398	0.464124	-0.0419027	0.592205	1.00615e-25	3.67521e-43	4.07001e-06	8.77483e-10	1.79015e-13	0.530844
RP11-496B10.3	M3	2.14101	1.66228	0.478731	1.18355	-0.0510084	0.445422	0.127765	0.258537	0.383471	0.133782	0.214563	0.344448	0.0397147	0.0551177	8.41807e-05	2.48607e-09	0.0445302	0.0011721	1.07863e-07	0.552535
RP11-496H1.2	M3	23.619	21.1977	2.42129	18.7764	-0.138406	0.0376006	0.147098	0.307297	0.660003	0.468813	0.333085	0.484261	-0.0224552	0.0270256	2.49547e-06	1.20702e-29	9.47842e-14	2.9479e-07	1.08764e-14	0.737063
RP11-496I9.1	M3	4.7059	3.93397	0.771933	3.16204	-0.0424351	0.525632	-0.0979152	0.307301	0.419271	0.306756	0.29609	0.115803	0.144518	0.14228	2.49478e-06	4.91579e-11	2.6043e-06	5.94077e-06	0.0823708	0.0298595
RP11-498C9.12	M3	32.6446	28.4524	4.19222	24.2602	-0.126913	0.0567728	-0.014217	0.382892	0.697754	0.540412	0.528876	0.444068	-0.220951	0.831675	2.63909e-09	2.67304e-34	1.5477e-18	1.09397e-17	2.44127e-12	0.0008239
RP11-498D10.3	M3	11.6115	9.73533	1.87619	7.85914	-0.0967984	0.146909	-0.00538477	0.390941	0.563025	0.330433	0.424928	0.39428	-0.130485	0.935838	1.13911e-09	2.67325e-20	3.70626e-07	2.53144e-11	7.98565e-10	0.0500986
RP11-498E2.9	M3	1.4024	1.05707	0.345332	0.711735	0.0752956	0.259631	-0.116242	0.285503	0.346626	0.217828	0.338023	0.128986	0.0450902	0.0812059	1.3046e-05	8.85472e-08	0.00098006	1.91385e-07	0.0528149	0.500033
RP11-499P20.2	M3	31.7821	27.3296	4.45252	22.877	-0.0628027	0.347308	-0.0308986	0.553097	0.704934	0.315802	0.372202	0.289353	0.156869	0.64405	1.64982e-19	2.8741e-35	1.26105e-06	7.77976e-09	9.83646e-06	0.0182846
RP11-49K24.4	M3	0.952985	0.800333	0.152653	0.64768	-0.124815	0.0610266	0.131636	0.15267	0.332152	0.0951933	0.0677035	0.246942	0.0870804	0.0480918	0.0216825	3.19599e-07	0.15376	0.310905	0.000176834	0.192123
RP11-4O3.1	M3	17.4529	12.237	5.21594	7.02103	-0.0898026	0.17854	0.414469	0.0458302	0.544781	0.34767	0.041577	0.597468	-0.202069	8.55234e-11	0.493016	7.235e-19	8.05134e-08	0.534045	2.9422e-23	0.00226972
RP11-501E14.1	M3	17.0198	15.4821	1.53776	13.9443	-0.159916	0.0161174	0.00387167	0.321997	0.599375	0.357618	0.376229	0.372586	-0.214284	0.953843	7.56744e-07	1.96961e-23	3.19604e-08	5.20131e-09	7.48879e-09	0.00119
RP11-504P24.9	M3	56.1921	50.1335	6.0586	44.0749	-0.0766877	0.2509	0.110956	0.470609	0.795345	0.469597	0.441968	0.561985	-0.1334	0.0961267	7.40958e-14	1.32995e-50	8.51445e-14	3.17842e-12	3.24423e-20	0.0451475
RP11-50B3.4	M3	18.5217	16.0295	2.49221	13.5373	-0.0154611	0.817193	0.00272594	0.452496	0.631193	0.313991	0.362075	0.391147	-0.136115	0.967493	8.31405e-13	1.60496e-26	1.46083e-06	2.09075e-08	1.11458e-09	0.0409112
RP11-50C13.1	M3	4.48535	3.51422	0.971126	2.54309	0.101879	0.126747	0.202163	0.29969	0.451687	0.19539	0.215295	0.366259	0.219072	0.00225869	4.51391e-06	9.23143e-13	0.00318231	0.00112628	1.39557e-08	0.00091485
RP11-513M16.7	M3	29.7825	24.7984	4.98414	19.8142	-0.0585623	0.380892	0.34072	0.250982	0.682782	0.32995	0.203182	0.612408	-0.104109	1.50683e-07	0.000137076	2.27575e-32	3.863e-07	0.00214322	1.1785e-24	0.118601
RP11-514D23.3	M3	1.92018	1.03762	0.882556	0.155064	-0.0865593	0.194807	-0.208482	0.289399	0.302445	0.296684	0.397623	-0.00701968	0.159379	0.00162438	9.80317e-06	3.64901e-06	5.67906e-06	5.57345e-10	0.916419	0.0164825
RP11-514P8.8	M3	15.3305	10.2621	5.06834	5.19378	-0.0762241	0.253784	-0.192275	0.586646	0.562886	0.275381	0.52487	0.226946	-0.0210065	0.00371242	2.73028e-22	2.74362e-20	2.68826e-05	2.12048e-17	0.000586458	0.75346
RP11-517A5.5	M3	38.0431	32.7972	5.24591	27.5513	-0.0621139	0.352632	-0.0382866	0.510045	0.733298	0.438645	0.472971	0.453608	-0.158362	0.566921	2.27925e-16	2.12891e-39	4.80744e-12	5.34941e-14	7.19648e-13	0.0171927
RP11-517P14.2	M3	11.1588	8.10846	3.05035	5.05811	-0.0512202	0.443532	0.129937	0.3897	0.52563	0.222988	0.312673	0.547405	-0.289425	0.0510771	1.29858e-09	1.8714e-17	0.000734778	1.62504e-06	4.55839e-19	9.78375e-06
RP1-151F17.1	M3	29.4218	20.7906	8.63118	12.1594	-0.115958	0.0819585	-0.266809	0.542479	0.623946	0.464791	0.615367	0.299785	-0.32497	4.85163e-05	1.08146e-18	8.71516e-26	1.63625e-13	6.10447e-25	4.48104e-06	5.89857e-07
RP1-151F17.2	M3	46.6675	30.2851	16.3824	13.9027	-0.062197	0.351987	-0.340922	0.70637	0.682906	0.418743	0.650702	0.219058	-0.105671	1.47989e-07	1.82465e-35	2.19589e-32	5.22646e-11	1.3403e-28	0.000915562	0.113144
RP11-521B24.5	M3	39.1785	34.3058	4.87262	29.4332	-0.170875	0.0100667	0.0476577	0.503391	0.716729	0.370975	0.398409	0.374142	0.29452	0.475917	6.37764e-16	6.34538e-37	8.78595e-09	5.1186e-10	6.41277e-09	6.68908e-06
RP11-523H24.3	M3	24.9378	20.0507	4.8871	15.1636	-0.0550987	0.409741	-0.0485132	0.579762	0.661947	0.272273	0.42382	0.363541	0.0217227	0.468025	1.0793e-21	7.2185e-30	3.33743e-05	2.8857e-11	1.8158e-08	0.745339
RP11-523O18.5	M3	80.0055	68.2598	11.7457	56.5141	-0.0660326	0.323024	0.115515	0.64346	0.853235	0.300968	0.373525	0.588762	-0.140489	0.083141	8.24716e-28	2.91319e-65	4.09088e-06	6.82025e-09	1.77765e-22	0.0347915
RP11-526I2.5	M3	4.60607	3.30897	1.2971	2.01188	-0.0574315	0.390171	-0.0821689	0.446338	0.440062	0.198203	0.273473	0.178567	0.113947	0.218509	1.83171e-12	4.03183e-12	0.00276368	3.07092e-05	0.00711889	0.0874391
RP11-527J8.1	M3	15.3027	13.6996	1.60309	12.0966	-0.054037	0.418837	0.0907585	0.292392	0.616317	0.414587	0.32011	0.420394	-0.0360277	0.173943	7.84789e-06	4.93611e-25	8.43701e-11	8.85152e-07	4.31348e-11	0.590034
RP11-532F6.3	M3	1.3207	0.892219	0.428478	0.463742	-0.0272034	0.684181	0.0966619	0.254413	0.31286	0.0308156	0.169078	0.309498	-0.0391968	0.147482	0.000110058	1.60074e-06	0.644942	0.0108944	2.09572e-06	0.557731
RP11-533E19.7	M3	9.6904	7.18657	2.50383	4.68274	0.000664518	0.992074	-0.111061	0.519311	0.513383	0.195051	0.27507	0.148914	0.0977965	0.0958114	5.23702e-17	1.34876e-16	0.00323656	2.74729e-05	0.0251725	0.142766
RP11-538D16.2	M3	52.1113	45.9186	6.19261	39.726	-0.112662	0.0910906	0.242565	0.376692	0.765695	0.479887	0.354301	0.626629	-0.171063	0.000231894	4.96407e-09	8.14851e-45	2.03007e-14	4.36461e-08	4.6827e-26	0.00998361
RP11-53O19.1	M3	45.5591	35.9855	9.57357	26.412	-0.0302316	0.651223	-0.0294966	0.648312	0.726423	0.231384	0.447525	0.460454	-0.195867	0.659163	2.4547e-28	2.38162e-38	0.000453392	1.57509e-12	2.92504e-13	0.00310753
RP11-540B6.6	M3	97.4689	86.4557	11.0132	75.4424	-0.0788992	0.237452	0.152769	0.555879	0.901304	0.417688	0.430137	0.632866	-0.111412	0.0215965	9.96809e-20	2.43349e-83	5.90596e-11	1.35899e-11	1.07908e-26	0.0947591
RP11-545A16.4	M3	31.9542	28.8608	3.09338	25.7674	-0.128083	0.0545102	0.0290485	0.445861	0.716541	0.374031	0.363739	0.426399	-0.109428	0.664024	1.94625e-12	6.75166e-37	6.48423e-09	1.78155e-08	2.12598e-11	0.100823
RP11-545I5.3	M3	60.9524	53.4566	7.49585	45.9608	-0.13196	0.0475397	0.290081	0.317256	0.793535	0.514077	0.301101	0.646832	-0.154008	9.32052e-06	1.11975e-06	3.19042e-50	1.20848e-16	4.04917e-06	3.56096e-28	0.0205445
RP11-546K22.3	M3	5.87761	5.00135	0.876267	4.12508	0.0399189	0.550492	0.236377	0.243844	0.498198	0.296941	0.100816	0.399638	0.0839439	0.000337392	0.000214342	1.40167e-15	5.56933e-06	0.130776	4.47822e-10	0.20869
RP11-54A4.2	M3	13.864	10.0256	3.83834	6.18729	-0.152493	0.0218369	-0.152971	0.31329	0.523621	0.576026	0.628136	0.231458	-0.0800943	0.021422	1.54611e-06	2.60169e-17	2.24495e-21	3.29419e-26	0.00045143	0.230399
RP11-54O7.3	M3	10.9781	7.70836	3.2697	4.43866	-0.072963	0.274724	-0.22575	0.451357	0.4937	0.383345	0.526294	0.121492	0.179894	0.000628065	9.63345e-13	2.74323e-15	2.51876e-09	1.6775e-17	0.0682943	0.00669659
RP11-550I24.2	M3	1.27094	0.676373	0.594563	0.0818107	-0.00756403	0.909964	0.253189	0.11945	0.300064	0.206352	0.141725	0.418456	-0.0965595	0.000119061	0.0731017	4.38602e-06	0.00181727	0.03321	5.4037e-11	0.147913
RP11-551L14.4	M3	33.1545	26.6208	6.53376	20.087	-0.0760289	0.255006	-0.184295	0.57617	0.68414	0.43178	0.559104	0.31609	-0.099767	0.00545198	2.18297e-21	1.53758e-32	1.11442e-11	5.52593e-20	1.23179e-06	0.134851
RP11-551L14.6	M3	43.561	31.5994	11.9616	19.6377	-0.0034469	0.958902	-0.200004	0.700377	0.711158	0.355997	0.552564	0.309193	0.0204058	0.00252254	1.19261e-34	3.93455e-36	3.7234e-08	1.81598e-19	2.14716e-06	0.760292
RP11-552M11.4	M3	6.75921	5.60954	1.14967	4.45987	-0.124398	0.0619022	0.0401638	0.371424	0.506685	0.262947	0.287275	0.306955	0.23056	0.548047	8.40429e-09	3.8429e-16	6.28907e-05	1.14619e-05	2.56371e-06	0.000475752
RP11-553L6.5	M3	28.3475	19.6417	8.70581	10.9359	-0.0244525	0.71465	-0.0617871	0.654468	0.623732	0.145506	0.417206	0.32933	0.309677	0.355176	5.10851e-29	9.15604e-26	0.0287456	6.24414e-11	4.07381e-07	2.06602e-06
RP11-554E23.4	M3	1.26035	1.01385	0.246497	0.767356	-0.05573	0.404389	-0.0406372	0.305911	0.333813	0.136606	0.157482	0.102131	0.125363	0.543337	2.78363e-06	2.76727e-07	0.0401819	0.0178292	0.125806	0.05989
RP11-554J4.1	M3	2.73409	0.871546	1.86254	-0.990995	0.0268216	0.68838	-0.123817	0.456629	0.282718	0.0186997	0.134209	-0.0213099	0.360235	0.0631388	4.84876e-13	1.59627e-05	0.779797	0.043848	0.750016	2.49324e-08
RP11-555J4.3	M3	65.2407	53.6763	11.5643	42.112	-0.0327719	0.624085	0.000313536	0.666127	0.802415	0.323492	0.47357	0.526931	-0.132306	0.99626	2.3593e-30	3.99164e-52	6.67857e-07	4.92286e-14	1.51021e-17	0.0469547
RP11-562A8.4	M3	22.5873	20.1917	2.39561	17.7961	-0.0541998	0.417435	0.0172478	0.447576	0.662271	0.376512	0.356429	0.369239	-0.0797495	0.796505	1.56474e-12	6.62418e-30	5.05499e-09	3.57508e-08	1.04265e-08	0.232418
RP11-562A8.5	M3	5.41277	4.81441	0.598353	4.21606	-0.0811384	0.224359	-0.0220643	0.304661	0.4868	0.326027	0.327843	0.261797	-0.117972	0.741476	3.07029e-06	7.53975e-15	5.39518e-07	4.62511e-07	6.78948e-05	0.0767499
RP11-569A11.1	M3	5.07623	3.38913	1.6871	1.70204	-0.133344	0.0452384	0.216154	0.0701687	0.381001	0.328617	0.0366768	0.179638	0.373225	0.00107455	0.293575	3.20438e-09	4.32952e-07	0.583348	0.00677655	7.02693e-09
RP11-571I18.4	M3	3.17934	2.64819	0.531152	2.11704	0.0571384	0.392598	0.139905	0.308137	0.422253	0.154854	0.0962235	0.286862	0.15304	0.0355605	2.33497e-06	3.47016e-11	0.0198526	0.149335	1.18139e-05	0.0213627
RP11-571M6.17	M3	34.4667	30.1305	4.33619	25.7943	-0.120699	0.0701313	0.10093	0.268295	0.711712	0.687342	0.461762	0.456409	-0.0401418	0.130341	4.38571e-05	3.28797e-36	6.04713e-33	2.45698e-13	4.99091e-13	0.548267
RP11-573D15.8	M3	3.60457	2.89632	0.708244	2.18808	-0.0136166	0.838685	0.260819	0.145039	0.427183	0.268318	0.181505	0.388668	-0.0520409	7.24393e-05	0.0292675	1.9364e-11	4.37894e-05	0.00621438	1.44746e-09	0.436253
RP11-574F21.2	M3	31.7869	26.5924	5.19451	21.3979	-0.0559472	0.402557	0.0394664	0.54024	0.696308	0.324854	0.416197	0.488119	-0.197525	0.555023	1.59433e-18	4.15507e-34	5.95674e-07	7.01425e-11	6.22577e-15	0.00285979
RP11-574K11.29	M3	58.9401	50.1272	8.81288	41.3143	-0.0931573	0.162795	-0.161243	0.564033	0.78112	0.518261	0.605175	0.406572	-0.181344	0.0152463	2.21494e-20	1.03056e-47	6.2008e-17	5.71473e-24	2.08605e-10	0.00626105
RP11-574K11.5	M3	10.7495	9.18	1.56951	7.61048	-0.0214728	0.74817	0.237595	0.255744	0.5568	0.250824	0.17177	0.423668	0.0132262	0.000313625	0.000100982	8.42778e-20	0.000138462	0.00967567	2.93785e-11	0.843248
RP11-575L7.2	M3	17.3173	14.2597	3.05759	11.2021	0.00121667	0.985488	0.220383	0.345747	0.613665	0.29883	0.257326	0.574054	-0.122756	0.000850504	9.59013e-08	8.92052e-25	4.82154e-06	9.11151e-05	3.29228e-21	0.0654499
RP11-575L7.8	M3	80.1869	69.9707	10.2162	59.7546	-0.0592113	0.375627	0.0196111	0.596605	0.85956	0.518251	0.53053	0.528778	-0.168512	0.769359	3.52513e-23	3.04934e-67	6.21034e-17	8.30285e-18	1.11191e-17	0.0111672
RP11-57A19.5	M3	7.67554	6.37595	1.29959	5.07636	0.0190765	0.775476	0.067357	0.407345	0.508531	0.174529	0.270994	0.366414	-0.0303893	0.313393	1.91375e-10	2.88587e-16	0.00855318	3.64559e-05	1.37463e-08	0.649524
RP11-57H12.5	M3	34.2197	30.1034	4.11629	25.9871	-0.00628926	0.925089	0.117503	0.493429	0.727844	0.300812	0.300678	0.478407	-0.0634759	0.0779384	2.8557e-15	1.45452e-38	4.14027e-06	4.1834e-06	2.50264e-14	0.342153
RP11-582E3.6	M3	39.2656	28.4753	10.7902	17.6851	-0.086291	0.196199	0.458287	0.326165	0.704556	0.247778	0.181327	0.736007	0.111581	3.89774e-13	5.33274e-07	3.23704e-35	0.000167812	0.00626609	8.05254e-40	0.0942567
RP11-582J16.5	M3	72.0743	59.6579	12.4164	47.2415	-0.117804	0.0771757	0.305767	0.41516	0.827859	0.519109	0.440987	0.758833	-0.224745	2.81532e-06	7.90151e-11	3.66642e-58	5.41023e-17	3.59316e-12	1.34771e-43	0.000665105
RP11-589M4.3	M3	6.25441	5.30213	0.952276	4.34985	-0.102117	0.125856	0.175779	0.109705	0.472292	0.433072	0.246418	0.373189	-0.141626	0.00808414	0.0999602	5.87571e-14	9.52737e-12	0.000182707	7.05261e-09	0.0333338
RP11-589P10.5	M3	4.15478	2.0932	2.06157	0.0316309	-0.000728039	0.991316	0.212387	0.436626	0.345481	-0.126372	0.078278	0.325316	0.296729	0.00131864	6.16799e-12	9.82443e-08	0.057846	0.241177	5.72931e-07	5.6599e-06
RP11-597D13.9	M3	7.45148	5.36491	2.08657	3.27835	-0.0213821	0.749198	0.100418	0.334057	0.473415	0.173141	0.352912	0.489439	-0.28035	0.13231	2.7093e-07	5.02982e-14	0.0091025	4.96745e-08	5.13609e-15	1.89175e-05
RP11-5C23.1	M3	19.6867	14.0057	5.68097	8.32472	0.0273822	0.682217	0.2108	0.538109	0.588293	0.0938727	0.206552	0.553816	0.0992304	0.00143588	2.3006e-18	1.95561e-22	0.159576	0.00179827	1.44893e-19	0.136972
RP11-611O2.5	M3	2.80484	1.75574	1.0491	0.70665	-0.0239289	0.720503	-0.119736	0.231345	0.365856	0.416762	0.477033	0.240757	-0.0961439	0.0724132	0.00045441	1.45137e-08	6.57217e-11	3.03598e-14	0.000259003	0.149674
RP11-613M10.6	M3	7.91015	5.54589	2.36426	3.18163	0.065539	0.326662	0.189706	0.354998	0.491011	0.206813	0.294527	0.525169	0.0329038	0.00420803	4.08911e-08	4.07939e-15	0.00177379	6.6856e-06	2.01888e-17	0.622689
RP11-616M22.12	M3	4.51113	2.67891	1.83222	0.846697	-0.0920052	0.168081	0.349557	-0.032355	0.38627	0.344044	0.0286675	0.367329	0.00200154	6.77317e-08	0.628505	1.86009e-09	1.11861e-07	0.668166	1.25724e-08	0.976129
RP11-616M22.3	M3	10.4075	8.57245	1.83501	6.73743	-0.0791177	0.236151	0.28752	0.175181	0.542293	0.336309	0.160145	0.439751	0.0387261	1.1258e-05	0.00830566	1.11719e-18	2.2254e-07	0.0159641	4.19094e-12	0.562475
RP11-624C23.1	M3	32.3164	25.2788	7.03761	18.2412	-0.0339191	0.611991	0.117307	0.568614	0.672647	0.130727	0.295362	0.549907	-0.185417	0.07844	9.33998e-21	3.97468e-31	0.0496704	6.27757e-06	2.92265e-19	0.00516967
RP11-624L4.1	M3	52.0732	44.4065	7.66675	36.7397	-0.140956	0.0341861	0.296096	0.348597	0.746398	0.353501	0.272982	0.675928	-0.245074	5.93828e-06	7.39665e-08	1.72592e-41	4.70293e-08	3.17743e-05	1.59443e-31	0.000198638
RP11-627G18.2	M3	5.23939	3.47424	1.76515	1.70909	-0.00962272	0.885609	0.331801	-0.00797599	0.422218	0.272232	0.0318016	0.414292	-0.0904076	3.29429e-07	0.905083	3.48427e-11	3.34712e-05	0.634393	8.72649e-11	0.175621
RP11-631N16.4	M3	17.561	8.02565	9.5353	-1.50965	-0.0581316	0.38441	-0.438741	0.522218	0.457518	0.499254	0.665288	-0.0886191	0.15305	4.75087e-12	3.27094e-17	4.314e-13	1.19558e-15	2.95739e-30	0.184356	0.0213538
RP11-638I2.2	M3	36.7819	33.359	3.42295	29.936	-0.170548	0.0102132	0.151726	0.370112	0.731626	0.429864	0.357717	0.499946	-0.0612133	0.0225176	9.56733e-09	3.85599e-39	1.40445e-11	3.16618e-08	1.07689e-15	0.35967
RP11-63B13.1	M3	70.1254	61.4289	8.6965	52.7324	-0.0330684	0.620949	-0.00569024	0.58483	0.815367	0.402815	0.47315	0.519755	-0.206188	0.932206	3.93581e-22	4.41156e-55	3.16279e-10	5.21804e-14	4.8753e-17	0.0018329
RP11-645C24.5	M3	12.977	11.1605	1.81649	9.34401	-0.0890333	0.182305	0.1425	0.391194	0.570212	0.141506	0.1404	0.339396	0.192861	0.0322497	1.10903e-09	6.88952e-21	0.0334853	0.0349077	1.69498e-07	0.00360687
RP11-649A18.5	M3	16.3448	14.1574	2.18743	11.97	-0.154797	0.0198982	-0.0266014	0.251362	0.592445	0.573454	0.451462	0.335526	-0.145225	0.690807	0.000133803	8.36186e-23	3.69672e-21	9.50378e-13	2.38336e-07	0.0290582
RP11-658F2.8	M3	32.332	20.2164	12.1156	8.10081	-0.00850481	0.898823	-0.143784	0.709227	0.604907	0.13331	0.309558	0.129864	0.433482	0.0307111	7.33361e-36	6.05437e-24	0.045293	2.08568e-06	0.0512091	9.06341e-12
RP11-65I12.1	M3	1.93784	1.13288	0.804965	0.327912	-0.136574	0.0402281	0.0891896	0.182635	0.364802	0.278955	0.164539	0.248964	-0.00598963	0.181535	0.00589487	1.60761e-08	2.08926e-05	0.0132587	0.000155752	0.928649
RP11-661A12.9	M3	15.8317	13.7917	2.04001	11.7517	-0.137124	0.0394242	0.0653167	0.25418	0.59565	0.567507	0.384876	0.3978	-0.0800754	0.328309	0.000111717	4.30285e-23	1.15227e-20	2.14995e-09	5.46722e-10	0.230509
RP11-666A8.8	M3	15.9041	12.3998	3.50424	8.8956	-0.000857054	0.989777	-0.0216012	0.54663	0.597924	0.268494	0.335481	0.287893	0.0131948	0.746715	5.22686e-19	2.67381e-23	4.32673e-05	2.39266e-07	1.09536e-05	0.843616
RP11-667M19.10	M3	2.43573	2.07358	0.36215	1.71143	-0.0372595	0.577377	0.0235131	0.326565	0.407666	0.0987459	0.150703	0.233097	-0.0354218	0.725163	5.15529e-07	1.84628e-10	0.138909	0.0234536	0.000409971	0.596306
RP11-669E14.6	M3	36.4271	32.6482	3.77891	28.8693	-0.129031	0.0527322	0.057933	0.445093	0.729182	0.381492	0.400946	0.486849	-0.189774	0.386039	2.14482e-12	9.11674e-39	3.04716e-09	3.88241e-10	7.48682e-15	0.00419414
RP11-66N24.3	M3	89.7271	73.0966	16.6305	56.4661	-0.036847	0.581601	-0.0980973	0.730278	0.851176	0.435992	0.593151	0.409455	0.00523892	0.141536	6.2063e-39	1.22764e-64	6.66783e-12	7.22784e-23	1.51056e-10	0.937572
RP11-66N24.4	M3	68.4571	58.4928	9.96425	48.5286	-0.130577	0.0499358	-0.0403662	0.636831	0.824145	0.459408	0.54976	0.397007	0.154587	0.546031	4.16966e-27	3.2023e-57	3.36046e-13	3.00067e-19	5.95674e-10	0.0200684
RP11-677O4.6	M3	7.48878	6.28697	1.2018	5.08517	-0.0156394	0.815123	-0.0459171	0.432059	0.515244	0.167367	0.253941	0.220838	0.017414	0.492196	1.07737e-11	1.00407e-16	0.0117382	0.000113447	0.000829121	0.794588
RP11-680A11.5	M3	17.0963	9.94622	7.15006	2.79616	-0.0883825	0.185535	-0.359062	0.538603	0.533917	0.482011	0.617664	0.0204665	0.222656	2.78739e-08	2.11369e-18	4.6978e-18	1.50099e-14	3.64676e-25	0.759601	0.000748677
RP11-680G24.6	M3	14.2561	13.2152	1.04085	12.1743	-0.109773	0.0997478	0.0900423	0.283896	0.598468	0.347534	0.267513	0.347328	-0.0753379	0.177379	1.46607e-05	2.38434e-23	8.15205e-08	4.62537e-05	8.30615e-08	0.259362
RP11-685N10.1	M3	4.57511	3.27739	1.29773	1.97966	-0.0465704	0.486051	-0.040609	0.427381	0.440386	0.152663	0.276967	0.298031	-0.146858	0.543617	1.89121e-11	3.87257e-12	0.0216886	2.40479e-05	5.12541e-06	0.0272792
RP11-68I3.4	M3	25.2478	19.7283	5.51944	14.2089	-0.0944628	0.156957	-0.0150809	0.593432	0.647926	0.163846	0.386881	0.389054	-0.0353937	0.821613	6.8202e-23	2.70524e-28	0.0136562	1.74516e-09	1.3899e-09	0.596598
RP11-696N14.1	M3	8.16306	5.7632	2.39986	3.36334	-0.0623319	0.350941	0.346205	0.261796	0.480281	0.0646231	-0.0200587	0.43076	0.232345	9.2002e-08	6.78977e-05	1.91978e-14	0.333483	0.764248	1.26065e-11	0.000428533
RP11-69E11.4	M3	3.40235	2.56173	0.840614	1.72112	-0.0380074	0.569754	0.00964653	0.315977	0.383125	0.231688	0.208476	0.123568	0.367466	0.885328	1.24315e-06	2.57635e-09	0.000445382	0.00162492	0.0636762	1.24054e-08
RP11-69I8.2	M3	3.11983	1.3154	1.80443	-0.489029	-0.125912	0.0587714	0.381829	-0.0204778	0.31508	0.00613678	-0.0440314	0.409293	-0.104206	2.94376e-09	0.759472	1.33731e-06	0.9269	0.510161	1.53824e-10	0.118258
RP11-6N17.3	M3	3.5629	2.50866	1.05424	1.45442	-0.101348	0.128747	0.273299	0.198419	0.421381	0.15605	0.1359	0.467303	-0.112005	3.10842e-05	0.00273372	3.84351e-11	0.0189082	0.0412328	1.16438e-13	0.0930034
RP11-700J17.1	M3	35.7968	31.9401	3.85667	28.0834	-0.0379788	0.570045	0.169805	0.431079	0.730999	0.310936	0.278278	0.521268	-0.122021	0.0105529	1.21305e-11	4.8132e-39	1.86828e-06	2.19199e-05	3.81671e-17	0.0670935
RP11-701H24.7	M3	13.5183	10.115	3.40332	6.71168	0.00111754	0.98667	0.0563457	0.470286	0.530655	0.156339	0.325719	0.500581	-0.118361	0.399209	7.74599e-14	8.13064e-18	0.018686	5.53742e-07	9.78171e-16	0.0757752
RP11-703G6.1	M3	70.8672	63.7694	7.09779	56.6716	-0.14575	0.0284761	0.176071	0.371381	0.80321	0.510249	0.39911	0.613568	-0.242842	0.0079778	8.44024e-09	2.66709e-52	2.20775e-16	4.74321e-10	9.11371e-25	0.000227992
RP11-706O15.1	M3	4.22987	3.08358	1.14629	1.93729	0.683675	1.75873e-32	0.164677	0.31154	0.424923	0.173343	0.217088	0.38221	0.049341	0.0131805	1.77998e-06	2.53292e-11	0.00902087	0.00102087	2.83085e-09	0.460457
RP11-707P17.2	M3	41.6483	34.3129	7.33542	26.9775	-0.12177	0.0676603	0.355871	0.15082	0.723728	0.483191	0.247828	0.612519	-0.147104	3.7679e-08	0.0233451	6.01546e-38	1.26806e-14	0.000167284	1.15001e-24	0.027019
RP11-717F1.1	M3	27.0868	24.1023	2.98449	21.1178	-0.119019	0.0741517	0.0744104	0.462401	0.690516	0.289772	0.323056	0.442156	-0.0915645	0.26529	2.25575e-13	2.3699e-33	9.53632e-06	6.92732e-07	3.10422e-12	0.170136
RP11-717F1.2	M3	6.15554	3.90939	2.24615	1.66323	-0.139726	0.0357985	0.294496	0.0448793	0.451353	0.356263	0.16281	0.458354	-0.0755054	6.70135e-06	0.502041	9.63783e-13	3.63146e-08	0.0142707	3.86334e-13	0.258301
RP11-719K4.6	M3	83.7148	74.1073	9.60752	64.4997	-0.100973	0.130174	0.229874	0.493351	0.861083	0.378641	0.340883	0.661597	-0.160272	0.000495147	2.88868e-15	9.84095e-68	4.07553e-09	1.48504e-07	7.92115e-30	0.0158801
RP11-727A23.5	M3	17.2031	14.3481	2.85492	11.4932	-0.0301902	0.651669	-0.0189633	0.512103	0.609049	0.266171	0.341706	0.26497	0.204951	0.776774	1.65036e-16	2.46592e-24	5.06527e-05	1.3799e-07	5.49241e-05	0.00195526
RP11-727F15.9	M3	5.70374	3.09542	2.60832	0.487092	-0.0829344	0.214235	-0.209538	0.430341	0.372331	0.225645	0.265334	-0.0341942	0.479733	0.00153583	1.32596e-11	7.68102e-09	0.000631866	5.35957e-05	0.609105	2.07507e-14
RP11-72I8.1	M3	96.5244	86.3443	10.1801	76.1642	-0.106443	0.110522	0.232475	0.49778	0.898567	0.424229	0.330924	0.637178	-0.134739	0.000425254	1.49271e-15	4.44807e-82	2.74959e-11	3.55288e-07	3.83433e-27	0.0430136
RP11-731C17.2	M3	21.1576	17.8076	3.34997	14.4577	-0.0265788	0.691056	0.230197	0.422839	0.645953	0.17931	0.170462	0.491825	0.0395711	0.000485929	3.23942e-11	4.43704e-28	0.00687978	0.0102522	3.61902e-15	0.553973
RP11-734K23.9	M3	38.9331	26.0768	12.8563	13.2205	-0.0389744	0.55997	-0.32503	0.668609	0.658074	0.462281	0.587172	0.100574	0.275856	5.86914e-07	1.20403e-30	2.0026e-29	2.29234e-13	2.45486e-22	0.131707	2.60024e-05
RP11-736N17.8	M3	5.822	4.72799	1.09401	3.63398	-0.0963648	0.148736	-0.0411225	0.318857	0.479863	0.383834	0.416573	0.309484	-0.142458	0.538529	9.81745e-07	2.03718e-14	2.3948e-09	6.71687e-11	2.09797e-06	0.0323003
RP11-73M18.10	M3	39.7039	31.4485	8.2554	23.1931	-0.0589785	0.377511	-0.0275619	0.53224	0.71146	0.402505	0.604416	0.54556	-0.233447	0.680247	6.233e-18	3.56866e-36	3.27243e-10	6.72838e-24	6.30998e-19	0.000401586
RP11-73M18.6	M3	38.6508	33.0664	5.58444	27.4819	-0.0599197	0.369932	-0.0715099	0.518275	0.710941	0.419577	0.514446	0.456775	-0.166054	0.284422	6.186e-17	4.22093e-36	4.74405e-11	1.1398e-16	4.7567e-13	0.0124237
RP11-73M18.7	M3	53.7534	44.5337	9.21972	35.314	-0.00118216	0.9859	0.0245217	0.563108	0.778188	0.403336	0.564644	0.578289	-0.163272	0.713878	2.63243e-20	3.81847e-47	2.98637e-10	1.97544e-20	1.44205e-21	0.0139939
RP11-73M18.8	M3	33.8097	25.4115	8.39818	17.0133	-0.0376607	0.573282	-0.10266	0.627067	0.667503	0.289413	0.482998	0.271042	0.446588	0.123845	4.22836e-26	1.62627e-30	9.79268e-06	1.30361e-14	3.63366e-05	1.77454e-12
RP11-745L13.2	M3	9.47867	8.07892	1.39975	6.67917	0.00650702	0.922504	0.106571	0.376291	0.533722	0.211458	0.216936	0.424318	-0.121695	0.110091	5.16882e-09	4.85522e-18	0.00138616	0.00102945	2.72082e-11	0.0678321
RP11-747H7.3	M3	7.52481	6.07557	1.44924	4.62632	-0.0741115	0.267219	0.129425	0.0695758	0.448493	0.499775	0.132735	0.197797	0.117131	0.0520076	0.297682	1.39186e-12	1.1051e-15	0.0462391	0.00282088	0.0788912
RP11-74J13.8	M3	6.10708	4.76951	1.33758	3.43193	0.0238901	0.720937	0.18367	0.333197	0.465884	0.0633606	0.123668	0.446838	-0.0982121	0.00561502	2.91928e-07	1.41152e-13	0.343033	0.0634584	1.71908e-12	0.141068
RP11-74J13.9	M3	2.95339	1.42169	1.53169	-0.109998	-0.0205272	0.75891	0.378624	0.0839393	0.340803	0.0471323	-0.0637159	0.425411	0.0833144	4.0825e-09	0.208715	1.4957e-07	0.4808	0.340328	2.39066e-11	0.212136
RP11-755F10.3	M3	48.5057	37.1775	11.3282	25.8494	-0.0155693	0.815937	-0.188096	0.67035	0.734767	0.386452	0.59048	0.348403	-0.105941	0.00454842	7.48358e-31	1.25864e-39	1.82503e-09	1.25186e-22	7.52976e-08	0.112224
RP11-756J15.3	M3	0.570865	0.404994	0.165871	0.239123	-0.15969	0.0162704	0.193799	0.019915	0.252597	0.159844	0.0376466	0.257085	0.0100155	0.00344385	0.765888	0.000123666	0.0161665	0.573426	9.25594e-05	0.880974
RP11-757O6.1	M3	11.6081	10.4187	1.18945	9.22924	0.000560589	0.993313	0.0966121	0.329047	0.585613	0.286421	0.274109	0.400821	-0.0507782	0.147692	4.17352e-07	3.36243e-22	1.22013e-05	2.93801e-05	3.93616e-10	0.447481
RP11-774O3.3	M3	15.473	11.9428	3.53021	8.41259	-0.0114861	0.863656	0.0194852	0.523492	0.569433	0.166217	0.324878	0.360089	0.210145	0.770799	2.65745e-17	7.99359e-21	0.0123368	5.94446e-07	2.52812e-08	0.00148701
RP11-77H9.2	M3	19.012	15.6245	3.3875	12.2369	-0.0886201	0.18435	0.276096	0.153413	0.610408	0.506315	0.234964	0.428056	0.204231	2.55673e-05	0.0210443	1.83081e-24	4.06849e-16	0.00036706	1.74471e-11	0.00202989
RP11-77M5.1	M3	23.8009	20.8208	2.98013	17.8406	-0.0837982	0.209484	0.121335	0.380662	0.656516	0.358767	0.351353	0.519342	-0.214444	0.0686541	3.31737e-09	3.00649e-29	2.86666e-08	5.73987e-08	5.21061e-17	0.00117968
RP11-77P16.4	M3	27.6781	18.7921	8.88599	9.90615	-0.120699	0.070131	0.480366	0.199447	0.625527	0.2132	-0.0580171	0.566691	0.0258242	1.8969e-14	0.00259503	6.04816e-26	0.00126199	0.385349	1.34436e-20	0.699397
RP11-783K16.13	M3	7.23367	5.85293	1.38074	4.47219	-0.184274	0.0054573	0.196495	0.0688385	0.462844	0.462059	0.25011	0.304312	0.0208018	0.00301151	0.302844	2.12585e-13	2.36142e-13	0.000144878	3.15521e-06	0.755786
RP11-783K16.14	M3	12.0689	10.4056	1.66334	8.74225	-0.0349271	0.601449	0.131704	0.415284	0.57792	0.169314	0.22051	0.349294	0.119298	0.0479752	7.78948e-11	1.55043e-21	0.0107823	0.000844487	6.93878e-08	0.0734716
RP11-787I22.3	M3	23.2149	18.9918	4.22314	14.7687	0.00102165	0.987814	0.098195	0.537301	0.656111	0.201931	0.263922	0.451254	-0.0656775	0.141138	2.64215e-18	3.34009e-29	0.00228585	5.89251e-05	9.76182e-13	0.325639
RP1-178F15.4	M3	22.8854	19.2283	3.65713	15.5711	-0.0256728	0.701074	-0.106287	0.484785	0.64355	0.482919	0.514669	0.274281	0.0234494	0.111049	1.00873e-14	8.0648e-28	1.31838e-14	1.10026e-16	2.90292e-05	0.725877
RP11-78J21.7	M3	4.82034	3.36638	1.45396	1.91242	-0.0279975	0.675477	0.0796695	0.359	0.417852	0.0259734	0.184689	0.432985	-0.266893	0.232888	2.80389e-08	5.79503e-11	0.697745	0.00535125	9.62798e-12	4.82407e-05
RP11-78O7.2	M3	4.20798	3.08524	1.12274	1.96251	-0.0129272	0.846748	0.150743	0.376441	0.424297	0.0573225	0.126924	0.320362	0.273122	0.0234169	5.0911e-09	2.72779e-11	0.391073	0.0567508	8.66882e-07	3.14684e-05
RP11-793H13.8	M3	29.9845	24.7226	5.26184	19.4608	-0.0409986	0.539754	0.314454	0.18547	0.67607	0.450973	0.272417	0.567364	-0.23814	1.40706e-06	0.00515672	1.53242e-31	1.01231e-12	3.30443e-05	1.18371e-20	0.000303507
RP11-797A18.6	M3	18.5274	15.2921	3.23534	12.0567	-0.120806	0.0698812	0.207449	0.117346	0.573005	0.616318	0.313784	0.502951	-0.148287	0.00171543	0.0783393	4.03111e-21	4.93461e-25	1.48555e-06	6.82104e-16	0.025799
RP11-798G7.5	M3	12.4573	10.939	1.51835	9.42061	-0.0906338	0.174538	0.053135	0.430357	0.587265	0.259391	0.306893	0.32087	0.041481	0.426656	1.32338e-11	2.40906e-22	7.95942e-05	2.57629e-06	8.31159e-07	0.53499
RP11-798G7.6	M3	7.63129	6.84049	0.790798	6.04969	-0.0206742	0.757237	0.0365435	0.371613	0.523191	0.266366	0.247117	0.288597	0.0206529	0.584718	8.24831e-09	2.79098e-17	4.99918e-05	0.000174901	1.04006e-05	0.757479
RP11-798G7.8	M3	25.3523	22.7465	2.60574	20.1408	-0.0773888	0.24658	0.101768	0.450271	0.683162	0.311766	0.314171	0.439018	-0.0706233	0.127164	1.108e-12	2.03954e-32	1.74808e-06	1.4398e-06	4.59041e-12	0.29045
RP11-798M19.3	M3	3.07134	1.98396	1.08738	0.896586	0.0448369	0.502446	0.302992	0.131385	0.394195	0.116178	0.0375683	0.45184	-0.0325461	3.49725e-06	0.0485228	8.05828e-10	0.0813745	0.574224	9.05096e-13	0.626477
RP11-798M19.6	M3	3.90413	2.39078	1.51335	0.877435	-0.00493627	0.941172	-0.103042	0.458748	0.417576	0.227256	0.338178	0.160252	0.110671	0.122447	3.6674e-13	5.98278e-11	0.000576115	1.88786e-07	0.0158931	0.0969897
RP1-179N16.6	M3	43.1969	28.9878	14.2091	14.7788	0.00908658	0.891943	-0.112678	0.755751	0.695328	0.177293	0.462045	0.340638	0.003866	0.0910454	4.60954e-43	5.59465e-34	0.00754657	2.3657e-13	1.51782e-07	0.953911
RP11-7I15.4	M3	1.48284	1.2771	0.205734	1.07137	-0.129293	0.0522496	0.0507785	0.142845	0.363731	0.378031	0.246939	0.18383	-0.0334253	0.447479	0.0318295	1.78297e-08	4.33554e-09	0.000176859	0.00557279	0.617184
RP11-7O11.3	M3	9.87475	8.12934	1.74541	6.38393	0.00998655	0.881315	0.214914	0.30648	0.552063	0.263367	0.148221	0.485003	-0.0484371	0.00114989	2.6616e-06	1.9871e-19	6.1154e-05	0.0258658	9.77557e-15	0.468723
RP11-802E16.3	M3	26.5637	20.8037	5.75996	15.0438	-0.111126	0.0956158	-0.107891	0.529639	0.644351	0.440048	0.450429	0.20402	0.418299	0.10573	9.63408e-18	6.61155e-28	4.03906e-12	1.08579e-12	0.00205215	5.5028e-11
RP11-803B1.8	M3	21.4486	17.0418	4.40688	12.6349	-0.0714699	0.284692	0.358767	0.276656	0.629657	0.200967	0.0602508	0.489489	0.122353	2.86657e-08	2.45796e-05	2.30539e-26	0.00240159	0.367288	5.0984e-15	0.066346
RP11-806O11.1	M3	3.13278	2.61863	0.514152	2.10448	-0.0766634	0.25105	0.172681	0.0997874	0.425263	0.33419	0.116657	0.299831	-0.0356491	0.00929145	0.134771	2.43308e-11	2.67799e-07	0.0801185	4.46515e-06	0.59395
RP11-809O17.1	M3	3.87899	1.95335	1.92563	0.0277204	-0.0455048	0.496095	-0.234936	0.429831	0.365414	0.372356	0.458947	0.08919	-0.0157242	0.000367657	1.41006e-11	1.51502e-08	7.66165e-09	3.57231e-13	0.181533	0.814139
RP11-81A1.6	M3	90.7059	72.5089	18.197	54.3119	-0.0607573	0.363267	-0.00994206	0.753496	0.861414	0.36263	0.550676	0.519365	-0.0336136	0.88184	1.12072e-42	7.68141e-68	1.98225e-08	2.54779e-19	5.19151e-17	0.615201
RP11-820I16.3	M3	17.0912	15.0433	2.04789	12.9954	-0.0198697	0.766405	0.0524316	0.354069	0.615189	0.389835	0.362379	0.451581	-0.200083	0.432812	4.4601e-08	6.35332e-25	1.28021e-09	2.03078e-08	9.35816e-13	0.00251239
RP11-82O18.2	M3	83.7148	74.1073	9.60752	64.4997	-0.100973	0.130174	0.229874	0.493351	0.861083	0.378641	0.340883	0.661597	-0.160272	0.000495147	2.88868e-15	9.84095e-68	4.07553e-09	1.48504e-07	7.92115e-30	0.0158801
RP11-843P14.1	M3	35.5589	31.3737	4.18516	27.1885	-0.0325327	0.626619	0.0996948	0.46552	0.72978	0.353049	0.34604	0.498774	-0.179736	0.135135	1.48287e-13	7.39297e-39	4.90493e-08	9.33858e-08	1.2853e-15	0.00674594
RP11-843P14.2	M3	30.5041	27.513	2.99114	24.5219	-0.0106421	0.873587	0.085265	0.40881	0.70969	0.365348	0.393695	0.454578	-0.135316	0.201591	1.62404e-10	6.31932e-36	1.52462e-08	8.50085e-10	6.34191e-13	0.0421206
RP11-844P9.2	M3	17.6021	13.6746	3.92749	9.74709	-0.205147	0.00193539	0.328103	0.0976277	0.589414	0.4634	0.167025	0.511432	-0.0591548	4.52381e-07	0.14346	1.55664e-22	1.97318e-13	0.0119135	1.83407e-16	0.376083
RP11-848P1.3	M3	5.04395	4.07755	0.966399	3.11115	-0.137941	0.0382538	-0.0249665	0.352962	0.470956	0.258134	0.359652	0.292999	0.138132	0.70892	4.94459e-08	7.06482e-14	8.64318e-05	2.63551e-08	7.49892e-06	0.0379843
RP11-849F2.5	M3	22.6522	19.8111	2.84109	16.97	0.0420297	0.529599	0.154561	0.443714	0.670595	0.267765	0.270762	0.486589	-0.0253563	0.02009	2.55256e-12	6.99751e-31	4.54691e-05	3.70419e-05	7.77432e-15	0.704586
RP11-857B24.5	M3	8.90874	7.15173	1.75701	5.39472	-0.0428541	0.521549	0.232547	0.290239	0.5218	0.135539	0.143879	0.494999	-0.163223	0.00042346	9.21205e-06	3.50072e-17	0.0417805	0.0305996	2.2621e-15	0.0140228
RP11-861E21.2	M3	5.60888	4.97414	0.63474	4.3394	-0.0318039	0.634369	0.0240892	0.323735	0.499634	0.242557	0.246597	0.268023	0.0299436	0.718709	6.54386e-07	1.129e-15	0.000232013	0.000180679	4.46755e-05	0.654329
RP11-872J21.5	M3	19.0645	13.7392	5.32526	8.41393	-0.0277591	0.678085	0.386907	0.320756	0.596784	0.202395	0.127979	0.652555	-0.0260919	1.74055e-09	8.39063e-07	3.3956e-23	0.00223199	0.0547089	8.35424e-29	0.696434
RP11-875O11.1	M3	33.8972	20.6221	13.2751	7.34697	-0.0633042	0.343463	-0.306786	0.684202	0.623231	0.327095	0.605848	0.298667	-0.237276	2.59817e-06	1.50996e-32	1.02733e-25	4.92842e-07	4.94299e-24	4.88237e-06	0.000319709
RP11-876N24.5	M3	33.0947	24.3277	8.76702	15.5607	-0.0809265	0.225576	-0.188585	0.521558	0.669673	0.617281	0.626934	0.39361	-0.17667	0.00444238	3.64079e-17	9.00817e-31	3.97519e-25	4.36118e-26	8.5785e-10	0.0077635
RP11-884K10.7	M3	44.5876	32.1248	12.4628	19.662	-0.0356211	0.594239	0.448269	0.354555	0.725402	0.295935	0.185774	0.784671	-0.00821994	1.43226e-12	4.26231e-08	3.38733e-38	6.01117e-06	0.00508284	2.05365e-48	0.902195
RP11-888D10.4	M3	46.9586	40.5957	6.36289	34.2328	-0.0248867	0.709809	0.115041	0.505091	0.763055	0.449093	0.43074	0.586606	-0.127356	0.0844223	4.91336e-16	2.42455e-44	1.28892e-12	1.26375e-11	2.75221e-22	0.0559066
RP11-88I18.2	M3	58.8817	46.2401	12.6416	33.5985	-0.02196	0.742654	0.0518787	0.683994	0.778801	0.252401	0.466386	0.574746	-0.0830108	0.437687	1.60375e-32	2.90828e-47	0.000125228	1.31889e-13	2.87908e-21	0.213812
RP11-890B15.3	M3	54.2859	40.7794	13.5065	27.2728	-0.0905704	0.174841	0.450921	0.362169	0.76072	0.305547	0.208829	0.77995	-0.0430351	1.01903e-12	2.0721e-08	6.28868e-44	2.86427e-06	0.00159483	1.74254e-47	0.519789
RP11-894P9.1	M3	105.031	90.0499	14.9811	75.0688	-0.0226718	0.73462	-0.0640415	0.660775	0.893155	0.507528	0.618939	0.532097	-0.166288	0.337861	9.84607e-30	1.09709e-79	3.37253e-16	2.73398e-25	6.38447e-18	0.012299
RP11-90C4.1	M3	80.1752	70.739	9.43614	61.3029	-0.0949932	0.154631	0.169646	0.443468	0.835538	0.536538	0.461741	0.665697	-0.272229	0.0106266	2.6328e-12	3.50325e-60	3.00964e-18	2.46379e-13	2.6494e-30	3.34776e-05
RP11-90D4.3	M3	34.3526	27.8373	6.51528	21.3221	-0.0914948	0.170463	0.369311	0.229097	0.687489	0.379779	0.133031	0.61779	-0.172652	1.03534e-08	0.00051802	5.79276e-33	3.63021e-09	0.0457496	3.54443e-25	0.00930357
RP11-927P21.1	M3	2.11357	1.90006	0.213513	1.68655	-0.0938904	0.159497	0.0431069	0.270827	0.39938	0.182687	0.182332	0.227495	0.100669	0.519093	3.68772e-05	4.6058e-10	0.00588045	0.0059791	0.00056825	0.131342
RP11-93B14.9	M3	5.79762	2.2431	3.55453	-1.31143	0.0468696	0.483251	0.275753	0.43035	0.276851	-0.265252	-0.0720385	0.408801	0.198433	2.61902e-05	1.32461e-11	2.42455e-05	5.38935e-05	0.280868	1.62565e-10	0.00273172
RP11-93H24.3	M3	16.8275	14.1689	2.6586	11.5103	-0.0561571	0.400791	0.0229452	0.438746	0.567048	0.263547	0.183819	0.149071	0.180364	0.731542	4.74756e-12	1.25667e-20	6.04244e-05	0.00557579	0.0250176	0.00655272
RP11-93K22.13	M3	3.88273	2.64392	1.23881	1.40511	-0.143196	0.0314078	0.219095	0.124615	0.408832	0.408594	0.0684417	0.3962	-0.0964028	0.000913704	0.0614439	1.62005e-10	1.66387e-10	0.305646	6.49829e-10	0.148575
RP11-95I16.4	M3	13.9869	11.7086	2.27827	9.43031	-0.00930785	0.889328	-0.0360248	0.445358	0.590365	0.295211	0.408159	0.377723	-0.156784	0.590064	2.07426e-12	1.28162e-22	6.34957e-06	1.74713e-10	4.47291e-09	0.0183483
RP11-977G19.12	M3	9.12588	7.45187	1.67401	5.77787	0.0300609	0.653063	0.222249	0.280959	0.542192	0.262612	0.203036	0.500588	-0.059463	0.000766034	1.81116e-05	1.13699e-18	6.43111e-05	0.00215934	9.77188e-16	0.373597
RP11-97C16.1	M3	23.0093	16.9432	6.06612	10.8771	-0.0656676	0.325712	-0.0473837	0.577827	0.572048	0.16554	0.269262	0.148157	0.429988	0.47846	1.57896e-21	4.84653e-21	0.0127014	4.10571e-05	0.0259307	1.38357e-11
RP11-97O12.7	M3	9.44233	8.10678	1.33555	6.77123	-0.226626	0.000597334	0.181968	0.31753	0.549481	0.195067	0.20689	0.424804	-0.0728315	0.00608159	1.09489e-06	3.15357e-19	0.00323393	0.0017666	2.56914e-11	0.275592
RP11-983P16.4	M3	28.7963	24.6704	4.12587	20.5446	-0.117076	0.0790327	0.181367	0.447184	0.70072	0.273064	0.281149	0.512228	0.0363453	0.00625447	1.6449e-12	1.07255e-34	3.15961e-05	1.7866e-05	1.61816e-16	0.586759
RP11-989E6.10	M3	57.8513	50.4643	7.38694	43.0774	0.121768	0.0676656	0.0910754	0.555112	0.805074	0.376698	0.40519	0.57031	-0.0994177	0.172439	1.14588e-19	1.02858e-52	4.96089e-09	2.43268e-10	6.7626e-21	0.136229
RP11-98D18.9	M3	2.9475	2.47107	0.476432	1.99464	-0.083946	0.208679	0.157706	0.255547	0.423639	0.176406	0.102698	0.308565	-0.0156837	0.0176653	0.000102283	2.94817e-11	0.00785726	0.123707	2.25701e-06	0.814608
RP11-98I9.4	M3	4.63307	3.70051	0.932558	2.76795	-0.09927	0.136815	0.137205	0.335697	0.460942	0.170868	0.178691	0.401834	-0.117609	0.0393069	2.34788e-07	2.74099e-13	0.0100699	0.0070784	3.52254e-10	0.0776686
RP11-996F15.5	M3	18.9807	16.9633	2.0174	14.9459	-0.198112	0.00277635	0.0873061	0.303985	0.635464	0.466884	0.389826	0.45156	-0.0976499	0.190968	3.23671e-06	5.79625e-27	1.23265e-13	1.28141e-09	9.3837e-13	0.143369
RP11-996F15.6	M3	21.7195	19.0382	2.68127	16.3569	-0.0709928	0.287928	0.182373	0.309234	0.662694	0.465835	0.32786	0.501262	0.0197972	0.00596744	2.14025e-06	5.91863e-30	1.42108e-13	4.61812e-07	8.82246e-16	0.767233
RP11-9M16.2	M3	2.25976	1.65239	0.60737	1.04502	-0.151101	0.0230861	0.179644	0.193927	0.380686	0.217072	0.211349	0.404258	-0.203444	0.00677444	0.00342205	3.30931e-09	0.00102179	0.00139428	2.69705e-10	0.00211437
RP1-225E12.2	M3	31.0909	25.5387	5.55214	19.9866	-0.0279299	0.676216	0.339699	0.373908	0.676871	0.262392	0.205499	0.628196	-0.0153039	1.65006e-07	6.56421e-09	1.22346e-31	6.5262e-05	0.00190015	3.24869e-26	0.819019
RP1-257I20.14	M3	17.3677	15.5186	1.8491	13.6695	-0.155441	0.0193837	0.155296	0.357529	0.626225	0.378652	0.262312	0.408724	-0.107247	0.0194989	3.22318e-08	5.14295e-26	4.07107e-09	6.56093e-05	1.63991e-10	0.107841
RP1-267D11.6	M3	8.52171	5.65308	2.86863	2.78445	-0.0384002	0.56577	0.335477	0.342292	0.462896	0.0804574	-0.0340223	0.393965	0.243211	2.39354e-07	1.30935e-07	2.11121e-13	0.228286	0.610907	8.25857e-10	0.00022287
RP1-267L14.6	M3	40.9196	34.5967	6.3229	28.2738	-0.0414336	0.535458	-0.00187419	0.592411	0.741352	0.30452	0.402645	0.434445	-0.100806	0.977647	8.42088e-23	1.14146e-40	3.10433e-06	3.22252e-10	8.05896e-12	0.130817
RP1-283E3.8	M3	40.6962	35.4569	5.23934	30.2175	-0.0415753	0.534062	0.129933	0.481356	0.743747	0.328829	0.339823	0.555859	-0.197739	0.0510842	1.64786e-14	4.68152e-41	4.25218e-07	1.63197e-07	1.00039e-19	0.00282906
RP1-286D6.5	M3	51.7673	43.1209	8.64642	34.4745	-0.102639	0.123923	-0.00117258	0.619769	0.768134	0.343119	0.485461	0.47425	0.0104735	0.986014	2.26541e-25	2.93694e-45	1.21571e-07	9.15117e-15	4.47912e-14	0.875574
RP1-29C18.9	M3	40.3955	36.0556	4.33993	31.7156	-0.098343	0.140537	0.0566447	0.381503	0.743583	0.635287	0.47956	0.440693	-0.0225056	0.396708	3.04377e-09	4.97765e-41	6.04802e-27	2.12628e-14	3.72739e-12	0.736493
RP1-309F20.3	M3	4.74529	2.33817	2.40712	-0.0689462	-0.0585537	0.380962	0.421502	0.098317	0.386743	0.0920413	-0.080856	0.444533	-0.0109652	3.7893e-11	0.140642	1.77059e-09	0.167913	0.225981	2.30224e-12	0.869783
RP1-30M3.5	M3	3.328	1.62766	1.70034	-0.0726808	-0.0538093	0.420803	0.355295	0.0796263	0.341684	0.248512	0.0460574	0.363963	0.37133	3.977e-08	0.233143	1.38256e-07	0.000160244	0.490873	1.74345e-08	8.48258e-09
RP13-104F24.2	M3	51.4123	44.958	6.45425	38.5038	-0.150442	0.0236985	0.0562443	0.313337	0.768888	0.766874	0.503171	0.420139	0.032122	0.400059	1.54021e-06	2.13687e-45	4.98342e-45	6.59536e-16	4.44346e-11	0.630981
RP1-313I6.12	M3	1.53669	0.89352	0.643175	0.250346	-0.0954786	0.152525	0.213056	-0.00907429	0.291868	0.367149	0.103609	0.323947	-0.0255114	0.00127187	0.892088	8.16085e-06	1.2796e-08	0.12039	6.42896e-07	0.702865
RP13-152O15.5	M3	4.12022	2.57031	1.54991	1.0204	-0.0245542	0.713516	-0.217077	0.415336	0.404903	0.20751	0.432388	0.17481	-0.10306	0.00102146	7.74375e-11	2.5113e-10	0.0017099	1.03526e-11	0.00844578	0.12238
RP13-20L14.1	M3	11.1375	8.87999	2.25749	6.6225	-0.049128	0.462397	-0.0668579	0.490601	0.557587	0.232388	0.413019	0.279041	0.0324633	0.317	4.33252e-15	7.29916e-20	0.000427438	1.00907e-10	2.0766e-05	0.627355
RP13-216E22.4	M3	3.4291	2.75902	0.670079	2.08894	0.339296	1.71001e-07	0.209426	0.197835	0.423081	0.169319	0.109711	0.418643	-0.122065	0.00154506	0.00281539	3.14827e-11	0.01078	0.0999406	5.28751e-11	0.0669936
RP13-225O21.2	M3	22.6304	17.7628	4.8676	12.8952	-0.157764	0.0176233	0.347874	0.215521	0.628107	0.297791	0.123204	0.578256	-0.160021	7.90249e-08	0.00111247	3.31639e-26	5.22012e-06	0.0644661	1.45143e-21	0.0160472
RP1-32B1.4	M3	2.10545	1.44412	0.661328	0.782792	-0.106314	0.110955	0.223987	-0.0188893	0.340096	0.366608	0.123819	0.3387	-0.109214	0.000694363	0.777623	1.59289e-07	1.34889e-08	0.0631348	1.80267e-07	0.101495
RP13-36G14.4	M3	7.77376	5.61744	2.15632	3.46113	0.570227	6.86955e-21	0.261168	0.34466	0.477364	0.069046	0.145956	0.498943	-0.0366918	7.0786e-05	1.05821e-07	2.89802e-14	0.301385	0.0282503	1.25302e-15	0.583195
RP13-516M14.10	M3	29.2507	24.7146	4.53606	20.1786	-0.107977	0.105449	-0.0745576	0.460895	0.672222	0.508429	0.576507	0.280736	0.0952544	0.264343	2.75798e-13	4.47027e-31	2.9323e-16	2.04383e-21	1.84023e-05	0.153495
RP13-638C3.3	M3	1.22806	0.942199	0.285856	0.656343	-0.114379	0.0862364	0.113573	0.192715	0.33411	0.19073	0.238319	0.346591	-0.0669006	0.0884885	0.00363293	2.69682e-07	0.00400374	0.000300254	8.88253e-08	0.31669
RP13-726E6.1	M3	19.2466	14.5488	4.69783	9.85094	-0.126756	0.0570831	0.380314	0.10982	0.594091	0.366649	0.0644057	0.531035	-0.107548	3.43742e-09	0.099601	5.95019e-23	1.34357e-08	0.335115	7.62997e-18	0.10685
RP13-766D20.2	M3	10.731	8.98633	1.74468	7.24165	-0.0174821	0.793802	0.198659	0.227807	0.556766	0.406386	0.309668	0.483837	-0.148975	0.0027007	0.000558133	8.48056e-20	2.12969e-10	2.06748e-06	1.15603e-14	0.0251116
RP1-59D14.5	M3	71.3248	60.8099	10.5149	50.295	-0.0875408	0.189774	-0.062892	0.626834	0.83045	0.466437	0.575216	0.457866	-0.0480343	0.346621	4.46358e-26	7.83626e-59	1.30965e-13	2.62797e-21	4.12057e-13	0.472434
RP1-68D18.4	M3	30.6807	26.5817	4.09897	22.4827	-0.222693	0.000747078	-0.0529899	0.422889	0.689561	0.506024	0.576062	0.372752	-0.133043	0.427922	3.22027e-11	3.1452e-33	4.25541e-16	2.22906e-21	7.36579e-09	0.0457298
RP1-81D8.3	M3	1.79491	1.52513	0.269785	1.25534	-0.0981149	0.141464	0.00364087	0.284607	0.382906	0.204706	0.213842	0.235687	-0.0553321	0.956592	1.39247e-05	2.63525e-09	0.00198037	0.00121892	0.00035158	0.407758
RP1-92O14.6	M3	20.8625	14.2712	6.5913	7.6799	-0.0212162	0.751079	-0.305301	0.512773	0.579631	0.473857	0.625957	0.163149	-0.0171141	2.92008e-06	1.485e-16	1.10737e-21	4.73047e-14	5.47341e-26	0.0140674	0.798049
RP3-339A18.6	M3	4.05737	3.70812	0.349251	3.35887	-0.0699678	0.294962	0.105712	0.206778	0.463526	0.280475	0.201982	0.284419	0.0367139	0.113004	0.00177708	1.93995e-13	1.87486e-05	0.00227983	1.41153e-05	0.582968
RP3-355L5.4	M3	35.4686	31.2816	4.18695	27.0947	-0.0332066	0.61949	0.156386	0.243426	0.716594	0.599272	0.350834	0.496807	-0.159359	0.0186499	0.00021994	6.6339e-37	2.01297e-23	6.02182e-08	1.72712e-15	0.0164959
RP3-368A4.5	M3	95.1103	83.3999	11.7104	71.6895	-0.0455649	0.495525	-0.0594352	0.644225	0.878211	0.442345	0.536463	0.489842	-0.15825	0.373821	6.82241e-28	1.07086e-73	3.0317e-12	3.04835e-18	4.84167e-15	0.0172726
RP3-368A4.6	M3	89.8746	79.7764	10.0982	69.6782	-0.066303	0.321042	-0.0676178	0.617724	0.868214	0.48332	0.528207	0.452485	-0.115326	0.311519	3.59754e-25	4.0945e-70	1.24487e-14	1.22264e-17	8.32576e-13	0.0836482
RP3-388E23.2	M3	25.0875	21.9936	3.09391	18.8997	-0.155062	0.0196857	0.242006	0.210105	0.667854	0.488308	0.266377	0.514058	-0.096798	0.000239983	0.00149017	1.47877e-30	6.05675e-15	4.99532e-05	1.21213e-16	0.14691
RP3-395M20.8	M3	15.1227	10.8126	4.3101	6.50248	-0.187746	0.00462563	0.35361	0.0193816	0.519257	0.500735	0.147038	0.425002	0.216814	4.65532e-08	0.771984	5.28229e-17	9.55699e-16	0.027089	2.50943e-11	0.00103635
RP3-399L15.3	M3	2.19884	1.25463	0.944211	0.310417	0.0266367	0.690418	0.292907	0.203139	0.348172	0.0511717	0.0280332	0.411894	0.0269766	7.55101e-06	0.00214789	7.69037e-08	0.443965	0.675087	1.14669e-10	0.686675
RP3-402G11.25	M3	59.6439	43.6095	16.0344	27.5752	-0.0833193	0.212108	-0.260293	0.683232	0.744753	0.502609	0.716394	0.343754	-0.101841	7.50016e-05	1.99895e-32	3.21078e-41	7.18653e-16	7.09011e-37	1.14829e-07	0.126887
RP3-402G11.27	M3	48.6563	40.1833	8.47303	31.7102	0.00373264	0.955499	-0.00577004	0.615407	0.758538	0.32671	0.495734	0.484188	-0.0867337	0.931258	6.05084e-25	1.51727e-43	5.09217e-07	2.02745e-15	1.09919e-14	0.193905
RP3-402G11.28	M3	70.5777	59.7237	10.854	48.8696	-0.028939	0.665214	0.0434433	0.654477	0.831555	0.34654	0.461359	0.514321	-0.00193582	0.515833	5.09773e-29	4.02574e-59	8.92394e-08	2.59259e-13	1.16254e-16	0.976912
RP3-467D16.3	M3	22.9422	19.6935	3.24875	16.4447	-0.10077	0.130954	0.0580398	0.281605	0.648945	0.485004	0.460922	0.459318	-0.196708	0.385163	1.72921e-05	2.09237e-28	9.77407e-15	2.74842e-13	3.4007e-13	0.00297954
RP3-467L1.6	M3	24.6489	21.7517	2.89719	18.8545	-0.0310864	0.642038	0.228095	0.293366	0.67707	0.391625	0.293924	0.516158	-0.0812153	0.00054893	7.29552e-06	1.15683e-31	1.0595e-09	6.99641e-06	8.68187e-17	0.223919
RP3-508I15.20	M3	32.6528	24.9308	7.722	17.2088	-0.0293341	0.660924	-0.17107	0.609561	0.683286	0.455666	0.586485	0.31037	-0.0128107	0.00998026	2.20464e-24	1.96778e-32	5.50127e-13	2.82042e-22	1.95491e-06	0.848113
RP3-508I15.21	M3	13.7208	5.61161	8.10923	-2.49762	-0.0760872	0.25464	-0.384268	0.385919	0.385789	0.58751	0.599177	-0.135891	0.494655	2.2897e-09	1.92921e-09	1.95558e-09	2.29262e-22	2.05381e-23	0.0412474	2.38095e-15
RP3-508I15.22	M3	9.10172	6.06643	3.0353	3.03113	-0.00545722	0.934976	-0.247497	0.472547	0.490059	0.391091	0.522173	0.0879922	0.186701	0.000170795	5.67215e-14	4.6904e-15	1.12118e-09	3.29482e-17	0.187492	0.00486299
RP3-508I15.9	M3	64.8396	56.5661	8.27351	48.2926	-0.0680586	0.308368	0.0407491	0.604267	0.827994	0.366366	0.426501	0.48442	0.0254852	0.542226	6.94874e-24	3.38473e-58	1.38103e-08	2.10025e-11	1.06309e-14	0.703156
RP3-523E19.2	M3	5.43877	3.68031	1.75846	1.92185	-0.0490837	0.462802	0.316915	-0.0301596	0.417088	0.263872	0.0332274	0.35739	-0.0455221	1.15147e-06	0.651999	6.3298e-11	5.91225e-05	0.619271	3.26551e-08	0.495931
RP4-565E6.1	M3	10.2269	7.32799	2.8989	4.42909	-0.0438437	0.511968	0.332876	0.243632	0.523018	0.147438	0.101484	0.545515	-0.0527193	3.0018e-07	0.000217172	2.87101e-17	0.0266698	0.128233	6.36097e-19	0.430288
RP4-591C20.9	M3	33.6261	23.9833	9.64277	14.3406	0.00134216	0.983991	-0.116637	0.620622	0.669124	0.481351	0.662369	0.405618	-0.0489408	0.0801705	1.86621e-25	1.04634e-30	1.64899e-14	6.45367e-30	2.31986e-10	0.464107
RP4-598P13.1	M3	18.9205	15.8521	3.06843	12.7836	-0.0839279	0.208777	0.261595	0.21219	0.591905	0.375806	0.286614	0.5341	-0.294315	6.88088e-05	0.0013327	9.34386e-23	5.42736e-09	1.203e-05	4.55454e-18	6.7936e-06
RP4-605O3.4	M3	2.0145	0.94156	1.07294	-0.131378	-0.001617	0.980714	0.355217	0.173532	0.301268	0.00533855	-0.0271375	0.370258	0.18617	4.00625e-08	0.00894494	3.99709e-06	0.936387	0.684905	9.43121e-09	0.00498786
RP4-635E18.8	M3	19.0395	13.8205	5.21898	8.60152	-0.0650607	0.330213	0.0546077	0.488174	0.522332	0.0152188	0.0904141	0.11632	0.479744	0.413933	6.17629e-15	3.21042e-17	0.820009	0.175589	0.0810025	2.07162e-14
RP4-651E10.4	M3	5.81664	4.42273	1.39391	3.02881	-0.114118	0.0869612	0.191449	0.0120349	0.42409	0.510122	0.18414	0.340462	-0.125759	0.0038656	0.85721	2.79517e-11	2.25197e-16	0.00549197	1.54186e-07	0.0590821
RP4-657D16.3	M3	10.1886	7.91487	2.27372	5.64114	0.0590454	0.376969	-0.110064	0.37714	0.510209	0.428048	0.482284	0.354505	-0.245228	0.0988473	4.74467e-09	2.2216e-16	1.74639e-11	1.44362e-14	4.28206e-08	0.000196752
RP4-669P10.16	M3	25.4946	19.4528	6.04188	13.4109	0.00228159	0.97279	0.346075	0.368375	0.643391	0.179007	0.19261	0.654126	-0.135515	9.30897e-08	1.13494e-08	8.38972e-28	0.00697636	0.00365179	5.57939e-29	0.0418171
RP4-756H11.3	M3	5.89968	4.9004	0.999279	3.90112	-0.0799492	0.231247	0.258215	0.175378	0.48024	0.219933	0.112629	0.425843	-0.0238612	8.59752e-05	0.00823203	1.93115e-14	0.000872071	0.0911863	2.27116e-11	0.721261
RP4-758J18.10	M3	6.20249	4.61884	1.58365	3.0352	0.0805989	0.227466	-0.122375	0.337855	0.473687	0.526832	0.430502	0.201852	0.0612822	0.0662981	1.94245e-07	4.84329e-14	1.53514e-17	1.30045e-11	0.00229509	0.359129
RP4-758J18.13	M3	55.8572	46.9908	8.86643	38.1243	-0.0461943	0.489583	-0.0201727	0.637257	0.784429	0.387461	0.458926	0.360862	0.242659	0.762948	3.76216e-27	2.29456e-48	1.64259e-09	3.58208e-13	2.34836e-08	0.000230564
RP4-758J18.2	M3	7.18956	3.26935	3.92022	-0.650867	0.0924463	0.166042	0.414765	0.261414	0.409377	0.113733	0.0810868	0.564008	0.181698	8.26768e-11	6.96406e-05	1.52384e-10	0.0880382	0.224655	2.22509e-20	0.00615875
RP4-773N10.4	M3	45.5432	33.6837	11.8594	21.8243	-0.00294026	0.964939	0.413645	0.381645	0.726169	0.284121	0.291323	0.771874	-0.0403448	9.39658e-11	2.99967e-09	2.59995e-38	1.44235e-05	8.49904e-06	5.99165e-46	0.546245
RP4-791M13.3	M3	27.5885	23.4676	4.12091	19.3467	-0.0457228	0.494031	0.253159	0.411075	0.688002	0.238717	0.20095	0.526872	0.122048	0.00011929	1.25825e-10	4.98135e-33	0.000293136	0.0024037	1.52504e-17	0.0670316
RP4-798A10.7	M3	2.02312	1.00677	1.01635	-0.00957697	-0.0403451	0.546241	0.249254	0.24978	0.26442	-0.159551	-0.158341	0.186506	0.299579	0.000152925	0.000147936	5.699e-05	0.0163646	0.0172076	0.00490856	4.55247e-06
RP4-798P15.3	M3	17.4384	14.7311	2.70731	12.0238	-0.152781	0.021586	0.172278	0.159041	0.600135	0.518477	0.355115	0.519786	-0.213573	0.00945979	0.0167155	1.67702e-23	5.98915e-17	4.04446e-08	4.85093e-17	0.00123678
RP5-1042I8.7	M3	25.0176	21.2831	3.73452	17.5485	0.00789275	0.906069	0.177467	0.393388	0.679877	0.419396	0.377754	0.568322	0.0133559	0.00748655	8.78424e-10	5.22682e-32	4.84516e-11	4.45914e-09	9.87272e-21	0.841732
RP5-1050D4.5	M3	26.4422	20.3274	6.11477	14.2127	-0.114457	0.0860217	0.335772	0.304496	0.654118	0.331351	0.212012	0.662974	-0.25682	2.33254e-07	3.11017e-06	5.59108e-29	3.42469e-07	0.00134549	5.49379e-30	9.41713e-05
RP5-1054A22.4	M3	21.0796	16.4854	4.5942	11.8912	-0.0358221	0.592159	-0.175257	0.51098	0.618601	0.459015	0.523442	0.284197	-0.117939	0.00827719	1.96881e-16	2.95167e-25	3.54018e-13	2.67901e-17	1.43449e-05	0.0768344
RP5-1057I20.4	M3	10.9095	8.08296	2.82658	5.25638	0.0426161	0.523866	-0.0832062	0.50579	0.530607	0.32598	0.458332	0.266323	0.0439041	0.212731	4.41236e-16	8.19639e-18	5.41665e-07	3.87446e-13	5.01354e-05	0.511387
RP5-1073O3.2	M3	0.658385	0.574133	0.0842518	0.489881	-0.0705081	0.29124	0.0574812	0.157036	0.299588	0.151384	0.105861	0.23341	-0.10971	0.38976	0.0181591	4.54953e-06	0.0228273	0.112494	0.00040245	0.0999435
RP5-1074L1.4	M3	52.4403	46.5673	5.87299	40.6943	-0.0570967	0.392945	0.148042	0.512684	0.776305	0.281289	0.237779	0.412133	0.158521	0.0260484	1.50615e-16	8.75875e-47	1.76883e-05	0.000310178	1.11609e-10	0.0170801
RP5-1112D6.4	M3	9.60983	7.73896	1.87088	5.86808	-0.0871905	0.191559	0.173797	0.384686	0.52244	0.13007	0.136266	0.308438	0.349216	0.00883921	2.19272e-09	3.15462e-17	0.0508382	0.0406853	2.2799e-06	6.98915e-08
RP5-1115A15.1	M3	11.657	7.65714	3.99981	3.65733	-0.0705676	0.290832	-0.130251	0.580811	0.533323	0.2144	0.429162	0.195402	0.0735015	0.0505145	8.77179e-22	5.19345e-18	0.00118253	1.52806e-11	0.0031805	0.271188
RP5-1136G13.2	M3	2.03268	1.16766	0.865013	0.30265	-0.0885151	0.184873	0.204646	0.184023	0.351083	0.274013	0.151967	0.427474	0.0118925	0.00198655	0.00552246	5.88503e-08	2.95781e-05	0.0223024	1.87022e-11	0.858881
RP5-1142A6.9	M3	85.071	69.2915	15.7794	53.5121	-0.0327981	0.623808	-0.162014	0.652419	0.8405	0.560297	0.704055	0.439275	-0.112769	0.0147594	8.64961e-29	1.52387e-61	4.43477e-20	3.78952e-35	4.44629e-12	0.0907828
RP5-1198O20.4	M3	1.24591	0.992642	0.253269	0.739373	-0.13624	0.0407233	0.0705033	0.122581	0.330727	0.343339	0.284199	0.230344	-0.0078384	0.291273	0.0658383	3.61368e-07	1.19194e-07	1.43429e-05	0.000481782	0.906713
RP5-821D11.7	M3	10.3605	7.13722	3.22328	3.91394	-0.0501708	0.45294	-0.0374507	0.483242	0.50745	0.303918	0.3531	0.239738	0.482526	0.575424	1.25888e-14	3.41375e-16	3.25372e-06	4.88163e-08	0.000275565	1.39463e-14
RP5-855D21.1	M3	38.4115	33.3772	5.03427	28.343	-0.0434924	0.515359	0.0657232	0.540296	0.739463	0.284918	0.364509	0.461005	-0.0921643	0.325302	1.57892e-18	2.28924e-40	1.36132e-05	1.65386e-08	2.71794e-13	0.167343
RP5-855D21.3	M3	26.727	23.265	3.46197	19.8031	-0.0693929	0.298957	0.0377566	0.502266	0.683495	0.342002	0.333022	0.394937	-0.0553701	0.572305	7.57202e-16	1.8525e-32	1.34377e-07	2.964e-07	7.44302e-10	0.407435
RP5-857K21.4	M3	10.6316	7.72082	2.91079	4.81002	-0.0747915	0.262843	-0.142886	0.384479	0.523512	0.426591	0.597199	0.269068	-0.145423	0.0317803	2.24022e-09	2.64837e-17	2.07796e-11	3.11273e-23	4.16053e-05	0.0288377
RP5-882C2.2	M3	12.235	9.7439	2.49108	7.25282	-0.0868798	0.193153	0.264548	0.227334	0.542659	0.423469	0.151488	0.362103	0.163367	5.65047e-05	0.000573537	1.04818e-18	3.00769e-11	0.0227322	2.08528e-08	0.0139375
RP5-890O3.9	M3	71.4068	63.7751	7.63177	56.1433	-0.133395	0.0451551	0.140866	0.510736	0.850123	0.479817	0.449626	0.58209	-0.00347913	0.0343027	2.04561e-16	2.54045e-64	2.05043e-14	1.20386e-12	6.80442e-22	0.958518
RP5-894A10.2	M3	24.6941	20.8943	3.79979	17.0945	-0.0233395	0.727111	0.163294	0.465954	0.655506	0.25766	0.214614	0.382828	0.288915	0.0139809	1.39826e-13	3.90653e-29	8.91503e-05	0.00116884	2.65647e-09	1.01593e-05
RP5-894A10.6	M3	61.4781	52.1134	9.36467	42.7488	-0.0738496	0.268918	0.221906	0.448426	0.795139	0.439202	0.361368	0.701453	-0.256662	0.000780927	1.40377e-12	1.4695e-50	4.48677e-12	2.23742e-08	8.54361e-35	9.51444e-05
RP5-902P8.10	M3	17.2414	12.0991	5.14232	6.9568	0.00196832	0.976525	-0.110209	0.601492	0.582241	0.214568	0.43098	0.287218	-0.0206322	0.0984019	1.25735e-23	6.60415e-22	0.00117177	1.22757e-11	1.15095e-05	0.757715
RP5-965G21.6	M3	37.3457	29.2899	8.05578	21.2341	-0.143498	0.0310477	0.36772	0.204724	0.691799	0.427315	0.210231	0.683146	-0.225087	1.21017e-08	0.00197846	1.6174e-33	1.90612e-11	0.00148018	2.04898e-32	0.000652284
RUSC1-AS1	M3	31.6222	28.1933	3.42892	24.7643	-0.157347	0.0179288	-0.0515948	0.353578	0.698711	0.582132	0.516928	0.318938	0.0280813	0.440201	4.66904e-08	1.99341e-34	6.74884e-22	7.67648e-17	9.75165e-07	0.674561
SAP30L-AS1	M3	50.7096	44.6006	6.10898	38.4916	-0.100034	0.133804	0.0723179	0.526657	0.782901	0.391989	0.428967	0.53775	-0.135896	0.279001	1.58012e-17	4.60555e-48	1.01935e-09	1.56426e-11	2.44654e-18	0.041239
SATB1-AS1	M3	9.96484	3.96426	6.00057	-2.03631	0.106633	0.109883	0.27571	0.489889	0.350512	-0.290868	0.00470584	0.449365	0.0295164	2.62684e-05	4.80842e-15	6.2036e-08	8.79179e-06	0.943913	1.24488e-12	0.65895
SCAANT1	M3	5.35654	4.30001	1.05653	3.24347	-0.0952234	0.153629	0.194004	0.237461	0.474617	0.279206	0.222344	0.462998	-0.161189	0.0034091	0.000316163	4.25587e-14	2.05231e-05	0.000761949	2.08253e-13	0.0152811
SCARNA9	M3	1.47661	1.22195	0.254664	0.967283	-0.0561604	0.400764	0.0169859	0.190879	0.291099	0.0411251	0.0210361	0.0614561	-0.00296684	0.79953	0.00397482	8.64167e-06	0.538503	0.753124	0.357764	0.964622
SDCBP2-AS1	M3	90.5848	78.122	12.4628	65.6592	0.0176412	0.791968	0.110909	0.613897	0.87834	0.405957	0.477655	0.642203	-0.17065	0.096268	8.47122e-25	9.58298e-74	2.23398e-10	2.78204e-14	1.12484e-27	0.0101673
SEC24B-AS1	M3	9.1688	7.22568	1.94312	5.28256	-0.040529	0.544412	0.261665	0.354031	0.542109	0.166467	0.166808	0.47223	0.0806894	6.84904e-05	4.47583e-08	1.1534e-18	0.012204	0.0120259	5.92615e-14	0.226943
SEC62-AS1	M3	21.1869	17.9325	3.25436	14.6781	0.00286386	0.965849	-0.0116886	0.503138	0.644654	0.301362	0.388285	0.395143	-0.101417	0.861276	6.62896e-16	6.13237e-28	3.96818e-06	1.50678e-09	7.28028e-10	0.128488
SEMA3F-AS1	M3	35.2989	30.3263	4.97263	25.3536	-0.100782	0.130906	-0.0991458	0.54472	0.707367	0.376617	0.429564	0.223771	0.251655	0.137309	7.31315e-19	1.32941e-35	5.00164e-09	1.45605e-11	0.000702952	0.00013133
SEMA6A-AS1	M3	43.7377	31.0897	12.648	18.4416	-0.153913	0.0206243	0.499866	0.207585	0.696958	0.256366	0.0760214	0.719588	-0.149876	1.09001e-15	0.00170315	3.40829e-34	9.69926e-05	0.255052	2.44491e-37	0.0242356
SEPSECS-AS1	M3	2.82443	1.82395	1.00047	0.823478	0.0245909	0.713106	0.335053	0.106826	0.382192	0.202354	-0.0301564	0.350075	0.0905743	2.4839e-07	0.109238	2.83592e-09	0.00223662	0.652034	6.45853e-08	0.174822
SLC8A1-AS1	M3	10.7904	9.28646	1.50394	7.78252	0.0663875	0.320425	-0.0206134	0.397626	0.563192	0.361244	0.415948	0.328599	-0.0240754	0.757929	5.57127e-10	2.59176e-20	2.26414e-08	7.21751e-11	4.33646e-07	0.718864
SLCO4A1-AS1	M3	3.08449	2.02752	1.05697	0.97055	-0.0103312	0.877251	0.0807706	0.0562173	0.376931	0.567402	0.262522	0.266438	-0.000283095	0.226474	0.400286	4.84572e-09	1.17538e-20	6.46998e-05	4.97483e-05	0.996623
SLX1A-SULT1A3	M3	39.4841	34.6244	4.85969	29.7647	-0.0653848	0.327804	-0.0518968	0.536643	0.735474	0.428436	0.454311	0.33531	-0.00192903	0.437527	2.95653e-18	9.76047e-40	1.66706e-11	6.56693e-13	2.42876e-07	0.976993
SLX1B-SULT1A4	M3	42.5398	37.8109	4.7289	33.082	-0.0819284	0.219865	0.00199902	0.516993	0.750335	0.434196	0.419489	0.343791	0.0674033	0.976159	7.59751e-17	3.83083e-42	8.30762e-12	4.793e-11	1.14449e-07	0.31306
SNAI3-AS1	M3	5.37732	3.19334	2.18399	1.00935	0.0404372	0.545324	-0.24087	0.469582	0.424881	0.265552	0.426177	0.137082	-0.0154701	0.000257231	8.53108e-14	2.54579e-11	5.28162e-05	2.18275e-11	0.0394843	0.817089
SNHG1	M3	42.1595	29.9371	12.2224	17.7148	-0.0925853	0.165403	-0.231999	0.701502	0.682673	0.347982	0.51408	0.173132	0.232248	0.000437328	8.41397e-35	2.34811e-32	7.82531e-08	1.20788e-16	0.00910615	0.000430969
SNHG10	M3	7.8735	6.18397	1.68953	4.49444	-0.0599798	0.369451	0.124761	0.361397	0.48631	0.250444	0.15788	0.246326	0.360262	0.0611391	2.23122e-08	8.0951e-15	0.00014184	0.0175386	0.000183757	2.48672e-08
SNHG12	M3	21.6506	13.8569	7.79368	6.06321	-0.0549627	0.4109	-0.297483	0.587767	0.535001	0.332399	0.465612	-0.0169099	0.353605	5.34429e-06	2.17592e-22	3.90936e-18	3.12842e-07	1.46461e-13	0.800408	4.65741e-08
SNHG20	M3	72.8319	62.3409	10.4909	51.85	-0.0788387	0.237813	-0.0328895	0.657208	0.840339	0.450508	0.492786	0.403411	0.111026	0.62284	2.5108e-29	1.69051e-61	1.07475e-12	3.14044e-15	2.96173e-10	0.0959168
SNHG21	M3	12.5924	10.3397	2.25271	8.08697	-0.0785563	0.239503	0.0267765	0.463331	0.560453	0.227499	0.205003	0.244359	0.172922	0.688878	1.9914e-13	4.309e-20	0.000568109	0.00194994	0.000207636	0.00919221
SNHG22	M3	4.01087	3.69064	0.320235	3.3704	-0.025399	0.704113	0.0439733	0.17382	0.414906	0.175741	0.132085	0.104686	0.0528938	0.51072	0.00883008	8.13499e-11	0.00809784	0.0473272	0.116565	0.428761
SNHG3	M3	11.3605	8.42607	2.93439	5.49168	-0.0853142	0.201329	-0.243095	0.375759	0.493292	0.509643	0.456652	0.0263645	0.147043	0.000224467	5.45283e-09	2.91441e-15	2.42676e-16	4.83414e-13	0.693422	0.027083
SNHG4	M3	56.1217	48.8034	7.31833	41.4851	-0.100734	0.131091	0.0166307	0.544536	0.795818	0.451317	0.512259	0.506835	-0.191011	0.803635	7.55264e-19	1.05626e-50	9.68324e-13	1.61029e-16	3.75485e-16	0.00394917
SNHG7	M3	2.2995	1.04953	1.24997	-0.200437	0.00715511	0.914813	0.169757	0.300356	0.276146	0.0169067	0.0168052	0.166231	0.424756	0.0105751	4.28863e-06	2.54771e-05	0.800444	0.801618	0.0123294	2.58374e-11
SOCS2-AS1	M3	3.37237	1.17946	2.19291	-1.01345	0.0308455	0.644621	0.430396	0.174735	0.324191	-0.0506494	-0.0133876	0.433868	0.0323206	1.31723e-11	0.00847454	6.29829e-07	0.448636	0.841361	8.64718e-12	0.62887
SOS1-IT1	M3	49.1923	37.915	11.2773	26.6378	-0.0473737	0.478553	-0.106951	0.637017	0.731224	0.400771	0.577958	0.500892	-0.210652	0.108822	3.98719e-27	4.44618e-39	3.95743e-10	1.53892e-21	9.33082e-16	0.00144727
SOX2-OT	M3	18.0578	16.3972	1.66066	14.7365	-0.0875414	0.189771	0.0768756	0.286803	0.620756	0.463326	0.363233	0.396736	-0.114868	0.249737	1.1865e-05	1.80995e-25	1.99285e-13	1.87067e-08	6.13344e-10	0.0848925
SP2-AS1	M3	18.3177	15.7135	2.60421	13.1093	-0.052804	0.429547	0.109848	0.37631	0.625003	0.348338	0.337623	0.512565	-0.228109	0.0995141	5.1589e-09	6.82838e-26	7.57444e-08	1.98264e-07	1.53459e-16	0.000548492
SPACA6P	M3	21.107	12.2791	8.82794	3.45113	-0.0460318	0.491114	-0.333908	0.59408	0.539184	0.36923	0.670466	0.0650637	0.197786	2.74447e-07	5.96332e-23	1.91284e-18	1.04353e-08	7.24935e-31	0.330191	0.00282246
SPAG5-AS1	M3	72.3301	63.1569	9.17317	53.9837	-0.0604057	0.366055	0.018507	0.597113	0.845711	0.44166	0.557412	0.501063	-0.0174896	0.782009	3.16937e-23	5.0389e-63	3.30334e-12	7.53662e-20	9.09292e-16	0.793716
SRD5A3-AS1	M3	22.1264	13.8989	8.22743	5.67151	-0.0393577	0.556114	-0.348134	0.493546	0.56986	0.622624	0.680681	0.139464	-0.0606067	7.71724e-08	2.80675e-15	7.36912e-21	1.18105e-25	4.15602e-32	0.0361504	0.36446
SRP14-AS1	M3	11.889	8.55746	3.33158	5.22588	0.0380432	0.56939	0.286385	0.453236	0.525692	-0.0214752	0.0623154	0.453964	0.147552	1.22337e-05	7.55266e-13	1.85239e-17	0.748142	0.351069	6.87018e-13	0.0265516
SRP54-AS1	M3	2.78729	2.1256	0.661684	1.46392	-0.00444523	0.947015	0.147137	0.353646	0.412216	0.0484178	0.126923	0.335651	0.068906	0.0269841	4.63981e-08	1.10555e-10	0.468901	0.0567532	2.35749e-07	0.302369
SSSCA1-AS1	M3	20.9297	17.9755	2.95411	15.0214	-0.0587583	0.379297	0.0877385	0.473595	0.651521	0.34059	0.351032	0.431432	-0.0984755	0.188772	4.9058e-14	1.0881e-28	1.52428e-07	5.9131e-08	1.16234e-11	0.14
ST20-AS1	M3	30.5552	23.2926	7.26262	16.03	-0.00973568	0.884276	0.085415	0.583024	0.675469	0.276427	0.482801	0.540674	-0.124243	0.200796	5.65012e-22	1.81325e-31	2.49786e-05	1.34096e-14	1.47928e-18	0.0622295
STAG3L5P-PVRIG2P-PILRB	M3	53.2004	46.5948	6.60561	39.9891	-0.104973	0.115559	0.0377661	0.570944	0.781176	0.391368	0.42183	0.426657	0.0214658	0.572208	5.99026e-21	1.0048e-47	1.08881e-09	3.64667e-11	2.06164e-11	0.748249
STARD4-AS1	M3	44.5891	37.9993	6.58982	31.4095	-0.0471356	0.480769	0.180871	0.528089	0.752069	0.214626	0.247968	0.537177	-0.0917434	0.00640024	1.24666e-17	1.95588e-42	0.00116808	0.000165821	2.69856e-18	0.1693
TARID	M3	3.03743	2.56957	0.467863	2.1017	-0.0800987	0.230373	0.125614	0.149328	0.407887	0.136514	0.139909	0.252053	0.0429081	0.0593766	0.0247651	1.80116e-10	0.0403166	0.035555	0.000128041	0.521023
TBX2-AS1	M3	7.00274	4.88992	2.11282	2.7771	0.0184736	0.782392	-0.231901	0.395565	0.443297	0.268456	0.49503	0.0661495	0.0746307	0.000439858	6.95809e-10	2.6901e-12	4.33774e-05	2.25172e-15	0.322167	0.263873
TCEB3-AS1	M3	3.38893	2.29335	1.09559	1.19776	-0.121142	0.0691011	0.250373	0.27412	0.40749	0.0805409	0.0352073	0.451197	-0.0485293	0.000142476	2.93577e-05	1.88299e-10	0.227801	0.598533	9.8344e-13	0.467877
TEX41	M3	3.89264	3.56108	0.331566	3.22951	-0.124917	0.0608128	0.0403644	0.245015	0.456279	0.295111	0.232647	0.270033	-0.00687893	0.546049	0.000199367	5.07704e-13	6.39783e-06	0.00042099	3.89442e-05	0.918089
THAP9-AS1	M3	58.7043	51.0222	7.68209	43.3401	-0.097843	0.142575	0.2589	0.376904	0.80578	0.520192	0.362606	0.650161	-0.198677	8.22018e-05	4.85886e-09	7.15206e-53	4.54295e-17	1.98693e-08	1.538e-28	0.00269821
THUMPD3-AS1	M3	62.5376	55.3959	7.14175	48.2541	-0.0662313	0.321567	0.0278495	0.575875	0.819764	0.516537	0.45454	0.422802	0.0275299	0.677096	2.31206e-21	3.87052e-56	8.17177e-17	6.37387e-13	3.25345e-11	0.680597
TMCC1-AS1	M3	73.3501	61.5379	11.8122	49.7258	-0.0774995	0.245903	-0.102336	0.631923	0.82724	0.459224	0.594735	0.47789	-0.220371	0.125043	1.35004e-26	5.27803e-58	3.44357e-13	5.20582e-23	2.69139e-14	0.000851041
TMEM147-AS1	M3	77.188	63.1861	14.002	49.1841	-0.0828575	0.214662	-0.0636874	0.715123	0.837383	0.422365	0.513062	0.400069	0.0772006	0.340544	1.07851e-36	1.10523e-60	3.42472e-11	1.41885e-16	4.27269e-10	0.247734
TMEM161B-AS1	M3	43.3062	32.2776	11.0286	21.249	-0.0804665	0.228233	0.476245	0.332976	0.718713	0.191617	0.072186	0.6605	0.0672794	3.39051e-14	2.97587e-07	3.27734e-37	0.00383397	0.279881	1.05879e-29	0.313952
TMEM44-AS1	M3	7.00332	3.55552	3.4478	0.107721	-0.0506954	0.448223	0.466062	0.133081	0.441494	0.262077	0.0287043	0.493523	0.145991	1.37798e-13	0.0456673	3.37259e-12	6.66416e-05	0.667766	2.81622e-15	0.0282118
TMEM9B-AS1	M3	5.87568	4.70583	1.16985	3.53599	0.0402721	0.546968	0.157898	0.29031	0.482539	0.253942	0.265495	0.465326	-0.167171	0.0175255	9.16317e-06	1.39205e-14	0.000113443	5.30189e-05	1.5223e-13	0.0118382
TNRC6C-AS1	M3	48.0837	34.6595	13.4242	21.2353	0.0140745	0.833338	0.0765117	0.708973	0.71714	0.176193	0.343219	0.471418	0.198172	0.251992	7.95476e-36	5.53643e-37	0.00793391	1.20486e-07	6.62928e-14	0.00276795
TONSL-AS1	M3	10.4419	5.96335	4.47853	1.48482	-0.155088	0.0196649	0.453788	-0.0415615	0.465713	0.39232	0.0676567	0.517122	-0.0476046	7.03006e-13	0.534198	1.44457e-13	9.84205e-10	0.31124	7.44288e-17	0.47641
TP73-AS1	M3	58.9364	39.0038	19.9326	19.0713	0.0129335	0.846674	-0.120252	0.797628	0.733645	0.201719	0.532715	0.424948	0.0681343	0.0711827	4.35173e-51	1.8812e-39	0.00231086	5.75421e-18	2.52555e-11	0.307828
TPT1-AS1	M3	35.4471	30.7012	4.74584	25.9554	-0.0336717	0.61459	0.257793	0.435698	0.736328	0.326585	0.318173	0.558277	0.0596867	8.83816e-05	6.91318e-12	7.1698e-40	5.14634e-07	1.0386e-06	6.43206e-20	0.371799
TPTEP1	M3	2.94005	1.86872	1.07133	0.79739	-0.0853792	0.200985	-0.0316108	0.410147	0.392791	0.0461314	0.253059	0.228524	0.152727	0.636429	1.39721e-10	9.36084e-10	0.490176	0.000120058	0.00053549	0.021633
TRAF3IP2-AS1	M3	27.562	21.3513	6.21068	15.1406	-0.0561943	0.400479	0.157255	0.571586	0.669031	0.159354	0.327219	0.509363	0.0832544	0.0179964	5.29649e-21	1.07332e-30	0.0164996	4.87676e-07	2.5351e-16	0.212466
TRAPPC12-AS1	M3	14.0208	11.3052	2.71566	8.58949	-0.0115813	0.862537	0.202404	0.327955	0.582661	0.326503	0.323273	0.545404	-0.22003	0.00223088	4.58118e-07	6.07394e-22	5.18242e-07	6.80256e-07	6.48551e-19	0.000867398
TRG-AS1	M3	25.9798	18.1565	7.82328	10.3332	-0.0387289	0.562446	-0.171588	0.629081	0.628244	0.277438	0.511669	0.345301	-0.0916724	0.00975423	2.63994e-26	3.21167e-26	2.32612e-05	1.76712e-16	9.98604e-08	0.169631
TRIM31-AS1	M3	13.767	10.8419	2.92509	7.91686	-0.0818517	0.220298	0.174852	0.0572254	0.545875	0.656619	0.342963	0.409425	-0.148113	0.00842988	0.391878	5.97002e-19	2.92697e-29	1.23294e-07	1.5156e-10	0.0259757
TRMT2B-AS1	M3	0.990249	0.777137	0.213112	0.564025	-0.147549	0.0265542	-0.0750469	0.25991	0.322844	0.22923	0.292118	0.161997	-0.0409184	0.261212	7.69214e-05	7.05123e-07	0.000514017	8.0099e-06	0.0147698	0.540548
TTC28-AS1	M3	13.9631	11.7323	2.23075	9.50158	-0.122974	0.064971	0.167705	0.359584	0.607687	0.475596	0.340023	0.433699	0.240455	0.0115669	2.65264e-08	3.31762e-24	3.71286e-14	1.60316e-07	8.82666e-12	0.000263808
TTN-AS1	M3	66.6747	53.0431	13.6316	39.4115	-0.0477397	0.475157	-0.0605219	0.709868	0.805878	0.348749	0.54737	0.465351	-0.0507039	0.365132	5.96834e-36	6.79834e-53	7.29464e-08	4.58648e-19	1.51716e-13	0.448147
TTTY15	M3	3.60735	1.95834	1.64901	0.309332	-0.83596	2.69452e-60	0.179245	0.139676	0.388355	0.240961	0.150489	0.39419	-0.105455	0.00690036	0.0358656	1.49583e-09	0.000255808	0.0236543	8.06249e-10	0.113887
U47924.31	M3	2.91398	1.9246	0.989386	0.93521	-0.131007	0.0491791	0.23783	0.122478	0.3899	0.368203	0.149576	0.337693	0.201573	0.000309237	0.0660682	1.27155e-09	1.15428e-08	0.0245244	1.97041e-07	0.00232815
UBA6-AS1	M3	10.0928	7.2402	2.85261	4.38758	-0.00350201	0.958246	0.195565	0.467521	0.510454	0.0311627	0.168083	0.463181	-0.012563	0.00315473	1.13036e-13	2.13782e-16	0.64122	0.0113781	2.03191e-13	0.851015
UBR5-AS1	M3	31.3203	21.5869	9.73339	11.8535	0.0178228	0.789877	0.367695	0.536562	0.642839	0.0723827	0.195496	0.644119	0.136079	1.21306e-08	2.99759e-18	9.61622e-28	0.278569	0.00316562	7.00362e-28	0.040964
UGDH-AS1	M3	81.3399	71.8469	9.49294	62.354	-0.128391	0.0539263	0.26111	0.350691	0.832008	0.488832	0.354285	0.681642	-0.274835	7.10603e-05	6.10178e-08	3.05945e-59	5.61209e-15	4.37101e-08	3.15727e-32	2.79279e-05
USP3-AS1	M3	12.5657	10.1945	2.37124	7.82322	-0.120621	0.0703136	0.314215	0.233729	0.567043	0.275043	0.116781	0.489212	-0.0398197	1.43468e-06	0.000394948	1.25784e-20	2.75248e-05	0.079796	5.30923e-15	0.551484
VPS9D1-AS1	M3	24.7263	19.811	4.91525	14.8958	-0.0722891	0.279193	-0.0666844	0.362311	0.635214	0.620714	0.594583	0.38332	0.0057506	0.31826	2.044e-08	6.15556e-27	1.82718e-25	5.37283e-23	2.52524e-09	0.931489
WARS2-IT1	M3	70.0532	60.5294	9.52387	51.0055	-0.0615593	0.356956	0.153712	0.566472	0.83063	0.346831	0.393415	0.627503	-0.136336	0.0207918	1.40096e-20	7.03183e-59	8.69128e-08	8.75821e-10	3.81919e-26	0.0405803
XXbac-BPG154L12.4	M3	57.0406	51.9103	5.13026	46.7801	-0.0931745	0.162717	0.211393	0.324529	0.779728	0.451961	0.331892	0.563303	-0.151366	0.00139097	6.122e-07	1.92368e-47	8.91006e-13	3.26859e-07	2.53822e-20	0.0228435
XXbac-BPG252P9.9	M3	4.00884	3.18917	0.819666	2.36951	-0.067248	0.314178	-0.11205	0.328984	0.429124	0.314302	0.395642	0.168338	-0.0648525	0.0928711	4.19612e-07	1.53513e-11	1.42456e-06	6.90013e-10	0.0112525	0.331766
XXbac-BPG299F13.14	M3	18.4691	14.1508	4.3183	9.83247	-0.0235098	0.7252	-0.207602	0.513129	0.595607	0.423574	0.494478	0.182172	-0.166124	0.0017017	1.404e-16	4.34151e-23	2.97078e-11	2.44443e-15	0.006024	0.0123863
XXbac-BPG300A18.13	M3	5.09184	3.71096	1.38089	2.33007	-0.0622783	0.351357	-0.0598002	0.450498	0.444165	0.170537	0.278652	0.203882	0.155297	0.370888	1.07612e-12	2.41154e-12	0.0102181	2.13462e-05	0.00206692	0.0194981
XXbac-BPGBPG55C20.2	M3	71.3813	60.5888	10.7926	49.7962	-0.081018	0.22505	0.159139	0.614342	0.83002	0.257413	0.312581	0.594231	-0.0728264	0.0166474	7.67276e-25	1.01389e-58	9.06022e-05	1.63708e-06	5.77899e-23	0.275626
XX-FW83563B9.5	M3	25.8291	22.656	3.17311	19.4829	-0.0100981	0.88	0.152469	0.376548	0.685666	0.415302	0.394504	0.52188	-0.130303	0.0218578	5.03682e-09	9.8704e-33	7.77352e-11	7.79607e-10	3.45559e-17	0.0504212
ZBTB40-IT1	M3	9.16694	7.80793	1.35901	6.44893	-0.185307	0.00519675	0.00872727	0.345144	0.534993	0.361316	0.377757	0.368513	-0.173768	0.896191	1.01284e-07	3.91453e-18	2.24847e-08	4.45779e-09	1.11964e-08	0.00885059
ZDHHC20-IT1	M3	21.452	18.3146	3.13734	15.1773	-0.14521	0.0290756	-0.020869	0.48559	0.646744	0.391886	0.434553	0.377487	-0.0765936	0.755022	8.98183e-15	3.64053e-28	1.03058e-09	7.95344e-12	4.58092e-09	0.251483
ZNF213-AS1	M3	31.6586	26.0392	5.61946	20.4197	-0.00803529	0.904381	0.0359796	0.60067	0.704187	0.246139	0.322815	0.375067	0.0657057	0.590531	1.49748e-23	3.63525e-35	0.000185915	7.06833e-07	5.84543e-09	0.325431
ZNF32-AS1	M3	2.4371	1.80127	0.635829	1.16544	0.0590467	0.376958	-0.0949006	0.360985	0.351666	0.0798564	0.166471	0.0678822	0.230544	0.155035	2.32086e-08	5.57645e-08	0.231791	0.012202	0.309626	0.000476194
ZNF32-AS2	M3	40.1515	34.0839	6.06762	28.0162	-0.0327049	0.624794	-0.0343482	0.577842	0.736159	0.38445	0.450255	0.395759	-0.110329	0.607494	1.57424e-21	7.62189e-40	2.24696e-09	1.11039e-12	6.8145e-10	0.0980334
ZNF337-AS1	M3	23.8133	19.2194	4.59386	14.6255	-0.0819974	0.219475	0.28013	0.388789	0.652873	0.245529	0.202584	0.602924	-0.134576	1.92168e-05	1.42927e-09	7.69947e-29	0.000193108	0.00221027	9.26586e-24	0.0432691
ZNF350-AS1	M3	41.7202	35.0761	6.64408	28.432	-0.120875	0.0697184	0.25497	0.479657	0.733547	0.18228	0.239539	0.613343	-0.130433	0.000106166	2.09748e-14	1.94761e-39	0.00599345	0.000278906	9.5806e-25	0.0501896
ZNF436-AS1	M3	1.64021	1.38398	0.256226	1.12776	0.0449106	0.501743	0.107628	0.24649	0.365289	0.16679	0.138011	0.245566	0.0369458	0.106589	0.000181887	1.53342e-08	0.0120349	0.0381552	0.000192663	0.580588
ZNF528-AS1	M3	40.2628	30.0409	10.2219	19.8191	-0.0478442	0.47419	0.120036	0.672978	0.708974	0.0800789	0.280572	0.480176	0.137011	0.0716953	3.62738e-31	7.95284e-36	0.230488	1.86197e-05	1.94869e-14	0.0395874
ZNF529-AS1	M3	24.2641	18.9723	5.29188	13.6804	0.0525466	0.431802	0.226369	0.538382	0.648158	0.16844	0.166536	0.521838	-0.00142709	0.000606222	2.19536e-18	2.55185e-28	0.0112024	0.0121679	3.47929e-17	0.982978
ZNF674-AS1	M3	9.27931	7.40755	1.87175	5.5358	-0.189116	0.00433007	0.26903	0.223925	0.527034	0.301944	0.163366	0.422074	0.0406787	4.17117e-05	0.000696828	1.48462e-17	3.7934e-06	0.013938	3.54369e-11	0.542925
ZNF790-AS1	M3	17.6788	12.4268	5.25204	7.17475	0.11187	0.0934019	0.205914	0.541645	0.578262	0.0492132	0.17889	0.480983	0.0290406	0.00185943	1.25019e-18	1.44979e-21	0.461621	0.00701393	1.73763e-14	0.66411
ZNRD1-AS1	M3	16.6892	14.0255	2.66375	11.3617	-0.0484272	0.468815	-0.000626972	0.493009	0.624119	0.311093	0.36282	0.359954	0.0254662	0.992521	3.03894e-15	8.37506e-26	1.84491e-06	1.94637e-08	2.56089e-08	0.703367
ZRANB2-AS1	M3	17.4537	13.4454	4.00829	9.4371	-0.145496	0.0287565	0.364899	0.172111	0.591531	0.258157	0.0879468	0.507905	-0.0230823	1.59257e-08	0.00953015	1.00918e-22	8.63049e-05	0.18772	3.18098e-16	0.73
ZSWIM8-AS1	M3	31.0638	24.8366	6.22726	18.6093	-0.0948434	0.155285	-0.127804	0.560757	0.663855	0.434659	0.545441	0.232892	0.273596	0.0550437	4.07379e-20	4.34314e-30	7.85101e-12	6.44414e-19	0.000414941	3.04482e-05
AC002511.2	M4	3.80507	1.11846	2.6866	-1.56814	-0.158151	0.0173438	0.0133291	0.0198485	0.361215	0.630703	0.34917	0.150579	0.0552473	0.842046	0.766648	2.27045e-08	1.80205e-26	7.01837e-08	0.0235702	0.408478
AC002511.3	M4	4.87541	1.3467	3.5287	-2.182	-0.201733	0.0023092	-0.0152262	0.0320975	0.379689	0.666303	0.439608	0.206452	-0.103388	0.819923	0.631242	3.66383e-09	2.25031e-30	4.26638e-12	0.00180777	0.121189
AC007405.6	M4	0.662681	0.21429	0.448392	-0.234102	0.013459	0.840526	0.134995	-0.146212	0.148151	0.461636	0.160519	0.227828	-0.0933638	0.0426153	0.0279712	0.0259372	2.49872e-13	0.0157165	0.00055744	0.161861
AC012360.6	M4	18.9918	2.66837	16.3234	-13.6551	-0.159106	0.0166709	-0.0643366	0.155821	0.544803	0.788757	0.509256	0.290084	-0.180014	0.335635	0.0190863	7.20747e-19	3.0875e-49	2.57779e-16	9.31806e-06	0.00665953
AC021218.2	M4	2.24021	0.713055	1.52716	-0.814101	-0.0726121	0.277045	-0.202267	0.119673	0.243118	0.610377	0.471794	0.0686396	-0.100383	0.00224673	0.0725651	0.000224149	1.84357e-24	6.29467e-14	0.304247	0.132447
AC024592.9	M4	18.4467	1.78541	16.6613	-14.8759	-0.132727	0.0462528	0.196871	0.0217182	0.567923	0.727699	0.369453	0.424493	-0.0747211	0.00295528	0.74539	1.06494e-20	1.52957e-38	1.02089e-08	2.66542e-11	0.263293
AC115522.3	M4	2.70848	1.38521	1.32327	0.0619328	-0.0348557	0.602193	-0.186219	-0.0369039	0.146846	0.694638	0.40865	0.0204843	-0.0438629	0.00497615	0.581018	0.0272915	6.89242e-34	1.65359e-10	0.759398	0.511784
CTA-363E6.6	M4	14.8445	1.80782	13.0367	-11.2289	-0.11623	0.0812386	0.13285	0.0461218	0.538784	0.726233	0.311914	0.366754	-0.0847474	0.0460489	0.490266	2.04891e-18	2.54342e-38	1.72738e-06	1.3298e-08	0.204351
D21S2088E	M4	3.04974	0.783988	2.26576	-1.48177	-0.0162465	0.808083	-0.19203	0.157598	0.209479	0.58187	0.493447	0.0250802	0.313881	0.00375721	0.017744	0.00154071	7.10873e-22	2.84803e-15	0.707655	1.47398e-06
DLGAP1-AS2	M4	11.8124	2.25895	9.55341	-7.29446	-0.187109	0.00476898	-0.143701	0.237235	0.488975	0.771216	0.595681	0.19498	0.0341667	0.0308085	0.000320491	5.49593e-15	7.94304e-46	4.27504e-23	0.0032479	0.609394
LA16c-325D7.1	M4	6.52752	2.02637	4.50114	-2.47477	-0.0296028	0.658014	-0.015632	0.0357542	0.38991	0.770702	0.375592	0.234512	-0.0884705	0.815209	0.592861	1.27012e-09	9.89242e-46	5.54538e-09	0.000377045	0.185095
LINC00114	M4	3.66552	1.48852	2.177	-0.688475	-0.149711	0.024394	-0.161337	0.0107469	0.265003	0.724011	0.396174	0.0274524	0.0481748	0.0151866	0.872353	5.48042e-05	5.46058e-38	6.51668e-10	0.681447	0.471138
LINC00342	M4	24.2013	2.94559	21.2558	-18.3102	-0.149832	0.0242774	-0.0963745	0.274711	0.608829	0.827969	0.555587	0.256428	-0.00219341	0.148695	2.81709e-05	2.58705e-24	3.43548e-58	1.05112e-19	9.65996e-05	0.973841
LINC00520	M4	1.84022	0.443186	1.39703	-0.953847	-0.0847366	0.204409	-0.210715	0.016958	0.168445	0.546041	0.378265	-0.0658961	-0.0445662	0.0014424	0.799851	0.0112	5.79833e-19	4.23407e-09	0.324027	0.505032
LINC00963	M4	23.9784	2.07365	21.9048	-19.8311	-0.131108	0.0490043	-0.308148	0.451803	0.570327	0.745315	0.726519	0.206494	0.032987	2.33298e-06	9.0934e-13	6.74059e-21	2.5986e-41	2.30344e-38	0.00180376	0.62181
LINC01137	M4	1.99839	1.00962	0.988775	0.0208433	-0.0188829	0.777695	0.0359758	-0.0728402	0.164295	0.660387	0.318326	0.102459	0.122673	0.59057	0.275535	0.0133976	1.09087e-29	1.02555e-06	0.124588	0.0656351
MKLN1-AS	M4	4.01485	1.05166	2.96319	-1.91153	0.0266063	0.690753	-0.00186082	0.0291637	0.31403	0.675459	0.420847	0.293077	-0.310023	0.977806	0.662773	1.45626e-06	1.81822e-31	4.0911e-11	7.45527e-06	2.0098e-06
MUC2	M4	7.90212	1.32583	6.5763	-5.25047	-0.0899482	0.177835	0.185675	-0.0865078	0.403568	0.675537	0.246453	0.377236	-0.133268	0.00510688	0.195073	2.91071e-10	1.7788e-31	0.000182316	4.69861e-09	0.0453613
RP11-141M1.3	M4	3.18727	1.48415	1.70313	-0.218981	-0.0410582	0.539165	0.0214652	-0.0485231	0.254848	0.705699	0.331889	0.225601	-0.221649	0.748256	0.467934	0.00010701	2.25717e-35	3.26928e-07	0.000633428	0.000792297
RP11-144A16.8	M4	17.1082	1.95395	15.1542	-13.2003	-0.152347	0.0219651	0.0876687	0.102898	0.557716	0.739053	0.451188	0.39961	-0.157226	0.189126	0.122974	7.12834e-20	2.66038e-40	9.84602e-13	4.49183e-10	0.0180179
RP11-223C24.1	M4	4.67978	1.49312	3.18666	-1.69354	-0.0151148	0.821218	-0.348258	0.0872718	0.158998	0.697472	0.508379	-0.111453	-0.0871007	7.63023e-08	0.191144	0.0167457	2.91372e-34	2.95516e-16	0.0946385	0.192018
RP11-244F12.3	M4	4.86228	1.27886	3.58342	-2.30457	0.0071417	0.914972	0.190325	-0.105903	0.343264	0.672097	0.207844	0.298393	-0.0985412	0.0040835	0.112353	1.19997e-07	4.62746e-31	0.00168011	4.98578e-06	0.139734
RP11-24F11.2	M4	3.92293	1.21424	2.70869	-1.49445	-0.0581459	0.384293	-0.212394	0.0843637	0.234715	0.69407	0.570743	0.0407919	-0.0772553	0.00131814	0.206415	0.00037252	8.18294e-34	6.225e-21	0.541802	0.247398
RP11-253E3.3	M4	14.3966	1.81692	12.5797	-10.7627	-0.0711792	0.28666	-0.161517	0.233874	0.469485	0.714584	0.678584	0.344693	-0.211894	0.0150719	0.000391568	8.64592e-14	1.28761e-36	7.54503e-32	1.05499e-07	0.00135407
RP11-277P12.20	M4	2.79264	0.755612	2.03703	-1.28142	-0.130136	0.0507195	-0.150857	0.109649	0.304179	0.61408	0.376824	0.0697715	0.0369396	0.0233108	0.100134	3.18819e-06	8.1341e-25	4.89848e-09	0.296322	0.580652
RP11-285E9.6	M4	1.38545	0.351988	1.03346	-0.681475	-0.0073521	0.912477	0.190249	-0.201673	0.134667	0.523145	0.164179	0.172072	0.073001	0.00409849	0.00231628	0.0431255	2.81197e-17	0.0134638	0.00954678	0.274473
RP11-295G20.2	M4	1.16603	0.402626	0.763408	-0.360783	0.0668126	0.317329	0.0697712	-0.241435	-0.0197156	0.528011	0.178878	-0.00866411	0.189671	0.296324	0.000248514	0.768165	1.26298e-17	0.00701801	0.896938	0.00421527
RP11-2C24.4	M4	8.22386	1.53339	6.69047	-5.15708	-0.139764	0.0357476	-0.0958274	0.142927	0.444496	0.718749	0.490805	0.244732	-0.147094	0.151025	0.0317303	2.3129e-12	3.23774e-37	4.20431e-15	0.000202899	0.0270297
RP11-322E11.2	M4	16.5109	2.9486	13.5623	-10.6137	-0.0408996	0.540735	0.0210112	0.118469	0.542301	0.81067	0.378513	0.349952	-0.142781	0.753406	0.0755086	1.11552e-18	5.53306e-54	4.12886e-09	6.53196e-08	0.0319067
RP11-37L2.1	M4	2.31667	1.37547	0.941193	0.434279	0.0128972	0.8471	0.000714772	-0.088061	0.17857	0.689197	0.317569	0.151054	-0.214381	0.991474	0.187146	0.00711794	3.50262e-33	1.09141e-06	0.0231287	0.00118375
RP11-415J8.3	M4	32.3618	2.01894	30.3428	-28.3239	-0.083354	0.211918	-0.252687	0.426376	0.632953	0.707377	0.771922	0.248188	-0.156056	0.000122952	2.1319e-11	1.0568e-26	1.32516e-35	5.86871e-46	0.000163548	0.0189039
RP11-434H6.6	M4	3.6426	0.981032	2.66157	-1.68054	-0.117752	0.0773073	-0.144126	0.117797	0.321196	0.658397	0.468534	0.10459	0.0887951	0.0303117	0.0771921	8.08951e-07	1.84029e-29	9.84682e-14	0.116901	0.183482
RP11-462G2.1	M4	1.7537	0.587992	1.16571	-0.577717	-0.0301566	0.652031	-0.233523	-0.101064	-0.0375736	0.530257	0.373802	-0.172125	0.00789029	0.000399771	0.129829	0.57417	8.68947e-18	6.6342e-09	0.00952453	0.906098
RP11-467L13.7	M4	4.76788	0.78499	3.98289	-3.1979	-0.151328	0.0228778	-0.0323615	0.228786	0.418949	0.623422	0.444257	0.236486	-0.034466	0.628436	0.000527412	5.10346e-11	9.83213e-26	2.38386e-12	0.0003352	0.606261
RP11-479G22.8	M4	3.95891	0.579987	3.37892	-2.79893	-0.171852	0.00964074	-0.13333	0.138561	0.359315	0.56017	0.538407	0.159294	0.0660981	0.0452614	0.0373858	2.7212e-08	4.54021e-20	2.18601e-18	0.016541	0.322544
RP11-79H23.3	M4	10.1414	2.82883	7.31257	-4.48374	-0.0664786	0.319759	-0.241893	0.181841	0.384792	0.805795	0.632647	0.128727	-0.133815	0.000241653	0.0061178	2.16877e-09	7.09883e-53	1.13667e-26	0.0532973	0.0444758
RP11-7K24.3	M4	6.38361	2.09267	4.29094	-2.19827	-0.0714189	0.285036	-0.247358	0.0702144	0.248435	0.738769	0.583595	0.0489204	0.0175821	0.000172287	0.293259	0.000161026	2.95184e-40	5.04068e-22	0.464294	0.79265
RP11-88H9.2	M4	6.26502	1.34649	4.91853	-3.57203	-0.0319806	0.632487	-0.0688572	0.133028	0.421284	0.678815	0.348572	0.208201	-0.0907604	0.302713	0.0457547	3.88714e-11	7.06663e-32	7.41422e-08	0.00164873	0.173934
RP11-92K15.3	M4	4.00405	0.34035	3.6637	-3.32335	-0.122907	0.0651177	0.331863	-0.0416266	0.344883	0.47325	0.0365739	0.421281	-0.0146985	3.27664e-07	0.533557	1.03711e-07	5.14609e-14	0.584405	3.8888e-11	0.826063
RP13-580F15.2	M4	5.99456	1.15951	4.83505	-3.67553	-0.116778	0.0798056	0.179919	-0.067273	0.349469	0.678357	0.243886	0.377836	-0.193229	0.00668893	0.313999	6.82872e-08	8.0459e-32	0.000213791	4.42228e-09	0.00354215
RP3-508I15.19	M4	42.9062	2.48981	40.4164	-37.9266	-0.101557	0.127958	-0.205544	0.440772	0.688601	0.771827	0.748596	0.323567	-0.22217	0.00189574	3.69086e-12	4.17698e-33	6.11424e-46	7.47159e-42	6.63721e-07	0.000769454
RP5-1142J19.1	M4	2.90091	1.13458	1.76634	-0.631761	-0.0732755	0.272668	-0.0285068	0.0190977	0.284789	0.685323	0.388851	0.168343	-0.106912	0.669917	0.775234	1.37415e-05	1.09077e-32	1.41989e-09	0.01125	0.108953
RP5-968D22.3	M4	11.4628	1.73085	9.73191	-8.00106	-0.117485	0.0779854	0.0454981	0.0903403	0.51103	0.736232	0.382247	0.335892	-0.102013	0.496159	0.175944	1.95351e-16	7.42306e-40	2.82017e-09	2.3082e-07	0.126244
SLC26A4-AS1	M4	0.967074	0.317831	0.649243	-0.331413	0.0118693	0.859154	-0.15426	0.10463	0.203672	0.459488	0.257521	0.060135	-0.0933107	0.0203363	0.116759	0.00208953	3.32509e-13	8.99619e-05	0.368212	0.162101
SLC39A12-AS1	M4	27.2501	1.92198	25.3281	-23.4061	-0.0414493	0.535303	-0.194278	0.374248	0.636047	0.743567	0.65008	0.28651	-0.195347	0.00336312	6.34483e-09	5.03772e-27	5.00747e-41	1.56992e-28	1.21223e-05	0.00318914
STXBP5-AS1	M4	14.6156	0.951449	13.6641	-12.7127	-0.218783	0.000929653	0.502479	-0.194179	0.414931	0.577139	0.0376267	0.513309	-0.128054	7.32973e-16	0.00337975	8.11187e-11	1.80658e-21	0.573628	1.36456e-16	0.0545655
TMEM51-AS1	M4	18.5783	1.63649	16.9419	-15.3054	-0.112788	0.0907268	0.32449	-0.00568049	0.548556	0.711669	0.263172	0.553705	-0.169837	6.14198e-07	0.932322	3.71715e-19	3.33418e-36	6.19555e-05	1.47836e-19	0.010538
TMEM92-AS1	M4	6.44124	1.98831	4.45293	-2.46462	-0.0907658	0.173908	-0.139875	0.103777	0.360729	0.767018	0.508762	0.164061	-0.0500292	0.0356008	0.119788	2.37838e-08	4.69117e-45	2.78406e-16	0.0135319	0.454218
AC006126.4	M5	13.4145	2.96563	10.4489	-7.48327	0.00360499	0.957019	-0.356309	0.419596	0.439026	0.488289	0.7116	0.205772	-0.26188	3.61571e-08	4.73363e-11	4.58595e-12	6.07379e-15	3.41046e-36	0.00187321	6.75225e-05
AC007620.3	M5	3.1281	0.801366	2.32674	-1.52537	-0.0440018	0.510446	-0.209709	0.333208	0.330757	0.284491	0.547798	0.167565	-0.0899449	0.00152199	2.91653e-07	3.6045e-07	1.4042e-05	4.25217e-19	0.0116374	0.17785
AC058791.1	M5	9.30171	2.01465	7.28707	-5.27242	-0.0576323	0.388514	-0.261705	0.326895	0.460072	0.524195	0.663974	0.086324	-0.0715892	6.83115e-05	5.0127e-07	3.07726e-13	2.3686e-17	4.20665e-30	0.196028	0.283887
AC069363.1	M5	1.62012	0.528494	1.09162	-0.563126	-0.0701926	0.293409	-0.235208	0.140707	0.225612	0.470635	0.48066	0.00941035	-0.0298629	0.000361766	0.0345072	0.000633043	7.38319e-14	1.81926e-14	0.888117	0.655202
AC093673.5	M5	11.7445	2.58883	9.15564	-6.56681	-0.0527444	0.430068	-0.545525	0.444682	0.185884	0.41144	0.686086	-0.209985	0.199715	6.34907e-19	2.25934e-12	0.00505634	1.20734e-10	8.73281e-33	0.00149973	0.00255988
AC138035.2	M5	36.4185	6.84063	29.5779	-22.7372	-0.0631893	0.344342	-0.180648	0.509976	0.64857	0.547197	0.799958	0.386797	-0.239401	0.00646684	2.30398e-16	2.30002e-28	4.72872e-19	1.37107e-51	1.76061e-09	0.000281255
AF064858.10	M5	12.2266	1.93352	10.2931	-8.35959	-0.00465519	0.944516	-0.31262	0.473683	0.482328	0.425582	0.66613	0.162065	-0.136859	1.63194e-06	4.84644e-14	1.43458e-14	2.34279e-11	2.3574e-30	0.0147279	0.0398101
AF064858.11	M5	32.0555	3.37841	28.6771	-25.2987	-0.0439962	0.5105	-0.247369	0.543947	0.653567	0.541786	0.737563	0.283629	-0.102949	0.000172171	8.37233e-19	6.44317e-29	1.21991e-18	4.58286e-40	1.49464e-05	0.122785
AGAP2-AS1	M5	11.1032	2.95085	8.1524	-5.20156	-0.0298263	0.655597	-0.490296	0.409683	0.272616	0.475085	0.715459	-0.089766	0.0760409	4.53056e-15	1.47227e-10	3.25919e-05	3.98701e-14	9.65528e-37	0.178718	0.25493
CASC19	M5	2.29936	0.821038	1.47832	-0.657279	-0.0924459	0.166044	-0.338917	0.171087	0.128395	0.266272	0.449523	-0.0526146	-0.0758594	1.76847e-07	0.00997313	0.05392	5.0309e-05	1.21988e-12	0.431205	0.256069
CCAT1	M5	5.30353	1.70044	3.60309	-1.90265	-0.077372	0.246683	-0.393085	0.249825	0.21164	0.386841	0.609228	-0.0149203	-0.141914	9.07261e-10	0.000147509	0.00137269	1.7525e-09	2.37106e-24	0.823481	0.0329729
CITF22-49E9.3	M5	16.654	1.78692	14.8671	-13.0802	0.0676463	0.311314	-0.426488	0.54066	0.4726	0.577397	0.663798	0.0518379	0.0024545	2.10349e-11	1.48276e-18	5.63107e-14	1.71779e-21	4.40995e-30	0.438047	0.970728
CTA-384D8.36	M5	13.9502	3.08141	10.8688	-7.78743	-0.115719	0.0825947	-0.385698	0.436525	0.417018	0.485751	0.733046	-0.00702194	0.214506	1.97397e-09	6.24514e-12	6.38109e-11	8.77632e-15	2.32869e-39	0.916393	0.00117574
CTB-31N19.3	M5	7.83809	3.60847	4.22962	-0.62115	0.0257161	0.700595	-0.345295	0.36574	0.321513	0.44471	0.751255	0.0173059	-0.0134005	9.99117e-08	1.46778e-08	7.87866e-07	2.25126e-12	2.68395e-42	0.795835	0.84121
CTB-61M7.2	M5	5.74323	4.25162	1.49161	2.76001	-0.00492396	0.941318	-0.379826	0.226802	0.0646854	0.285286	0.703143	-0.139093	0.0135047	3.61299e-09	0.000591329	0.333016	1.32542e-05	5.04405e-35	0.0366535	0.839992
CTD-2334D19.1	M5	11.9299	3.54901	8.38089	-4.83188	0.0385596	0.564157	-0.455049	0.368715	0.356462	0.483947	0.753297	0.0293205	-0.186707	5.96361e-13	1.09776e-08	3.56427e-08	1.13785e-14	1.2114e-42	0.661071	0.00486153
CTD-2527I21.14	M5	27.1396	3.48427	23.6554	-20.1711	-0.0375711	0.574195	-0.293017	0.623039	0.594112	0.321436	0.728275	0.179619	0.0533976	7.48894e-06	1.07373e-25	5.92457e-23	7.92968e-07	1.25175e-38	0.00678237	0.424371
CTD-3064M3.3	M5	10.1288	1.6747	8.45412	-6.77942	-0.0280038	0.675409	-0.366844	0.381306	0.407642	0.524806	0.613388	0.0867967	0.0344936	1.31825e-08	3.10575e-09	1.8512e-10	2.14278e-17	9.48428e-25	0.19358	0.605973
FAM157C	M5	20.0642	6.27529	13.7889	-7.5136	-0.0387744	0.561987	-0.21625	0.451364	0.541003	0.470582	0.75924	0.256344	-0.1808	0.00106893	9.62465e-13	1.39736e-18	7.43771e-14	1.1439e-43	9.71282e-05	0.0064215
FENDRR	M5	24.0976	4.52156	19.576	-15.0545	-0.0835514	0.210834	-0.385103	0.484135	0.535865	0.538508	0.781486	0.183037	-0.174157	2.09992e-09	1.10751e-14	3.37554e-18	2.14847e-18	8.74121e-48	0.00578456	0.00869772
FZD10-AS1	M5	7.34423	1.31512	6.02911	-4.71399	0.0206501	0.757511	-0.3964	0.552628	0.268195	0.0102893	0.530968	-0.0103772	0.0381307	6.3601e-10	1.79494e-19	4.4156e-05	0.877746	7.71618e-18	0.876709	0.568502
GK-AS1	M5	16.6663	7.17164	9.49464	-2.32301	-0.0454793	0.496337	-0.337233	0.326708	0.420692	0.632953	0.850076	0.0975903	-0.128403	2.0518e-07	5.09312e-07	4.16587e-11	1.05678e-26	2.62303e-64	0.143615	0.0539052
KB-1507C5.4	M5	13.1226	4.49881	8.6238	-4.12499	0.0307087	0.646089	-0.368426	0.52713	0.399241	0.394746	0.775696	0.0809674	-0.0918049	1.12931e-08	1.46129e-17	4.67593e-10	7.59712e-10	1.14377e-46	0.225341	0.169013
LINC01001	M5	32.532	8.08613	24.4459	-16.3598	-0.0475557	0.476863	-0.244892	0.530414	0.619804	0.521134	0.832256	0.264903	-0.0951143	0.000200898	8.46536e-18	2.24727e-25	3.90059e-17	2.63035e-59	5.5171e-05	0.154103
LINC01002	M5	32.3621	9.58937	22.7728	-13.1834	-0.0486335	0.466921	-0.245067	0.475657	0.601321	0.579256	0.869037	0.279085	-0.166869	0.000198725	3.68132e-14	1.30401e-23	1.1923e-21	2.13113e-70	2.07011e-05	0.0119942
LINC01116	M5	1.63723	0.481495	1.15573	-0.674239	0.013232	0.843181	-0.264474	0.300671	0.206267	0.102174	0.428503	-0.0557564	0.159834	5.67862e-05	4.18566e-06	0.00182535	0.125644	1.65375e-11	0.404166	0.0161732
LINC01272	M5	9.25127	4.26011	4.99116	-0.731056	-0.0274023	0.681997	-0.491298	0.202544	0.109292	0.516763	0.75598	-0.185901	0.000425233	3.91105e-15	0.0022149	0.101251	7.88207e-17	4.21009e-43	0.00505218	0.994928
LINC01506	M5	7.677	2.23363	5.44337	-3.20974	0.00200056	0.97614	-0.538176	0.367318	0.0745313	0.254599	0.641992	-0.252906	0.166417	2.27446e-18	1.25857e-08	0.264512	0.000108741	1.18475e-27	0.000121241	0.0122306
LUCAT1	M5	6.04056	1.75631	4.28425	-2.52794	-0.0699969	0.294761	-0.288267	0.156075	0.26749	0.67466	0.625208	-0.00257929	-0.107636	1.06567e-05	0.0188887	4.63262e-05	2.27252e-31	6.51106e-26	0.969241	0.106561
MAGI2-AS3	M5	43.3207	5.45569	37.865	-32.4093	-0.0375239	0.574676	-0.377343	0.669192	0.650847	0.413274	0.812664	0.243327	-0.104267	4.64824e-09	1.02709e-30	1.29175e-28	9.80191e-11	1.90809e-54	0.000221281	0.11804
MIR3945HG	M5	6.64649	4.58684	2.05965	2.52719	0.0183988	0.783252	-0.397046	0.266644	0.115744	0.348327	0.733621	-0.104261	-0.0384808	5.93209e-10	4.90597e-05	0.0825283	7.58219e-08	1.89725e-39	0.118064	0.564954
MIR4435-2HG	M5	22.2169	4.37447	17.8425	-13.468	-0.000359191	0.995715	-0.673934	0.452937	0.167016	0.447155	0.782466	-0.284139	0.103475	2.78227e-31	7.85191e-13	0.0119181	1.65108e-12	5.6105e-48	1.44053e-05	0.120875
MIR503HG	M5	6.21066	1.78105	4.42961	-2.64857	0.0546512	0.413561	-0.499405	0.294169	0.124662	0.274153	0.622405	-0.266479	0.0403953	1.16862e-15	6.86869e-06	0.0613451	2.92907e-05	1.2418e-25	4.96103e-05	0.545741
MMP25-AS1	M5	48.249	5.04572	43.2033	-38.1575	-0.0261257	0.69606	-0.252724	0.638389	0.703465	0.532553	0.792352	0.29818	-0.0532401	0.000122664	2.8596e-27	4.56022e-35	5.91345e-18	5.62798e-50	5.06747e-06	0.425741
MSC-AS1	M5	26.3838	5.03742	21.3464	-16.309	0.103286	0.121558	-0.447935	0.666716	0.474935	0.279898	0.796997	0.149164	-0.180048	1.49469e-12	2.01278e-30	4.07163e-14	1.95374e-05	5.93387e-51	0.0249253	0.00664918
NR2F1-AS1	M5	9.49304	1.47771	8.01532	-6.53761	0.0813701	0.223034	-0.388568	0.535812	0.38392	0.234989	0.562386	0.0321087	0.028905	1.4628e-09	3.4063e-18	2.37351e-09	0.0003665	3.01111e-20	0.631123	0.665583
PCAT19	M5	20.9904	3.96973	17.0206	-13.0509	0.038677	0.562971	-0.596743	0.61347	0.312358	0.272097	0.753159	-0.133049	0.0493133	3.42501e-23	9.31358e-25	1.6667e-06	3.37848e-05	1.27841e-42	0.0457204	0.460709
RASSF8-AS1	M5	19.0451	4.54648	14.4987	-9.95218	-0.00309172	0.963134	-0.492002	0.575949	0.415559	0.352362	0.804408	0.0171965	-0.0711808	3.5256e-15	2.27888e-21	7.54759e-11	5.22779e-08	1.44787e-52	0.797097	0.28665
RP11-1029J19.4	M5	5.14152	1.53345	3.60807	-2.07462	-0.0906274	0.174568	-0.404929	0.246406	0.192959	0.529911	0.584529	-0.109117	0.00609488	2.504e-10	0.000182842	0.00358962	9.20661e-18	4.18112e-22	0.101801	0.927398
RP11-1029J19.5	M5	4.20964	1.22397	2.98567	-1.76171	-0.092152	0.1674	-0.346087	0.241403	0.247693	0.518669	0.557942	-0.00820641	-0.126276	9.29947e-08	0.000248995	0.000168711	5.80681e-17	6.83909e-20	0.902355	0.0580376
RP11-1228E12.1	M5	9.43564	4.51484	4.9208	-0.405956	-0.0560828	0.401416	-0.24338	0.394373	0.403309	0.385892	0.704569	0.138947	-0.1004	0.000220563	7.9063e-10	2.99517e-10	1.93464e-09	3.22349e-35	0.0368538	0.132382
RP11-134L10.1	M5	9.95458	1.77832	8.17626	-6.39794	-0.0793265	0.234913	-0.18097	0.45202	0.482024	0.428012	0.64561	0.258177	-0.0938062	0.00637083	8.84217e-13	1.4982e-14	1.75388e-11	4.83344e-28	8.61871e-05	0.159873
RP11-20I20.4	M5	9.96724	2.39129	7.57595	-5.18467	-0.0195612	0.76993	-0.435342	0.349452	0.332938	0.434448	0.685295	-0.0737126	0.000774641	7.22116e-12	6.83927e-08	2.98564e-07	8.05638e-12	1.09957e-32	0.26981	0.99076
RP11-211G3.2	M5	13.085	7.71151	5.37348	2.33803	-0.0226391	0.73499	-0.377354	0.374861	0.308104	0.484569	0.844627	0.0531258	-0.124242	4.64292e-09	5.96745e-09	2.34104e-06	1.04049e-14	1.03477e-62	0.426736	0.0622313
RP11-242C19.2	M5	14.5549	5.88024	8.67469	-2.79446	-0.0366322	0.583806	-0.288681	0.291315	0.42213	0.648956	0.815447	0.147656	-0.157478	1.0336e-05	8.50413e-06	3.52071e-11	2.08655e-28	4.22312e-55	0.0264442	0.0178319
RP11-248J18.2	M5	5.14358	1.08744	4.05614	-2.96869	0.0249093	0.709558	-0.331851	0.39801	0.349613	0.39217	0.59782	0.0880649	0.0655431	3.28016e-07	5.34481e-10	6.73853e-08	9.99941e-10	2.73244e-23	0.187126	0.326632
RP11-290L1.3	M5	0.747329	0.271753	0.475576	-0.203822	-0.0489577	0.463953	-0.314551	0.152419	0.0684421	0.149576	0.439219	-0.113547	-0.119452	1.39605e-06	0.0219021	0.305643	0.0245238	4.47717e-12	0.0885607	0.0730985
RP11-334E6.12	M5	21.4092	3.5592	17.85	-14.2908	0.0460684	0.490769	-0.629228	0.5897	0.28054	0.274666	0.733258	-0.1286	-0.0671342	2.55032e-26	1.46849e-22	1.86615e-05	2.82613e-05	2.15975e-39	0.0535337	0.315
RP11-34P13.13	M5	26.3366	6.10625	20.2303	-14.1241	-0.044341	0.507189	-0.135128	0.457052	0.610012	0.53558	0.763246	0.350617	-0.155443	0.0424099	4.5866e-13	1.99731e-24	3.54294e-18	2.24174e-44	6.14357e-08	0.0193825
RP11-400K9.4	M5	1.76037	0.726322	1.03404	-0.307722	-0.0790026	0.236836	-0.296582	0.236478	0.172842	0.170419	0.550683	0.0371417	-0.182915	5.72321e-06	0.000335362	0.00922485	0.0102716	2.54461e-19	0.578581	0.00581783
RP11-44K6.2	M5	2.99154	1.25657	1.73496	-0.478388	0.0139709	0.834546	-0.229289	0.204259	0.279632	0.436004	0.513585	0.0632999	-0.0739341	0.000512261	0.00202689	1.99109e-05	6.65788e-12	1.30639e-16	0.343496	0.268369
RP11-44K6.4	M5	6.2131	1.91497	4.29813	-2.38316	-0.0720575	0.280741	-0.224433	0.249541	0.374969	0.549458	0.599093	0.131456	-0.0969459	0.00067702	0.000150185	5.90268e-09	3.16604e-19	2.0902e-23	0.0484014	0.146291
RP11-47A8.5	M5	12.8115	2.15365	10.6578	-8.50417	0.0715129	0.284402	-0.161315	0.416966	0.479452	0.41275	0.6624	0.383412	-0.274184	0.0152006	6.41965e-11	2.15897e-14	1.04051e-10	6.40113e-30	2.50122e-09	2.92267e-05
RP11-482G13.1	M5	11.4991	6.9438	4.55531	2.3885	0.0122412	0.854789	-0.340448	0.289131	0.311566	0.542614	0.826451	0.0645395	-0.131921	1.54367e-07	9.999e-06	1.77634e-06	1.05639e-18	8.38877e-58	0.33411	0.0476055
RP11-536K7.3	M5	10.7775	1.14513	9.63239	-8.48726	-0.057468	0.38987	-0.453711	0.49652	0.39083	0.35951	0.584273	-0.0928491	0.159027	7.10017e-13	1.80297e-15	1.1526e-09	2.67136e-08	4.40112e-22	0.164197	0.0167255
RP11-588K22.2	M5	26.9092	3.14582	23.7634	-20.6176	0.0455505	0.495662	-0.46094	0.743876	0.44539	0.145373	0.676443	0.0969758	0.0100687	2.74184e-13	4.46143e-41	2.06591e-12	0.0288934	1.38e-31	0.146166	0.880346
RP11-589N15.2	M5	12.4763	2.50964	9.96662	-7.45698	-0.154896	0.019819	-0.298803	0.361301	0.475593	0.598901	0.714599	0.117703	0.000320521	4.83154e-06	2.25171e-08	3.71434e-14	2.17683e-23	1.28139e-36	0.077429	0.996177
RP11-638I2.9	M5	11.7165	3.19126	8.52525	-5.33399	-0.10428	0.117997	-0.297595	0.295097	0.433584	0.630724	0.712869	0.116952	-0.109655	5.29879e-06	6.40448e-06	8.9516e-12	1.79291e-26	2.25714e-36	0.0793546	0.100115
RP11-67C2.2	M5	22.5162	5.27783	17.2383	-11.9605	-0.0361857	0.588404	-0.404966	0.599306	0.487363	0.449607	0.815097	0.0960058	-0.048632	2.49394e-10	1.99843e-23	6.94893e-15	1.2067e-12	5.11307e-55	0.150262	0.466935
[truncated: 486 more rows]

## Sheet: WGCNA_lncRNA_PC_ALL
Gene	module_name	kTotal	kWithin	kOut	kDiff	GS.weight	p.GS.weight	MMpurple	MMblack	MMgreen	MMpink	MMturquoise	MMbrown	MMred	MMmagenta	MMgreenyellow	MMblue	MMyellow	p.MMpurple	p.MMblack	p.MMgreen	p.MMpink	p.MMturquoise	p.MMbrown	p.MMred	p.MMmagenta	p.MMgreenyellow	p.MMblue	p.MMyellow	Gene_type
[truncated: 16,424 more rows]

[truncated: 1 more sheets: lncRNA_PC_modules_GSEA]
