# Supplementary material for: Mucosal transcriptomics highlight lncRNAs implicated in ulcerative colitis, Crohn’s disease, and celiac disease
Source: JCI Insight. 2023 Jul 24;8(14):e170181. doi: 10.1172/jci.insight.170181 (PMC10443795; doi:10.1172/jci.insight.170181)
Supplement: Supporting data values [file jciinsight-8-170181-s244.xlsx]

## Sheet: Fig 1.
Fig. 1D UC PCA					Fig. 1I CD PCA					Fig. 1N Celiac PCA
PC1	PC2	Group			PC1	PC2	Group			PC1	PC2	Group
-19.8128	9.6992	Control PROTECT			10.6271	1.59793	CD RISK			-3.72494	2.8329	Celiac PRJNA52875
-26.7046	-3.2399	Control PROTECT			-6.25102	-1.64016	Control RISK			-5.73283	3.12476	Celiac PRJNA52875
-22.2453	3.35603	Control PROTECT			3.25917	10.2082	CD RISK			-3.68001	-1.6836	Celiac PRJNA52875
-17.2888	8.61999	Control PROTECT			-0.479035	-4.96058	CD RISK			-3.10881	7.1887	Celiac PRJNA52875
-21.0435	4.08396	Control PROTECT			0.422796	-4.40921	Control RISK			-3.26511	5.95415	Celiac PRJNA52875
-30.7192	6.54982	Control PROTECT			8.20595	14.8131	CD RISK			-2.43612	13.3022	Celiac PRJNA52875
-21.4296	0.181259	Control PROTECT			2.80114	4.95561	CD RISK			-3.85925	1.48378	Celiac PRJNA52875
-29.0243	30.9027	Control PROTECT			5.90925	6.60643	CD RISK			-2.93703	8.98662	Celiac PRJNA52875
-22.0128	33.1096	Control PROTECT			15.4403	10.8662	CD RISK			-3.92479	6.13648	Celiac PRJNA52875
-26.8007	13.5593	Control PROTECT			4.028	2.42506	CD RISK			-7.47678	1.89025	Celiac PRJNA52875
-31.0855	16.4046	Control PROTECT			3.35383	5.48706	CD RISK			-6.89858	2.81926	Control PRJNA52875
-29.4909	11.2521	Control PROTECT			0.979319	-6.89763	CD RISK			-7.15184	2.8186	Celiac PRJNA52875
-35.4848	11.2117	Control PROTECT			-1.50164	-15.6824	CD RISK			-1.56879	13.9417	Celiac PRJNA52875
-35.0686	9.72482	Control PROTECT			6.64161	-13.1798	CD RISK			-7.81195	1.86981	Control PRJNA52875
-30.3309	19.058	Control PROTECT			3.60001	7.21063	CD RISK			-7.6691	3.60202	Control PRJNA52875
-28.9302	11.6023	Control PROTECT			-7.71263	-0.98235	CD RISK			-9.81523	-1.40267	Control PRJNA52875
-34.804	3.65478	Control PROTECT			-3.1717	5.90405	CD RISK			-8.4429	-1.02926	Control PRJNA52875
-33.6024	10.0286	Control PROTECT			1.70824	1.57762	CD RISK			-10.9703	-1.39098	Control PRJNA52875
-32.3916	1.61069	Control PROTECT			1.33446	-0.796841	CD RISK			-9.89446	-1.77486	Control PRJNA52875
-22.9463	23.7685	Control PROTECT			7.07784	-5.62602	CD RISK			-6.13159	2.99852	Control PRJNA52875
-6.45995	8.32259	UC PROTECT			-5.80415	11.3487	CD RISK			-16.7001	-0.3231	Control PRJNA52875
-4.24184	4.06915	UC PROTECT			-12.6599	9.32093	CD RISK			-13.9778	1.46874	Control PRJNA52875
-16.4016	-17.7418	UC PROTECT			-18.6617	-3.42779	Control RISK			-4.28772	-2.30917	Control PRJNA52875
-3.86889	-9.44917	UC PROTECT			7.96877	3.60003	CD RISK			-3.14013	-4.19938	Control PRJNA52875
8.42788	-7.03539	UC PROTECT			11.06	4.24041	CD RISK			-11.7014	-0.642439	Control PRJNA52875
8.28418	0.980132	UC PROTECT			-6.74881	6.3894	CD RISK			-7.14104	0.40636	Control PRJNA52875
-6.63029	-9.39219	UC PROTECT			-27.7588	-2.79403	Control RISK			-10.3612	-0.790692	Control PRJNA52875
5.28055	11.3405	UC PROTECT			-14.0474	-4.9672	Control RISK			-1.83191	-7.50277	Control SEEM
-3.50135	-25.9027	UC PROTECT			8.9549	7.48107	CD RISK			4.15171	5.56667	Celiac SEEM
35.4514	1.76291	UC PROTECT			-23.8143	-7.91098	Control RISK			5.15865	-2.02281	Celiac SEEM
1.66838	12.9242	UC PROTECT			-16.4855	-13.2349	CD RISK			0.670994	-5.484	Control SEEM
-12.3707	-11.2036	UC PROTECT			-9.10825	2.62171	Control RISK			0.299442	-3.22215	Control SEEM
8.37272	-1.89915	UC PROTECT			-7.34053	-3.46999	CD RISK			-1.03619	-6.62447	Control SEEM
-9.23722	-20.5081	UC PROTECT			10.1345	-6.11607	CD RISK			1.24929	-3.76041	Control SEEM
-13.2543	-19.1466	UC PROTECT			-14.8271	-9.18747	CD RISK			0.22227	-3.5915	Control SEEM
-13.5179	-29.8852	UC PROTECT			7.3088	-13.3072	CD RISK			-0.410662	-5.03952	Control SEEM
1.25599	4.02882	UC PROTECT			-5.01845	-13.9437	CD RISK			2.01779	-3.11803	Control SEEM
3.33422	-5.88229	UC PROTECT			2.42322	-15.0941	Control RISK			-3.1738	-7.01867	Control SEEM
12.6478	-6.87035	UC PROTECT			-5.7019	-2.03846	CD RISK			-0.308487	-2.05436	Control SEEM
2.83227	3.07025	UC PROTECT			9.94867	-2.81654	CD RISK			-0.211366	-4.31134	Control SEEM
6.95213	15.4231	UC PROTECT			-8.53222	-8.62905	Control RISK			-0.206685	-6.22878	Control SEEM
8.21169	9.20336	UC PROTECT			7.52754	6.36262	CD RISK			5.07387	-6.73905	Control SEEM
4.06717	-19.4573	UC PROTECT			-10.5497	3.57885	CD RISK			4.15191	-5.3604	Control SEEM
3.24784	5.94777	UC PROTECT			-10.2175	-8.11481	Control RISK			5.42169	-5.25115	Control SEEM
-0.479794	-1.35477	UC PROTECT			8.37925	-0.418175	CD RISK			8.2216	-0.578388	Control SEEM
11.9339	-14.3554	UC PROTECT			0.992022	1.9845	CD RISK			9.47002	5.37666	Celiac SEEM
-10.9706	17.9157	UC PROTECT			0.894059	7.03605	CD RISK			5.8238	-0.176879	Celiac SEEM
-1.24376	-3.27767	UC PROTECT			-10.1255	-0.862592	CD RISK			6.50499	-3.76627	Celiac SEEM
8.83176	-3.50756	UC PROTECT			-1.23668	-2.78508	CD RISK			4.82918	-7.28631	Celiac SEEM
3.24711	-3.84861	UC PROTECT			2.55462	-6.19781	Control RISK			10.6377	5.37708	Celiac SEEM
5.89399	8.23329	UC PROTECT			3.43963	-4.48254	Control RISK			5.76388	-1.04395	Control SEEM
-11.6757	-20.5323	UC PROTECT			-11.568	5.22457	CD RISK			6.24042	-4.04487	Control SEEM
18.7835	-15.1483	UC PROTECT			5.45284	2.9735	CD RISK			8.75593	4.48726	Celiac SEEM
13.8947	4.69414	UC PROTECT			-6.67039	0.448606	CD RISK			6.85312	-1.50729	Celiac SEEM
-2.71057	5.29444	UC PROTECT			10.6625	7.72232	CD RISK			5.56345	-6.11537	Control SEEM
-10.2936	-3.0512	UC PROTECT			23.6104	-1.97696	CD RISK			3.39983	-4.98885	Control SEEM
8.86236	-7.23571	UC PROTECT			4.5782	8.527	CD RISK			7.1792	-1.83031	Celiac SEEM
-1.34018	5.17538	UC PROTECT			2.72948	3.20628	CD RISK			5.71512	-1.95882	Control SEEM
7.60554	8.70091	UC PROTECT			-1.09329	5.88917	CD RISK			8.79076	3.81749	Celiac SEEM
7.90858	-12.1857	UC PROTECT			-3.40468	0.263052	CD RISK			7.3244	9.91868	Celiac SEEM
-12.3268	-0.844064	UC PROTECT			5.5485	-1.58701	CD RISK			8.64825	3.95471	Celiac SEEM
-17.1877	-8.62712	UC PROTECT			1.35578	-18.7025	Control RISK			6.52242	3.40223	Celiac SEEM
0.500391	5.093	UC PROTECT			11.5929	-11.5166	CD RISK			8.59654	4.03831	Celiac SEEM
1.67499	-2.5362	UC PROTECT			12.6411	-12.4264	CD RISK			7.8345	5.63556	Celiac SEEM
-9.80767	-1.29516	UC PROTECT			1.35725	-5.67991	CD RISK			0.677606	-2.94535	Control SEEM
9.49109	-5.63168	UC PROTECT			-10.4638	-5.65879	CD RISK			3.29587	-4.13404	Control SEEM
13.0693	10.167	UC PROTECT			-16.1024	-6.12728	CD RISK			10.4187	7.51915	Celiac SEEM
22.6972	-7.42499	UC PROTECT			1.56572	-12.7301	CD RISK			1.32953	-4.3457	Control SEEM
8.31536	-0.760878	UC PROTECT			2.29676	-3.5952	CD RISK			4.17437	-2.32077	Control SEEM
0.114411	-7.37405	UC PROTECT			15.7676	-0.430857	CD RISK
9.26541	-14.7392	UC PROTECT			7.79547	3.05037	CD RISK
4.86425	12.2735	UC PROTECT			-3.06069	3.88295	CD RISK
15.2906	5.40173	UC PROTECT			-4.14778	10.6581	CD RISK
-13.6983	-27.8335	UC PROTECT			0.17719	-3.51751	Control RISK
17.2131	1.24908	UC PROTECT			13.9022	7.24177	CD RISK
-11.0087	13.7945	UC PROTECT			-5.76979	5.08457	CD RISK
0.556309	-0.670371	UC PROTECT			10.0313	7.62809	CD RISK
-11.2165	-27.357	UC PROTECT			1.0949	4.32956	CD RISK
-0.524554	-29.8367	UC PROTECT			19.3138	-5.62389	CD RISK
6.5353	-10.5393	UC PROTECT			4.10807	8.6025	CD RISK
6.93708	-16.4634	UC PROTECT			-13.0018	0.601954	CD RISK
25.119	-18.4491	UC PROTECT			8.84885	2.08363	CD RISK
-4.97925	-8.55999	UC PROTECT			-10.6578	8.4009	Control RISK
4.32558	-27.028	UC PROTECT			4.23936	7.11243	CD RISK
4.46232	6.90577	UC PROTECT			5.85898	11.1576	CD RISK
13.5934	-10.9032	UC PROTECT			5.20584	9.59664	CD RISK
-1.71098	-5.46099	UC PROTECT			7.76637	6.76748	CD RISK
4.43412	-6.13165	UC PROTECT			3.31183	4.69865	CD RISK
-12.1659	1.95824	UC PROTECT			-11.9515	3.39605	CD RISK
18.4127	-11.5102	UC PROTECT			4.69301	4.4372	CD RISK
15.7602	-14.265	UC PROTECT			7.55221	0.871966	CD RISK
6.65448	7.07561	UC PROTECT			12.8697	-4.9173	CD RISK
5.70707	-20.904	UC PROTECT			-5.41037	-6.42993	CD RISK
-14.0058	-14.5414	UC PROTECT			-1.31435	9.27942	Control RISK
-7.30585	-25.0838	UC PROTECT			-9.48776	6.44869	CD RISK
5.49269	3.01132	UC PROTECT			0.50227	4.35046	CD RISK
18.0361	-5.40769	UC PROTECT			-24.1244	-11.4339	Control RISK
32.3231	-0.638548	UC PROTECT			12.596	-3.91707	CD RISK
26.476	-14.2207	UC PROTECT			-13.185	-1.48433	CD RISK
7.22281	0.477685	UC PROTECT			4.59262	5.18878	CD RISK
32.2048	-1.33382	UC PROTECT			17.7764	-5.7284	CD RISK
16.4678	-10.7883	UC PROTECT			-2.39112	9.3973	CD RISK
-6.7837	-2.65692	UC PROTECT			3.20929	-7.70783	CD RISK
-3.50098	-0.758695	UC PROTECT			-5.27802	-7.4409	CD RISK
-15.664	-16.3999	UC PROTECT			6.50312	0.869654	CD RISK
4.05379	2.70041	UC PROTECT			-3.42209	-8.38251	CD RISK
10.119	-18.374	UC PROTECT			1.22612	6.36959	CD RISK
18.2949	-9.41669	UC PROTECT			-11.8711	-1.23434	CD RISK
5.37644	-12.3715	UC PROTECT			-5.61686	-6.01188	CD RISK
13.4808	-5.3212	UC PROTECT			6.8043	-7.7787	CD RISK
-2.31444	10.5999	UC PROTECT			4.4338	10.4615	CD RISK
1.74622	-0.603221	UC PROTECT			12.6573	0.995881	CD RISK
8.00359	-11.99	UC PROTECT			-11.4671	0.567903	CD RISK
-2.91628	-11.0742	UC PROTECT			5.62452	0.953476	CD RISK
17.3466	7.98655	UC PROTECT			-3.34468	5.99593	CD RISK
-12.3923	-18.9877	UC PROTECT			2.18331	-2.57137	Control RISK
0.800594	-20.9543	UC PROTECT			1.97924	5.52942	CD RISK
8.796	-11.7698	UC PROTECT			-6.3672	2.60055	CD RISK
2.44042	-13.7296	UC PROTECT			3.24625	7.77422	CD RISK
-4.89708	-24.8953	UC PROTECT			-24.6676	0.737189	Control RISK
13.12	9.63981	UC PROTECT			-22.2243	-9.83917	Control RISK
22.1744	19.2697	UC PROTECT			-6.71367	-15.151	CD RISK
1.76895	-1.8323	UC PROTECT			-1.37321	-17.4605	Control RISK
-0.835201	9.58639	UC PROTECT			-4.7049	-14.4846	Control RISK
10.4425	-1.83248	UC PROTECT			-5.7098	-12.7629	Control RISK
6.7158	-6.02168	UC PROTECT			15.8672	-16.643	CD RISK
20.6875	-11.752	UC PROTECT			-8.11388	-1.35633	CD RISK
1.1808	8.08759	UC PROTECT			-12.0924	4.42372	CD RISK
24.8978	14.0733	UC PROTECT			0.366618	3.81526	CD RISK
24.6753	6.28738	UC PROTECT			4.32125	-2.37254	CD RISK
4.5188	29.5531	UC PROTECT			-14.153	-6.53581	CD RISK
13.432	0.0120629	UC PROTECT			-2.5499	-8.50888	Control RISK
2.39469	6.00845	UC PROTECT			12.9762	-0.287312	CD RISK
14.9625	-7.78011	UC PROTECT			7.29989	-4.03541	CD RISK
27.795	13.675	UC PROTECT			7.59091	5.02234	CD RISK
4.98587	20.7511	UC PROTECT			-8.37601	4.15345	CD RISK
-11.2048	-3.93352	UC PROTECT			14.0955	-1.63911	CD RISK
14.9658	-1.2473	UC PROTECT			2.22561	2.27041	CD RISK
27.9564	-2.76751	UC PROTECT			-13.8464	4.61573	Control RISK
-7.93287	-0.61682	UC PROTECT			15.8272	-1.2255	CD RISK
15.777	8.06092	UC PROTECT			9.86576	-3.79975	CD RISK
1.90165	-0.552293	UC PROTECT			-1.01682	-5.47867	Control RISK
3.4519	8.84234	UC PROTECT			21.1903	-5.99943	CD RISK
34.1512	8.95562	UC PROTECT			1.91507	-4.3915	CD RISK
52.2387	17.8753	UC PROTECT			-10.7258	9.6717	Control RISK
28.4186	-13.5013	UC PROTECT			4.46692	-1.62442	CD RISK
2.50136	-12.2943	UC PROTECT			-9.41884	-3.87707	Control RISK
5.26933	-16.608	UC PROTECT			-8.51659	6.84934	CD RISK
-3.54712	1.63768	UC PROTECT			-5.77433	3.99227	Control RISK
11.1747	7.78784	UC PROTECT			-0.783483	-1.66968	CD RISK
19.574	7.32627	UC PROTECT			2.05688	1.27913	CD RISK
-4.23726	5.46091	UC PROTECT			5.28269	2.49969	CD RISK
21.5442	13.9415	UC PROTECT			0.85127	1.10994	CD RISK
18.0592	3.74301	UC PROTECT			11.7986	-3.29625	CD RISK
2.46459	-28.1827	UC PROTECT			-4.72461	2.73506	Control RISK
8.31085	1.5277	UC PROTECT			-1.56507	8.33906	CD RISK
13.9475	-7.98753	UC PROTECT			-8.51706	3.93435	Control RISK
22.9027	-2.82085	UC PROTECT			3.57049	-1.63277	Control RISK
4.68445	14.9205	UC PROTECT			11.7562	0.922668	CD RISK
21.2604	4.32854	UC PROTECT			1.59637	3.72508	CD RISK
5.84696	-13.677	UC PROTECT			11.0777	5.77964	CD RISK
17.8271	12.6585	UC PROTECT			0.831896	-6.99922	CD RISK
13.733	8.90491	UC PROTECT			1.39375	-1.55778	CD RISK
4.77307	-3.11003	UC PROTECT			12.7863	-1.75123	CD RISK
34.922	7.40547	UC PROTECT			-1.48156	-11.8862	Control RISK
5.00582	1.1572	UC PROTECT			13.3612	-1.65654	CD RISK
4.44599	-6.15846	UC PROTECT			0.997963	-4.88709	CD RISK
8.18043	20.0497	UC PROTECT			2.69527	1.55551	CD RISK
27.1711	20.1398	UC PROTECT			5.80314	7.82441	CD RISK
12.1536	-6.71065	UC PROTECT			7.09605	-3.02029	CD RISK
23.5635	-0.456479	UC PROTECT			-16.8784	-5.16839	Control RISK
0.441049	-13.6741	UC PROTECT			-19.0753	-7.62602	Control RISK
0.0797556	-15.4985	UC PROTECT			-12.4809	-14.4491	Control RISK
29.5732	6.41117	UC PROTECT			10.7316	6.44557	CD RISK
-5.16725	-3.19922	UC PROTECT			9.85904	3.98132	CD RISK
3.21707	-1.64054	UC PROTECT			7.58542	0.716455	CD RISK
2.47449	-4.53168	UC PROTECT			3.74844	0.908557	Control RISK
-0.844032	-14.6881	UC PROTECT			13.859	5.41206	CD RISK
18.0169	12.2952	UC PROTECT			8.23299	13.6302	CD RISK
11.017	-4.36412	UC PROTECT			-1.38221	5.36389	CD RISK
7.15048	2.87819	UC PROTECT			6.43848	5.30771	CD RISK
6.39827	4.20074	UC PROTECT			-1.23519	-2.68834	CD RISK
15.6365	-8.49688	UC PROTECT			4.5215	4.22582	CD RISK
15.69	-9.76226	UC PROTECT			9.28154	6.90746	CD RISK
15.0175	-12.8436	UC PROTECT			18.3667	5.72295	CD RISK
11.4272	-0.942312	UC PROTECT			-13.2126	0.802715	CD RISK
27.3036	17.8858	UC PROTECT			-8.5687	-12.5759	CD RISK
11.7502	24.1711	UC PROTECT			-2.65167	-8.41667	CD RISK
16.4015	23.8876	UC PROTECT			6.90445	0.519197	CD RISK
13.3332	-2.58859	UC PROTECT			-15.6147	-4.0609	CD RISK
12.0818	-10.3201	UC PROTECT			3.15524	5.49474	CD RISK
16.286	2.31731	UC PROTECT			1.82804	5.85149	CD RISK
40.6544	1.44484	UC PROTECT			9.4001	-1.12544	CD RISK
20.0592	5.72711	UC PROTECT			-0.731572	-3.39204	CD RISK
22.317	5.55437	UC PROTECT			7.34964	9.84547	CD RISK
2.14178	-2.81526	UC PROTECT			15.6934	-0.321216	CD RISK
-0.387749	-2.15147	UC PROTECT			7.27269	0.138853	CD RISK
3.42333	22.4667	UC PROTECT			3.2857	-4.55887	CD RISK
9.87649	10.9909	UC PROTECT			0.102968	8.91638	CD RISK
-12.3256	-13.6295	UC PROTECT			1.50707	-1.40082	CD RISK
24.9182	12.2105	UC PROTECT			15.8826	-14.2479	CD RISK
17.1497	0.781062	UC PROTECT			10.7378	-6.13179	CD RISK
23.1177	-1.50838	UC PROTECT			16.335	-7.40023	CD RISK
-1.96684	1.66735	UC PROTECT			-5.9578	2.50283	CD RISK
8.27084	-11.6986	UC PROTECT			14.6694	-6.91995	CD RISK
18.0543	-15.5877	UC PROTECT			20.0903	-1.34855	CD RISK
7.33171	-17.9847	UC PROTECT			1.6745	0.0612555	CD RISK
10.5124	-20.8056	UC PROTECT			-12.2732	-0.412429	CD RISK
9.68911	-13.8304	UC PROTECT			3.32653	3.52202	CD RISK
16.2485	-10.6441	UC PROTECT			6.32324	-10.9529	CD RISK
9.88886	-3.94907	UC PROTECT			-2.85723	0.0723815	CD RISK
21.2835	-10.7145	UC PROTECT			-2.16937	-6.9305	CD RISK
22.0081	-6.59621	UC PROTECT			12.5835	-8.79033	CD RISK
11.0186	-3.55506	UC PROTECT			9.48193	-5.6052	CD RISK
21.7616	2.94682	UC PROTECT			5.1568	2.61792	CD RISK
21.648	-2.02706	UC PROTECT			4.31529	6.21112	CD RISK
6.70201	-9.19144	UC PROTECT			-3.86341	2.50989	CD RISK
31.2319	15.5304	UC PROTECT			0.372448	-5.64134	CD RISK
22.2136	-15.0719	UC PROTECT			23.2482	-11.6382	CD RISK
6.97244	0.392818	UC PROTECT			18.2214	-13.6056	CD RISK
18.7711	-5.94371	UC PROTECT			4.67707	1.80969	CD RISK
11.5276	-3.48941	UC PROTECT			7.38475	2.56384	CD RISK
-2.58198	-8.18846	UC PROTECT			19.4091	-1.95856	CD RISK
11.5005	-15.0052	UC PROTECT			20.3499	-13.9962	CD RISK
6.41649	-3.6875	UC PROTECT			16.0941	-5.86671	CD RISK
29.2357	2.04269	UC PROTECT			4.203	10.5474	CD RISK
-10.1002	12.8697	Control RISK			20.4084	-7.55326	CD RISK
4.81788	-7.42909	UC RISK			1.40824	1.87003	CD RISK
-24.0388	-16.8666	UC RISK			9.61424	-3.04566	CD RISK
-3.42331	1.44313	Control RISK			6.78115	5.55394	CD RISK
-21.3881	8.38025	Control RISK			-10.3175	-10.6484	Control RISK
-21.5393	13.175	Control RISK			-14.9703	-4.1597	CD RISK
27.5814	31.5155	Control RISK			-2.31901	-7.98371	Control RISK
-10.0724	8.16124	Control RISK			-17.7974	-13.2503	Control RISK
-17.9408	1.46922	Control RISK			-15.0123	-10.5666	Control RISK
-27.3155	-6.17524	UC RISK			17.5998	-1.96102	CD RISK
29.0569	60.9538	Control RISK			-15.8408	10.1155	CD RISK
-22.8775	-12.3444	UC RISK			-7.53722	-1.67403	Control RISK
-26.0408	-15.5486	UC RISK			-11.5398	5.85207	Control RISK
15.7376	-0.663117	UC RISK			-14.0069	3.27754	Control RISK
-14.2965	6.78201	Control RISK			-6.76234	-4.83539	Control RISK
-24.2508	-11.5109	UC RISK			3.80581	-8.76748	Control RISK
-32.5824	-10.7001	Control RISK			-10.768	-9.07567	CD RISK
-18.806	-15.9084	UC RISK			0.770393	8.86208	CD RISK
-26.1672	0.388229	Control RISK			-5.62812	-4.26029	CD RISK
-32.5794	1.40016	Control RISK			-15.4239	-8.07847	Control RISK
0.510145	-14.9942	UC RISK			-1.95599	-1.86469	CD RISK
-33.9058	-11.7766	Control RISK			4.18669	3.19655	CD RISK
-1.98612	-23.606	UC RISK			7.44523	3.11691	CD RISK
-27.2407	-2.52919	UC RISK			3.05677	-9.48555	CD RISK
-35.6439	1.28043	Control RISK			8.29275	-1.57519	CD RISK
-20.251	9.45483	Control RISK			9.14743	2.08689	CD RISK
-28.1417	10.0097	Control RISK			-16.869	-7.45203	CD RISK
-17.7901	8.96139	Control RISK			3.11031	0.787272	CD RISK
-14.4483	15.029	Control RISK			8.45357	-4.42203	CD RISK
-1.7963	5.36282	UC RISK			3.37305	-5.08812	CD RISK
-14.4399	-4.72798	UC RISK			-9.02049	5.31217	CD RISK
-6.53257	-12.6213	UC RISK			6.50086	0.674553	CD RISK
-8.45485	26.7721	Control RISK			-14.0429	0.941495	CD RISK
-17.5011	10.0175	Control RISK			2.37283	2.76111	CD RISK
-18.4547	18.1188	Control RISK			-17.6263	3.02804	Control SOURCE
-35.0283	-6.96737	Control RISK			-9.96706	4.01504	CD SOURCE
4.02079	30.9752	Control RISK			-9.41391	5.32774	CD SOURCE
-33.3393	1.73227	Control RISK			-22.5925	-3.33744	Control SOURCE
-8.85259	6.20503	UC RISK			-19.183	4.95582	Control SOURCE
-20.3073	21.3026	Control RISK			-17.2136	11.3949	Control SOURCE
-5.51125	-12.7529	UC RISK			-1.58766	-1.62762	CD SOURCE
-9.96	26.4251	Control RISK			10.962	8.32425	CD SOURCE
1.55567	47.7344	Control RISK			-23.964	3.43434	Control SOURCE
15.8455	37.8384	Control RISK			25.1664	-10.3597	CD SOURCE
-7.73616	-15.2869	UC RISK			-19.8246	4.70219	Control SOURCE
-14.3941	10.379	Control RISK			21.5684	-0.576562	CD SOURCE
2.53939	-20.8906	UC RISK			-15.4322	4.20118	Control SOURCE
-14.0782	5.56789	UC RISK			-30.5048	0.517619	Control SOURCE
-17.2813	-13.0055	UC RISK			10.7904	2.60992	CD SOURCE
-15.5833	4.20912	UC RISK			12.6535	-3.76634	CD SOURCE
-35.7024	1.30525	Control RISK			-18.4089	4.50595	Control SOURCE
-16.2495	16.7736	Control RISK			-5.77967	13.9818	Control SOURCE
-3.53597	24.4128	Control RISK			7.2832	11.794	CD SOURCE
-11.1359	-4.89926	UC RISK			-18.077	2.43736	Control SOURCE
-31.5801	-8.35862	Control RISK			15.6695	8.89753	CD SOURCE
-23.9103	-22.3762	UC RISK			-15.5797	5.7626	Control SOURCE
-15.1451	-15.979	UC RISK			9.57008	16.1852	CD SOURCE
-2.64943	-6.83016	UC RISK			-2.82349	1.70995	Control SOURCE
16.5626	-2.73346	UC RISK			4.78666	12.1602	CD SOURCE
-0.0800794	33.3097	Control RISK			-11.2611	-0.922333	Control SOURCE
1.48761	-19.6492	UC RISK			-24.7625	3.34382	Control SOURCE
-16.0644	-0.104642	Control RISK			-24.8566	7.84115	Control SOURCE
5.45169	-8.8013	UC RISK			-3.84693	5.56041	Control SOURCE
-25.8096	4.28838	Control RISK			1.10194	5.09284	CD SOURCE
-12.6268	-3.94097	Control RISK			-14.0353	13.9801	Control SOURCE
2.05086	-0.140069	UC RISK			-2.493	13.0594	CD SOURCE
0.272409	7.08909	UC RISK			-3.88408	-0.719042	Control SOURCE
-9.12836	-8.5495	UC RISK			7.85822	15.0326	CD SOURCE
12.004	-9.99869	UC RISK			6.75066	5.85103	CD SOURCE
-10.7506	-11.4165	UC RISK			-0.256955	10.9611	Control SOURCE
-6.46523	-13.8554	UC RISK			-9.7445	-9.71636	Control SOURCE
-5.25886	-12.1419	UC RISK			-25.0616	-3.94588	Control SOURCE
-1.02639	-18.2577	UC RISK			3.7599	6.28208	CD SOURCE
-14.1381	16.2867	UC RISK			-7.87782	10.0162	Control SOURCE
-9.99689	-0.325694	Control RISK			-13.0407	9.8932	Control SOURCE
-5.57849	-22.208	UC RISK			2.48787	15.3809	CD SOURCE
-39.7544	-2.60371	Control RISK			-3.75928	1.59427	Control SOURCE
-11.8206	13.0197	Control RISK
-18.5981	5.18634	Control RISK
-24.412	-7.6694	UC RISK
-32.3953	9.04771	Control RISK
-13.2445	6.49512	Control RISK
-34.2643	23.2221	Control RISK
-12.2189	16.1492	Control RISK
-24.6311	0.754424	Control RISK
-12.2649	2.96649	Control RISK
-6.00723	22.1132	Control RISK
-5.40038	7.17008	Control RISK
-13.6678	13.9798	Control RISK
1.82652	35.2726	Control RISK
-1.32345	19.833	Control RISK
8.68302	42.1922	Control RISK
-5.81453	29.1659	Control RISK
13.2781	-19.1721	UC RISK
3.89808	-6.62849	UC RISK
-18.2001	-2.80131	Control RISK
-13.8127	10.8802	UC RISK
-7.42695	-11.6681	UC RISK

## Sheet: Fig 2.
Fig. 2B GATA6-AS1 expression
Cohort	Dx	Source	GATA6-AS1	SMIM2-AS1	CDKN2B-AS1	HNF4A-AS1
PROTECT	UC	Rectal	4.81422	4.82658	14.8088	0.532085
PROTECT	UC	Rectal	6.66488	10.4721	22.6086	0.0791229
PROTECT	UC	Rectal	3.81237	8.97717	8.43995	0.0321609
PROTECT	UC	Rectal	2.71151	6.40613	10.428	0.0411383
PROTECT	UC	Rectal	2.80522	11.0521	0.805187	0.0665734
PROTECT	UC	Rectal	2.07602	4.32124	5.53425	0.256241
PROTECT	UC	Rectal	2.04168	8.74003	3.12283	0
PROTECT	UC	Rectal	5.07915	14.062	24.7859	0
PROTECT	UC	Rectal	0.618896	2.67411	3.60482	0.125637
PROTECT	UC	Rectal	3.74041	2.54967	2.52661	0
PROTECT	UC	Rectal	6.41559	9.02105	14.6032	0.292125
PROTECT	UC	Rectal	3.22245	10.2346	5.62954	0.0635757
PROTECT	UC	Rectal	2.90438	12.2112	8.03101	0.0519302
PROTECT	UC	Rectal	1.02854	7.71156	12.7114	0
PROTECT	UC	Rectal	2.67068	3.69106	2.86375	0.203674
PROTECT	UC	Rectal	1.28616	3.1737	4.77405	0.0678867
PROTECT	UC	Rectal	4.19678	2.8109	10.8911	0.0422405
PROTECT	UC	Rectal	3.61195	6.40185	3.94609	0.232198
PROTECT	UC	Rectal	1.59961	4.78118	1.60935	0.198444
PROTECT	UC	Rectal	2.23949	20.2211	13.7591	0.257119
PROTECT	UC	Rectal	4.47836	6.55248	21.0724	0.367249
PROTECT	UC	Rectal	4.66954	8.92719	27.9099	0.347022
PROTECT	UC	Rectal	0.947204	4.80995	5.63198	0.0492574
PROTECT	UC	Rectal	5.29043	10.5156	18.4525	0.363364
PROTECT	UC	Rectal	2.23333	5.72627	10.6427	0.337607
PROTECT	UC	Rectal	1.10926	5.60374	1.83555	0
PROTECT	UC	Rectal	5.46429	19.0406	55.0009	0.455753
PROTECT	UC	Rectal	2.60145	5.6386	7.4129	0.0726639
PROTECT	UC	Rectal	3.19173	4.87858	5.64387	0.0315792
PROTECT	UC	Rectal	1.91452	6.76784	11.5769	0.163227
PROTECT	UC	Rectal	5.94522	6.74685	20.4235	0.368481
PROTECT	UC	Rectal	1.98531	5.69293	18.0059	0.187549
PROTECT	UC	Rectal	0.770711	2.87895	0.610299	0.1478
PROTECT	UC	Rectal	3.91257	13.3606	21.0083	0.374596
PROTECT	UC	Rectal	5.70081	10.1959	31.0823	0.0637814
PROTECT	UC	Rectal	2.10429	7.64303	22.8435	0.2818
PROTECT	UC	Rectal	1.07724	5.135	1.46907	0
PROTECT	UC	Rectal	3.96678	7.81386	21.5549	0.198793
PROTECT	UC	Rectal	5.08279	9.3207	16.2981	0.129239
PROTECT	UC	Rectal	1.71861	3.6304	2.59461	0.104978
PROTECT	UC	Rectal	3.63276	7.82822	26.8819	0.120774
PROTECT	UC	Rectal	2.32633	6.41455	23.0181	0.361231
PROTECT	UC	Rectal	4.4082	8.58094	12.3619	0.39453
PROTECT	UC	Rectal	2.99718	6.50735	3.72676	0.294786
PROTECT	UC	Rectal	5.81924	7.63577	22.0066	0.21425
PROTECT	UC	Rectal	2.8664	4.89489	8.78345	0.211208
PROTECT	UC	Rectal	4.52363	6.42981	12.1008	0.16736
PROTECT	UC	Rectal	0.260363	3.11642	6.84886	0.160142
PROTECT	UC	Rectal	3.60772	6.69403	4.283	0
PROTECT	UC	Rectal	1.569	10.1505	4.72976	0.204068
PROTECT	UC	Rectal	1.79751	4.27508	1.16475	0.0575028
PROTECT	UC	Rectal	4.41502	6.1966	21.4348	0.463248
PROTECT	UC	Rectal	3.23395	10.0769	10.7846	0.0677014
PROTECT	UC	Rectal	0.871413	3.74435	2.83632	0.150083
PROTECT	UC	Rectal	3.78263	7.27468	6.67071	0.042711
PROTECT	UC	Rectal	7.37775	8.8138	60.3103	0.193278
PROTECT	UC	Rectal	3.70098	8.68672	4.11187	0.0552686
PROTECT	UC	Rectal	0.590325	4.54685	4.49054	0.196716
PROTECT	UC	Rectal	0.630275	0.598164	0.224948	0.0365991
PROTECT	UC	Rectal	1.67746	6.61532	1.83062	0.128168
PROTECT	UC	Rectal	1.05471	4.8276	0.521387	0.524161
PROTECT	UC	Rectal	0.519277	2.89316	1.02444	0.0695662
PROTECT	UC	Rectal	1.75114	6.86973	3.24551	0.158254
PROTECT	UC	Rectal	0.0508354	0.815507	0.581795	0.209891
PROTECT	UC	Rectal	4.16457	11.865	9.9887	0.189981
PROTECT	UC	Rectal	2.18299	6.61272	9.0861	0.134409
PROTECT	UC	Rectal	2.66358	6.42574	19.7852	0.0673923
PROTECT	UC	Rectal	2.62627	8.83633	18.0068	0.071452
PROTECT	UC	Rectal	4.3269	7.27709	53.2451	0.0712464
PROTECT	UC	Rectal	1.53789	3.16658	0.429384	0.171917
PROTECT	UC	Rectal	1.05581	2.99748	0.39753	0.0831288
PROTECT	UC	Rectal	3.26426	5.46445	10.7193	0.232135
PROTECT	UC	Rectal	0.415866	1.79947	1.69265	0.086048
PROTECT	UC	Rectal	2.82554	9.1612	17.7233	0.486363
PROTECT	UC	Rectal	1.27292	4.5306	3.17513	0.039605
PROTECT	UC	Rectal	3.8261	10.0342	6.68386	0.246415
PROTECT	UC	Rectal	1.33981	7.03764	0.895344	0.483931
PROTECT	UC	Rectal	1.42551	2.84319	1.4111	0.125967
PROTECT	UC	Rectal	0.594743	1.75385	0.637066	0.058374
PROTECT	UC	Rectal	5.00873	8.91682	15.3052	0.196679
PROTECT	UC	Rectal	1.3755	5.51232	0.805203	0.397468
PROTECT	UC	Rectal	1.21067	1.24185	1.13465	0.0749771
PROTECT	UC	Rectal	4.02353	6.43537	14.923	0.115683
PROTECT	UC	Rectal	2.63318	9.89603	23.0943	0.483161
PROTECT	UC	Rectal	2.64321	7.12705	16.2462	0.149578
PROTECT	UC	Rectal	3.21168	8.79768	17.1446	0.205151
PROTECT	UC	Rectal	0.610243	2.83646	1.10758	0.0791816
PROTECT	UC	Rectal	1.93671	3.04527	0.868746	0.166666
PROTECT	UC	Rectal	1.88645	5.17052	4.04759	0.0891508
PROTECT	UC	Rectal	1.31421	5.56287	3.67647	0
PROTECT	UC	Rectal	8.69032	10.2768	48.0212	0.190407
PROTECT	UC	Rectal	2.32321	14.5896	18.1853	0.201109
PROTECT	UC	Rectal	1.45759	4.03544	0.575892	0.135715
PROTECT	UC	Rectal	1.3222	9.54423	8.32955	0.166397
PROTECT	UC	Rectal	4.43769	7.32925	5.40824	0.127169
PROTECT	UC	Rectal	2.20659	8.99824	15.6272	0.084903
PROTECT	UC	Rectal	0.849961	2.95345	0.243824	0.351399
PROTECT	UC	Rectal	1.62215	5.354	1.66848	0.193221
PROTECT	UC	Rectal	0.805558	7.93227	7.36089	0
PROTECT	UC	Rectal	0.806367	4.60483	1.78431	0.0848767
PROTECT	UC	Rectal	4.0083	6.57339	7.52178	0.174375
PROTECT	UC	Rectal	4.22631	13.0073	17.9524	0.827954
PROTECT	UC	Rectal	3.17145	9.48682	7.67553	0.14731
PROTECT	UC	Rectal	5.61248	10.5505	37.6326	0
PROTECT	UC	Rectal	2.29729	7.11846	1.93566	0.156604
PROTECT	UC	Rectal	1.46668	11.2466	0.9628	0.166805
PROTECT	UC	Rectal	0.839786	1.49461	0.633914	0.254519
PROTECT	UC	Rectal	5.63685	10.1256	21.4314	0.0575431
PROTECT	UC	Rectal	4.73244	11.3576	19.6658	0.571231
PROTECT	UC	Rectal	3.28723	3.56203	1.04933	0.137151
PROTECT	UC	Rectal	7.63907	12.2805	33.7393	0.497706
PROTECT	UC	Rectal	2.55746	5.0835	0.783343	0.197045
PROTECT	UC	Rectal	3.22101	6.78706	7.14673	0.238291
PROTECT	UC	Rectal	1.02608	5.8429	0.715593	0.125685
PROTECT	UC	Rectal	4.26163	6.78176	4.20724	0.345913
PROTECT	UC	Rectal	8.16292	11.8018	44.881	0.730119
PROTECT	UC	Rectal	3.3284	7.03499	25.8811	0.346845
PROTECT	UC	Rectal	2.08458	10.3275	2.89523	0.330562
PROTECT	UC	Rectal	1.17914	3.81405	0.855465	0.0764238
PROTECT	UC	Rectal	6.16947	10.4924	16.7736	0.227919
PROTECT	UC	Rectal	2.78695	4.67215	4.34904	0.300585
PROTECT	UC	Rectal	2.7064	15.5794	8.12397	0.308833
PROTECT	UC	Rectal	5.10596	9.36958	10.7017	0.125651
PROTECT	UC	Rectal	4.48129	5.54583	8.52159	0.123174
PROTECT	UC	Rectal	2.84527	6.42124	4.50319	0.298926
PROTECT	UC	Rectal	0.210495	2.51843	0.876885	0.0874623
PROTECT	UC	Rectal	1.69982	5.40981	0.643944	0.30199
PROTECT	UC	Rectal	1.20107	2.27405	0.791486	0
PROTECT	UC	Rectal	4.10888	6.44098	9.36565	0.0672533
PROTECT	UC	Rectal	3.1267	8.12971	2.53875	0.379547
PROTECT	UC	Rectal	3.62332	8.04207	4.93043	0.224532
PROTECT	UC	Rectal	3.5137	5.03359	9.42404	0.146161
PROTECT	UC	Rectal	2.01107	6.05444	4.26509	0
PROTECT	UC	Rectal	2.44518	7.34725	0.948968	0.548008
PROTECT	UC	Rectal	0.261711	2.07297	0.186743	0
PROTECT	UC	Rectal	2.59868	5.60853	1.43425	0.292138
PROTECT	UC	Rectal	2.37142	3.57716	0.395925	0.0577896
PROTECT	UC	Rectal	1.89678	5.4636	0.426656	0.324686
PROTECT	UC	Rectal	5.79835	8.40438	21.2814	0.217605
PROTECT	UC	Rectal	2.27144	10.0222	5.16775	0.226722
PROTECT	UC	Rectal	1.43893	3.58877	1.75435	1.46053
PROTECT	UC	Rectal	3.38924	12.0618	0.981887	0.877805
PROTECT	UC	Rectal	3.09941	12.5541	20.5505	0.395581
PROTECT	UC	Rectal	2.42151	6.20864	10.7334	0.126589
PROTECT	UC	Rectal	0.961201	2.35824	3.27057	0.345837
PROTECT	UC	Rectal	3.78571	4.24765	5.15205	0.261006
PROTECT	UC	Rectal	2.63675	3.53859	1.3485	0.232907
PROTECT	UC	Rectal	6.6659	9.39839	31.7695	0.264172
PROTECT	UC	Rectal	4.84565	10.2925	14.3777	0
PROTECT	UC	Rectal	1.57635	3.52117	1.6004	0.216351
PROTECT	UC	Rectal	1.58581	3.01775	2.92303	0.166092
PROTECT	UC	Rectal	1.30096	3.95876	0.518447	0
PROTECT	UC	Rectal	1.45302	4.65339	0.292902	0.165751
PROTECT	UC	Rectal	2.17056	5.2527	2.62804	0.2261
PROTECT	UC	Rectal	2.29286	10.8933	10.0682	0
PROTECT	UC	Rectal	1.97581	8.66437	11.112	0.0825481
PROTECT	UC	Rectal	3.36404	5.31701	10.7505	0.0920629
PROTECT	UC	Rectal	2.1811	7.62504	2.39874	0.245101
PROTECT	UC	Rectal	3.32138	8.73098	9.05454	0.225879
PROTECT	UC	Rectal	2.59327	2.97169	2.0392	0.195695
PROTECT	UC	Rectal	4.41148	10.267	7.32059	0.0520535
PROTECT	UC	Rectal	4.23711	8.11025	7.62792	0.166649
PROTECT	UC	Rectal	1.41262	5.0532	2.49389	0.221677
PROTECT	UC	Rectal	2.23448	5.04063	2.05172	0.19544
PROTECT	UC	Rectal	0.817221	4.08674	0.871175	0.0443519
PROTECT	UC	Rectal	2.0363	8.64448	16.123	0.212213
PROTECT	UC	Rectal	3.4827	8.63009	7.40385	0.208147
PROTECT	UC	Rectal	6.06524	7.79074	15.2937	0.21551
PROTECT	UC	Rectal	5.97039	13.9306	32.2454	0.837292
PROTECT	UC	Rectal	1.67491	6.32838	1.87655	0.0638001
PROTECT	UC	Rectal	1.30705	5.15287	0.758315	0.214775
PROTECT	UC	Rectal	2.47508	4.77424	2.7285	0.467345
PROTECT	UC	Rectal	1.54623	1.75761	1.95139	0.31898
PROTECT	UC	Rectal	3.60388	7.21442	15.4799	0.502117
PROTECT	UC	Rectal	1.31352	3.69427	2.33617	0.121113
PROTECT	UC	Rectal	2.26877	14.3575	5.47376	0.173452
PROTECT	UC	Rectal	1.73762	7.82975	4.18232	0.0602465
PROTECT	UC	Rectal	5.73236	12.1717	44.1956	0.38589
PROTECT	UC	Rectal	3.28929	12.6306	14.7332	0.324546
PROTECT	UC	Rectal	3.10632	6.8679	15.0623	0.0820435
PROTECT	UC	Rectal	3.37486	7.19109	1.23285	0.742017
PROTECT	UC	Rectal	2.96719	4.41689	2.10194	0.543181
PROTECT	UC	Rectal	1.50019	3.35472	1.0014	0.513108
PROTECT	UC	Rectal	3.02078	6.40657	18.2837	0.25566
PROTECT	UC	Rectal	0.892051	7.55071	0.886458	0.210653
PROTECT	UC	Rectal	0.744342	1.35556	0.349666	0
PROTECT	UC	Rectal	1.10724	2.58269	0.475249	0.0674969
PROTECT	UC	Rectal	1.06723	2.82419	1.07437	0.0671595
PROTECT	UC	Rectal	1.38672	4.16242	2.24495	0.0422283
PROTECT	UC	Rectal	1.43436	2.82287	0.419268	0.116738
PROTECT	UC	Rectal	1.9073	8.49996	9.66162	0.363914
PROTECT	UC	Rectal	1.2434	3.68167	0.581241	0.408304
PROTECT	UC	Rectal	0.851408	5.75792	0.968063	0.189201
PROTECT	UC	Rectal	2.31869	6.15204	0.282017	0.139061
PROTECT	UC	Rectal	3.89413	9.73286	1.97957	0.342777
PROTECT	UC	Rectal	1.73428	7.89446	0.876712	0.215484
PROTECT	UC	Rectal	1.38081	3.33579	1.44307	0.135672
PROTECT	UC	Rectal	4.5258	8.71199	9.24368	0.0798367
PROTECT	UC	Rectal	0.533909	2.06741	0.510599	0.107622
PROTECT	UC	Rectal	2.87465	5.99034	9.62728	0.150146
PROTECT	UC	Rectal	2.41585	3.35057	0.53209	0
PROTECT	UC	Rectal	1.73466	3.583	2.25688	0.345388
PROTECT	UC	Rectal	1.51606	8.07627	1.80391	0.160479
PROTECT	UC	Rectal	0.576005	5.43055	2.43029	0.20264
PROTECT	UC	Rectal	4.15797	8.54047	1.32648	0.0951873
PROTECT	UC	Rectal	1.08053	4.3064	4.69642	0.232224
RISK Rectal	UC	Rectal	1.94546	3.17216	2.93401	0
RISK Rectal	UC	Rectal	3.44566	10.2077	10.1204	0.198364
RISK Rectal	UC	Rectal	8.99641	16.6591	76.6571	0.365431
RISK Rectal	UC	Rectal	5.78585	13.2257	25.1803	0
RISK Rectal	UC	Rectal	2.05058	9.4465	17.0431	0
RISK Rectal	UC	Rectal	4.60836	4.96015	3.93423	0.285996
RISK Rectal	UC	Rectal	3.59359	11.1616	13.5117	0
RISK Rectal	UC	Rectal	3.39436	4.94765	2.93116	0.196199
RISK Rectal	UC	Rectal	1.56206	6.24885	9.16667	0
RISK Rectal	UC	Rectal	1.76555	1.26588	0.59506	0.137203
RISK Rectal	UC	Rectal	7.13022	11.0938	66.2264	0
RISK Rectal	UC	Rectal	4.07525	4.3212	18.8834	0.278738
RISK Rectal	UC	Rectal	7.15598	12.4425	20.3937	0
RISK Rectal	UC	Rectal	1.42578	6.23145	5.98056	0
RISK Rectal	UC	Rectal	9.19018	8.3368	13.5942	0
RISK Rectal	UC	Rectal	2.012	10.5592	7.78673	0
RISK Rectal	UC	Rectal	1.44095	8.57456	4.52013	0.137199
RISK Rectal	UC	Rectal	1.16628	6.57954	1.31803	0.150769
RISK Rectal	UC	Rectal	6.15699	8.90717	27.2263	0.177249
RISK Rectal	UC	Rectal	2.11212	5.23631	10.4847	0
RISK Rectal	UC	Rectal	3.87225	15.3315	18.7567	0.161234
RISK Rectal	UC	Rectal	6.67397	6.91049	15.3044	0.248
RISK Rectal	UC	Rectal	3.72333	3.67884	8.30928	0
RISK Rectal	UC	Rectal	1.96846	18.9074	10.9315	0
RISK Rectal	UC	Rectal	3.03851	9.28173	22.2536	0.237138
RISK Rectal	UC	Rectal	2.02173	4.11052	1.20925	0
RISK Rectal	UC	Rectal	0.697064	3.33082	2.54717	0
RISK Rectal	UC	Rectal	1.5437	6.31803	4.89667	0.283067
RISK Rectal	UC	Rectal	3.1567	14.1502	2.29661	0.382975
RISK Rectal	UC	Rectal	2.95033	5.76316	33.2071	0
RISK Rectal	UC	Rectal	2.50929	8.40004	4.73511	0
RISK Rectal	UC	Rectal	1.46905	1.27563	0.444755	0
RISK Rectal	UC	Rectal	1.31551	5.81474	0.732167	0
RISK Rectal	UC	Rectal	2.29844	17.7313	7.47699	0
RISK Rectal	UC	Rectal	2.38376	4.03124	0.532077	0
RISK Rectal	UC	Rectal	2.88694	6.01133	0.568814	0
RISK Rectal	UC	Rectal	5.71304	9.56894	83.5714	0.25794
RISK Rectal	UC	Rectal	1.92295	3.00913	1.64967	0
RISK Rectal	UC	Rectal	14.8428	8.22629	25.6297	0.38294
RISK Rectal	UC	Rectal	0.380393	0.83252	0.158428	0.271988
RISK Rectal	UC	Rectal	2.45094	5.44927	4.70174	0.0755975
RISK Rectal	UC	Rectal	6.38337	14.4328	61.1396	0
RISK Rectal	UC	Rectal	2.01359	15.5271	36.2844	0
PROTECT	Control	Rectal	3.72619	7.78426	32.8946	0.33393
PROTECT	Control	Rectal	2.67094	9.87833	39.725	0
PROTECT	Control	Rectal	4.49446	12.638	38.6511	0.122177
PROTECT	Control	Rectal	7.10223	14.0508	51.2205	0.454391
PROTECT	Control	Rectal	5.52366	14.0689	38.0715	0
PROTECT	Control	Rectal	3.97739	8.6326	58.7905	0
PROTECT	Control	Rectal	2.93114	8.10141	33.4593	0.636972
PROTECT	Control	Rectal	6.188	17.7461	98.9744	0.409225
PROTECT	Control	Rectal	11.0097	12.9471	84.5241	0.611405
PROTECT	Control	Rectal	9.35551	19.507	98.8674	0.20273
PROTECT	Control	Rectal	5.46661	20.4323	83.9438	0.68233
PROTECT	Control	Rectal	5.90052	10.1178	61.1215	0.136963
PROTECT	Control	Rectal	5.01292	17.5052	98.5877	0.160309
PROTECT	Control	Rectal	3.86619	16.3317	98.7904	0.0907685
PROTECT	Control	Rectal	7.22692	19.7567	56.111	0.565059
PROTECT	Control	Rectal	3.33915	15.5668	66.453	0.375404
PROTECT	Control	Rectal	2.69292	26.4296	71.4179	0.0577237
PROTECT	Control	Rectal	5.11026	8.65678	68.1854	0.430021
PROTECT	Control	Rectal	2.12223	15.4714	73.0344	0.232736
PROTECT	Control	Rectal	8.27707	11.4608	51.8782	0.166302
RISK Rectal	Control	Rectal	8.40263	8.80504	57.5751	0.535964
RISK Rectal	Control	Rectal	4.98857	1.44899	13.7806	0
RISK Rectal	Control	Rectal	5.71325	8.2854	55.1468	0.291058
RISK Rectal	Control	Rectal	11.4924	7.06563	57.8493	0
RISK Rectal	Control	Rectal	4.22276	5.49401	19.5522	0.29594
RISK Rectal	Control	Rectal	5.15913	8.51066	41.138	0
RISK Rectal	Control	Rectal	9.60216	6.03014	30.5255	0.260469
RISK Rectal	Control	Rectal	11.7156	8.72162	52.3753	0.655587
RISK Rectal	Control	Rectal	5.73764	5.52394	35.6119	0.143739
RISK Rectal	Control	Rectal	7.916	5.17923	64.5019	0
RISK Rectal	Control	Rectal	9.84986	8.71852	50.592	0
RISK Rectal	Control	Rectal	5.27575	17.4032	71.2037	0.359605
RISK Rectal	Control	Rectal	3.27678	7.97429	16.9881	0
RISK Rectal	Control	Rectal	8.39407	18.2695	81.8881	0
RISK Rectal	Control	Rectal	8.04876	9.12622	57.4808	0.234654
RISK Rectal	Control	Rectal	7.35248	27.6669	110.135	0.495534
RISK Rectal	Control	Rectal	4.88515	8.80773	95.2963	0
RISK Rectal	Control	Rectal	8.28617	19.619	75.5342	0.186781
RISK Rectal	Control	Rectal	11.2293	17.8913	56.9034	0.488903
RISK Rectal	Control	Rectal	8.41153	15.148	73.4045	0
RISK Rectal	Control	Rectal	12.0418	14.1458	53.5064	0.207401
RISK Rectal	Control	Rectal	7.06102	13.3484	55.8194	0
RISK Rectal	Control	Rectal	11.1954	14.3456	70.9306	0.476594
RISK Rectal	Control	Rectal	6.69105	15.5837	59.7634	0
RISK Rectal	Control	Rectal	7.86581	15.6992	83.8096	0.235317
RISK Rectal	Control	Rectal	8.89093	10.5948	58.3357	0
RISK Rectal	Control	Rectal	16.4778	21.4149	103.01	0.298169
RISK Rectal	Control	Rectal	10.5735	10.549	33.93	0
RISK Rectal	Control	Rectal	6.51705	6.73984	54.3655	0.176248
RISK Rectal	Control	Rectal	12.8539	16.6404	106.409	0
RISK Rectal	Control	Rectal	8.7624	10.8702	59.171	0
RISK Rectal	Control	Rectal	12.065	3.71608	56.1856	0.138987
RISK Rectal	Control	Rectal	5.14341	13.5644	59.5919	0
RISK Rectal	Control	Rectal	10.03	6.24845	40.6783	0.227272
RISK Rectal	Control	Rectal	4.88344	4.36493	9.33166	0
RISK Rectal	Control	Rectal	9.03661	13.4782	64.5978	0
RISK Rectal	Control	Rectal	3.51958	2.70912	17.1392	0
RISK Rectal	Control	Rectal	7.26127	8.3639	45.864	0
RISK Rectal	Control	Rectal	10.3357	15.5649	68.133	0
RISK Rectal	Control	Rectal	10.2037	12.9842	42.0996	0
RISK Rectal	Control	Rectal	6.70397	17.5431	56.3816	0
RISK Rectal	Control	Rectal	14.7329	8.6696	84.1619	0
RISK Rectal	Control	Rectal	7.14371	6.12599	21.8577	0
RISK Rectal	Control	Rectal	14.413	23.743	100.666	0
RISK Rectal	Control	Rectal	7.83494	10.6208	49.0507	0
RISK Rectal	Control	Rectal	8.08908	14.321	72.926	0.202966
RISK Rectal	Control	Rectal	2.73133	14.0274	11.8419	0
RISK Rectal	Control	Rectal	10.7501	22.7216	45.2539	0.381486
RISK Rectal	Control	Rectal	3.18749	11.3465	19.0031	0
RISK Rectal	Control	Rectal	9.72989	7.36869	53.341	0.13207
RISK Rectal	Control	Rectal	8.0281	11.3508	64.7994	0.432769
RISK Rectal	Control	Rectal	9.45244	10.6759	36.9662	0.173703
RISK Rectal	Control	Rectal	12.0754	8.05202	83.3602	0.196557
RISK Rectal	Control	Rectal	5.84509	13.5093	62.4667	0.168198
RISK Rectal	Control	Rectal	5.89195	13.662	23.3856	0
RISK Ileal	Control	Ileal	13.3099	13.9091	44.6958	24.198
RISK Ileal	Control	Ileal	7.26914	7.734	59.4589	14.5702
RISK Ileal	Control	Ileal	22.2389	25.2136	149.061	44.0209
RISK Ileal	Control	Ileal	22.4397	31.0702	238.521	87.6132
RISK Ileal	Control	Ileal	20.4494	13.8638	96.2217	27.5648
RISK Ileal	Control	Ileal	26.8694	22.9065	154.929	60.2166
RISK Ileal	Control	Ileal	26.5684	19.9229	85.8487	9.76322
RISK Ileal	Control	Ileal	11.636	10.608	76.2427	16.7427
RISK Ileal	Control	Ileal	15.0399	9.56849	43.9124	13.941
RISK Ileal	Control	Ileal	18.1512	11.8879	93.3617	25.7957
RISK Ileal	Control	Ileal	8.3718	5.59635	39.0247	16.7637
RISK Ileal	Control	Ileal	4.49396	5.51972	20.4508	16.0976
RISK Ileal	Control	Ileal	11.1462	5.37049	42.5852	22.5355
RISK Ileal	Control	Ileal	5.19833	10.1952	51.2854	19.175
RISK Ileal	Control	Ileal	14.586	14.1795	90.2192	9.55228
RISK Ileal	Control	Ileal	11.3918	2.74204	25.6393	9.30049
RISK Ileal	Control	Ileal	23.0947	24.9	168.603	50.071
RISK Ileal	Control	Ileal	16.4566	7.14181	35.9413	9.22095
RISK Ileal	Control	Ileal	38.4492	22.0078	169.448	13.7564
RISK Ileal	Control	Ileal	35.8126	18.316	169.712	41.2432
RISK Ileal	Control	Ileal	21.6233	11.6523	63.386	37.4885
RISK Ileal	Control	Ileal	22.431	12.8911	61.0223	19.3175
RISK Ileal	Control	Ileal	19.2745	17.6827	101.577	27.1635
RISK Ileal	Control	Ileal	16.9388	9.73767	51.3854	17.368
RISK Ileal	Control	Ileal	18.6511	19.8346	148.298	42.6391
RISK Ileal	Control	Ileal	21.841	5.42928	33.4175	9.85544
RISK Ileal	Control	Ileal	6.0863	12.9985	184.129	16.552
RISK Ileal	Control	Ileal	23.9951	12.1011	94.4958	31.7227
RISK Ileal	Control	Ileal	24.9957	11.545	141.996	12.3628
RISK Ileal	Control	Ileal	18.4825	10.8442	117.294	15.5814
RISK Ileal	Control	Ileal	14.9835	14.742	64.9822	6.94969
RISK Ileal	Control	Ileal	4.191	10.3015	37.7866	0.291127
RISK Ileal	Control	Ileal	10.5925	6.16732	38.1831	18.9162
RISK Ileal	Control	Ileal	26.0375	14.3088	147.194	49.704
RISK Ileal	Control	Ileal	29.8695	16.1782	136.929	65.1586
RISK Ileal	Control	Ileal	26.1905	14.4021	93.3088	31.0194
RISK Ileal	Control	Ileal	6.72678	7.08108	29.039	14.2634
RISK Ileal	Control	Ileal	21.6289	16.6351	108.704	43.1334
RISK Ileal	Control	Ileal	13.527	10.1466	33.3845	6.99823
RISK Ileal	Control	Ileal	40.5076	21.6068	90.8558	49.7804
RISK Ileal	Control	Ileal	21.0861	13.0572	88.8687	35.6788
RISK Ileal	Control	Ileal	20.991	13.9706	84.5023	24.3849
RISK Ileal	Control	Ileal	18.8967	9.50308	130.416	14.6157
RISK Ileal	Control	Ileal	32.6267	11.8126	127.235	41.4435
RISK Ileal	Control	Ileal	17.6487	7.46726	58.0277	31.2434
RISK Ileal	Control	Ileal	9.54829	6.36535	26.0317	19.4565
RISK Ileal	Control	Ileal	28.2446	18.0671	104.398	35.5938
SOURCE	Control	Ileal	20.0268	15.6705	74.2198	53.8523
SOURCE	Control	Ileal	21.8134	13.8509	90.2922	52.223
SOURCE	Control	Ileal	13.5619	17.4131	120.69	70.9862
SOURCE	Control	Ileal	9.97064	14.5199	131.238	94.3885
SOURCE	Control	Ileal	12.9385	14.8304	90.8206	80.6444
SOURCE	Control	Ileal	20.2603	19.6028	89.4475	70.084
SOURCE	Control	Ileal	19.3431	10.9137	101.455	42.035
SOURCE	Control	Ileal	29.2839	21.6848	189.684	55.0035
SOURCE	Control	Ileal	18.6579	16.6739	88.2402	53.5597
SOURCE	Control	Ileal	5.05967	9.60962	34.9529	49.7802
SOURCE	Control	Ileal	18.8921	17.3173	91.8028	35.575
SOURCE	Control	Ileal	7.63137	23.6377	62.8399	94.8884
SOURCE	Control	Ileal	3.39959	8.77284	42.9913	48.0524
SOURCE	Control	Ileal	9.81732	21.9218	50.9989	59.767
SOURCE	Control	Ileal	40.9275	16.5275	193.363	43.8306
SOURCE	Control	Ileal	26.2934	28.4222	140.166	39.488
SOURCE	Control	Ileal	4.86993	6.68627	43.3113	33.1702
SOURCE	Control	Ileal	13.7162	9.7551	103.188	31.274
SOURCE	Control	Ileal	6.98448	5.7958	52.7021	46.766
SOURCE	Control	Ileal	15.317	0.766253	5.50736	10.6363
SOURCE	Control	Ileal	11.4141	15.0352	41.6784	48.3569
SOURCE	Control	Ileal	26.0016	10.6125	116.569	58.5084
SOURCE	Control	Ileal	5.9171	12.1602	57.5498	49.6547
SOURCE	Control	Ileal	9.05684	9.29237	99.9167	67.7656
SOURCE	Control	Ileal	7.98641	4.92483	39.7792	21.8828
RISK Ileal	CD	Ileal	3.60186	2.08033	1.17379	1.03421
RISK Ileal	CD	Ileal	2.18715	3.74432	6.77638	5.53369
RISK Ileal	CD	Ileal	8.07561	6.81284	31.0934	27.9924
RISK Ileal	CD	Ileal	0.74209	2.06877	0.489137	0
RISK Ileal	CD	Ileal	6.69608	11.1811	17.0325	0
RISK Ileal	CD	Ileal	4.59872	5.03778	12.8957	0.525312
RISK Ileal	CD	Ileal	0.0449619	0.973925	0.453991	0
RISK Ileal	CD	Ileal	16.505	4.39936	15.7291	1.04379
RISK Ileal	CD	Ileal	4.9754	5.08703	23.5479	4.17422
RISK Ileal	CD	Ileal	63.0049	10.8584	7.22742	4.67487
RISK Ileal	CD	Ileal	15.9182	8.81424	58.8979	30.8439
RISK Ileal	CD	Ileal	16.9667	5.38389	23.602	9.18537
RISK Ileal	CD	Ileal	10.6128	3.72185	14.4512	1.57337
RISK Ileal	CD	Ileal	15.8197	6.41436	29.5712	12.9865
RISK Ileal	CD	Ileal	2.57845	18.203	33.5681	23.7227
RISK Ileal	CD	Ileal	10.3315	4.31254	30.6782	4.05182
RISK Ileal	CD	Ileal	10.3417	6.21694	23.6129	17.8425
RISK Ileal	CD	Ileal	12.2562	2.91016	4.24553	3.31156
RISK Ileal	CD	Ileal	7.98106	10.0043	61.2919	1.40438
RISK Ileal	CD	Ileal	26.5441	9.63235	60.5421	4.19454
RISK Ileal	CD	Ileal	5.3157	6.6861	3.29463	3.46813
RISK Ileal	CD	Ileal	4.10705	4.16434	2.35271	0
RISK Ileal	CD	Ileal	33.2663	3.79333	53.5879	9.7405
RISK Ileal	CD	Ileal	1.73832	1.26529	1.13887	0.266943
RISK Ileal	CD	Ileal	29.3897	18.4609	132.827	35.7323
RISK Ileal	CD	Ileal	19.3215	15.1264	104.919	20.5059
RISK Ileal	CD	Ileal	4.32499	3.75498	1.59757	0.663532
RISK Ileal	CD	Ileal	20.083	18.347	81.5849	45.0381
RISK Ileal	CD	Ileal	14.28	2.95577	10.9936	8.27739
RISK Ileal	CD	Ileal	20.072	8.52452	37.7281	20.2178
RISK Ileal	CD	Ileal	20.3306	8.94745	28.0056	40.3486
RISK Ileal	CD	Ileal	8.97145	3.97376	2.14416	4.33701
RISK Ileal	CD	Ileal	1.48913	2.43179	8.49835	2.47473
RISK Ileal	CD	Ileal	15.9258	12.8585	42.1014	48.7974
RISK Ileal	CD	Ileal	5.32948	2.44317	4.62266	2.25699
RISK Ileal	CD	Ileal	8.22257	5.67092	20.0466	13.7885
RISK Ileal	CD	Ileal	8.13887	3.84477	38.778	17.6833
RISK Ileal	CD	Ileal	18.6523	8.88057	57.7116	24.2787
RISK Ileal	CD	Ileal	20.0365	7.06197	33.2773	14.5835
RISK Ileal	CD	Ileal	6.21705	12.8201	77.4728	42.5288
RISK Ileal	CD	Ileal	3.78601	2.87164	5.77315	2.54455
RISK Ileal	CD	Ileal	11.8336	11.5103	53.1078	31.8239
RISK Ileal	CD	Ileal	1.79245	1.57293	1.60136	0.102052
RISK Ileal	CD	Ileal	0	0.327952	0.510479	0.3149
RISK Ileal	CD	Ileal	3.42986	6.34474	4.17419	7.18825
RISK Ileal	CD	Ileal	2.51625	4.19984	10.786	10.3591
RISK Ileal	CD	Ileal	8.75394	10.5878	16.8088	21.8734
RISK Ileal	CD	Ileal	5.91537	9.63621	46.215	31.5344
RISK Ileal	CD	Ileal	1.5846	13.3124	19.5013	12.135
RISK Ileal	CD	Ileal	11.2203	3.69251	2.88318	1.07583
RISK Ileal	CD	Ileal	7.20983	4.70907	8.88613	4.41024
RISK Ileal	CD	Ileal	12.4791	5.44023	20.2668	13.5236
RISK Ileal	CD	Ileal	16.3918	15.8652	94.9598	51.9633
RISK Ileal	CD	Ileal	24.2858	17.1046	129.657	53.9798
RISK Ileal	CD	Ileal	12.4165	7.95269	50.4518	17.1079
RISK Ileal	CD	Ileal	9.02368	4.61211	39.5522	7.89012
RISK Ileal	CD	Ileal	2.04114	2.20456	0.926915	0.275209
RISK Ileal	CD	Ileal	6.25482	3.66043	3.74996	2.53483
RISK Ileal	CD	Ileal	14.1308	8.82053	55.4476	8.53525
RISK Ileal	CD	Ileal	7.51229	3.489	46.9066	15.6767
RISK Ileal	CD	Ileal	0.34562	0.506876	0.474002	0
RISK Ileal	CD	Ileal	10.36	8.12981	35.4074	37.3986
RISK Ileal	CD	Ileal	3.03207	1.46002	0.620103	0.641601
RISK Ileal	CD	Ileal	7.62349	3.82702	28.3598	9.9284
RISK Ileal	CD	Ileal	0.657388	0.773194	1.68296	0
RISK Ileal	CD	Ileal	20.7053	3.38644	4.3471	0
RISK Ileal	CD	Ileal	11.2989	12.1761	151.207	49.812
RISK Ileal	CD	Ileal	1.97479	1.50227	1.97411	0.802795
RISK Ileal	CD	Ileal	4.51481	7.13122	11.6593	1.99194
RISK Ileal	CD	Ileal	7.16544	5.37737	1.8918	0.52134
RISK Ileal	CD	Ileal	5.91325	4.14952	4.36215	0.750526
RISK Ileal	CD	Ileal	4.78669	2.99706	6.11862	0.935698
RISK Ileal	CD	Ileal	12.7717	6.70286	11.9486	3.60284
RISK Ileal	CD	Ileal	26.4155	17.8536	75.4959	10.5893
RISK Ileal	CD	Ileal	8.29386	3.30652	15.0312	6.2848
RISK Ileal	CD	Ileal	6.62738	2.66705	5.14681	2.9798
RISK Ileal	CD	Ileal	2.91231	1.95748	1.28295	0.781941
RISK Ileal	CD	Ileal	70.0049	11.0046	75.0403	33.4144
RISK Ileal	CD	Ileal	21.7048	13.5455	100.029	20.9718
RISK Ileal	CD	Ileal	10.6526	6.10775	18.527	10.729
RISK Ileal	CD	Ileal	6.18068	2.16382	2.34329	0.300871
RISK Ileal	CD	Ileal	20.0252	15.171	80.6782	47.6618
RISK Ileal	CD	Ileal	12.785	2.82745	17.5368	8.08198
RISK Ileal	CD	Ileal	2.21643	2.7097	1.26792	0.175428
RISK Ileal	CD	Ileal	12.958	5.34834	22.7356	6.9067
RISK Ileal	CD	Ileal	14.5393	7.63929	4.92638	8.18677
RISK Ileal	CD	Ileal	17.9723	12.5131	63.3517	37.5265
RISK Ileal	CD	Ileal	10.409	3.41473	11.9423	5.86749
RISK Ileal	CD	Ileal	20.5728	7.25647	34.0641	19.8195
RISK Ileal	CD	Ileal	14.515	8.12557	30.5366	0.388154
RISK Ileal	CD	Ileal	25.539	12.1813	86.8957	36.6719
RISK Ileal	CD	Ileal	17.4879	13.2065	58.8212	39.9843
RISK Ileal	CD	Ileal	5.8952	4.37002	13.0225	4.90803
RISK Ileal	CD	Ileal	5.247	2.25534	11.5634	0.309972
RISK Ileal	CD	Ileal	6.40384	2.27208	1.93309	0.331379
RISK Ileal	CD	Ileal	9.00769	13.5947	72.3976	26.6706
RISK Ileal	CD	Ileal	4.67096	2.03704	2.71532	8.59191
RISK Ileal	CD	Ileal	8.58628	7.72491	31.4916	16.566
RISK Ileal	CD	Ileal	6.53281	3.26477	5.19685	6.8631
RISK Ileal	CD	Ileal	19.5302	7.68887	78.4159	26.8687
RISK Ileal	CD	Ileal	3.36491	2.09618	17.9454	3.78863
RISK Ileal	CD	Ileal	14.5114	10.6206	80.807	23.5767
RISK Ileal	CD	Ileal	8.22748	3.10789	3.31243	0.156299
RISK Ileal	CD	Ileal	24.8819	9.99141	78.6525	22.781
RISK Ileal	CD	Ileal	18.0899	11.616	130.388	18.814
RISK Ileal	CD	Ileal	12.5715	2.97427	21.1158	7.679
RISK Ileal	CD	Ileal	10.9388	4.02317	11.4882	4.97487
RISK Ileal	CD	Ileal	31.9018	10.7153	114.943	48.4523
RISK Ileal	CD	Ileal	4.84185	1.43187	4.68754	1.14901
RISK Ileal	CD	Ileal	17.8872	2.37313	6.14778	3.66713
RISK Ileal	CD	Ileal	7.73019	2.28603	1.84832	5.25171
RISK Ileal	CD	Ileal	22.3531	14.3244	71.0772	23.566
RISK Ileal	CD	Ileal	1.99349	1.72878	1.65409	0.639271
RISK Ileal	CD	Ileal	10.422	11.8738	21.276	0.636146
RISK Ileal	CD	Ileal	4.59511	2.59284	4.29741	1.83193
RISK Ileal	CD	Ileal	21.1484	0.349685	1.29902	2.066
RISK Ileal	CD	Ileal	0.887644	1.01179	1.17534	0.151728
RISK Ileal	CD	Ileal	10.8865	4.79138	23.6797	17.0319
RISK Ileal	CD	Ileal	14.5785	3.43833	17.2882	6.9596
RISK Ileal	CD	Ileal	24.6418	10.4675	71.1046	9.60332
RISK Ileal	CD	Ileal	16.3071	4.90185	41.8846	13.3735
RISK Ileal	CD	Ileal	10.5623	6.68565	35.0937	7.59374
RISK Ileal	CD	Ileal	5.18314	4.59213	15.3252	10.5559
RISK Ileal	CD	Ileal	10.1809	9.6638	13.8557	17.7906
RISK Ileal	CD	Ileal	6.83532	3.76774	5.00392	3.46944
RISK Ileal	CD	Ileal	14.8941	4.67992	40.4694	0.764763
RISK Ileal	CD	Ileal	3.51178	3.49711	2.48477	0.723175
RISK Ileal	CD	Ileal	5.71026	4.48155	8.8223	13.5175
RISK Ileal	CD	Ileal	4.22646	4.54686	3.05756	1.38826
RISK Ileal	CD	Ileal	18.4097	6.57569	26.4722	16.9241
RISK Ileal	CD	Ileal	11.4017	6.18816	12.7182	13.4072
RISK Ileal	CD	Ileal	3.74852	2.89193	11.6394	2.25468
RISK Ileal	CD	Ileal	4.66284	2.34145	2.38245	0.454025
RISK Ileal	CD	Ileal	21.2575	4.58451	36.6889	23.5119
RISK Ileal	CD	Ileal	9.78868	5.6445	39.6469	10.3279
RISK Ileal	CD	Ileal	6.77938	4.84469	3.13679	5.82325
RISK Ileal	CD	Ileal	10.4353	4.73771	6.88501	6.36244
RISK Ileal	CD	Ileal	3.92107	1.07762	1.85982	0.356581
RISK Ileal	CD	Ileal	5.27853	1.48079	2.32285	0.500346
RISK Ileal	CD	Ileal	11.2576	2.49549	10.6471	6.50551
RISK Ileal	CD	Ileal	2.56217	2.07875	0.793853	0.395878
RISK Ileal	CD	Ileal	1.86817	4.88312	0.313122	0
RISK Ileal	CD	Ileal	13.8155	5.50932	14.5167	16.402
RISK Ileal	CD	Ileal	6.03636	4.06167	2.80436	0.742206
RISK Ileal	CD	Ileal	12.0895	4.97034	45.3598	28.2014
RISK Ileal	CD	Ileal	28.7691	5.32374	2.8181	0
RISK Ileal	CD	Ileal	3.07498	3.05817	3.00826	1.30511
RISK Ileal	CD	Ileal	0	0.913777	0.264774	0
RISK Ileal	CD	Ileal	12.6527	11.2935	52.4256	40.3621
RISK Ileal	CD	Ileal	24.0579	14.66	78.3302	36.2274
RISK Ileal	CD	Ileal	21.2489	6.39631	43.4592	19.0042
RISK Ileal	CD	Ileal	5.88013	5.50371	4.468	0.944484
RISK Ileal	CD	Ileal	31.9051	18.4001	125.269	84.2595
RISK Ileal	CD	Ileal	14.7881	2.96013	10.9991	11.1498
RISK Ileal	CD	Ileal	7.2848	6.9168	51.5258	2.17642
RISK Ileal	CD	Ileal	5.73346	5.06282	3.37971	0.64399
RISK Ileal	CD	Ileal	21.9514	6.52923	37.9935	16.1882
RISK Ileal	CD	Ileal	1.4736	1.91391	2.05471	2.06829
RISK Ileal	CD	Ileal	1.81953	1.02837	0.642075	0
RISK Ileal	CD	Ileal	9.79902	2.09307	12.1576	2.27184
RISK Ileal	CD	Ileal	14.5345	6.56585	20.451	25.3298
RISK Ileal	CD	Ileal	10.1696	5.78117	37.8288	8.54565
RISK Ileal	CD	Ileal	11.6812	4.31142	10.9892	5.52382
RISK Ileal	CD	Ileal	3.32545	0.638095	1.61497	1.64798
RISK Ileal	CD	Ileal	5.75603	2.61118	2.52799	0.86351
RISK Ileal	CD	Ileal	2.36877	1.06916	2.0182	1.05328
RISK Ileal	CD	Ileal	11.516	8.51967	28.8529	30.0073
RISK Ileal	CD	Ileal	2.67018	2.02358	3.22777	0.562527
RISK Ileal	CD	Ileal	1.24258	1.24836	2.55002	0.936152
RISK Ileal	CD	Ileal	12.2085	11.4387	76.3105	0.895015
RISK Ileal	CD	Ileal	19.6448	12.651	90.4359	29.5479
RISK Ileal	CD	Ileal	11.2635	5.70158	10.889	6.57621
RISK Ileal	CD	Ileal	10.0651	3.6245	22.4285	4.66635
RISK Ileal	CD	Ileal	11.2599	9.02376	32.2336	15.4219
RISK Ileal	CD	Ileal	20.9468	10.8661	55.0354	19.0273
RISK Ileal	CD	Ileal	6.25846	3.7663	4.84929	3.74788
RISK Ileal	CD	Ileal	10.6679	3.30669	1.81848	0.543263
RISK Ileal	CD	Ileal	10.6772	3.46733	27.8392	12.0169
RISK Ileal	CD	Ileal	7.50483	4.75073	8.92206	3.79449
RISK Ileal	CD	Ileal	17.7716	7.63409	59.1398	34.0706
RISK Ileal	CD	Ileal	6.60746	12.0197	25.6923	6.96207
RISK Ileal	CD	Ileal	0.333772	0.706328	1.27058	0.192092
RISK Ileal	CD	Ileal	1.29332	1.00905	2.40169	0.500708
RISK Ileal	CD	Ileal	7.51282	6.21411	11.1261	0
RISK Ileal	CD	Ileal	7.64149	5.85737	5.59848	1.88775
RISK Ileal	CD	Ileal	0.927316	0.778154	0.965959	0.149484
RISK Ileal	CD	Ileal	2.5737	3.01161	2.23298	0.193798
RISK Ileal	CD	Ileal	1.10491	7.97946	6.82113	1.86539
RISK Ileal	CD	Ileal	6.20894	5.04055	10.8221	1.92091
RISK Ileal	CD	Ileal	0.969053	3.57673	2.59313	0
RISK Ileal	CD	Ileal	13.7774	2.09292	11.0689	4.63006
RISK Ileal	CD	Ileal	4.25305	3.80405	14.1472	7.99827
RISK Ileal	CD	Ileal	6.76004	2.08972	1.4826	2.3653
RISK Ileal	CD	Ileal	20.8078	21.4763	134.325	29.1916
RISK Ileal	CD	Ileal	0.876973	0	0.619227	0
RISK Ileal	CD	Ileal	19.9414	21.9727	237.952	8.61207
RISK Ileal	CD	Ileal	40.5367	12.7589	57.5693	30.9463
RISK Ileal	CD	Ileal	4.58984	7.68661	19.7774	0.241542
RISK Ileal	CD	Ileal	20.9175	7.09708	39.7508	44.2015
RISK Ileal	CD	Ileal	13.8378	5.30851	28.757	15.4636
RISK Ileal	CD	Ileal	7.24172	5.07687	5.72494	12.399
RISK Ileal	CD	Ileal	9.41578	4.17514	7.53741	4.39863
RISK Ileal	CD	Ileal	22.6743	4.63314	8.5271	10.3247
RISK Ileal	CD	Ileal	5.42895	5.86577	2.36333	1.93567
RISK Ileal	CD	Ileal	7.32087	1.38623	11.1045	4.23748
RISK Ileal	CD	Ileal	22.172	16.383	127.598	67.0631
RISK Ileal	CD	Ileal	8.22477	5.79017	16.4179	12.8774
RISK Ileal	CD	Ileal	8.69547	2.95999	4.56349	1.86779
RISK Ileal	CD	Ileal	8.05359	6.94218	43.8803	17.0345
RISK Ileal	CD	Ileal	23.4615	11.7517	80.2199	21.5066
RISK Ileal	CD	Ileal	10.2788	5.50017	1.93806	1.70108
RISK Ileal	CD	Ileal	17.342	12.8787	128.614	46.8072
RISK Ileal	CD	Ileal	7.79469	4.45053	19.4545	13.1783
SOURCE	CD	Ileal	7.61911	12.2422	27.0794	70.5278
SOURCE	CD	Ileal	5.42075	10.6908	50.3981	55.553
SOURCE	CD	Ileal	12.0487	5.27044	33.4207	24.9552
SOURCE	CD	Ileal	3.4568	1.96635	2.4632	0
SOURCE	CD	Ileal	0.0963776	0.0278983	0.312885	0.200039
SOURCE	CD	Ileal	0	1.78482	0.477928	0
SOURCE	CD	Ileal	3.13174	4.13359	0.833579	0.573404
SOURCE	CD	Ileal	1.4184	3.12131	4.59326	0.271679
SOURCE	CD	Ileal	3.21797	4.4741	5.09427	2.29355
SOURCE	CD	Ileal	0.0828548	1.13203	0.502576	0
SOURCE	CD	Ileal	0.0838968	0.625819	2.40819	1.51661
SOURCE	CD	Ileal	7.81475	8.02984	0.92388	8.27853
SOURCE	CD	Ileal	5.62075	10.1485	30.0607	1.8515
SOURCE	CD	Ileal	8.77978	8.40497	9.64738	14.4059
SOURCE	CD	Ileal	1.659	3.565	2.91164	0.333421
SOURCE	CD	Ileal	3.37245	3.77841	3.33196	10.7276
SOURCE	CD	Ileal	6.96963	4.45914	4.78951	5.36753
SOURCE	CD	Ileal	3.11282	2.13182	15.9107	13.5898
PRJNA52875	Control	Duodenum	21.757	3.67103	1.52513	7.34245
PRJNA52875	Control	Duodenum	22.4489	4.72748	6.44337	17.2028
PRJNA52875	Control	Duodenum	17.5456	3.37236	8.95011	14.3016
PRJNA52875	Control	Duodenum	20.7154	4.52789	2.3927	16.1342
PRJNA52875	Control	Duodenum	20.4119	3.88176	2.57075	21.2721
PRJNA52875	Control	Duodenum	26.3103	7.31782	1.77908	28.2377
PRJNA52875	Control	Duodenum	21.331	7.82827	3.30141	22.9163
PRJNA52875	Control	Duodenum	17.3509	3.17017	1.70284	10.7357
PRJNA52875	Control	Duodenum	36.6474	14.8063	2.96157	35.3026
PRJNA52875	Control	Duodenum	29.4144	9.26115	2.9162	40.0315
PRJNA52875	Control	Duodenum	18.4833	10.1769	4.10461	20.6471
PRJNA52875	Control	Duodenum	14.0552	4.98118	2.87774	23.5441
PRJNA52875	Control	Duodenum	20.1494	6.01752	1.54222	15.6369
PRJNA52875	Control	Duodenum	22.0626	3.25817	1.28494	18.6033
PRJNA52875	Control	Duodenum	26.9131	4.09408	2.84996	14.4786
SEEM	Control	Duodenum	10.2225	6.82722	5.12783	19.0572
SEEM	Control	Duodenum	8.86021	5.35419	4.65776	7.15385
SEEM	Control	Duodenum	9.44073	6.75997	2.82873	14.9336
SEEM	Control	Duodenum	11.8659	14.5498	2.11607	14.0184
SEEM	Control	Duodenum	9.46025	3.59243	3.43488	11.8964
SEEM	Control	Duodenum	8.17474	8.91771	2.81989	10.41
SEEM	Control	Duodenum	7.61592	11.5054	7.00633	11.0117
SEEM	Control	Duodenum	9.03009	3.95821	1.7732	13.066
SEEM	Control	Duodenum	13.6286	5.98822	2.2216	17.2412
SEEM	Control	Duodenum	11.0885	8.33172	2.51425	16.7464
SEEM	Control	Duodenum	13.4793	3.0694	12.831	4.61717
SEEM	Control	Duodenum	12.8124	5.45015	1.23168	20.0282
SEEM	Control	Duodenum	2.31849	2.78257	0.741979	14.5453
SEEM	Control	Duodenum	2.32434	3.55892	3.97181	13.9094
SEEM	Control	Duodenum	4.12657	5.30351	0.637607	15.1496
SEEM	Control	Duodenum	3.75625	1.00061	1.50094	2.17829
SEEM	Control	Duodenum	5.67656	5.53854	2.5311	6.72406
SEEM	Control	Duodenum	2.76805	3.69191	2.39421	14.4901
SEEM	Control	Duodenum	3.55769	7.07074	1.14481	8.9644
SEEM	Control	Duodenum	5.62535	4.07007	1.0595	19.67
SEEM	Control	Duodenum	4.27214	5.11594	2.34661	10.0848
SEEM	Control	Duodenum	6.68921	4.4211	2.5535	14.8485
SEEM	Control	Duodenum	5.06862	4.73137	2.64004	8.19285
SEEM	Control	Duodenum	7.70611	7.50522	6.92902	19.7382
SEEM	Control	Duodenum	5.29555	4.45933	1.89328	15.4499
PRJNA52875	Celiac	Duodenum	7.02558	4.72443	0.947383	15.2895
PRJNA52875	Celiac	Duodenum	13.421	7.96341	1.54246	9.29328
PRJNA52875	Celiac	Duodenum	14.1261	5.09032	1.39859	16.5842
PRJNA52875	Celiac	Duodenum	13.8761	3.07068	0.989295	20.095
PRJNA52875	Celiac	Duodenum	15.9476	3.37045	1.59022	34.8341
PRJNA52875	Celiac	Duodenum	9.76816	1.71325	1.00707	15.7816
PRJNA52875	Celiac	Duodenum	14.6594	6.1435	1.5722	16.5812
PRJNA52875	Celiac	Duodenum	14.8266	5.68799	2.91687	13.3677
PRJNA52875	Celiac	Duodenum	19.2732	7.06784	2.01471	14.9819
PRJNA52875	Celiac	Duodenum	16.8365	2.90738	3.4685	24.8458
PRJNA52875	Celiac	Duodenum	12.2272	2.94042	0.762206	20.1883
PRJNA52875	Celiac	Duodenum	19.5595	4.71504	0.72942	9.77794
PRJNA52875	Celiac	Duodenum	18.0797	3.912	2.03132	9.14222
PRJNA52875	Celiac	Duodenum	22.0748	4.38627	5.46846	41.774
PRJNA52875	Celiac	Duodenum	9.00258	2.62756	0.342257	6.47422
PRJNA52875	Celiac	Duodenum	8.53261	1.38941	1.51877	9.61478
PRJNA52875	Celiac	Duodenum	16.8446	4.56777	2.00635	20.0682
PRJNA52875	Celiac	Duodenum	17.4422	5.38033	4.99959	10.0726
PRJNA52875	Celiac	Duodenum	16.1187	4.83089	3.54672	10.9248
PRJNA52875	Celiac	Duodenum	12.068	3.52597	1.98525	4.27009
PRJNA52875	Celiac	Duodenum	12.3915	4.18462	1.46763	20.8955
PRJNA52875	Celiac	Duodenum	24.4759	9.40077	1.38768	53.2123
PRJNA52875	Celiac	Duodenum	12.3396	8.56554	3.01318	25.4484
PRJNA52875	Celiac	Duodenum	17.7996	8.23748	6.08028	32.518
PRJNA52875	Celiac	Duodenum	16.0414	6.65934	3.71649	13.8499
PRJNA52875	Celiac	Duodenum	16.7273	6.64456	4.5779	20.0113
PRJNA52875	Celiac	Duodenum	19.8471	11.8211	3.92619	11.4489
SEEM	Celiac	Duodenum	6.73483	1.49568	0.683482	7.75985
SEEM	Celiac	Duodenum	7.10753	4.70556	1.99604	8.81569
SEEM	Celiac	Duodenum	2.68356	2.33175	0.443433	4.90733
SEEM	Celiac	Duodenum	4.57888	7.20461	1.6408	9.54541
SEEM	Celiac	Duodenum	2.45639	2.65081	1.547	11.2239
SEEM	Celiac	Duodenum	3.59267	3.91232	2.17604	17.5077
SEEM	Celiac	Duodenum	4.71209	1.30675	0.156476	0.310293
SEEM	Celiac	Duodenum	2.40155	1.04486	0.427343	10.0462
SEEM	Celiac	Duodenum	2.77339	2.86205	2.88223	11.4851
SEEM	Celiac	Duodenum	3.66219	3.40708	1.07797	16.1318
SEEM	Celiac	Duodenum	2.46613	2.02666	0.17741	5.76699
SEEM	Celiac	Duodenum	2.4628	2.33548	0.568343	4.78533
SEEM	Celiac	Duodenum	2.80404	2.58453	0.574912	9.25079
SEEM	Celiac	Duodenum	4.93191	2.14406	1.988	7.0016
SEEM	Celiac	Duodenum	3.67907	1.89148	0.249933	9.17646
SEEM	Celiac	Duodenum	2.7796	0.51885	0.432333	10.622
SEEM	Celiac	Duodenum	3.47705	1.62683	0.231517	0.385379

## Sheet: Fig 3.
Fig. 3D SMIM2-AS1, CDKN2B-AS1, and HNF4A-AS1 expression in controls
Cohort	Dx	Source	SMIM2-AS1	CDKN2B-AS1	HNF4A-AS1
PROTECT	Control	Rectal	7.78426	32.8946	0.33393
PROTECT	Control	Rectal	9.87833	39.725	0
PROTECT	Control	Rectal	12.638	38.6511	0.122177
PROTECT	Control	Rectal	14.0508	51.2205	0.454391
PROTECT	Control	Rectal	14.0689	38.0715	0
PROTECT	Control	Rectal	8.6326	58.7905	0
PROTECT	Control	Rectal	8.10141	33.4593	0.636972
PROTECT	Control	Rectal	17.7461	98.9744	0.409225
PROTECT	Control	Rectal	12.9471	84.5241	0.611405
PROTECT	Control	Rectal	19.507	98.8674	0.20273
PROTECT	Control	Rectal	20.4323	83.9438	0.68233
PROTECT	Control	Rectal	10.1178	61.1215	0.136963
PROTECT	Control	Rectal	17.5052	98.5877	0.160309
PROTECT	Control	Rectal	16.3317	98.7904	0.0907685
PROTECT	Control	Rectal	19.7567	56.111	0.565059
PROTECT	Control	Rectal	15.5668	66.453	0.375404
PROTECT	Control	Rectal	26.4296	71.4179	0.0577237
PROTECT	Control	Rectal	8.65678	68.1854	0.430021
PROTECT	Control	Rectal	15.4714	73.0344	0.232736
PROTECT	Control	Rectal	11.4608	51.8782	0.166302
RISK Rectal	Control	Rectal	8.80504	57.5751	0.535964
RISK Rectal	Control	Rectal	1.44899	13.7806	0
RISK Rectal	Control	Rectal	8.2854	55.1468	0.291058
RISK Rectal	Control	Rectal	7.06563	57.8493	0
RISK Rectal	Control	Rectal	5.49401	19.5522	0.29594
RISK Rectal	Control	Rectal	8.51066	41.138	0
RISK Rectal	Control	Rectal	6.03014	30.5255	0.260469
RISK Rectal	Control	Rectal	8.72162	52.3753	0.655587
RISK Rectal	Control	Rectal	5.52394	35.6119	0.143739
RISK Rectal	Control	Rectal	5.17923	64.5019	0
RISK Rectal	Control	Rectal	8.71852	50.592	0
RISK Rectal	Control	Rectal	17.4032	71.2037	0.359605
RISK Rectal	Control	Rectal	7.97429	16.9881	0
RISK Rectal	Control	Rectal	18.2695	81.8881	0
RISK Rectal	Control	Rectal	9.12622	57.4808	0.234654
RISK Rectal	Control	Rectal	27.6669	110.135	0.495534
RISK Rectal	Control	Rectal	8.80773	95.2963	0
RISK Rectal	Control	Rectal	19.619	75.5342	0.186781
RISK Rectal	Control	Rectal	17.8913	56.9034	0.488903
RISK Rectal	Control	Rectal	15.148	73.4045	0
RISK Rectal	Control	Rectal	14.1458	53.5064	0.207401
RISK Rectal	Control	Rectal	13.3484	55.8194	0
RISK Rectal	Control	Rectal	14.3456	70.9306	0.476594
RISK Rectal	Control	Rectal	15.5837	59.7634	0
RISK Rectal	Control	Rectal	15.6992	83.8096	0.235317
RISK Rectal	Control	Rectal	10.5948	58.3357	0
RISK Rectal	Control	Rectal	21.4149	103.01	0.298169
RISK Rectal	Control	Rectal	10.549	33.93	0
RISK Rectal	Control	Rectal	6.73984	54.3655	0.176248
RISK Rectal	Control	Rectal	16.6404	106.409	0
RISK Rectal	Control	Rectal	10.8702	59.171	0
RISK Rectal	Control	Rectal	3.71608	56.1856	0.138987
RISK Rectal	Control	Rectal	13.5644	59.5919	0
RISK Rectal	Control	Rectal	6.24845	40.6783	0.227272
RISK Rectal	Control	Rectal	4.36493	9.33166	0
RISK Rectal	Control	Rectal	13.4782	64.5978	0
RISK Rectal	Control	Rectal	2.70912	17.1392	0
RISK Rectal	Control	Rectal	8.3639	45.864	0
RISK Rectal	Control	Rectal	15.5649	68.133	0
RISK Rectal	Control	Rectal	12.9842	42.0996	0
RISK Rectal	Control	Rectal	17.5431	56.3816	0
RISK Rectal	Control	Rectal	8.6696	84.1619	0
RISK Rectal	Control	Rectal	6.12599	21.8577	0
RISK Rectal	Control	Rectal	23.743	100.666	0
RISK Rectal	Control	Rectal	10.6208	49.0507	0
RISK Rectal	Control	Rectal	14.321	72.926	0.202966
RISK Rectal	Control	Rectal	14.0274	11.8419	0
RISK Rectal	Control	Rectal	22.7216	45.2539	0.381486
RISK Rectal	Control	Rectal	11.3465	19.0031	0
RISK Rectal	Control	Rectal	7.36869	53.341	0.13207
RISK Rectal	Control	Rectal	11.3508	64.7994	0.432769
RISK Rectal	Control	Rectal	10.6759	36.9662	0.173703
RISK Rectal	Control	Rectal	8.05202	83.3602	0.196557
RISK Rectal	Control	Rectal	13.5093	62.4667	0.168198
RISK Rectal	Control	Rectal	13.662	23.3856	0
RISK Ileal	Control	Ileal	13.9091	44.6958	24.198
RISK Ileal	Control	Ileal	7.734	59.4589	14.5702
RISK Ileal	Control	Ileal	25.2136	149.061	44.0209
RISK Ileal	Control	Ileal	31.0702	238.521	87.6132
RISK Ileal	Control	Ileal	13.8638	96.2217	27.5648
RISK Ileal	Control	Ileal	22.9065	154.929	60.2166
RISK Ileal	Control	Ileal	19.9229	85.8487	9.76322
RISK Ileal	Control	Ileal	10.608	76.2427	16.7427
RISK Ileal	Control	Ileal	9.56849	43.9124	13.941
RISK Ileal	Control	Ileal	11.8879	93.3617	25.7957
RISK Ileal	Control	Ileal	5.59635	39.0247	16.7637
RISK Ileal	Control	Ileal	5.51972	20.4508	16.0976
RISK Ileal	Control	Ileal	5.37049	42.5852	22.5355
RISK Ileal	Control	Ileal	10.1952	51.2854	19.175
RISK Ileal	Control	Ileal	14.1795	90.2192	9.55228
RISK Ileal	Control	Ileal	2.74204	25.6393	9.30049
RISK Ileal	Control	Ileal	24.9	168.603	50.071
RISK Ileal	Control	Ileal	7.14181	35.9413	9.22095
RISK Ileal	Control	Ileal	22.0078	169.448	13.7564
RISK Ileal	Control	Ileal	18.316	169.712	41.2432
RISK Ileal	Control	Ileal	11.6523	63.386	37.4885
RISK Ileal	Control	Ileal	12.8911	61.0223	19.3175
RISK Ileal	Control	Ileal	17.6827	101.577	27.1635
RISK Ileal	Control	Ileal	9.73767	51.3854	17.368
RISK Ileal	Control	Ileal	19.8346	148.298	42.6391
RISK Ileal	Control	Ileal	5.42928	33.4175	9.85544
RISK Ileal	Control	Ileal	12.9985	184.129	16.552
RISK Ileal	Control	Ileal	12.1011	94.4958	31.7227
RISK Ileal	Control	Ileal	11.545	141.996	12.3628
RISK Ileal	Control	Ileal	10.8442	117.294	15.5814
RISK Ileal	Control	Ileal	14.742	64.9822	6.94969
RISK Ileal	Control	Ileal	10.3015	37.7866	0.291127
RISK Ileal	Control	Ileal	6.16732	38.1831	18.9162
RISK Ileal	Control	Ileal	14.3088	147.194	49.704
RISK Ileal	Control	Ileal	16.1782	136.929	65.1586
RISK Ileal	Control	Ileal	14.4021	93.3088	31.0194
RISK Ileal	Control	Ileal	7.08108	29.039	14.2634
RISK Ileal	Control	Ileal	16.6351	108.704	43.1334
RISK Ileal	Control	Ileal	10.1466	33.3845	6.99823
RISK Ileal	Control	Ileal	21.6068	90.8558	49.7804
RISK Ileal	Control	Ileal	13.0572	88.8687	35.6788
RISK Ileal	Control	Ileal	13.9706	84.5023	24.3849
RISK Ileal	Control	Ileal	9.50308	130.416	14.6157
RISK Ileal	Control	Ileal	11.8126	127.235	41.4435
RISK Ileal	Control	Ileal	7.46726	58.0277	31.2434
RISK Ileal	Control	Ileal	6.36535	26.0317	19.4565
RISK Ileal	Control	Ileal	18.0671	104.398	35.5938
SOURCE	Control	Ileal	15.6705	74.2198	53.8523
SOURCE	Control	Ileal	13.8509	90.2922	52.223
SOURCE	Control	Ileal	17.4131	120.69	70.9862
SOURCE	Control	Ileal	14.5199	131.238	94.3885
SOURCE	Control	Ileal	14.8304	90.8206	80.6444
SOURCE	Control	Ileal	19.6028	89.4475	70.084
SOURCE	Control	Ileal	10.9137	101.455	42.035
SOURCE	Control	Ileal	21.6848	189.684	55.0035
SOURCE	Control	Ileal	16.6739	88.2402	53.5597
SOURCE	Control	Ileal	9.60962	34.9529	49.7802
SOURCE	Control	Ileal	17.3173	91.8028	35.575
SOURCE	Control	Ileal	23.6377	62.8399	94.8884
SOURCE	Control	Ileal	8.77284	42.9913	48.0524
SOURCE	Control	Ileal	21.9218	50.9989	59.767
SOURCE	Control	Ileal	16.5275	193.363	43.8306
SOURCE	Control	Ileal	28.4222	140.166	39.488
SOURCE	Control	Ileal	6.68627	43.3113	33.1702
SOURCE	Control	Ileal	9.7551	103.188	31.274
SOURCE	Control	Ileal	5.7958	52.7021	46.766
SOURCE	Control	Ileal	0.766253	5.50736	10.6363
SOURCE	Control	Ileal	15.0352	41.6784	48.3569
SOURCE	Control	Ileal	10.6125	116.569	58.5084
SOURCE	Control	Ileal	12.1602	57.5498	49.6547
SOURCE	Control	Ileal	9.29237	99.9167	67.7656
SOURCE	Control	Ileal	4.92483	39.7792	21.8828
PRJNA52875	Control	Duodenum	3.67103	1.52513	7.34245
PRJNA52875	Control	Duodenum	4.72748	6.44337	17.2028
PRJNA52875	Control	Duodenum	3.37236	8.95011	14.3016
PRJNA52875	Control	Duodenum	4.52789	2.3927	16.1342
PRJNA52875	Control	Duodenum	3.88176	2.57075	21.2721
PRJNA52875	Control	Duodenum	7.31782	1.77908	28.2377
PRJNA52875	Control	Duodenum	7.82827	3.30141	22.9163
PRJNA52875	Control	Duodenum	3.17017	1.70284	10.7357
PRJNA52875	Control	Duodenum	14.8063	2.96157	35.3026
PRJNA52875	Control	Duodenum	9.26115	2.9162	40.0315
PRJNA52875	Control	Duodenum	10.1769	4.10461	20.6471
PRJNA52875	Control	Duodenum	4.98118	2.87774	23.5441
PRJNA52875	Control	Duodenum	6.01752	1.54222	15.6369
PRJNA52875	Control	Duodenum	3.25817	1.28494	18.6033
PRJNA52875	Control	Duodenum	4.09408	2.84996	14.4786
SEEM	Control	Duodenum	6.82722	5.12783	19.0572
SEEM	Control	Duodenum	5.35419	4.65776	7.15385
SEEM	Control	Duodenum	6.75997	2.82873	14.9336
SEEM	Control	Duodenum	14.5498	2.11607	14.0184
SEEM	Control	Duodenum	3.59243	3.43488	11.8964
SEEM	Control	Duodenum	8.91771	2.81989	10.41
SEEM	Control	Duodenum	11.5054	7.00633	11.0117
SEEM	Control	Duodenum	3.95821	1.7732	13.066
SEEM	Control	Duodenum	5.98822	2.2216	17.2412
SEEM	Control	Duodenum	8.33172	2.51425	16.7464
SEEM	Control	Duodenum	3.0694	12.831	4.61717
SEEM	Control	Duodenum	5.45015	1.23168	20.0282
SEEM	Control	Duodenum	2.78257	0.741979	14.5453
SEEM	Control	Duodenum	3.55892	3.97181	13.9094
SEEM	Control	Duodenum	5.30351	0.637607	15.1496
SEEM	Control	Duodenum	1.00061	1.50094	2.17829
SEEM	Control	Duodenum	5.53854	2.5311	6.72406
SEEM	Control	Duodenum	3.69191	2.39421	14.4901
SEEM	Control	Duodenum	7.07074	1.14481	8.9644
SEEM	Control	Duodenum	4.07007	1.0595	19.67
SEEM	Control	Duodenum	5.11594	2.34661	10.0848
SEEM	Control	Duodenum	4.4211	2.5535	14.8485
SEEM	Control	Duodenum	4.73137	2.64004	8.19285
SEEM	Control	Duodenum	7.50522	6.92902	19.7382
SEEM	Control	Duodenum	4.45933	1.89328	15.4499

## Sheet: Fig 4.
Fig. 4E PROTECT PCA severity (pucai and mayo)										Fig. 4F PROTECT PCA outcome (week 4 remission and 3 year colectomy)
PC1	PC2	Baseline PUCAI			PC1	PC2	endoscopic severity mayo			PC1	PC2	week 4 remission			PC1	PC2	3 year colectomy
-20.7374	27.122	Control			-20.7374	27.122	Control			-20.7374	27.122	Control			-20.7374	27.122	Control
-44.7793	15.1274	Control			-44.7793	15.1274	Control			-44.7793	15.1274	Control			-44.7793	15.1274	Control
-31.9766	19.014	Control			-31.9766	19.014	Control			-31.9766	19.014	Control			-31.9766	19.014	Control
-20.8075	22.3515	Control			-20.8075	22.3515	Control			-20.8075	22.3515	Control			-20.8075	22.3515	Control
-29.0206	19.2528	Control			-29.0206	19.2528	Control			-29.0206	19.2528	Control			-29.0206	19.2528	Control
-39.5673	28.8461	Control			-39.5673	28.8461	Control			-39.5673	28.8461	Control			-39.5673	28.8461	Control
-32.3373	16.2333	Control			-32.3373	16.2333	Control			-32.3373	16.2333	Control			-32.3373	16.2333	Control
-18.5817	56.5763	Control			-18.5817	56.5763	Control			-18.5817	56.5763	Control			-18.5817	56.5763	Control
-3.70645	57.7004	Control			-3.70645	57.7004	Control			-3.70645	57.7004	Control			-3.70645	57.7004	Control
-30.6327	34.6415	Control			-30.6327	34.6415	Control			-30.6327	34.6415	Control			-30.6327	34.6415	Control
-32.2019	40.6211	Control			-32.2019	40.6211	Control			-32.2019	40.6211	Control			-32.2019	40.6211	Control
-33.3147	33.0119	Control			-33.3147	33.0119	Control			-33.3147	33.0119	Control			-33.3147	33.0119	Control
-43.8029	36.1602	Control			-43.8029	36.1602	Control			-43.8029	36.1602	Control			-43.8029	36.1602	Control
-43.9955	35.8911	Control			-43.9955	35.8911	Control			-43.9955	35.8911	Control			-43.9955	35.8911	Control
-26.8281	44.3808	Control			-26.8281	44.3808	Control			-26.8281	44.3808	Control			-26.8281	44.3808	Control
-32.9293	35.6358	Control			-32.9293	35.6358	Control			-32.9293	35.6358	Control			-32.9293	35.6358	Control
-52.5867	26.2914	Control			-52.5867	26.2914	Control			-52.5867	26.2914	Control			-52.5867	26.2914	Control
-41.8402	35.103	Control			-41.8402	35.103	Control			-41.8402	35.103	Control			-41.8402	35.103	Control
-50.7611	24.3105	Control			-50.7611	24.3105	Control			-50.7611	24.3105	Control			-50.7611	24.3105	Control
-13.4292	45.7194	Control			-13.4292	45.7194	Control			-13.4292	45.7194	Control			-13.4292	45.7194	Control
-1.50182	17.472	UC PUCAI 1			-1.50182	17.472	UC Mayo 2			-1.50182	17.472	noW4R			-1.50182	17.472	UC No
-5.25537	9.92765	UC PUCAI 2			-5.25537	9.92765	UC Mayo 3			-5.25537	9.92765	W4R			-5.25537	9.92765	UC No
-39.4327	-9.41427	UC PUCAI 1			-39.4327	-9.41427	UC Mayo 2			-39.4327	-9.41427	noW4R			-39.4327	-9.41427	UC No
-18.8336	-7.33614	UC PUCAI 3			-18.8336	-7.33614	UC Mayo 2			-18.8336	-7.33614	W4R			-18.8336	-7.33614	UC No
0.390588	-7.74014	UC PUCAI 3			0.390588	-7.74014	UC Mayo 3			0.390588	-7.74014	noW4R			0.390588	-7.74014	UC Yes
7.49744	1.03313	UC PUCAI 2			7.49744	1.03313	UC Mayo 2			7.49744	1.03313	W4R			7.49744	1.03313	UC No
-19.131	-2.97156	UC PUCAI 2			-19.131	-2.97156	UC Mayo 3			-19.131	-2.97156	W4R			-19.131	-2.97156	UC No
12.445	14.3653	UC PUCAI 2			12.445	14.3653	UC Mayo 2			12.445	14.3653	W4R			12.445	14.3653	UC No
-35.9878	-24.3725	UC PUCAI 3			-35.9878	-24.3725	UC Mayo 3			-35.9878	-24.3725	W4R			-35.9878	-24.3725	UC No
43.8985	-21.093	UC PUCAI 3			43.8985	-21.093	UC Mayo 3			43.8985	-21.093	noW4R			43.8985	-21.093	UC No
9.16878	19.2627	UC PUCAI 2			9.16878	19.2627	UC Mayo 2			9.16878	19.2627	W4R			9.16878	19.2627	UC No
-28.8841	-2.60967	UC PUCAI 2			-28.8841	-2.60967	UC Mayo 3			-28.8841	-2.60967	W4R			-28.8841	-2.60967	UC No
4.42229	-2.41817	UC PUCAI 1			4.42229	-2.41817	UC Mayo 2			4.42229	-2.41817	W4R			4.42229	-2.41817	UC No
-29.1055	-21.2981	UC PUCAI 2			-29.1055	-21.2981	UC Mayo 2			-29.1055	-21.2981	W4R			-29.1055	-21.2981	UC No
-28.3034	-17.803	UC PUCAI 1			-28.3034	-17.803	UC Mayo 2			-28.3034	-17.803	W4R			-28.3034	-17.803	UC No
-43.2565	-30.561	UC PUCAI 1			-43.2565	-30.561	UC Mayo 2			-43.2565	-30.561	noW4R			-43.2565	-30.561	UC No
3.30861	9.63512	UC PUCAI 2			3.30861	9.63512	UC Mayo 1			3.30861	9.63512	W4R			3.30861	9.63512	UC No
-3.83823	-7.13584	UC PUCAI 2			-3.83823	-7.13584	UC Mayo 2			-3.83823	-7.13584	W4R			-3.83823	-7.13584	UC No
4.1152	-10.0967	UC PUCAI 3			4.1152	-10.0967	UC Mayo 3			4.1152	-10.0967	noW4R			4.1152	-10.0967	UC No
-0.591897	9.11536	UC PUCAI 2			-0.591897	9.11536	UC Mayo 2			-0.591897	9.11536	W4R			-0.591897	9.11536	UC No
19.7398	18.1384	UC PUCAI 1			19.7398	18.1384	UC Mayo 2			19.7398	18.1384	noW4R			19.7398	18.1384	UC No
15.7181	11.3661	UC PUCAI 1			15.7181	11.3661	UC Mayo 3			15.7181	11.3661	W4R			15.7181	11.3661	UC No
-20.5518	-22.8741	UC PUCAI 2			-20.5518	-22.8741	UC Mayo 2			-20.5518	-22.8741	noW4R			-20.5518	-22.8741	UC No
6.20429	9.56676	UC PUCAI 2			6.20429	9.56676	UC Mayo 2			6.20429	9.56676	noW4R			6.20429	9.56676	UC Yes
-5.86365	5.57469	UC PUCAI 3			-5.86365	5.57469	UC Mayo 2			-5.86365	5.57469	noW4R			-5.86365	5.57469	UC No
-4.86051	-21.8285	UC PUCAI 2			-4.86051	-21.8285	UC Mayo 3			-4.86051	-21.8285	W4R			-4.86051	-21.8285	UC No
-2.96827	31.3292	UC PUCAI 1			-2.96827	31.3292	UC Mayo 1			-2.96827	31.3292	noW4R			-2.96827	31.3292	UC No
-10.2287	4.06325	UC PUCAI 1			-10.2287	4.06325	UC Mayo 2			-10.2287	4.06325	W4R			-10.2287	4.06325	UC No
0.542414	-4.15814	UC PUCAI 3			0.542414	-4.15814	UC Mayo 2			0.542414	-4.15814	noW4R			0.542414	-4.15814	UC No
-6.60786	-0.297739	UC PUCAI 2			-6.60786	-0.297739	UC Mayo 3			-6.60786	-0.297739	noW4R			-6.60786	-0.297739	UC No
8.79898	11.1684	UC PUCAI 1			8.79898	11.1684	UC Mayo 2			8.79898	11.1684	W4R			8.79898	11.1684	UC No
-38.8082	-15.2455	UC PUCAI 2			-38.8082	-15.2455	UC Mayo 2			-38.8082	-15.2455	W4R			-38.8082	-15.2455	UC No
6.50003	-27.2102	UC PUCAI 3			6.50003	-27.2102	UC Mayo 3			6.50003	-27.2102	W4R			6.50003	-27.2102	UC No
16.721	0.992175	UC PUCAI 1			16.721	0.992175	UC Mayo 2			16.721	0.992175	W4R			16.721	0.992175	UC No
-4.60928	13.4269	UC PUCAI 2			-4.60928	13.4269	UC Mayo 2			-4.60928	13.4269	W4R			-4.60928	13.4269	UC No
-18.8625	7.15442	UC PUCAI 1			-18.8625	7.15442	UC Mayo 3			-18.8625	7.15442	W4R			-18.8625	7.15442	UC No
0.0653552	-6.59891	UC PUCAI 2			0.0653552	-6.59891	UC Mayo 3			0.0653552	-6.59891	W4R			0.0653552	-6.59891	UC No
-2.03113	12.0405	UC PUCAI 2			-2.03113	12.0405	UC Mayo 2			-2.03113	12.0405	W4R			-2.03113	12.0405	UC No
14.2947	11.0291	UC PUCAI 1			14.2947	11.0291	UC Mayo 1			14.2947	11.0291	W4R			14.2947	11.0291	UC No
-7.25553	-15.1074	UC PUCAI 2			-7.25553	-15.1074	UC Mayo 2			-7.25553	-15.1074	noW4R			-7.25553	-15.1074	UC No
-21.4	10.4418	UC PUCAI 1			-21.4	10.4418	UC Mayo 1			-21.4	10.4418	noW4R			-21.4	10.4418	UC No
-29.7799	0.630948	UC PUCAI 1			-29.7799	0.630948	UC Mayo 2			-29.7799	0.630948	W4R			-29.7799	0.630948	UC No
1.38647	10.9178	UC PUCAI 1			1.38647	10.9178	UC Mayo 2			1.38647	10.9178	noW4R			1.38647	10.9178	UC No
-5.86553	4.04348	UC PUCAI 3			-5.86553	4.04348	UC Mayo 2			-5.86553	4.04348	W4R			-5.86553	4.04348	UC No
-13.5837	7.97329	UC PUCAI 1			-13.5837	7.97329	UC Mayo 1			-13.5837	7.97329	noW4R			-13.5837	7.97329	UC No
3.76219	-10.1285	UC PUCAI 1			3.76219	-10.1285	UC Mayo 2			3.76219	-10.1285	W4R			3.76219	-10.1285	UC No
20.1262	9.25972	UC PUCAI 2			20.1262	9.25972	UC Mayo 1			20.1262	9.25972	noW4R			20.1262	9.25972	UC No
11.8984	-16.9274	UC PUCAI 3			11.8984	-16.9274	UC Mayo 3			11.8984	-16.9274	W4R			11.8984	-16.9274	UC No
3.20989	0.419584	UC PUCAI 3			3.20989	0.419584	UC Mayo 3			3.20989	0.419584	noW4R			3.20989	0.419584	UC No
-10.6253	-3.35915	UC PUCAI 2			-10.6253	-3.35915	UC Mayo 2			-10.6253	-3.35915	W4R			-10.6253	-3.35915	UC No
-8.87204	-19.0385	UC PUCAI 2			-8.87204	-19.0385	UC Mayo 2			-8.87204	-19.0385	W4R			-8.87204	-19.0385	UC No
13.3163	17.7947	UC PUCAI 1			13.3163	17.7947	UC Mayo 1			13.3163	17.7947	noW4R			13.3163	17.7947	UC No
20.7482	0.862909	UC PUCAI 1			20.7482	0.862909	UC Mayo 2			20.7482	0.862909	noW4R			20.7482	0.862909	UC No
-55.186	-22.2995	UC PUCAI 3			-55.186	-22.2995	UC Mayo 2			-55.186	-22.2995	noW4R			-55.186	-22.2995	UC No
21.3276	-7.96303	UC PUCAI 2			21.3276	-7.96303	UC Mayo 2			21.3276	-7.96303	W4R			21.3276	-7.96303	UC No
-8.57417	26.7628	UC PUCAI 1			-8.57417	26.7628	UC Mayo 2			-8.57417	26.7628	noW4R			-8.57417	26.7628	UC No
-5.78127	4.36128	UC PUCAI 1			-5.78127	4.36128	UC Mayo 1			-5.78127	4.36128	W4R			-5.78127	4.36128	UC No
-46.044	-24.9183	UC PUCAI 2			-46.044	-24.9183	UC Mayo 3			-46.044	-24.9183	noW4R			-46.044	-24.9183	UC No
-36.4867	-34.2011	UC PUCAI 2			-36.4867	-34.2011	UC Mayo 3			-36.4867	-34.2011	noW4R			-36.4867	-34.2011	UC No
-8.02373	-9.97833	UC PUCAI 3			-8.02373	-9.97833	UC Mayo 2			-8.02373	-9.97833	W4R			-8.02373	-9.97833	UC No
-15.6079	-18.3903	UC PUCAI 3			-15.6079	-18.3903	UC Mayo 3			-15.6079	-18.3903	noW4R			-15.6079	-18.3903	UC No
8.3215	-35.2927	UC PUCAI 3			8.3215	-35.2927	UC Mayo 3			8.3215	-35.2927	W4R			8.3215	-35.2927	UC No
-21.0835	-0.692406	UC PUCAI 3			-21.0835	-0.692406	UC Mayo 2			-21.0835	-0.692406	noW4R			-21.0835	-0.692406	UC No
-26.9349	-33.2522	UC PUCAI 2			-26.9349	-33.2522	UC Mayo 2			-26.9349	-33.2522	W4R			-26.9349	-33.2522	UC No
8.54867	11.6288	UC PUCAI 1			8.54867	11.6288	UC Mayo 1			8.54867	11.6288	noW4R			8.54867	11.6288	UC No
-0.772977	-17.8708	UC PUCAI 2			-0.772977	-17.8708	UC Mayo 3			-0.772977	-17.8708	noW4R			-0.772977	-17.8708	UC No
-12.8666	-1.00836	UC PUCAI 1			-12.8666	-1.00836	UC Mayo 2			-12.8666	-1.00836	W4R			-12.8666	-1.00836	UC No
-6.54587	-4.85904	UC PUCAI 2			-6.54587	-4.85904	UC Mayo 1			-6.54587	-4.85904	noW4R			-6.54587	-4.85904	UC No
-19.4256	13.6147	UC PUCAI 1			-19.4256	13.6147	UC Mayo 1			-19.4256	13.6147	W4R			-19.4256	13.6147	UC No
6.22745	-20.9551	UC PUCAI 2			6.22745	-20.9551	UC Mayo 2			6.22745	-20.9551	noW4R			6.22745	-20.9551	UC No
-0.337625	-22.0656	UC PUCAI 3			-0.337625	-22.0656	UC Mayo 2			-0.337625	-22.0656	W4R			-0.337625	-22.0656	UC Yes
12.472	12.0642	UC PUCAI 3			12.472	12.0642	UC Mayo 2			12.472	12.0642	W4R			12.472	12.0642	UC No
-18.7835	-26.4473	UC PUCAI 3			-18.7835	-26.4473	UC Mayo 3			-18.7835	-26.4473	W4R			-18.7835	-26.4473	UC No
-37.6501	-5.53993	UC PUCAI 2			-37.6501	-5.53993	UC Mayo 2			-37.6501	-5.53993	noW4R			-37.6501	-5.53993	UC No
-39.206	-22.9319	UC PUCAI 3			-39.206	-22.9319	UC Mayo 3			-39.206	-22.9319	W4R			-39.206	-22.9319	UC No
5.53325	7.572	UC PUCAI 3			5.53325	7.572	UC Mayo 3			5.53325	7.572	W4R			5.53325	7.572	UC No
11.1027	-11.377	UC PUCAI 2			11.1027	-11.377	UC Mayo 2			11.1027	-11.377	noW4R			11.1027	-11.377	UC No
39.5379	-20.5597	UC PUCAI 3			39.5379	-20.5597	UC Mayo 3			39.5379	-20.5597	noW4R			39.5379	-20.5597	UC No
14.2123	-33.082	UC PUCAI 3			14.2123	-33.082	UC Mayo 3			14.2123	-33.082	noW4R			14.2123	-33.082	UC Yes
4.12376	-1.64431	UC PUCAI 1			4.12376	-1.64431	UC Mayo 2			4.12376	-1.64431	noW4R			4.12376	-1.64431	UC No
31.7401	-14.3088	UC PUCAI 3			31.7401	-14.3088	UC Mayo 3			31.7401	-14.3088	noW4R			31.7401	-14.3088	UC No
4.6793	-20.1751	UC PUCAI 3			4.6793	-20.1751	UC Mayo 2			4.6793	-20.1751	noW4R			4.6793	-20.1751	UC No
-15.9392	5.96111	UC PUCAI 2			-15.9392	5.96111	UC Mayo 3			-15.9392	5.96111	W4R			-15.9392	5.96111	UC No
-11.6426	7.24475	UC PUCAI 3			-11.6426	7.24475	UC Mayo 2			-11.6426	7.24475	W4R			-11.6426	7.24475	UC No
-43.4214	-6.57176	UC PUCAI 3			-43.4214	-6.57176	UC Mayo 2			-43.4214	-6.57176	W4R			-43.4214	-6.57176	UC No
1.78504	6.61762	UC PUCAI 2			1.78504	6.61762	UC Mayo 2			1.78504	6.61762	noW4R			1.78504	6.61762	UC No
-14.4113	-23.9201	UC PUCAI 2			-14.4113	-23.9201	UC Mayo 2			-14.4113	-23.9201	noW4R			-14.4113	-23.9201	UC No
10.1163	-17.6118	UC PUCAI 3			10.1163	-17.6118	UC Mayo 3			10.1163	-17.6118	noW4R			10.1163	-17.6118	UC No
-10.2137	-13.5916	UC PUCAI 2			-10.2137	-13.5916	UC Mayo 2			-10.2137	-13.5916	W4R			-10.2137	-13.5916	UC No
6.53178	-11.0836	UC PUCAI 2			6.53178	-11.0836	UC Mayo 2			6.53178	-11.0836	W4R			6.53178	-11.0836	UC No
1.80219	17.2176	UC PUCAI 1			1.80219	17.2176	UC Mayo 1			1.80219	17.2176	noW4R			1.80219	17.2176	UC No
-2.88219	1.86486	UC PUCAI 3			-2.88219	1.86486	UC Mayo 1			-2.88219	1.86486	noW4R			-2.88219	1.86486	UC No
-7.74932	-13.0594	UC PUCAI 3			-7.74932	-13.0594	UC Mayo 3			-7.74932	-13.0594	noW4R			-7.74932	-13.0594	UC Yes
-17.8215	-7.21389	UC PUCAI 2			-17.8215	-7.21389	UC Mayo 3			-17.8215	-7.21389	noW4R			-17.8215	-7.21389	UC Yes
25.428	6.0491	UC PUCAI 2			25.428	6.0491	UC Mayo 3			25.428	6.0491	noW4R			25.428	6.0491	UC Yes
-32.1161	-17.2958	UC PUCAI 2			-32.1161	-17.2958	UC Mayo 2			-32.1161	-17.2958	W4R			-32.1161	-17.2958	UC Yes
-28.789	-21.6705	UC PUCAI 3			-28.789	-21.6705	UC Mayo 3			-28.789	-21.6705	noW4R			-28.789	-21.6705	UC No
-4.64495	-15.9969	UC PUCAI 3			-4.64495	-15.9969	UC Mayo 3			-4.64495	-15.9969	noW4R			-4.64495	-15.9969	UC No
-14.6412	-15.2844	UC PUCAI 1			-14.6412	-15.2844	UC Mayo 2			-14.6412	-15.2844	noW4R			-14.6412	-15.2844	UC No
-34.9861	-25.9193	UC PUCAI 3			-34.9861	-25.9193	UC Mayo 3			-34.9861	-25.9193	noW4R			-34.9861	-25.9193	UC No
22.7986	8.25706	UC PUCAI 1			22.7986	8.25706	UC Mayo 1			22.7986	8.25706	W4R			22.7986	8.25706	UC No
42.2444	20.3719	UC PUCAI 3			42.2444	20.3719	UC Mayo 3			42.2444	20.3719	noW4R			42.2444	20.3719	UC No
-5.70081	3.15137	UC PUCAI 2			-5.70081	3.15137	UC Mayo 3			-5.70081	3.15137	W4R			-5.70081	3.15137	UC No
3.1549	15.6678	UC PUCAI 1			3.1549	15.6678	UC Mayo 1			3.1549	15.6678	W4R			3.1549	15.6678	UC No
6.38564	-1.13493	UC PUCAI 1			6.38564	-1.13493	UC Mayo 2			6.38564	-1.13493	W4R			6.38564	-1.13493	UC No
-2.61855	-3.02266	UC PUCAI 2			-2.61855	-3.02266	UC Mayo 2			-2.61855	-3.02266	noW4R			-2.61855	-3.02266	UC Yes
9.32637	-22.323	UC PUCAI 3			9.32637	-22.323	UC Mayo 3			9.32637	-22.323	noW4R			9.32637	-22.323	UC No
3.42606	14.6349	UC PUCAI 2			3.42606	14.6349	UC Mayo 2			3.42606	14.6349	W4R			3.42606	14.6349	UC No
40.7615	5.68131	UC PUCAI 1			40.7615	5.68131	UC Mayo 2			40.7615	5.68131	W4R			40.7615	5.68131	UC No
32.761	0.219326	UC PUCAI 3			32.761	0.219326	UC Mayo 2			32.761	0.219326	noW4R			32.761	0.219326	UC No
28.7546	38.2397	UC PUCAI 1			28.7546	38.2397	UC Mayo 1			28.7546	38.2397	W4R			28.7546	38.2397	UC No
15.1901	-0.596817	UC PUCAI 3			15.1901	-0.596817	UC Mayo 3			15.1901	-0.596817	noW4R			15.1901	-0.596817	UC Yes
4.63431	13.805	UC PUCAI 1			4.63431	13.805	UC Mayo 1			4.63431	13.805	W4R			4.63431	13.805	UC No
9.39984	-12.1849	UC PUCAI 3			9.39984	-12.1849	UC Mayo 3			9.39984	-12.1849	noW4R			9.39984	-12.1849	UC No
45.381	3.26094	UC PUCAI 1			45.381	3.26094	UC Mayo 1			45.381	3.26094	noW4R			45.381	3.26094	UC No
23.8843	26.4526	UC PUCAI 1			23.8843	26.4526	UC Mayo 1			23.8843	26.4526	noW4R			23.8843	26.4526	UC No
-22.0289	4.87007	UC PUCAI 1			-22.0289	4.87007	UC Mayo 2			-22.0289	4.87007	W4R			-22.0289	4.87007	UC No
10.7773	-3.65602	UC PUCAI 3			10.7773	-3.65602	UC Mayo 3			10.7773	-3.65602	noW4R			10.7773	-3.65602	UC No
28.2374	-15.3362	UC PUCAI 2			28.2374	-15.3362	UC Mayo 3			28.2374	-15.3362	noW4R			28.2374	-15.3362	UC No
-11.7487	6.71738	UC PUCAI 2			-11.7487	6.71738	UC Mayo 2			-11.7487	6.71738	W4R			-11.7487	6.71738	UC No
21.1928	9.40761	UC PUCAI 1			21.1928	9.40761	UC Mayo 2			21.1928	9.40761	W4R			21.1928	9.40761	UC No
-3.67485	5.79207	UC PUCAI 2			-3.67485	5.79207	UC Mayo 2			-3.67485	5.79207	noW4R			-3.67485	5.79207	UC No
7.10366	15.5098	UC PUCAI 1			7.10366	15.5098	UC Mayo 1			7.10366	15.5098	W4R			7.10366	15.5098	UC No
49.1637	-8.80991	UC PUCAI 1			49.1637	-8.80991	UC Mayo 3			49.1637	-8.80991	noW4R			49.1637	-8.80991	UC No
80.5515	-7.21458	UC PUCAI 1			80.5515	-7.21458	UC Mayo 2			80.5515	-7.21458	W4R			80.5515	-7.21458	UC No
20.7905	-31.545	UC PUCAI 3			20.7905	-31.545	UC Mayo 3			20.7905	-31.545	W4R			20.7905	-31.545	UC No
-15.4751	-9.39312	UC PUCAI 2			-15.4751	-9.39312	UC Mayo 3			-15.4751	-9.39312	noW4R			-15.4751	-9.39312	UC Yes
-13.9753	-17.3124	UC PUCAI 3			-13.9753	-17.3124	UC Mayo 2			-13.9753	-17.3124	W4R			-13.9753	-17.3124	UC No
-6.67228	10.6114	UC PUCAI 2			-6.67228	10.6114	UC Mayo 2			-6.67228	10.6114	noW4R			-6.67228	10.6114	UC No
18.9593	11.9396	UC PUCAI 2			18.9593	11.9396	UC Mayo 2			18.9593	11.9396	noW4R			18.9593	11.9396	UC No
25.1721	4.35277	UC PUCAI 2			25.1721	4.35277	UC Mayo 2			25.1721	4.35277	W4R			25.1721	4.35277	UC No
-3.39274	15.7542	UC PUCAI 1			-3.39274	15.7542	UC Mayo 2			-3.39274	15.7542	noW4R			-3.39274	15.7542	UC No
38.4203	10.0964	UC PUCAI 2			38.4203	10.0964	UC Mayo 2			38.4203	10.0964	W4R			38.4203	10.0964	UC No
21.6683	2.91539	UC PUCAI 3			21.6683	2.91539	UC Mayo 2			21.6683	2.91539	W4R			21.6683	2.91539	UC No
-26.638	-34.8275	UC PUCAI 3			-26.638	-34.8275	UC Mayo 2			-26.638	-34.8275	noW4R			-26.638	-34.8275	UC Yes
7.78111	4.21598	UC PUCAI 3			7.78111	4.21598	UC Mayo 2			7.78111	4.21598	W4R			7.78111	4.21598	UC No
2.64793	-12.2232	UC PUCAI 3			2.64793	-12.2232	UC Mayo 3			2.64793	-12.2232	noW4R			2.64793	-12.2232	UC Yes
23.3895	-14.8405	UC PUCAI 1			23.3895	-14.8405	UC Mayo 2			23.3895	-14.8405	noW4R			23.3895	-14.8405	UC No
17.0981	21.4077	UC PUCAI 2			17.0981	21.4077	UC Mayo 2			17.0981	21.4077	W4R			17.0981	21.4077	UC No
25.0843	0.180873	UC PUCAI 3			25.0843	0.180873	UC Mayo 3			25.0843	0.180873	noW4R			25.0843	0.180873	UC No
-8.21391	-16.9421	UC PUCAI 1			-8.21391	-16.9421	UC Mayo 1			-8.21391	-16.9421	noW4R			-8.21391	-16.9421	UC No
29.2743	15.316	UC PUCAI 2			29.2743	15.316	UC Mayo 2			29.2743	15.316	W4R			29.2743	15.316	UC No
20.8659	8.85854	UC PUCAI 2			20.8659	8.85854	UC Mayo 1			20.8659	8.85854	W4R			20.8659	8.85854	UC No
-0.42935	-0.458488	UC PUCAI 3			-0.42935	-0.458488	UC Mayo 2			-0.42935	-0.458488	noW4R			-0.42935	-0.458488	UC No
49.1359	-6.44845	UC PUCAI 3			49.1359	-6.44845	UC Mayo 3			49.1359	-6.44845	noW4R			49.1359	-6.44845	UC No
3.14859	4.78888	UC PUCAI 2			3.14859	4.78888	UC Mayo 2			3.14859	4.78888	W4R			3.14859	4.78888	UC No
-6.48471	-4.27763	UC PUCAI 2			-6.48471	-4.27763	UC Mayo 3			-6.48471	-4.27763	W4R			-6.48471	-4.27763	UC No
29.0287	21.5949	UC PUCAI 2			29.0287	21.5949	UC Mayo 2			29.0287	21.5949	W4R			29.0287	21.5949	UC No
53.3998	11.7088	UC PUCAI 1			53.3998	11.7088	UC Mayo 1			53.3998	11.7088	W4R			53.3998	11.7088	UC No
2.64704	-9.35053	UC PUCAI 1			2.64704	-9.35053	UC Mayo 2			2.64704	-9.35053	noW4R			2.64704	-9.35053	UC No
25.66	-11.1981	UC PUCAI 1			25.66	-11.1981	UC Mayo 2			25.66	-11.1981	W4R			25.66	-11.1981	UC No
-16.8043	-11.9402	UC PUCAI 3			-16.8043	-11.9402	UC Mayo 3			-16.8043	-11.9402	noW4R			-16.8043	-11.9402	UC Yes
-19.8858	-11.6202	UC PUCAI 3			-19.8858	-11.6202	UC Mayo 3			-19.8858	-11.6202	noW4R			-19.8858	-11.6202	UC No
39.7484	-3.98674	UC PUCAI 1			39.7484	-3.98674	UC Mayo 1			39.7484	-3.98674	noW4R			39.7484	-3.98674	UC No
-17.1823	7.46957	UC PUCAI 2			-17.1823	7.46957	UC Mayo 3			-17.1823	7.46957	W4R			-17.1823	7.46957	UC No
-4.0926	2.52866	UC PUCAI 2			-4.0926	2.52866	UC Mayo 2			-4.0926	2.52866	noW4R			-4.0926	2.52866	UC No
-6.23864	-4.1899	UC PUCAI 2			-6.23864	-4.1899	UC Mayo 2			-6.23864	-4.1899	W4R			-6.23864	-4.1899	UC No
-19.2401	-14.2771	UC PUCAI 2			-19.2401	-14.2771	UC Mayo 1			-19.2401	-14.2771	W4R			-19.2401	-14.2771	UC No
29.5557	12.9277	UC PUCAI 2			29.5557	12.9277	UC Mayo 3			29.5557	12.9277	W4R			29.5557	12.9277	UC No
4.41871	-7.11568	UC PUCAI 2			4.41871	-7.11568	UC Mayo 3			4.41871	-7.11568	noW4R			4.41871	-7.11568	UC No
7.89005	5.87398	UC PUCAI 1			7.89005	5.87398	UC Mayo 2			7.89005	5.87398	W4R			7.89005	5.87398	UC No
9.3855	8.39563	UC PUCAI 2			9.3855	8.39563	UC Mayo 2			9.3855	8.39563	noW4R			9.3855	8.39563	UC No
3.7523	-11.3787	UC PUCAI 3			3.7523	-11.3787	UC Mayo 3			3.7523	-11.3787	noW4R			3.7523	-11.3787	UC No
1.77356	-15.5274	UC PUCAI 1			1.77356	-15.5274	UC Mayo 3			1.77356	-15.5274	W4R			1.77356	-15.5274	UC No
2.89887	-22.1942	UC PUCAI 3			2.89887	-22.1942	UC Mayo 3			2.89887	-22.1942	W4R			2.89887	-22.1942	UC No
9.77496	-4.14048	UC PUCAI 2			9.77496	-4.14048	UC Mayo 1			9.77496	-4.14048	W4R			9.77496	-4.14048	UC No
45.436	11.69	UC PUCAI 2			45.436	11.69	UC Mayo 2			45.436	11.69	W4R			45.436	11.69	UC No
35.4578	29.7363	UC PUCAI 2			35.4578	29.7363	UC Mayo 2			35.4578	29.7363	W4R			35.4578	29.7363	UC No
37.4119	26.2131	UC PUCAI 1			37.4119	26.2131	UC Mayo 2			37.4119	26.2131	W4R			37.4119	26.2131	UC No
7.28778	-5.02678	UC PUCAI 2			7.28778	-5.02678	UC Mayo 2			7.28778	-5.02678	noW4R			7.28778	-5.02678	UC No
-0.531971	-14.6562	UC PUCAI 2			-0.531971	-14.6562	UC Mayo 2			-0.531971	-14.6562	noW4R			-0.531971	-14.6562	UC No
18.3701	-0.197074	UC PUCAI 3			18.3701	-0.197074	UC Mayo 3			18.3701	-0.197074	W4R			18.3701	-0.197074	UC No
48.0565	-19.5407	UC PUCAI 3			48.0565	-19.5407	UC Mayo 2			48.0565	-19.5407	noW4R			48.0565	-19.5407	UC No
22.6704	2.18136	UC PUCAI 2			22.6704	2.18136	UC Mayo 2			22.6704	2.18136	noW4R			22.6704	2.18136	UC No
31.1893	2.65488	UC PUCAI 3			31.1893	2.65488	UC Mayo 3			31.1893	2.65488	noW4R			31.1893	2.65488	UC Yes
-6.00619	3.22976	UC PUCAI 1			-6.00619	3.22976	UC Mayo 3			-6.00619	3.22976	W4R			-6.00619	3.22976	UC No
-5.29832	6.98379	UC PUCAI 3			-5.29832	6.98379	UC Mayo 3			-5.29832	6.98379	noW4R			-5.29832	6.98379	UC No
23.1412	32.3228	UC PUCAI 3			23.1412	32.3228	UC Mayo 1			23.1412	32.3228	W4R			23.1412	32.3228	UC No
17.6635	15.8417	UC PUCAI 3			17.6635	15.8417	UC Mayo 2			17.6635	15.8417	W4R			17.6635	15.8417	UC No
-32.9266	-4.51963	UC PUCAI 2			-32.9266	-4.51963	UC Mayo 2			-32.9266	-4.51963	noW4R			-32.9266	-4.51963	UC Yes
38.9267	9.35759	UC PUCAI 2			38.9267	9.35759	UC Mayo 3			38.9267	9.35759	noW4R			38.9267	9.35759	UC No
21.8925	-2.41745	UC PUCAI 3			21.8925	-2.41745	UC Mayo 3			21.8925	-2.41745	noW4R			21.8925	-2.41745	UC No
22.399	-9.02871	UC PUCAI 2			22.399	-9.02871	UC Mayo 2			22.399	-9.02871	W4R			22.399	-9.02871	UC No
-7.25702	10.0994	UC PUCAI 2			-7.25702	10.0994	UC Mayo 3			-7.25702	10.0994	W4R			-7.25702	10.0994	UC No
-8.09502	-8.57337	UC PUCAI 2			-8.09502	-8.57337	UC Mayo 2			-8.09502	-8.57337	W4R			-8.09502	-8.57337	UC No
3.15399	-25.4597	UC PUCAI 2			3.15399	-25.4597	UC Mayo 2			3.15399	-25.4597	noW4R			3.15399	-25.4597	UC No
-14.2452	-21.0568	UC PUCAI 3			-14.2452	-21.0568	UC Mayo 2			-14.2452	-21.0568	noW4R			-14.2452	-21.0568	UC Yes
-11.4375	-28.0064	UC PUCAI 2			-11.4375	-28.0064	UC Mayo 3			-11.4375	-28.0064	W4R			-11.4375	-28.0064	UC No
-4.4122	-18.6127	UC PUCAI 3			-4.4122	-18.6127	UC Mayo 2			-4.4122	-18.6127	W4R			-4.4122	-18.6127	UC No
3.10439	-17.3754	UC PUCAI 3			3.10439	-17.3754	UC Mayo 3			3.10439	-17.3754	noW4R			3.10439	-17.3754	UC No
2.24515	-6.09131	UC PUCAI 2			2.24515	-6.09131	UC Mayo 2			2.24515	-6.09131	W4R			2.24515	-6.09131	UC No
10.0555	-16.7868	UC PUCAI 2			10.0555	-16.7868	UC Mayo 2			10.0555	-16.7868	noW4R			10.0555	-16.7868	UC No
11.3598	-11.9869	UC PUCAI 3			11.3598	-11.9869	UC Mayo 3			11.3598	-11.9869	noW4R			11.3598	-11.9869	UC No
4.22852	-1.74642	UC PUCAI 3			4.22852	-1.74642	UC Mayo 2			4.22852	-1.74642	W4R			4.22852	-1.74642	UC No
24.3852	-1.22672	UC PUCAI 2			24.3852	-1.22672	UC Mayo 3			24.3852	-1.22672	W4R			24.3852	-1.22672	UC No
20.398	-7.95173	UC PUCAI 3			20.398	-7.95173	UC Mayo 3			20.398	-7.95173	noW4R			20.398	-7.95173	UC No
-3.798	-7.31248	UC PUCAI 2			-3.798	-7.31248	UC Mayo 3			-3.798	-7.31248	noW4R			-3.798	-7.31248	UC No
52.1221	3.28034	UC PUCAI 3			52.1221	3.28034	UC Mayo 3			52.1221	3.28034	noW4R			52.1221	3.28034	UC No
7.40219	-29.8568	UC PUCAI 2			7.40219	-29.8568	UC Mayo 2			7.40219	-29.8568	W4R			7.40219	-29.8568	UC No
2.86797	2.62916	UC PUCAI 1			2.86797	2.62916	UC Mayo 2			2.86797	2.62916	W4R			2.86797	2.62916	UC No
13.3367	-11.3271	UC PUCAI 2			13.3367	-11.3271	UC Mayo 2			13.3367	-11.3271	noW4R			13.3367	-11.3271	UC No
7.2177	-4.39227	UC PUCAI 2			7.2177	-4.39227	UC Mayo 2			7.2177	-4.39227	W4R			7.2177	-4.39227	UC No
-17.0931	0.547869	UC PUCAI 3			-17.0931	0.547869	UC Mayo 2			-17.0931	0.547869	W4R			-17.0931	0.547869	UC No
-6.4621	-20.9904	UC PUCAI 2			-6.4621	-20.9904	UC Mayo 3			-6.4621	-20.9904	noW4R			-6.4621	-20.9904	UC No
-0.651747	-1.39614	UC PUCAI 3			-0.651747	-1.39614	UC Mayo 2			-0.651747	-1.39614	noW4R			-0.651747	-1.39614	UC No
35.966	-12.0397	UC PUCAI 2			35.966	-12.0397	UC Mayo 2			35.966	-12.0397	W4R			35.966	-12.0397	UC No

## Sheet: Fig. 7
Fig. 7J Colon weight to length (colon mass) at the end of the experiment.							Fig. 7K Histopathological evaluation using a predefined histologic scoring using the percent of the involved region creteria
HNF1A-AS1+/+	HNF1A-AS1+/-	HNF1A-AS1-/-					HNF1A-AS1+/+	HNF1A-AS1+/-	HNF1A-AS1-/-
0.014513	0.005728	0.010528					1	0	2
0.01093	0.009325	0.016306					2	0	2
0.010856	0.012123	0.011961					2	2	3
0.010209	0.0188679	0.013328					2	3	4
0.014051	0.016	0.018156					1	1	3		Scoring system as previously published in:
0.014348	0.01875	0.01835					3	3	3		Chronic experimental colitis induced by dextran sulphate sodium (DSS) is characterized by Th1 and Th2 cytokines. L A DIELEMAN, et. al. Clin Exp Immunol. (1998)
0.01163		0.010875					3		3
0.012781		0.015022					1		3
0.0189583		0.014333					2		2
0.0135556		0.0194545					1		3
0.0135		0.0198077					1		1
		0.0211111					3		2
		0.0180851					2		2
							3		3
Fig. 7N Faith's Phylogenetic Diversity
HNF1A-AS1+/+	HNF1A-AS1+/-	HNF1A-AS1-/-
18.7379	13.9771	11.9468
22.5463	14.8894	11.409
16.1424	13.5694	10.5276
13.5851	14.3175	13.4935
15.3561	14.083	13.405
14.4889	13.6088	12.4342
16.3564	14.1199	12.4358
16.0066	16.5005	13.2116
16.5598		13.3177
20.8519		10.0182
16.9764		12.8679
20.3754		11.3837
15.2707		16.1805
16.3685		14.2056
20.2807		13.6566
20.9215		16.4135
17.7239		11.6075
20.9416		14.1028
21.3108		12.4585
21.4391		12.4513
		16.1589
		13.1653
		13.8549
		14.2818
